# Supplementary material for: Resequencing of cv CRI‐12 family reveals haplotype block inheritance and recombination of agronomically important genes in artificial selection
Source: Plant Biotechnol J. 2018 Dec 3;17(5):945–55. doi: 10.1111/pbi.13030 (PMC6587942; doi:10.1111/pbi.13030)
Supplement: Supplementary file 2 — Table S1 Cotton varieties used in the study. [file PBI-17-945-s017.xlsx]

## Sheet: 工作表1
Supplementary Table 1 Cotton varieties used in the study
Uganda4 (♀)	Parents of CRI12
Xingtai6871(♂)
CRI-12	CRI-12
Yumian2067	Progenies of CRI12
Lumianyan16
Yumian11
Jinmian33
Jinmian20
Zhong9807	Elite cotton varieties
CRI35
Kanghuangwei164
GK50
Xinyan96-48
Zhongs9612
Zhongzhimian2
Jimian11
Zhong571
Shuomian3
Chuangmian47
Lumian378
