# Supplementary material for: Resequencing of cv CRI‐12 family reveals haplotype block inheritance and recombination of agronomically important genes in artificial selection
Source: Plant Biotechnol J. 2018 Dec 3;17(5):945–55. doi: 10.1111/pbi.13030 (PMC6587942; doi:10.1111/pbi.13030)
Supplement: Supplementary file 3 — Table S2 Statistics of sequence data. [file PBI-17-945-s016.xlsx]

## Sheet: 工作表1
Supplemental Table 2 Statistics of sequence data
Sample name	GC_rate(%)	Q20_rate(%)	Q30_rate(%)	Reads Number	Bases(bp)	Sequencing depth	Mapped rates	Effective depth
Xingtai6871	35.46	95.38	35.46	592827460	88924119000	34.63	0.9992	0.9894
Uganda4	35.63	95.73	35.64	575365586	86304837900	33.61	0.9955	0.9869
CRI-12	35.91	94.74	35.905	527195462	76443341990	29.77	0.9974	0.987
CRI35	35.525	97.795	94.64	862462764	129369414600	50.38	0.9998	0.9864
Kanghuaiwei164	35.72	97.565	94.2	608811558	91321733700	35.57	0.9999	0.9855
GK50	35.665	98.39	95.95	587965618	88194842700	34.35	0.9996	0.9851
Xinyan96-48	35.7	98.095	95.36	579282486	86892372900	33.84	0.9994	0.9849
Zhongs9612	35.655	98.095	95.36	589496116	88424417400	34.44	0.9998	0.9866
Zhongzhimian2	35.615	98.665	96.57	626252084	93937812600	36.58	0.9997	0.9888
Jimian11	35.62	98.525	96.305	583141866	87471279900	34.07	0.9998	0.9887
Zhong571	35.735	98.415	96.045	531499382	79724907300	31.05	0.9977	0.9864
Shuomian3	35.49	98.32	95.825	576630520	86494578000	33.69	0.9997	0.9913
Chuangmian47	35.705	98.05	95.26	548462604	82269390600	32.04	0.9996	0.9869
Lumian378	35.34	97.25	93.505	574641956	86196293400	33.57	0.9997	0.9878
Yumian2067	35.61	98.125	95.295	833590212	125038531800	48.7	0.9997	0.9882
Lumianyan16	36.1	97.855	94.645	755275166	113291274900	44.12	0.9996	0.9868
Yumian11	35.92	98.02	95.03	821066896	123160034400	47.97	0.9999	0.9895
Jinmian33	35.795	98.23	95.545	849207096	127381064400	49.61	0.9997	0.9867
Jinmian20	36.06	98.19	95.475	883330068	132499510200	51.6	0.9998	0.9887
Zhong9807	35.91	97.85	94.73	867776728	130166509200	50.69	0.9997	0.9882
Note: sequencing depth = Clean data bases/ the reference genome size; effective depth =Mapped data bases/ the effective genome size.
