# Supplementary material for: Resequencing of cv CRI‐12 family reveals haplotype block inheritance and recombination of agronomically important genes in artificial selection
Source: Plant Biotechnol J. 2018 Dec 3;17(5):945–55. doi: 10.1111/pbi.13030 (PMC6587942; doi:10.1111/pbi.13030)
Supplement: Supplementary file 4 — Table S3 Annotation of SNPs detected. [file PBI-17-945-s018.xlsx]

## Sheet: 工作表1
Supplementary Table 3 Annotation of SNPs detected
Type	Count	Percent
downstream_gene_variant	92967	0.0265
initiator_codon_variant	6	0
intergenic_region	3024293	0.8623
intron_variant	184159	0.0525
missense_variant	54700	0.0156
missense_variant+splice_region_variant	755	0.0002
splice_acceptor_variant+intron_variant	210	0.0001
splice_donor_variant+intron_variant	139	0
splice_region_variant+intron_variant	3937	0.0011
splice_region_variant+stop_retained_variant	63	0
splice_region_variant+synonymous_variant	537	0.0002
start_lost	66	0
stop_gained	885	0.0003
stop_gained+splice_region_variant	32	0
stop_lost+splice_region_variant	207	0.0001
synonymous_variant	42572	0.0121
upstream_gene_variant	101862	0.029
