# Supplementary material for: Resequencing of cv CRI‐12 family reveals haplotype block inheritance and recombination of agronomically important genes in artificial selection
Source: Plant Biotechnol J. 2018 Dec 3;17(5):945–55. doi: 10.1111/pbi.13030 (PMC6587942; doi:10.1111/pbi.13030)
Supplement: Supplementary file 5 — Table S4 Annotation of indels discovered. [file PBI-17-945-s019.xlsx]

## Sheet: 工作表1
Supplementary Table 4 Annotation of indels discovered
Type	Count	Percent
DOWNSTREAM	190054	0.0413
EXON	88130	0.0191
INTERGENIC	2851288	0.6195
INTRON	667913	0.1451
NONE	571515	0.1242
SPLICE_SITE_ACCEPTOR	107	0
SPLICE_SITE_DONOR	157	0
SPLICE_SITE_REGION	1291	0.0003
TRANSCRIPT	22	0
UPSTREAM	232327	0.0505
