# Supplementary material for: Resequencing of cv CRI‐12 family reveals haplotype block inheritance and recombination of agronomically important genes in artificial selection
Source: Plant Biotechnol J. 2018 Dec 3;17(5):945–55. doi: 10.1111/pbi.13030 (PMC6587942; doi:10.1111/pbi.13030)
Supplement: Supplementary file 6 — Table S5 Statistics of indels between two parents and CRI‐12. [file PBI-17-945-s002.xlsx]

## Sheet: 工作表1
Supplementary Table 5 Statistics of indels between two parents and CRI-12
Sample Name	Indel	Insertion	Deletion
Uganda4	74682	35558	39124
Xingtai6871	61966	29417	32549
CRI-12	69810	33229	36581
