# Supplementary material for: Resequencing of cv CRI‐12 family reveals haplotype block inheritance and recombination of agronomically important genes in artificial selection
Source: Plant Biotechnol J. 2018 Dec 3;17(5):945–55. doi: 10.1111/pbi.13030 (PMC6587942; doi:10.1111/pbi.13030)
Supplement: Supplementary file 7 — Table S6 Statistics of structural variations (SV) between two parents and CRI‐12. [file PBI-17-945-s003.xlsx]

## Sheet: 工作表1
Supplementary Table 6 Statistics of structural variations (SV) between two parents and CRI-12
SampleName	SV	Insertion	Deletion	Others
Uganda4	46145	15676	28089	2380
Xingtai6871	44428	14054	28170	2204
CRI-12	30237	881	26971	2385
