# Supplementary material for: Resequencing of cv CRI‐12 family reveals haplotype block inheritance and recombination of agronomically important genes in artificial selection
Source: Plant Biotechnol J. 2018 Dec 3;17(5):945–55. doi: 10.1111/pbi.13030 (PMC6587942; doi:10.1111/pbi.13030)
Supplement: Supplementary file 8 — Table S7 Groups of cotton accessions. [file PBI-17-945-s004.xlsx]

## Sheet: 黄萎病
Supplementary Table 7 Groups of cotton accessions
Accessions name	Verticillium dahliae	Salt	Drought
Shuomian3	Y
Zhong571	Y
CRI-12	Y	Y	Y
Zhongzhimian2	Y
Lumianyan16	Y	Y	Y
Yumian2067	Y	Y	Y
Yumian11	Y	N	Y
Jinmian20	Y	Y	N
Chuangmian47	N
Lumian378	N
Jinmian33	N	N	N
Jimian11	N
Uganda4	N	N	Y
Xingtai6871	N	N	Y
Zhong9807		Y	Y
CRI35		Y	N
Kanghuangwei164		Y	N
GK50		N	Y
Xinyan96-48		N	N
Zhongs9612		N	N
Note:Y represents tolerant; N represents sensitive.
