# Supplementary material for: Resequencing of cv CRI‐12 family reveals haplotype block inheritance and recombination of agronomically important genes in artificial selection
Source: Plant Biotechnol J. 2018 Dec 3;17(5):945–55. doi: 10.1111/pbi.13030 (PMC6587942; doi:10.1111/pbi.13030)
Supplement: Supplementary file 9 — Table S8 Molecular identification of parent‐offspring in CRI‐12 family. [file PBI-17-945-s005.xlsx]

## Sheet: 工作表1
Supplementary Table 8 Molecular identification of parent-offspring in CRI-12 family
Cotton varieties	Uganda4	Xingtai6871	CRI-12	Yumian2067	Lumian16	Yumian11	Jinmian33	Jinmian20
Uganda4		11	8	11	8	8	9	5
Xingtai6871	11		12	8	10	13	7	7
CRI-12	8	12		12	11	14	12	11
Yumian2067	11	8	12		11	12	10	9
Lumian16	8	10	11	11		13	10	11
Yumian11	8	13	14	12	13		9	10
Jinmian33	9	7	12	10	10	9		8
Jinmian20	5	7	11	9	11	10	8
Note:We totally selected 20 primer-pairs to inedtify the relationship between CRI-12 and other varieties in CRI-12 family. And the numbers in table represented the same banding pattern between each other. The greater the number,the higher the similarity, and the colser the relationship.
