# Supplementary material for: Resequencing of cv CRI‐12 family reveals haplotype block inheritance and recombination of agronomically important genes in artificial selection
Source: Plant Biotechnol J. 2018 Dec 3;17(5):945–55. doi: 10.1111/pbi.13030 (PMC6587942; doi:10.1111/pbi.13030)
Supplement: Supplementary file 10 — Table S9 Primers used for molecular identification. [file PBI-17-945-s006.xls]

## Sheet: Sheet1
Supplementary Table 9 Primers used for molecular identification
No.	Forward Primer	Reverse Primer
1	GATGGCTACCTCCCTTTGTA	CGTAAGGAAGCCTAGCAAAA
2	GTATCCGCCCACAAATAAAG	GCATCGTGAGAGAAAGTGAA
3	ACCAACAATGGTGACCTCTT	CCCTCCATAACCAAAAGTTG
4	AGTCGCCCCTTCTCTAATTT	TGTAAACCGAACTCGTTGTG
5	ATCTCTCTGTCTCCCCCTTC	GCATATCTGGCGGGTATAAT
6	GGAGCCAGAAGTTGAGAAAA	TTCGGCTTCTGCTTTTACTT
7	AATGGTCCTGCTCCAGATT	AATCGTCGTCGTCGAATTAT
8	CCATGTCCGTATCCATGTTA	TAAGGCAAGATAGGGTCAGG
9	ATCTGTTTCCGTACCCTCAA	ATGGTTGCCCAAACAATACT
10	TTCGGGAAAGTTAGAGGAGA	TCCTCAGAGCTCGGAATAGT
11	TGGCAGAGATGAATGTAAGC	GGTAACGGATGGAAAATCAC
12	GAATCTCGAAAACCCCATCT	ATTTGGAAGCGAAGTACCAG
13	AGAAGAGGTTGACGGTGAAG	TGAGTGAAGAACCTGCACAT
14	GCCAAATAGGTCACACACAA	AGCGAGAAGGAGACAGAAAA
15	GACTACCACCCACACTTCAAC	TTGGTGTGTGGCAAATGTAT
16	TCCTCGGATTATCAAAACCT	TGAAGAGGACATTGATGACG
17	GAACTAGCCACATGATGCAC	TTGTTGAGGCATTAGTTTGC
18	GCTTTGCTTTGGAATGAGAT	ATACTGCAACCCCTCACACT
19	TGGAGGAGGGTGTAACATCT	GGCATTCAAGGAGATGAGTT
20	AGGAACCGATTCAAAGCTAA	TTTCCCCATTCTTGGTTAAG
