# Supplementary material for: Resequencing of cv CRI‐12 family reveals haplotype block inheritance and recombination of agronomically important genes in artificial selection
Source: Plant Biotechnol J. 2018 Dec 3;17(5):945–55. doi: 10.1111/pbi.13030 (PMC6587942; doi:10.1111/pbi.13030)
Supplement: Supplementary file 11 — Table S10 Genes identified by selective sweep analysis. [file PBI-17-945-s007.xlsx]

## Sheet: 工作表1
Supplementary Table 10 Genes identified by selective sweep analysis
Gene name	Protein	Scaffold/Chr	Region	Start	End
Gh_A07G1198	Gh_A07G1198	A07	mRNA	26758679	26761242
Gh_A07G1197	Gh_A07G1197	A07	mRNA	26677938	26680284
Gh_A02G1261	Gh_A02G1261	A02	mRNA	74476221	74481776
Gh_A02G1262	Gh_A02G1262	A02	mRNA	74482820	74485006
Gh_A02G1263	Gh_A02G1263	A02	mRNA	74487678	74493160
Gh_A02G1264	Gh_A02G1264	A02	mRNA	74529872	74530610
Gh_A02G1265	Gh_A02G1265	A02	mRNA	74569304	74570130
Gh_A02G1266	Gh_A02G1266	A02	mRNA	74576117	74578517
Gh_A02G1267	Gh_A02G1267	A02	mRNA	74606733	74607095
Gh_A02G1268	Gh_A02G1268	A02	mRNA	74614634	74617431
Gh_A02G1269	Gh_A02G1269	A02	mRNA	74696904	74697401
Gh_A02G1270	Gh_A02G1270	A02	mRNA	74764666	74765731
Gh_A02G1271	Gh_A02G1271	A02	mRNA	74767650	74768708
Gh_A02G1272	Gh_A02G1272	A02	mRNA	74781472	74783399
Gh_A02G1273	Gh_A02G1273	A02	mRNA	74858261	74858819
Gh_A02G1274	Gh_A02G1274	A02	mRNA	74904851	74909046
Gh_A02G1275	Gh_A02G1275	A02	mRNA	74912407	74915325
Gh_A02G1276	Gh_A02G1276	A02	mRNA	74918186	74921249
Gh_A02G1277	Gh_A02G1277	A02	mRNA	74923422	74923658
Gh_A02G1278	Gh_A02G1278	A02	mRNA	74962676	74963170
Gh_A02G1279	Gh_A02G1279	A02	mRNA	75026848	75029266
Gh_A02G1280	Gh_A02G1280	A02	mRNA	75047394	75047636
Gh_A02G1281	Gh_A02G1281	A02	mRNA	75099880	75102118
Gh_A02G1282	Gh_A02G1282	A02	mRNA	75105305	75108105
Gh_A02G1283	Gh_A02G1283	A02	mRNA	75108130	75108429
Gh_A02G1284	Gh_A02G1284	A02	mRNA	75114657	75115505
Gh_A02G1285	Gh_A02G1285	A02	mRNA	75156008	75170790
Gh_A02G1286	Gh_A02G1286	A02	mRNA	75192373	75198072
Gh_A02G1287	Gh_A02G1287	A02	mRNA	75198717	75202128
Gh_A05G2420	Gh_A05G2420	A05	mRNA	30270132	30278969
Gh_A05G2419	Gh_A05G2419	A05	mRNA	30263986	30264174
Gh_A05G2418	Gh_A05G2418	A05	mRNA	30215003	30216121
Gh_A05G2389	Gh_A05G2389	A05	mRNA	29564549	29565426
Gh_A05G2388	Gh_A05G2388	A05	mRNA	29524015	29527619
Gh_A05G2387	Gh_A05G2387	A05	mRNA	29518572	29519279
Gh_A05G2386	Gh_A05G2386	A05	mRNA	29504666	29508236
Gh_A05G2385	Gh_A05G2385	A05	mRNA	29485491	29486507
Gh_A05G2384	Gh_A05G2384	A05	mRNA	29455134	29456519
Gh_A05G2383	Gh_A05G2383	A05	mRNA	29443309	29446068
Gh_A05G2382	Gh_A05G2382	A05	mRNA	29433524	29435303
Gh_A05G2381	Gh_A05G2381	A05	mRNA	29430332	29432827
Gh_A05G2380	Gh_A05G2380	A05	mRNA	29411119	29411451
Gh_D10G0667	Gh_D10G0667	D10	mRNA	7265066	7268131
Gh_D10G0666	Gh_D10G0666	D10	mRNA	7260040	7261919
Gh_D10G0665	Gh_D10G0665	D10	mRNA	7249782	7250690
Gh_D10G0664	Gh_D10G0664	D10	mRNA	7219691	7225228
Gh_D10G0663	Gh_D10G0663	D10	mRNA	7218638	7219054
Gh_D10G0662	Gh_D10G0662	D10	mRNA	7212055	7216468
Gh_D10G0661	Gh_D10G0661	D10	mRNA	7210184	7211449
Gh_D10G0660	Gh_D10G0660	D10	mRNA	7202008	7208367
Gh_D10G0659	Gh_D10G0659	D10	mRNA	7180143	7182242
Gh_D10G0658	Gh_D10G0658	D10	mRNA	7169051	7171443
Gh_D10G0657	Gh_D10G0657	D10	mRNA	7142951	7144673
Gh_D10G0656	Gh_D10G0656	D10	mRNA	7140355	7140801
Gh_D10G0655	Gh_D10G0655	D10	mRNA	7135208	7137154
Gh_D10G0654	Gh_D10G0654	D10	mRNA	7130309	7134016
Gh_D10G0653	Gh_D10G0653	D10	mRNA	7117112	7127168
Gh_D10G0652	Gh_D10G0652	D10	mRNA	7086124	7088058
Gh_D10G0651	Gh_D10G0651	D10	mRNA	7053868	7055065
Gh_D10G0650	Gh_D10G0650	D10	mRNA	7044806	7048305
Gh_D10G0649	Gh_D10G0649	D10	mRNA	7036560	7043567
Gh_A03G0307	Gh_A03G0307	A03	mRNA	5250315	5251397
Gh_A03G0308	Gh_A03G0308	A03	mRNA	5417409	5419828
Gh_A03G0309	Gh_A03G0309	A03	mRNA	5464070	5464549
Gh_A02G1288	Gh_A02G1288	A02	mRNA	75214741	75215454
Gh_A11G2044	Gh_A11G2044	A11	mRNA	63361063	63363505
Gh_A11G2045	Gh_A11G2045	A11	mRNA	63411069	63411740
Gh_A11G2046	Gh_A11G2046	A11	mRNA	63428640	63429101
Gh_A13G0928	Gh_A13G0928	A13	mRNA	49689828	49713811
Gh_A13G0929	Gh_A13G0929	A13	mRNA	49726262	49726861
Gh_A13G0930	Gh_A13G0930	A13	mRNA	50100940	50104311
Gh_A13G0931	Gh_A13G0931	A13	mRNA	50105137	50110707
Gh_A13G0932	Gh_A13G0932	A13	mRNA	50111995	50112447
Gh_A13G0933	Gh_A13G0933	A13	mRNA	50113088	50115927
Gh_A13G0922	Gh_A13G0922	A13	mRNA	48804978	48809140
Gh_A13G0921	Gh_A13G0921	A13	mRNA	48771298	48774585
Gh_A13G0915	Gh_A13G0915	A13	mRNA	48480685	48483051
Gh_A13G0914	Gh_A13G0914	A13	mRNA	48469820	48479595
Gh_A13G0913	Gh_A13G0913	A13	mRNA	48446983	48448655
Gh_A13G0912	Gh_A13G0912	A13	mRNA	47923742	47928587
Gh_A13G0911	Gh_A13G0911	A13	mRNA	47919289	47919585
Gh_A13G0886	Gh_A13G0886	A13	mRNA	45956294	45956623
Gh_A13G0885	Gh_A13G0885	A13	mRNA	45951183	45954566
Gh_A13G0884	Gh_A13G0884	A13	mRNA	45862140	45868129
Gh_A13G0883	Gh_A13G0883	A13	mRNA	45859510	45861471
Gh_A13G0882	Gh_A13G0882	A13	mRNA	45854263	45858741
Gh_D13G0611	Gh_D13G0611	D13	mRNA	8499915	8502395
Gh_D13G0612	Gh_D13G0612	D13	mRNA	8535343	8536406
Gh_D13G0613	Gh_D13G0613	D13	mRNA	8541439	8543502
Gh_D13G0614	Gh_D13G0614	D13	mRNA	8547766	8549873
Gh_D13G0615	Gh_D13G0615	D13	mRNA	8553665	8554791
Gh_D13G0616	Gh_D13G0616	D13	mRNA	8556819	8558204
Gh_D13G0617	Gh_D13G0617	D13	mRNA	8560294	8562905
Gh_D13G0618	Gh_D13G0618	D13	mRNA	8572667	8578700
Gh_D13G0619	Gh_D13G0619	D13	mRNA	8606835	8609084
Gh_D13G0620	Gh_D13G0620	D13	mRNA	8647841	8652445
Gh_D13G0621	Gh_D13G0621	D13	mRNA	8654254	8657278
Gh_D13G0622	Gh_D13G0622	D13	mRNA	8669725	8672662
Gh_A05G0385	Gh_A05G0385	A05	mRNA	4167157	4169080
Gh_A05G0384	Gh_A05G0384	A05	mRNA	4163354	4165784
Gh_A05G0383	Gh_A05G0383	A05	mRNA	4156692	4161278
Gh_A05G0382	Gh_A05G0382	A05	mRNA	4151566	4154617
Gh_A05G0381	Gh_A05G0381	A05	mRNA	4148700	4150869
Gh_D13G0623	Gh_D13G0623	D13	mRNA	8697738	8703884
Gh_D13G0624	Gh_D13G0624	D13	mRNA	8705188	8707900
Gh_D13G0625	Gh_D13G0625	D13	mRNA	8723987	8724256
Gh_D13G0626	Gh_D13G0626	D13	mRNA	8745438	8746576
Gh_D13G0627	Gh_D13G0627	D13	mRNA	8772549	8778161
Gh_D13G0628	Gh_D13G0628	D13	mRNA	8796504	8798690
Gh_D13G0675	Gh_D13G0675	D13	mRNA	9653557	9658830
Gh_D13G0676	Gh_D13G0676	D13	mRNA	9660053	9662682
Gh_A05G2338	Gh_A05G2338	A05	mRNA	28473145	28475873
Gh_A05G2339	Gh_A05G2339	A05	mRNA	28476738	28485707
Gh_A05G2340	Gh_A05G2340	A05	mRNA	28486992	28487615
Gh_A05G2341	Gh_A05G2341	A05	mRNA	28510191	28512581
Gh_A05G2342	Gh_A05G2342	A05	mRNA	28567167	28568192
Gh_A05G2378	Gh_A05G2378	A05	mRNA	29363875	29378144
Gh_A05G2379	Gh_A05G2379	A05	mRNA	29379265	29383693
Gh_A11G0663	Gh_A11G0663	A11	mRNA	6499170	6521308
Gh_A11G0662	Gh_A11G0662	A11	mRNA	6497188	6498396
Gh_A11G0661	Gh_A11G0661	A11	mRNA	6491066	6493235
Gh_A11G0660	Gh_A11G0660	A11	mRNA	6482150	6483544
Gh_A11G0659	Gh_A11G0659	A11	mRNA	6472679	6476101
Gh_A11G0658	Gh_A11G0658	A11	mRNA	6455033	6467038
Gh_A11G0657	Gh_A11G0657	A11	mRNA	6442556	6448870
Gh_A11G0656	Gh_A11G0656	A11	mRNA	6440571	6441149
Gh_A11G0655	Gh_A11G0655	A11	mRNA	6439021	6439951
Gh_A11G0654	Gh_A11G0654	A11	mRNA	6435259	6437275
Gh_A05G2420	Gh_A05G2420	A05	mRNA	30270132	30278969
Gh_A05G2419	Gh_A05G2419	A05	mRNA	30263986	30264174
Gh_A05G2418	Gh_A05G2418	A05	mRNA	30215003	30216121
Gh_A08G0331	Gh_A08G0331	A08	mRNA	3925270	3930468
Gh_A08G0332	Gh_A08G0332	A08	mRNA	3937037	3937495
Gh_A08G0333	Gh_A08G0333	A08	mRNA	3950261	3962258
Gh_A08G0334	Gh_A08G0334	A08	mRNA	3962978	3973684
Gh_A08G0335	Gh_A08G0335	A08	mRNA	3977922	3979781
Gh_A08G0336	Gh_A08G0336	A08	mRNA	4028572	4032453
Gh_A11G0653	Gh_A11G0653	A11	mRNA	6407535	6408062
Gh_A08G1116	Gh_A08G1116	A08	mRNA	79131304	79133660
Gh_A08G1115	Gh_A08G1115	A08	mRNA	79127177	79130748
Gh_A08G1112	Gh_A08G1112	A08	mRNA	78913345	78927396
Gh_A08G1111	Gh_A08G1111	A08	mRNA	78905411	78906316
Gh_A08G1110	Gh_A08G1110	A08	mRNA	78867809	78870101
Gh_D10G0668	Gh_D10G0668	D10	mRNA	7277608	7277904
Gh_D10G0667	Gh_D10G0667	D10	mRNA	7265066	7268131
Gh_D10G0666	Gh_D10G0666	D10	mRNA	7260040	7261919
Gh_D10G0665	Gh_D10G0665	D10	mRNA	7249782	7250690
Gh_D10G0664	Gh_D10G0664	D10	mRNA	7219691	7225228
Gh_D10G0663	Gh_D10G0663	D10	mRNA	7218638	7219054
Gh_D10G0662	Gh_D10G0662	D10	mRNA	7212055	7216468
Gh_D10G0661	Gh_D10G0661	D10	mRNA	7210184	7211449
Gh_D10G0660	Gh_D10G0660	D10	mRNA	7202008	7208367
Gh_D10G0659	Gh_D10G0659	D10	mRNA	7180143	7182242
Gh_D10G0658	Gh_D10G0658	D10	mRNA	7169051	7171443
Gh_D10G1876	Gh_D10G1876	D10	mRNA	52556832	52557461
Gh_D10G1877	Gh_D10G1877	D10	mRNA	52570113	52580315
Gh_D10G1878	Gh_D10G1878	D10	mRNA	52580692	52584172
Gh_A03G0277	Gh_A03G0277	A03	mRNA	4549000	4561730
Gh_A03G0276	Gh_A03G0276	A03	mRNA	4523333	4528339
Gh_A03G0275	Gh_A03G0275	A03	mRNA	4471400	4477552
Gh_A03G0274	Gh_A03G0274	A03	mRNA	4461022	4463595
Gh_A03G0273	Gh_A03G0273	A03	mRNA	4443722	4445557
Gh_A03G0272	Gh_A03G0272	A03	mRNA	4436487	4440361
Gh_D09G0254	Gh_D09G0254	D09	mRNA	7725464	7729745
Gh_D09G0253	Gh_D09G0253	D09	mRNA	7716158	7718687
Gh_D09G0252	Gh_D09G0252	D09	mRNA	7698837	7712057
Gh_D05G3300	Gh_D05G3300	D05	mRNA	52598110	52600995
Gh_D05G3301	Gh_D05G3301	D05	mRNA	52621501	52622859
Gh_D05G3302	Gh_D05G3302	D05	mRNA	52655779	52657329
Gh_D05G3303	Gh_D05G3303	D05	mRNA	52664298	52664843
Gh_D05G3304	Gh_D05G3304	D05	mRNA	52715185	52715817
Gh_D05G3305	Gh_D05G3305	D05	mRNA	52744727	52745382
Gh_D05G3306	Gh_D05G3306	D05	mRNA	52918808	52932563
Gh_D05G3307	Gh_D05G3307	D05	mRNA	52943054	52945823
Gh_D05G3309	Gh_D05G3309	D05	mRNA	53088482	53094381
Gh_D05G3310	Gh_D05G3310	D05	mRNA	53103469	53107716
Gh_D05G3311	Gh_D05G3311	D05	mRNA	53109612	53110051
Gh_D05G3312	Gh_D05G3312	D05	mRNA	53115708	53117802
Gh_D05G3313	Gh_D05G3313	D05	mRNA	53119843	53122240
Gh_D05G3314	Gh_D05G3314	D05	mRNA	53134400	53136029
Gh_D05G3315	Gh_D05G3315	D05	mRNA	53141676	53160390
Gh_D05G3316	Gh_D05G3316	D05	mRNA	53161881	53162180
Gh_A08G1286	Gh_A08G1286	A08	mRNA	84813943	84816438
Gh_A08G1285	Gh_A08G1285	A08	mRNA	84809376	84812228
Gh_A08G1284	Gh_A08G1284	A08	mRNA	84799134	84799929
Gh_A08G1283	Gh_A08G1283	A08	mRNA	84789536	84790036
Gh_A08G1226	Gh_A08G1226	A08	mRNA	82656835	82660768
Gh_A08G1225	Gh_A08G1225	A08	mRNA	82646346	82647740
Gh_A08G1224	Gh_A08G1224	A08	mRNA	82643904	82644537
Gh_A08G1223	Gh_A08G1223	A08	mRNA	82614713	82615225
Gh_A08G1222	Gh_A08G1222	A08	mRNA	82557583	82559431
Gh_A08G1221	Gh_A08G1221	A08	mRNA	82555345	82555785
Gh_A08G1220	Gh_A08G1220	A08	mRNA	82553254	82554522
Gh_A08G1219	Gh_A08G1219	A08	mRNA	82516984	82517196
Gh_A08G1218	Gh_A08G1218	A08	mRNA	82514706	82516969
Gh_A08G1217	Gh_A08G1217	A08	mRNA	82509125	82512340
Gh_A08G1216	Gh_A08G1216	A08	mRNA	82505515	82507768
Gh_A08G1215	Gh_A08G1215	A08	mRNA	82487321	82488622
Gh_A08G1214	Gh_A08G1214	A08	mRNA	82485525	82485981
Gh_A08G1213	Gh_A08G1213	A08	mRNA	82464402	82472281
Gh_A08G1308	Gh_A08G1308	A08	mRNA	85401489	85402918
Gh_A08G1307	Gh_A08G1307	A08	mRNA	85333006	85334924
Gh_A08G1306	Gh_A08G1306	A08	mRNA	85305871	85308597
Gh_A08G1305	Gh_A08G1305	A08	mRNA	85251613	85257463
Gh_A08G1304	Gh_A08G1304	A08	mRNA	85155815	85160544
Gh_A08G1303	Gh_A08G1303	A08	mRNA	85150146	85153018
Gh_A08G1302	Gh_A08G1302	A08	mRNA	85144194	85147484
Gh_A08G1301	Gh_A08G1301	A08	mRNA	85140034	85143417
Gh_A08G1300	Gh_A08G1300	A08	mRNA	85138417	85138734
Gh_A08G1299	Gh_A08G1299	A08	mRNA	85134327	85137868
Gh_A08G1298	Gh_A08G1298	A08	mRNA	85130859	85132811
Gh_A08G1297	Gh_A08G1297	A08	mRNA	85125423	85130468
Gh_A08G1296	Gh_A08G1296	A08	mRNA	85085843	85086229
Gh_A08G1295	Gh_A08G1295	A08	mRNA	85049601	85054033
Gh_A08G1294	Gh_A08G1294	A08	mRNA	85032408	85033807
Gh_A08G1293	Gh_A08G1293	A08	mRNA	84998227	84998463
Gh_A08G1292	Gh_A08G1292	A08	mRNA	84941275	84947058
Gh_A08G1291	Gh_A08G1291	A08	mRNA	84934289	84940981
Gh_A08G1290	Gh_A08G1290	A08	mRNA	84900699	84904030
Gh_A08G1289	Gh_A08G1289	A08	mRNA	84875626	84879326
Gh_A08G1288	Gh_A08G1288	A08	mRNA	84858163	84860975
Gh_A08G1287	Gh_A08G1287	A08	mRNA	84846069	84848610
Gh_A08G1420	Gh_A08G1420	A08	mRNA	89621129	89621992
Gh_A08G1419	Gh_A08G1419	A08	mRNA	89587240	89587890
Gh_A08G1418	Gh_A08G1418	A08	mRNA	89566592	89569309
Gh_A08G1417	Gh_A08G1417	A08	mRNA	89560734	89562908
Gh_A08G1416	Gh_A08G1416	A08	mRNA	89543038	89543867
Gh_A08G1415	Gh_A08G1415	A08	mRNA	89538235	89540746
Gh_A08G1414	Gh_A08G1414	A08	mRNA	89486964	89487281
Gh_A08G1413	Gh_A08G1413	A08	mRNA	89484274	89484810
Gh_A08G1412	Gh_A08G1412	A08	mRNA	89468169	89470193
Gh_A08G1411	Gh_A08G1411	A08	mRNA	89441942	89442379
Gh_A08G1410	Gh_A08G1410	A08	mRNA	89436359	89437012
Gh_A05G1921	Gh_A05G1921	A05	mRNA	20146031	20147152
Gh_A05G1922	Gh_A05G1922	A05	mRNA	20148675	20150866
Gh_A05G1923	Gh_A05G1923	A05	mRNA	20155100	20161177
Gh_A05G1924	Gh_A05G1924	A05	mRNA	20163311	20166735
Gh_A05G1925	Gh_A05G1925	A05	mRNA	20199746	20200889
Gh_A05G1926	Gh_A05G1926	A05	mRNA	20204848	20205075
Gh_A05G1927	Gh_A05G1927	A05	mRNA	20217112	20217492
Gh_A05G1928	Gh_A05G1928	A05	mRNA	20217518	20217889
Gh_A05G1929	Gh_A05G1929	A05	mRNA	20219078	20219968
Gh_A05G1930	Gh_A05G1930	A05	mRNA	20240023	20240973
Gh_A05G1931	Gh_A05G1931	A05	mRNA	20243303	20244262
Gh_D11G2818	Gh_D11G2818	D11	mRNA	57934952	57938127
Gh_D11G2817	Gh_D11G2817	D11	mRNA	57895217	57903155
Gh_D11G2816	Gh_D11G2816	D11	mRNA	57882114	57884664
Gh_D11G2815	Gh_D11G2815	D11	mRNA	57876814	57880774
Gh_D11G2814	Gh_D11G2814	D11	mRNA	57867865	57873519
Gh_D11G2813	Gh_D11G2813	D11	mRNA	57851157	57855319
Gh_D11G2812	Gh_D11G2812	D11	mRNA	57845233	57846192
Gh_D11G2811	Gh_D11G2811	D11	mRNA	57828698	57830846
Gh_D11G2810	Gh_D11G2810	D11	mRNA	57820686	57828654
Gh_D11G2809	Gh_D11G2809	D11	mRNA	57812436	57814283
Gh_D11G2808	Gh_D11G2808	D11	mRNA	57806932	57808547
Gh_D11G2807	Gh_D11G2807	D11	mRNA	57795472	57797118
Gh_D11G2806	Gh_D11G2806	D11	mRNA	57786919	57790008
Gh_D11G2805	Gh_D11G2805	D11	mRNA	57761947	57764937
Gh_D11G2804	Gh_D11G2804	D11	mRNA	57759237	57760973
Gh_D11G2803	Gh_D11G2803	D11	mRNA	57755323	57755673
Gh_D11G2802	Gh_D11G2802	D11	mRNA	57746274	57750511
Gh_D02G1752	Gh_D02G1752	D02	mRNA	59879634	59879882
Gh_D02G1751	Gh_D02G1751	D02	mRNA	59868368	59870619
Gh_D02G1750	Gh_D02G1750	D02	mRNA	59826292	59831954
Gh_D02G1749	Gh_D02G1749	D02	mRNA	59821316	59823680
Gh_D02G1748	Gh_D02G1748	D02	mRNA	59815494	59818607
Gh_D02G1747	Gh_D02G1747	D02	mRNA	59815211	59815474
Gh_D02G1746	Gh_D02G1746	D02	mRNA	59787833	59794617
Gh_D02G1745	Gh_D02G1745	D02	mRNA	59784584	59785054
Gh_D02G1744	Gh_D02G1744	D02	mRNA	59775486	59782887
Gh_D02G1743	Gh_D02G1743	D02	mRNA	59759388	59763021
Gh_D02G1739	Gh_D02G1739	D02	mRNA	59556408	59582165
Gh_D02G1738	Gh_D02G1738	D02	mRNA	59508053	59509012
Gh_D02G1737	Gh_D02G1737	D02	mRNA	59497499	59497888
Gh_D02G1736	Gh_D02G1736	D02	mRNA	59485822	59489046
Gh_D02G1735	Gh_D02G1735	D02	mRNA	59411635	59417828
Gh_D02G1734	Gh_D02G1734	D02	mRNA	59387536	59389292
Gh_D02G1733	Gh_D02G1733	D02	mRNA	59268315	59364580
Gh_A11G1530	Gh_A11G1530	A11	mRNA	22017954	22018442
Gh_A11G1529	Gh_A11G1529	A11	mRNA	21926585	21994200
Gh_A09G0900	Gh_A09G0900	A09	mRNA	57633190	57634115
Gh_A09G0901	Gh_A09G0901	A09	mRNA	57637995	57640032
Gh_A09G0902	Gh_A09G0902	A09	mRNA	57650109	57657040
Gh_A09G0903	Gh_A09G0903	A09	mRNA	57666244	57670960
Gh_A09G0904	Gh_A09G0904	A09	mRNA	57680885	57682144
Gh_A09G0905	Gh_A09G0905	A09	mRNA	57694037	57695657
Gh_A09G0906	Gh_A09G0906	A09	mRNA	57713792	57718435
Gh_D13G2181	Gh_D13G2181	D13	mRNA	57887382	57898113
Gh_D13G2180	Gh_D13G2180	D13	mRNA	57882335	57883327
Gh_D13G2179	Gh_D13G2179	D13	mRNA	57862705	57868753
Gh_D13G2178	Gh_D13G2178	D13	mRNA	57850118	57851716
Gh_D13G2177	Gh_D13G2177	D13	mRNA	57838435	57848409
Gh_D13G2176	Gh_D13G2176	D13	mRNA	57784156	57796568
Gh_D13G2175	Gh_D13G2175	D13	mRNA	57779065	57783512
Gh_D13G2174	Gh_D13G2174	D13	mRNA	57776075	57777766
Gh_D13G2173	Gh_D13G2173	D13	mRNA	57770183	57774485
Gh_D13G2172	Gh_D13G2172	D13	mRNA	57762493	57767116
Gh_D13G2171	Gh_D13G2171	D13	mRNA	57754918	57760487
Gh_D13G2170	Gh_D13G2170	D13	mRNA	57750804	57753550
Gh_A10G0885	Gh_A10G0885	A10	mRNA	19144134	19144502
Gh_A10G0884	Gh_A10G0884	A10	mRNA	19135722	19136784
Gh_A10G0883	Gh_A10G0883	A10	mRNA	19126886	19129630
Gh_A10G0882	Gh_A10G0882	A10	mRNA	19121677	19121991
Gh_A10G0881	Gh_A10G0881	A10	mRNA	19110559	19111783
Gh_A10G0880	Gh_A10G0880	A10	mRNA	19094987	19096756
Gh_A10G0879	Gh_A10G0879	A10	mRNA	19091953	19092396
Gh_A10G0878	Gh_A10G0878	A10	mRNA	19058757	19059512
Gh_A10G0877	Gh_A10G0877	A10	mRNA	19056758	19057687
Gh_A10G0876	Gh_A10G0876	A10	mRNA	19018573	19022698
Gh_A10G0875	Gh_A10G0875	A10	mRNA	19013571	19015097
Gh_D09G0905	Gh_D09G0905	D09	mRNA	34373334	34373808
Gh_D13G0595	Gh_D13G0595	D13	mRNA	8238310	8253488
Gh_D13G0596	Gh_D13G0596	D13	mRNA	8264667	8265518
Gh_D13G0597	Gh_D13G0597	D13	mRNA	8309893	8310613
Gh_D13G0598	Gh_D13G0598	D13	mRNA	8321342	8339369
Gh_D13G0599	Gh_D13G0599	D13	mRNA	8341557	8341784
Gh_D13G0600	Gh_D13G0600	D13	mRNA	8345288	8348000
Gh_D13G0601	Gh_D13G0601	D13	mRNA	8369473	8373017
Gh_D13G0602	Gh_D13G0602	D13	mRNA	8376171	8376941
Gh_D13G0603	Gh_D13G0603	D13	mRNA	8380145	8390430
Gh_D13G0604	Gh_D13G0604	D13	mRNA	8394914	8395933
Gh_D11G0729	Gh_D11G0729	D11	mRNA	6299302	6301864
Gh_D11G0730	Gh_D11G0730	D11	mRNA	6304414	6309457
Gh_D11G0731	Gh_D11G0731	D11	mRNA	6310647	6312264
Gh_D11G0732	Gh_D11G0732	D11	mRNA	6313719	6316814
Gh_D11G0733	Gh_D11G0733	D11	mRNA	6324385	6326196
Gh_D11G0734	Gh_D11G0734	D11	mRNA	6335227	6336840
Gh_D11G0735	Gh_D11G0735	D11	mRNA	6337243	6337899
Gh_D11G0736	Gh_D11G0736	D11	mRNA	6338497	6341907
Gh_D11G0737	Gh_D11G0737	D11	mRNA	6347553	6348275
Gh_D11G0738	Gh_D11G0738	D11	mRNA	6358175	6361265
Gh_D11G0739	Gh_D11G0739	D11	mRNA	6364994	6365444
Gh_D11G0740	Gh_D11G0740	D11	mRNA	6367007	6368746
Gh_D11G0741	Gh_D11G0741	D11	mRNA	6375144	6375737
Gh_D11G0742	Gh_D11G0742	D11	mRNA	6376598	6378709
Gh_A03G1204	Gh_A03G1204	A03	mRNA	86090588	86094334
Gh_A03G1205	Gh_A03G1205	A03	mRNA	86095206	86097325
Gh_A03G1206	Gh_A03G1206	A03	mRNA	86099019	86100118
Gh_A03G1207	Gh_A03G1207	A03	mRNA	86101003	86106526
Gh_A03G1208	Gh_A03G1208	A03	mRNA	86122611	86126322
Gh_A03G1209	Gh_A03G1209	A03	mRNA	86255980	86258308
Gh_A03G1210	Gh_A03G1210	A03	mRNA	86283990	86286371
Gh_D13G2058	Gh_D13G2058	D13	mRNA	56105978	56107447
Gh_D13G2059	Gh_D13G2059	D13	mRNA	56111391	56116348
Gh_D13G2060	Gh_D13G2060	D13	mRNA	56121555	56123633
Gh_D13G2061	Gh_D13G2061	D13	mRNA	56164959	56168149
Gh_A02G0708	Gh_A02G0708	A02	mRNA	12046070	12047065
Gh_A02G0709	Gh_A02G0709	A02	mRNA	12054729	12054896
Gh_A02G0710	Gh_A02G0710	A02	mRNA	12069410	12072275
Gh_A02G0711	Gh_A02G0711	A02	mRNA	12073764	12076938
Gh_A02G0712	Gh_A02G0712	A02	mRNA	12079117	12084427
Gh_A02G0713	Gh_A02G0713	A02	mRNA	12084971	12087855
Gh_A02G0714	Gh_A02G0714	A02	mRNA	12136674	12139017
Gh_A02G0715	Gh_A02G0715	A02	mRNA	12171673	12175398
Gh_A02G0716	Gh_A02G0716	A02	mRNA	12179967	12189114
Gh_A02G0717	Gh_A02G0717	A02	mRNA	12194116	12201389
Gh_A02G0718	Gh_A02G0718	A02	mRNA	12203047	12204966
Gh_A02G0719	Gh_A02G0719	A02	mRNA	12206664	12208697
Gh_A02G0720	Gh_A02G0720	A02	mRNA	12209375	12210567
Gh_A02G0721	Gh_A02G0721	A02	mRNA	12235318	12237320
Gh_A02G0722	Gh_A02G0722	A02	mRNA	12254768	12256096
Gh_A02G0723	Gh_A02G0723	A02	mRNA	12367285	12367638
Gh_A02G0724	Gh_A02G0724	A02	mRNA	12367666	12370820
Gh_D05G0852	Gh_D05G0852	D05	mRNA	7106556	7109123
Gh_D05G0851	Gh_D05G0851	D05	mRNA	7098750	7101686
Gh_D05G0850	Gh_D05G0850	D05	mRNA	7095670	7096827
Gh_D05G0849	Gh_D05G0849	D05	mRNA	7091735	7093525
Gh_D05G0848	Gh_D05G0848	D05	mRNA	7084125	7087327
Gh_D05G0847	Gh_D05G0847	D05	mRNA	7076058	7083115
Gh_D05G0846	Gh_D05G0846	D05	mRNA	7071928	7072665
Gh_D05G0845	Gh_D05G0845	D05	mRNA	7068941	7069401
Gh_D05G0844	Gh_D05G0844	D05	mRNA	7068419	7068637
Gh_D05G0843	Gh_D05G0843	D05	mRNA	7062033	7062935
Gh_D13G2029	Gh_D13G2029	D13	mRNA	55784082	55786132
Gh_D13G2030	Gh_D13G2030	D13	mRNA	55787281	55788480
Gh_D13G2031	Gh_D13G2031	D13	mRNA	55792554	55795250
Gh_D13G2032	Gh_D13G2032	D13	mRNA	55795924	55797680
Gh_D13G2033	Gh_D13G2033	D13	mRNA	55807313	55809177
Gh_D13G2034	Gh_D13G2034	D13	mRNA	55824079	55830887
Gh_D13G2035	Gh_D13G2035	D13	mRNA	55830996	55831211
Gh_D13G2036	Gh_D13G2036	D13	mRNA	55832442	55837949
Gh_D13G2037	Gh_D13G2037	D13	mRNA	55853500	55856852
Gh_D13G2038	Gh_D13G2038	D13	mRNA	55864583	55864957
Gh_D08G2604	Gh_D08G2604	D08	mRNA	65641171	65642607
Gh_D08G2603	Gh_D08G2603	D08	mRNA	65630447	65631888
Gh_D08G2602	Gh_D08G2602	D08	mRNA	65628355	65628567
Gh_D08G2601	Gh_D08G2601	D08	mRNA	65621375	65622814
Gh_D08G2600	Gh_D08G2600	D08	mRNA	65609807	65611405
Gh_D08G2599	Gh_D08G2599	D08	mRNA	65563444	65564897
Gh_D08G2598	Gh_D08G2598	D08	mRNA	65554791	65559164
Gh_D08G2597	Gh_D08G2597	D08	mRNA	65545058	65546629
Gh_D08G2596	Gh_D08G2596	D08	mRNA	65532648	65533733
Gh_D08G2595	Gh_D08G2595	D08	mRNA	65520816	65525421
Gh_D08G2594	Gh_D08G2594	D08	mRNA	65516967	65519623
Gh_D08G2593	Gh_D08G2593	D08	mRNA	65512640	65515264
Gh_D08G2592	Gh_D08G2592	D08	mRNA	65508299	65511406
Gh_D08G2591	Gh_D08G2591	D08	mRNA	65506507	65506686
Gh_D08G2590	Gh_D08G2590	D08	mRNA	65500412	65504540
Gh_D08G2589	Gh_D08G2589	D08	mRNA	65496043	65496228
Gh_D08G2588	Gh_D08G2588	D08	mRNA	65489596	65492907
Gh_D08G2587	Gh_D08G2587	D08	mRNA	65484088	65484705
Gh_D08G2586	Gh_D08G2586	D08	mRNA	65479852	65480973
Gh_D05G1073	Gh_D05G1073	D05	mRNA	9129381	9152388
Gh_D05G1074	Gh_D05G1074	D05	mRNA	9157923	9158975
Gh_D05G1075	Gh_D05G1075	D05	mRNA	9161446	9163288
Gh_D05G1076	Gh_D05G1076	D05	mRNA	9164216	9170671
Gh_D05G1077	Gh_D05G1077	D05	mRNA	9172762	9175206
Gh_D05G1078	Gh_D05G1078	D05	mRNA	9178344	9198524
Gh_D05G1079	Gh_D05G1079	D05	mRNA	9200224	9202467
Gh_D05G1080	Gh_D05G1080	D05	mRNA	9208639	9210636
Gh_D05G1081	Gh_D05G1081	D05	mRNA	9212073	9215209
Gh_D05G1082	Gh_D05G1082	D05	mRNA	9216145	9218086
Gh_D05G1083	Gh_D05G1083	D05	mRNA	9220959	9224643
Gh_D05G1084	Gh_D05G1084	D05	mRNA	9243337	9246655
Gh_D13G2165	Gh_D13G2165	D13	mRNA	57683703	57684215
Gh_D13G2164	Gh_D13G2164	D13	mRNA	57675773	57680921
Gh_A07G1140	Gh_A07G1140	A07	mRNA	24703720	24704952
Gh_A11G1533	Gh_A11G1533	A11	mRNA	22112449	22117537
Gh_A11G1532	Gh_A11G1532	A11	mRNA	22098177	22108179
Gh_A11G1531	Gh_A11G1531	A11	mRNA	22095715	22096023
