# Supplementary material for: Resequencing of cv CRI‐12 family reveals haplotype block inheritance and recombination of agronomically important genes in artificial selection
Source: Plant Biotechnol J. 2018 Dec 3;17(5):945–55. doi: 10.1111/pbi.13030 (PMC6587942; doi:10.1111/pbi.13030)
Supplement: Supplementary file 12 — Table S11 Annotation of SNPs related with Verticillium wilt. [file PBI-17-945-s008.xlsx]

## Sheet: 工作表1
Supplementary Table 11 Annotation of SNPs related with Verticillium wilt
cellular_component	cell	Gh_A11G2045	GO:0015630	microtubule cytoskeleton	K07374|1|3e-23|92.4|smo:SELMODRAFT_178975|tubulin alpha
cellular_component	cell part	Gh_A11G2045	GO:0015630	microtubule cytoskeleton	K07374|1|3e-23|92.4|smo:SELMODRAFT_178975|tubulin alpha
cellular_component	organelle	Gh_A11G2045	GO:0015630	microtubule cytoskeleton	K07374|1|3e-23|92.4|smo:SELMODRAFT_178975|tubulin alpha
molecular_function	binding	Gh_A11G2045	GO:0032550	purine ribonucleoside binding	K07374|1|3e-23|92.4|smo:SELMODRAFT_178975|tubulin alpha
molecular_function	structural molecule activity	Gh_A11G2045	GO:0005198	structural molecule activity	K07374|1|3e-23|92.4|smo:SELMODRAFT_178975|tubulin alpha
biological_process	cellular process	Gh_A11G2045	GO:0044763	single-organism cellular process	K07374|1|3e-23|92.4|smo:SELMODRAFT_178975|tubulin alpha
biological_process	single-organism process	Gh_A11G2045	GO:0044763	single-organism cellular process	K07374|1|3e-23|92.4|smo:SELMODRAFT_178975|tubulin alpha
cellular_component	cell	Gh_A13G0911	GO:0044464	cell part	K02206|1|1e-39|131|rcu:RCOM_0973700|cyclin-dependent kinase 2 [EC:2.7.11.22]
cellular_component	cell part	Gh_A13G0911	GO:0044464	cell part	K02206|1|1e-39|131|rcu:RCOM_0973700|cyclin-dependent kinase 2 [EC:2.7.11.22]
molecular_function	catalytic activity	Gh_A13G0911	GO:0004672	protein kinase activity	K02206|1|1e-39|131|rcu:RCOM_0973700|cyclin-dependent kinase 2 [EC:2.7.11.22]
biological_process	cellular process	Gh_A13G0911	GO:0051301	cell division	K02206|1|1e-39|131|rcu:RCOM_0973700|cyclin-dependent kinase 2 [EC:2.7.11.22]
biological_process	single-organism process	Gh_A13G0911	GO:0051301	cell division	K02206|1|1e-39|131|rcu:RCOM_0973700|cyclin-dependent kinase 2 [EC:2.7.11.22]
biological_process	developmental process	Gh_A13G0911	GO:0007275	multicellular organismal development	K02206|1|1e-39|131|rcu:RCOM_0973700|cyclin-dependent kinase 2 [EC:2.7.11.22]
biological_process	multicellular organismal process	Gh_A13G0911	GO:0007275	multicellular organismal development	K02206|1|1e-39|131|rcu:RCOM_0973700|cyclin-dependent kinase 2 [EC:2.7.11.22]
biological_process	single-organism process	Gh_A13G0911	GO:0007275	multicellular organismal development	K02206|1|1e-39|131|rcu:RCOM_0973700|cyclin-dependent kinase 2 [EC:2.7.11.22]
molecular_function	binding	Gh_A13G0912	GO:0005488	binding	K10406|1|4e-107|357|vvi:100249019|kinesin family member C2/C3
molecular_function	catalytic activity	Gh_A13G0913	GO:0016829	lyase activity	NA
molecular_function	binding	Gh_A13G0921	GO:0097159	organic cyclic compound binding	K09122|1|1e-20|97.8|cme:CMD071C|hypothetical protein
molecular_function	catalytic activity	Gh_A13G0921	GO:0004527	exonuclease activity	K09122|1|1e-20|97.8|cme:CMD071C|hypothetical protein
biological_process	cellular process	Gh_A13G0921	GO:0090304	nucleic acid metabolic process	K09122|1|1e-20|97.8|cme:CMD071C|hypothetical protein
biological_process	metabolic process	Gh_A13G0921	GO:0090304	nucleic acid metabolic process	K09122|1|1e-20|97.8|cme:CMD071C|hypothetical protein
molecular_function	catalytic activity	Gh_A13G0928	GO:0016868	intramolecular transferase activity, phosphotransferases	K00861|1|1e-16|84.7|sbi:SORBI_01g048850|riboflavin kinase [EC:2.7.1.26]
molecular_function	binding	Gh_A13G0931	GO:0046914	transition metal ion binding	K01262|1|0.0|784|pop:POPTR_570698|Xaa-Pro aminopeptidase [EC:3.4.11.9]
molecular_function	catalytic activity	Gh_A13G0931	GO:0008237	metallopeptidase activity	K01262|1|0.0|784|pop:POPTR_570698|Xaa-Pro aminopeptidase [EC:3.4.11.9]
molecular_function	catalytic activity	Gh_A13G0931	GO:0008238	exopeptidase activity	K01262|1|0.0|784|pop:POPTR_570698|Xaa-Pro aminopeptidase [EC:3.4.11.9]
biological_process	metabolic process	Gh_A13G0931	GO:0016485	protein processing	K01262|1|0.0|784|pop:POPTR_570698|Xaa-Pro aminopeptidase [EC:3.4.11.9]
molecular_function	catalytic activity	Gh_A13G0933	GO:0003824	catalytic activity	NA
molecular_function	catalytic activity	Gh_A02G1261	GO:0016798	hydrolase activity, acting on glycosyl bonds	NA
molecular_function	binding	Gh_A02G1261	GO:0003779	actin binding	NA
biological_process	metabolic process	Gh_A02G1261	GO:0044238	primary metabolic process	NA
molecular_function	catalytic activity	Gh_A02G1262	GO:0016798	hydrolase activity, acting on glycosyl bonds	NA
molecular_function	binding	Gh_A02G1262	GO:0003779	actin binding	NA
biological_process	metabolic process	Gh_A02G1262	GO:0044238	primary metabolic process	NA
cellular_component	cell	Gh_A02G1263	GO:0044424	intracellular part	K02372|1|8e-107|306|vvi:100264168|3R-hydroxymyristoyl ACP dehydrase [EC:4.2.1.-]
cellular_component	cell part	Gh_A02G1263	GO:0044424	intracellular part	K02372|1|8e-107|306|vvi:100264168|3R-hydroxymyristoyl ACP dehydrase [EC:4.2.1.-]
molecular_function	catalytic activity	Gh_A02G1263	GO:0016835	carbon-oxygen lyase activity	K02372|1|8e-107|306|vvi:100264168|3R-hydroxymyristoyl ACP dehydrase [EC:4.2.1.-]
biological_process	cellular process	Gh_A02G1263	GO:0006631	fatty acid metabolic process	K02372|1|8e-107|306|vvi:100264168|3R-hydroxymyristoyl ACP dehydrase [EC:4.2.1.-]
biological_process	metabolic process	Gh_A02G1263	GO:0006631	fatty acid metabolic process	K02372|1|8e-107|306|vvi:100264168|3R-hydroxymyristoyl ACP dehydrase [EC:4.2.1.-]
biological_process	single-organism process	Gh_A02G1263	GO:0006631	fatty acid metabolic process	K02372|1|8e-107|306|vvi:100264168|3R-hydroxymyristoyl ACP dehydrase [EC:4.2.1.-]
cellular_component	cell	Gh_A02G1268	GO:0044424	intracellular part	K01858|1|0.0|998|pop:POPTR_831371|myo-inositol-1-phosphate synthase [EC:5.5.1.4]
cellular_component	cell part	Gh_A02G1268	GO:0044424	intracellular part	K01858|1|0.0|998|pop:POPTR_831371|myo-inositol-1-phosphate synthase [EC:5.5.1.4]
molecular_function	catalytic activity	Gh_A02G1268	GO:0016872	intramolecular lyase activity	K01858|1|0.0|998|pop:POPTR_831371|myo-inositol-1-phosphate synthase [EC:5.5.1.4]
biological_process	cellular process	Gh_A02G1268	GO:0006644	phospholipid metabolic process	K01858|1|0.0|998|pop:POPTR_831371|myo-inositol-1-phosphate synthase [EC:5.5.1.4]
biological_process	metabolic process	Gh_A02G1268	GO:0006644	phospholipid metabolic process	K01858|1|0.0|998|pop:POPTR_831371|myo-inositol-1-phosphate synthase [EC:5.5.1.4]
biological_process	single-organism process	Gh_A02G1268	GO:0006644	phospholipid metabolic process	K01858|1|0.0|998|pop:POPTR_831371|myo-inositol-1-phosphate synthase [EC:5.5.1.4]
biological_process	cellular process	Gh_A02G1268	GO:0006020	inositol metabolic process	K01858|1|0.0|998|pop:POPTR_831371|myo-inositol-1-phosphate synthase [EC:5.5.1.4]
biological_process	metabolic process	Gh_A02G1268	GO:0006020	inositol metabolic process	K01858|1|0.0|998|pop:POPTR_831371|myo-inositol-1-phosphate synthase [EC:5.5.1.4]
biological_process	single-organism process	Gh_A02G1268	GO:0006020	inositol metabolic process	K01858|1|0.0|998|pop:POPTR_831371|myo-inositol-1-phosphate synthase [EC:5.5.1.4]
molecular_function	binding	Gh_A02G1270	GO:0097159	organic cyclic compound binding	NA
molecular_function	catalytic activity	Gh_A02G1270	GO:0004518	nuclease activity	NA
biological_process	cellular process	Gh_A02G1270	GO:0090304	nucleic acid metabolic process	NA
biological_process	metabolic process	Gh_A02G1270	GO:0090304	nucleic acid metabolic process	NA
molecular_function	catalytic activity	Gh_A02G1272	GO:0003824	catalytic activity	K00423|1|0.0|591|vvi:100251280|L-ascorbate oxidase [EC:1.10.3.3]
molecular_function	binding	Gh_A02G1272	GO:0046914	transition metal ion binding	K00423|1|0.0|591|vvi:100251280|L-ascorbate oxidase [EC:1.10.3.3]
biological_process	metabolic process	Gh_A02G1272	GO:0044710	single-organism metabolic process	K00423|1|0.0|591|vvi:100251280|L-ascorbate oxidase [EC:1.10.3.3]
biological_process	single-organism process	Gh_A02G1272	GO:0044710	single-organism metabolic process	K00423|1|0.0|591|vvi:100251280|L-ascorbate oxidase [EC:1.10.3.3]
molecular_function	binding	Gh_A02G1273	GO:0043169	cation binding	K07213|1|9e-16|68.9|bdi:100823139|copper chaperone
biological_process	localization	Gh_A02G1273	GO:0006812	cation transport	K07213|1|9e-16|68.9|bdi:100823139|copper chaperone
biological_process	single-organism process	Gh_A02G1273	GO:0006812	cation transport	K07213|1|9e-16|68.9|bdi:100823139|copper chaperone
biological_process	cellular component organization or biogenesis	Gh_A02G1274	GO:0042254	ribosome biogenesis	K09140|1|5e-132|375|rcu:RCOM_0985520|pre-rRNA-processing protein TSR3
molecular_function	binding	Gh_A02G1278	GO:0046872	metal ion binding	K05283|1|4e-13|67.4|aly:ARALYDRAFT_354960|phosphatidylinositol glycan, class W [EC:2.3.-.-]!K15692|2|8e-10|57.0|smo:SELMODRAFT_66937|E3 ubiquitin-protein ligase RNF13 [EC:6.3.2.19]!K11982|5|1e-09|57.0|ppp:PHYPADRAFT_169900|E3 ubiquitin-protein ligase RNF115/126 [EC:6.3.2.19]
molecular_function	catalytic activity	Gh_A02G1279	GO:0016741	transferase activity, transferring one-carbon groups	K11434|1|1e-74|228|pop:POPTR_418476|protein arginine N-methyltransferase 1 [EC:2.1.1.-]
biological_process	cellular process	Gh_A02G1279	GO:0008213	protein alkylation	K11434|1|1e-74|228|pop:POPTR_418476|protein arginine N-methyltransferase 1 [EC:2.1.1.-]
biological_process	metabolic process	Gh_A02G1279	GO:0008213	protein alkylation	K11434|1|1e-74|228|pop:POPTR_418476|protein arginine N-methyltransferase 1 [EC:2.1.1.-]
molecular_function	catalytic activity	Gh_A02G1282	GO:0016755	transferase activity, transferring amino-acyl groups	K00681|1|0.0|556|pop:POPTR_174370|gamma-glutamyltranspeptidase [EC:2.3.2.2]
biological_process	cellular process	Gh_A02G1282	GO:0006790	sulfur compound metabolic process	K00681|1|0.0|556|pop:POPTR_174370|gamma-glutamyltranspeptidase [EC:2.3.2.2]
biological_process	metabolic process	Gh_A02G1282	GO:0006790	sulfur compound metabolic process	K00681|1|0.0|556|pop:POPTR_174370|gamma-glutamyltranspeptidase [EC:2.3.2.2]
molecular_function	catalytic activity	Gh_A02G1285	GO:0016740	transferase activity	K08869|1|6e-180|533|osa:4346513|aarF domain-containing kinase!K13457|4|2e-103|350|vvi:100252764|disease resistance protein RPM1
cellular_component	cell	Gh_A02G1286	GO:0044464	cell part	K13420|1|5e-54|206|aly:ARALYDRAFT_356368|LRR receptor-like serine/threonine-protein kinase FLS2 [EC:2.7.11.1]
cellular_component	cell part	Gh_A02G1286	GO:0044464	cell part	K13420|1|5e-54|206|aly:ARALYDRAFT_356368|LRR receptor-like serine/threonine-protein kinase FLS2 [EC:2.7.11.1]
cellular_component	membrane	Gh_A02G1286	GO:0016020	membrane	K13420|1|5e-54|206|aly:ARALYDRAFT_356368|LRR receptor-like serine/threonine-protein kinase FLS2 [EC:2.7.11.1]
molecular_function	catalytic activity	Gh_A02G1286	GO:0016301	kinase activity	K13420|1|5e-54|206|aly:ARALYDRAFT_356368|LRR receptor-like serine/threonine-protein kinase FLS2 [EC:2.7.11.1]
molecular_function	catalytic activity	Gh_A02G1286	GO:0016787	hydrolase activity	K13420|1|5e-54|206|aly:ARALYDRAFT_356368|LRR receptor-like serine/threonine-protein kinase FLS2 [EC:2.7.11.1]
biological_process	cellular process	Gh_A02G1286	GO:0006796	phosphate-containing compound metabolic process	K13420|1|5e-54|206|aly:ARALYDRAFT_356368|LRR receptor-like serine/threonine-protein kinase FLS2 [EC:2.7.11.1]
biological_process	metabolic process	Gh_A02G1286	GO:0006796	phosphate-containing compound metabolic process	K13420|1|5e-54|206|aly:ARALYDRAFT_356368|LRR receptor-like serine/threonine-protein kinase FLS2 [EC:2.7.11.1]
molecular_function	binding	Gh_A02G1288	GO:0005488	binding	K08065|1|3e-61|191|gmx:100813169|nuclear transcription Y subunit beta!K02326|4|9e-12|62.0|smo:SELMODRAFT_115079|DNA polymerase epsilon subunit 3 [EC:2.7.7.7]
biological_process	response to stimulus	Gh_A03G0309	GO:0050896	response to stimulus	K13993|1|4e-78|229|pop:POPTR_723183|HSP20 family protein
molecular_function	catalytic activity	Gh_A05G2339	GO:0016628	oxidoreductase activity, acting on the CH-CH group of donors, NAD or NADP as acceptor	K15865|1|0.0|960|rcu:RCOM_1333590|CDK5 regulatory subunit-associated protein 1-like 1
molecular_function	binding	Gh_A05G2339	GO:0051536	iron-sulfur cluster binding	K15865|1|0.0|960|rcu:RCOM_1333590|CDK5 regulatory subunit-associated protein 1-like 1
biological_process	metabolic process	Gh_A05G2339	GO:0044710	single-organism metabolic process	K15865|1|0.0|960|rcu:RCOM_1333590|CDK5 regulatory subunit-associated protein 1-like 1
biological_process	single-organism process	Gh_A05G2339	GO:0044710	single-organism metabolic process	K15865|1|0.0|960|rcu:RCOM_1333590|CDK5 regulatory subunit-associated protein 1-like 1
biological_process	cellular process	Gh_A05G2339	GO:0016070	RNA metabolic process	K15865|1|0.0|960|rcu:RCOM_1333590|CDK5 regulatory subunit-associated protein 1-like 1
biological_process	metabolic process	Gh_A05G2339	GO:0016070	RNA metabolic process	K15865|1|0.0|960|rcu:RCOM_1333590|CDK5 regulatory subunit-associated protein 1-like 1
molecular_function	binding	Gh_A05G2341	GO:0097159	organic cyclic compound binding	K09191|1|0.0|507|pop:POPTR_287860|general transcription factor IIIA
molecular_function	binding	Gh_A05G2341	GO:0043169	cation binding	K09191|1|0.0|507|pop:POPTR_287860|general transcription factor IIIA
molecular_function	binding	Gh_A05G2342	GO:0005488	binding	K09422|1|3e-96|286|rcu:RCOM_0176920|myb proto-oncogene protein, plant
molecular_function	catalytic activity	Gh_A05G2378	GO:0016301	kinase activity	K08876|1|0.0|1248|vvi:100263836|SCY1-like
molecular_function	binding	Gh_A05G2378	GO:0032550	purine ribonucleoside binding	K08876|1|0.0|1248|vvi:100263836|SCY1-like
biological_process	cellular process	Gh_A05G2378	GO:0006464	cellular protein modification process	K08876|1|0.0|1248|vvi:100263836|SCY1-like
biological_process	metabolic process	Gh_A05G2378	GO:0006464	cellular protein modification process	K08876|1|0.0|1248|vvi:100263836|SCY1-like
cellular_component	membrane	Gh_A05G2379	GO:0031224	intrinsic component of membrane	K03549|1|0.0|1372|rcu:RCOM_0689490|KUP system potassium uptake protein
cellular_component	membrane part	Gh_A05G2379	GO:0031224	intrinsic component of membrane	K03549|1|0.0|1372|rcu:RCOM_0689490|KUP system potassium uptake protein
molecular_function	transporter activity	Gh_A05G2379	GO:0046873	metal ion transmembrane transporter activity	K03549|1|0.0|1372|rcu:RCOM_0689490|KUP system potassium uptake protein
biological_process	localization	Gh_A05G2379	GO:0030001	metal ion transport	K03549|1|0.0|1372|rcu:RCOM_0689490|KUP system potassium uptake protein
biological_process	single-organism process	Gh_A05G2379	GO:0030001	metal ion transport	K03549|1|0.0|1372|rcu:RCOM_0689490|KUP system potassium uptake protein
biological_process	cellular process	Gh_A05G2379	GO:0034220	ion transmembrane transport	K03549|1|0.0|1372|rcu:RCOM_0689490|KUP system potassium uptake protein
biological_process	localization	Gh_A05G2379	GO:0034220	ion transmembrane transport	K03549|1|0.0|1372|rcu:RCOM_0689490|KUP system potassium uptake protein
biological_process	single-organism process	Gh_A05G2379	GO:0034220	ion transmembrane transport	K03549|1|0.0|1372|rcu:RCOM_0689490|KUP system potassium uptake protein
molecular_function	catalytic activity	Gh_A05G2381	GO:0008168	methyltransferase activity	K00555|1|0.0|569|vvi:100243386|tRNA (guanine26-N2/guanine27-N2)-dimethyltransferase [EC:2.1.1.215 2.1.1.216]
biological_process	cellular process	Gh_A05G2381	GO:0006399	tRNA metabolic process	K00555|1|0.0|569|vvi:100243386|tRNA (guanine26-N2/guanine27-N2)-dimethyltransferase [EC:2.1.1.215 2.1.1.216]
biological_process	metabolic process	Gh_A05G2381	GO:0006399	tRNA metabolic process	K00555|1|0.0|569|vvi:100243386|tRNA (guanine26-N2/guanine27-N2)-dimethyltransferase [EC:2.1.1.215 2.1.1.216]
biological_process	metabolic process	Gh_A05G2381	GO:0032259	methylation	K00555|1|0.0|569|vvi:100243386|tRNA (guanine26-N2/guanine27-N2)-dimethyltransferase [EC:2.1.1.215 2.1.1.216]
cellular_component	cell	Gh_A05G2382	GO:0005840	ribosome	K02976|1|2e-50|157|vvi:100265511|small subunit ribosomal protein S26e
cellular_component	cell part	Gh_A05G2382	GO:0005840	ribosome	K02976|1|2e-50|157|vvi:100265511|small subunit ribosomal protein S26e
cellular_component	macromolecular complex	Gh_A05G2382	GO:0005840	ribosome	K02976|1|2e-50|157|vvi:100265511|small subunit ribosomal protein S26e
cellular_component	organelle	Gh_A05G2382	GO:0005840	ribosome	K02976|1|2e-50|157|vvi:100265511|small subunit ribosomal protein S26e
cellular_component	cell	Gh_A05G2383	GO:0044429	mitochondrial part	K04564|1|4e-145|405|vvi:100233137|superoxide dismutase, Fe-Mn family [EC:1.15.1.1]
cellular_component	cell part	Gh_A05G2383	GO:0044429	mitochondrial part	K04564|1|4e-145|405|vvi:100233137|superoxide dismutase, Fe-Mn family [EC:1.15.1.1]
cellular_component	organelle	Gh_A05G2383	GO:0044429	mitochondrial part	K04564|1|4e-145|405|vvi:100233137|superoxide dismutase, Fe-Mn family [EC:1.15.1.1]
cellular_component	organelle part	Gh_A05G2383	GO:0044429	mitochondrial part	K04564|1|4e-145|405|vvi:100233137|superoxide dismutase, Fe-Mn family [EC:1.15.1.1]
molecular_function	antioxidant activity	Gh_A05G2383	GO:0016209	antioxidant activity	K04564|1|4e-145|405|vvi:100233137|superoxide dismutase, Fe-Mn family [EC:1.15.1.1]
molecular_function	binding	Gh_A05G2383	GO:0043169	cation binding	K04564|1|4e-145|405|vvi:100233137|superoxide dismutase, Fe-Mn family [EC:1.15.1.1]
molecular_function	catalytic activity	Gh_A05G2383	GO:0003824	catalytic activity	K04564|1|4e-145|405|vvi:100233137|superoxide dismutase, Fe-Mn family [EC:1.15.1.1]
biological_process	cellular process	Gh_A05G2383	GO:0006801	superoxide metabolic process	K04564|1|4e-145|405|vvi:100233137|superoxide dismutase, Fe-Mn family [EC:1.15.1.1]
biological_process	metabolic process	Gh_A05G2383	GO:0006801	superoxide metabolic process	K04564|1|4e-145|405|vvi:100233137|superoxide dismutase, Fe-Mn family [EC:1.15.1.1]
biological_process	metabolic process	Gh_A05G2383	GO:0044710	single-organism metabolic process	K04564|1|4e-145|405|vvi:100233137|superoxide dismutase, Fe-Mn family [EC:1.15.1.1]
biological_process	single-organism process	Gh_A05G2383	GO:0044710	single-organism metabolic process	K04564|1|4e-145|405|vvi:100233137|superoxide dismutase, Fe-Mn family [EC:1.15.1.1]
cellular_component	membrane	Gh_A05G2384	GO:0031224	intrinsic component of membrane	K03327|1|0.0|553|rcu:RCOM_0377030|multidrug resistance protein, MATE family
cellular_component	membrane part	Gh_A05G2384	GO:0031224	intrinsic component of membrane	K03327|1|0.0|553|rcu:RCOM_0377030|multidrug resistance protein, MATE family
molecular_function	transporter activity	Gh_A05G2384	GO:0015291	secondary active transmembrane transporter activity	K03327|1|0.0|553|rcu:RCOM_0377030|multidrug resistance protein, MATE family
biological_process	localization	Gh_A05G2384	GO:0015893	drug transport	K03327|1|0.0|553|rcu:RCOM_0377030|multidrug resistance protein, MATE family
biological_process	response to stimulus	Gh_A05G2384	GO:0015893	drug transport	K03327|1|0.0|553|rcu:RCOM_0377030|multidrug resistance protein, MATE family
biological_process	single-organism process	Gh_A05G2384	GO:0015893	drug transport	K03327|1|0.0|553|rcu:RCOM_0377030|multidrug resistance protein, MATE family
biological_process	cellular process	Gh_A05G2384	GO:0044763	single-organism cellular process	K03327|1|0.0|553|rcu:RCOM_0377030|multidrug resistance protein, MATE family
biological_process	single-organism process	Gh_A05G2384	GO:0044763	single-organism cellular process	K03327|1|0.0|553|rcu:RCOM_0377030|multidrug resistance protein, MATE family
cellular_component	cell	Gh_A05G2385	GO:0030312	external encapsulating structure	NA
cellular_component	cell part	Gh_A05G2385	GO:0030312	external encapsulating structure	NA
biological_process	cellular component organization or biogenesis	Gh_A05G2385	GO:0071555	cell wall organization	NA
biological_process	cellular process	Gh_A05G2385	GO:0071555	cell wall organization	NA
molecular_function	binding	Gh_A05G2386	GO:0003677	DNA binding	NA
molecular_function	nucleic acid binding transcription factor activity	Gh_A05G2386	GO:0001071	nucleic acid binding transcription factor activity	NA
biological_process	cellular process	Gh_A05G2386	GO:0006351	transcription, DNA-templated	NA
biological_process	metabolic process	Gh_A05G2386	GO:0006351	transcription, DNA-templated	NA
molecular_function	catalytic activity	Gh_A05G2389	GO:0016772	transferase activity, transferring phosphorus-containing groups	K14492|1|3e-81|238|vvi:100246693|two-component response regulator ARR-A family
molecular_function	molecular transducer activity	Gh_A05G2389	GO:0004871	signal transducer activity	K14492|1|3e-81|238|vvi:100246693|two-component response regulator ARR-A family
biological_process	biological regulation	Gh_A05G2389	GO:0007165	signal transduction	K14492|1|3e-81|238|vvi:100246693|two-component response regulator ARR-A family
biological_process	cellular process	Gh_A05G2389	GO:0007165	signal transduction	K14492|1|3e-81|238|vvi:100246693|two-component response regulator ARR-A family
biological_process	regulation of biological process	Gh_A05G2389	GO:0007165	signal transduction	K14492|1|3e-81|238|vvi:100246693|two-component response regulator ARR-A family
biological_process	response to stimulus	Gh_A05G2389	GO:0007165	signal transduction	K14492|1|3e-81|238|vvi:100246693|two-component response regulator ARR-A family
biological_process	signaling	Gh_A05G2389	GO:0007165	signal transduction	K14492|1|3e-81|238|vvi:100246693|two-component response regulator ARR-A family
biological_process	single-organism process	Gh_A05G2389	GO:0007165	signal transduction	K14492|1|3e-81|238|vvi:100246693|two-component response regulator ARR-A family
biological_process	cellular process	Gh_A05G2389	GO:0006796	phosphate-containing compound metabolic process	K14492|1|3e-81|238|vvi:100246693|two-component response regulator ARR-A family
biological_process	metabolic process	Gh_A05G2389	GO:0006796	phosphate-containing compound metabolic process	K14492|1|3e-81|238|vvi:100246693|two-component response regulator ARR-A family
molecular_function	binding	Gh_A07G1197	GO:0032550	purine ribonucleoside binding	K13430|1|2e-84|264|rcu:RCOM_1078760|serine/threonine-protein kinase PBS1 [EC:2.7.11.1]!K04733|2|4e-84|258|smo:SELMODRAFT_33807|interleukin-1 receptor-associated kinase 4 [EC:2.7.11.1]
molecular_function	catalytic activity	Gh_A07G1197	GO:0004702	receptor signaling protein serine/threonine kinase activity	K13430|1|2e-84|264|rcu:RCOM_1078760|serine/threonine-protein kinase PBS1 [EC:2.7.11.1]!K04733|2|4e-84|258|smo:SELMODRAFT_33807|interleukin-1 receptor-associated kinase 4 [EC:2.7.11.1]
molecular_function	molecular transducer activity	Gh_A07G1197	GO:0004702	receptor signaling protein serine/threonine kinase activity	K13430|1|2e-84|264|rcu:RCOM_1078760|serine/threonine-protein kinase PBS1 [EC:2.7.11.1]!K04733|2|4e-84|258|smo:SELMODRAFT_33807|interleukin-1 receptor-associated kinase 4 [EC:2.7.11.1]
biological_process	biological regulation	Gh_A07G1197	GO:0035556	intracellular signal transduction	K13430|1|2e-84|264|rcu:RCOM_1078760|serine/threonine-protein kinase PBS1 [EC:2.7.11.1]!K04733|2|4e-84|258|smo:SELMODRAFT_33807|interleukin-1 receptor-associated kinase 4 [EC:2.7.11.1]
biological_process	cellular process	Gh_A07G1197	GO:0035556	intracellular signal transduction	K13430|1|2e-84|264|rcu:RCOM_1078760|serine/threonine-protein kinase PBS1 [EC:2.7.11.1]!K04733|2|4e-84|258|smo:SELMODRAFT_33807|interleukin-1 receptor-associated kinase 4 [EC:2.7.11.1]
biological_process	regulation of biological process	Gh_A07G1197	GO:0035556	intracellular signal transduction	K13430|1|2e-84|264|rcu:RCOM_1078760|serine/threonine-protein kinase PBS1 [EC:2.7.11.1]!K04733|2|4e-84|258|smo:SELMODRAFT_33807|interleukin-1 receptor-associated kinase 4 [EC:2.7.11.1]
biological_process	response to stimulus	Gh_A07G1197	GO:0035556	intracellular signal transduction	K13430|1|2e-84|264|rcu:RCOM_1078760|serine/threonine-protein kinase PBS1 [EC:2.7.11.1]!K04733|2|4e-84|258|smo:SELMODRAFT_33807|interleukin-1 receptor-associated kinase 4 [EC:2.7.11.1]
biological_process	signaling	Gh_A07G1197	GO:0035556	intracellular signal transduction	K13430|1|2e-84|264|rcu:RCOM_1078760|serine/threonine-protein kinase PBS1 [EC:2.7.11.1]!K04733|2|4e-84|258|smo:SELMODRAFT_33807|interleukin-1 receptor-associated kinase 4 [EC:2.7.11.1]
biological_process	single-organism process	Gh_A07G1197	GO:0035556	intracellular signal transduction	K13430|1|2e-84|264|rcu:RCOM_1078760|serine/threonine-protein kinase PBS1 [EC:2.7.11.1]!K04733|2|4e-84|258|smo:SELMODRAFT_33807|interleukin-1 receptor-associated kinase 4 [EC:2.7.11.1]
biological_process	biological regulation	Gh_A07G1197	GO:0032147	activation of protein kinase activity	K13430|1|2e-84|264|rcu:RCOM_1078760|serine/threonine-protein kinase PBS1 [EC:2.7.11.1]!K04733|2|4e-84|258|smo:SELMODRAFT_33807|interleukin-1 receptor-associated kinase 4 [EC:2.7.11.1]
biological_process	cellular process	Gh_A07G1197	GO:0032147	activation of protein kinase activity	K13430|1|2e-84|264|rcu:RCOM_1078760|serine/threonine-protein kinase PBS1 [EC:2.7.11.1]!K04733|2|4e-84|258|smo:SELMODRAFT_33807|interleukin-1 receptor-associated kinase 4 [EC:2.7.11.1]
biological_process	metabolic process	Gh_A07G1197	GO:0032147	activation of protein kinase activity	K13430|1|2e-84|264|rcu:RCOM_1078760|serine/threonine-protein kinase PBS1 [EC:2.7.11.1]!K04733|2|4e-84|258|smo:SELMODRAFT_33807|interleukin-1 receptor-associated kinase 4 [EC:2.7.11.1]
biological_process	positive regulation of biological process	Gh_A07G1197	GO:0032147	activation of protein kinase activity	K13430|1|2e-84|264|rcu:RCOM_1078760|serine/threonine-protein kinase PBS1 [EC:2.7.11.1]!K04733|2|4e-84|258|smo:SELMODRAFT_33807|interleukin-1 receptor-associated kinase 4 [EC:2.7.11.1]
biological_process	regulation of biological process	Gh_A07G1197	GO:0032147	activation of protein kinase activity	K13430|1|2e-84|264|rcu:RCOM_1078760|serine/threonine-protein kinase PBS1 [EC:2.7.11.1]!K04733|2|4e-84|258|smo:SELMODRAFT_33807|interleukin-1 receptor-associated kinase 4 [EC:2.7.11.1]
molecular_function	catalytic activity	Gh_D10G0649	GO:0003824	catalytic activity	K10526|1|6e-38|149|vvi:100243654|OPC-8:0 CoA ligase 1 [EC:6.2.1.-]
biological_process	metabolic process	Gh_D10G0649	GO:0008152	metabolic process	K10526|1|6e-38|149|vvi:100243654|OPC-8:0 CoA ligase 1 [EC:6.2.1.-]
cellular_component	cell	Gh_D10G0650	GO:0009536	plastid	K00814|1|3e-180|508|ath:AT1G72330|alanine transaminase [EC:2.6.1.2]
cellular_component	cell part	Gh_D10G0650	GO:0009536	plastid	K00814|1|3e-180|508|ath:AT1G72330|alanine transaminase [EC:2.6.1.2]
cellular_component	organelle	Gh_D10G0650	GO:0009536	plastid	K00814|1|3e-180|508|ath:AT1G72330|alanine transaminase [EC:2.6.1.2]
molecular_function	binding	Gh_D10G0650	GO:0032550	purine ribonucleoside binding	K00814|1|3e-180|508|ath:AT1G72330|alanine transaminase [EC:2.6.1.2]
molecular_function	binding	Gh_D10G0650	GO:0043168	anion binding	K00814|1|3e-180|508|ath:AT1G72330|alanine transaminase [EC:2.6.1.2]
biological_process	response to stimulus	Gh_D10G0650	GO:0010038	response to metal ion	K00814|1|3e-180|508|ath:AT1G72330|alanine transaminase [EC:2.6.1.2]
biological_process	cellular process	Gh_D10G0650	GO:0042853	L-alanine catabolic process	K00814|1|3e-180|508|ath:AT1G72330|alanine transaminase [EC:2.6.1.2]
biological_process	metabolic process	Gh_D10G0650	GO:0042853	L-alanine catabolic process	K00814|1|3e-180|508|ath:AT1G72330|alanine transaminase [EC:2.6.1.2]
biological_process	single-organism process	Gh_D10G0650	GO:0042853	L-alanine catabolic process	K00814|1|3e-180|508|ath:AT1G72330|alanine transaminase [EC:2.6.1.2]
biological_process	response to stimulus	Gh_D10G0650	GO:0006950	response to stress	K00814|1|3e-180|508|ath:AT1G72330|alanine transaminase [EC:2.6.1.2]
cellular_component	membrane	Gh_D10G0652	GO:0031224	intrinsic component of membrane	NA
cellular_component	membrane part	Gh_D10G0652	GO:0031224	intrinsic component of membrane	NA
cellular_component	cell	Gh_D10G0652	GO:0043231	intracellular membrane-bounded organelle	NA
cellular_component	cell part	Gh_D10G0652	GO:0043231	intracellular membrane-bounded organelle	NA
cellular_component	organelle	Gh_D10G0652	GO:0043231	intracellular membrane-bounded organelle	NA
molecular_function	transporter activity	Gh_D10G0652	GO:0022857	transmembrane transporter activity	NA
biological_process	localization	Gh_D10G0652	GO:0051234	establishment of localization	NA
biological_process	cellular process	Gh_D10G0652	GO:0044763	single-organism cellular process	NA
biological_process	single-organism process	Gh_D10G0652	GO:0044763	single-organism cellular process	NA
cellular_component	cell	Gh_D10G0656	GO:0009532	plastid stroma	K02961|1|7e-58|178|pop:POPTR_705737|small subunit ribosomal protein S17
cellular_component	cell part	Gh_D10G0656	GO:0009532	plastid stroma	K02961|1|7e-58|178|pop:POPTR_705737|small subunit ribosomal protein S17
cellular_component	organelle	Gh_D10G0656	GO:0009532	plastid stroma	K02961|1|7e-58|178|pop:POPTR_705737|small subunit ribosomal protein S17
cellular_component	organelle part	Gh_D10G0656	GO:0009532	plastid stroma	K02961|1|7e-58|178|pop:POPTR_705737|small subunit ribosomal protein S17
cellular_component	cell	Gh_D10G0656	GO:0000314	organellar small ribosomal subunit	K02961|1|7e-58|178|pop:POPTR_705737|small subunit ribosomal protein S17
cellular_component	cell part	Gh_D10G0656	GO:0000314	organellar small ribosomal subunit	K02961|1|7e-58|178|pop:POPTR_705737|small subunit ribosomal protein S17
cellular_component	macromolecular complex	Gh_D10G0656	GO:0000314	organellar small ribosomal subunit	K02961|1|7e-58|178|pop:POPTR_705737|small subunit ribosomal protein S17
cellular_component	organelle	Gh_D10G0656	GO:0000314	organellar small ribosomal subunit	K02961|1|7e-58|178|pop:POPTR_705737|small subunit ribosomal protein S17
cellular_component	organelle part	Gh_D10G0656	GO:0000314	organellar small ribosomal subunit	K02961|1|7e-58|178|pop:POPTR_705737|small subunit ribosomal protein S17
cellular_component	cell	Gh_D10G0656	GO:0009526	plastid envelope	K02961|1|7e-58|178|pop:POPTR_705737|small subunit ribosomal protein S17
cellular_component	cell part	Gh_D10G0656	GO:0009526	plastid envelope	K02961|1|7e-58|178|pop:POPTR_705737|small subunit ribosomal protein S17
cellular_component	organelle	Gh_D10G0656	GO:0009526	plastid envelope	K02961|1|7e-58|178|pop:POPTR_705737|small subunit ribosomal protein S17
cellular_component	organelle part	Gh_D10G0656	GO:0009526	plastid envelope	K02961|1|7e-58|178|pop:POPTR_705737|small subunit ribosomal protein S17
cellular_component	cell	Gh_D10G0656	GO:0031976	plastid thylakoid	K02961|1|7e-58|178|pop:POPTR_705737|small subunit ribosomal protein S17
cellular_component	cell part	Gh_D10G0656	GO:0031976	plastid thylakoid	K02961|1|7e-58|178|pop:POPTR_705737|small subunit ribosomal protein S17
cellular_component	organelle	Gh_D10G0656	GO:0031976	plastid thylakoid	K02961|1|7e-58|178|pop:POPTR_705737|small subunit ribosomal protein S17
cellular_component	organelle part	Gh_D10G0656	GO:0031976	plastid thylakoid	K02961|1|7e-58|178|pop:POPTR_705737|small subunit ribosomal protein S17
biological_process	cellular process	Gh_D10G0656	GO:0006412	translation	K02961|1|7e-58|178|pop:POPTR_705737|small subunit ribosomal protein S17
biological_process	metabolic process	Gh_D10G0656	GO:0006412	translation	K02961|1|7e-58|178|pop:POPTR_705737|small subunit ribosomal protein S17
molecular_function	guanyl-nucleotide exchange factor activity	Gh_D10G0657	GO:0005088	Ras guanyl-nucleotide exchange factor activity	NA
biological_process	biological regulation	Gh_D10G0657	GO:0032318	regulation of Ras GTPase activity	NA
biological_process	cellular process	Gh_D10G0657	GO:0032318	regulation of Ras GTPase activity	NA
biological_process	metabolic process	Gh_D10G0657	GO:0032318	regulation of Ras GTPase activity	NA
biological_process	regulation of biological process	Gh_D10G0657	GO:0032318	regulation of Ras GTPase activity	NA
biological_process	response to stimulus	Gh_D10G0657	GO:0032318	regulation of Ras GTPase activity	NA
biological_process	signaling	Gh_D10G0657	GO:0032318	regulation of Ras GTPase activity	NA
biological_process	single-organism process	Gh_D10G0657	GO:0032318	regulation of Ras GTPase activity	NA
cellular_component	cell	Gh_D10G0659	GO:0044437	vacuolar part	K07897|1|4e-142|396|mtr:MTR_4g012940|Ras-related protein Rab-7A!K07976|2|2e-138|387|osa:4327180|Rab family, other
cellular_component	cell part	Gh_D10G0659	GO:0044437	vacuolar part	K07897|1|4e-142|396|mtr:MTR_4g012940|Ras-related protein Rab-7A!K07976|2|2e-138|387|osa:4327180|Rab family, other
cellular_component	organelle	Gh_D10G0659	GO:0044437	vacuolar part	K07897|1|4e-142|396|mtr:MTR_4g012940|Ras-related protein Rab-7A!K07976|2|2e-138|387|osa:4327180|Rab family, other
cellular_component	organelle part	Gh_D10G0659	GO:0044437	vacuolar part	K07897|1|4e-142|396|mtr:MTR_4g012940|Ras-related protein Rab-7A!K07976|2|2e-138|387|osa:4327180|Rab family, other
cellular_component	membrane	Gh_D10G0659	GO:0016020	membrane	K07897|1|4e-142|396|mtr:MTR_4g012940|Ras-related protein Rab-7A!K07976|2|2e-138|387|osa:4327180|Rab family, other
molecular_function	binding	Gh_D10G0659	GO:0032550	purine ribonucleoside binding	K07897|1|4e-142|396|mtr:MTR_4g012940|Ras-related protein Rab-7A!K07976|2|2e-138|387|osa:4327180|Rab family, other
molecular_function	catalytic activity	Gh_D10G0659	GO:0003824	catalytic activity	K07897|1|4e-142|396|mtr:MTR_4g012940|Ras-related protein Rab-7A!K07976|2|2e-138|387|osa:4327180|Rab family, other
biological_process	biological regulation	Gh_D10G0659	GO:0035556	intracellular signal transduction	K07897|1|4e-142|396|mtr:MTR_4g012940|Ras-related protein Rab-7A!K07976|2|2e-138|387|osa:4327180|Rab family, other
biological_process	cellular process	Gh_D10G0659	GO:0035556	intracellular signal transduction	K07897|1|4e-142|396|mtr:MTR_4g012940|Ras-related protein Rab-7A!K07976|2|2e-138|387|osa:4327180|Rab family, other
biological_process	regulation of biological process	Gh_D10G0659	GO:0035556	intracellular signal transduction	K07897|1|4e-142|396|mtr:MTR_4g012940|Ras-related protein Rab-7A!K07976|2|2e-138|387|osa:4327180|Rab family, other
biological_process	response to stimulus	Gh_D10G0659	GO:0035556	intracellular signal transduction	K07897|1|4e-142|396|mtr:MTR_4g012940|Ras-related protein Rab-7A!K07976|2|2e-138|387|osa:4327180|Rab family, other
biological_process	signaling	Gh_D10G0659	GO:0035556	intracellular signal transduction	K07897|1|4e-142|396|mtr:MTR_4g012940|Ras-related protein Rab-7A!K07976|2|2e-138|387|osa:4327180|Rab family, other
biological_process	single-organism process	Gh_D10G0659	GO:0035556	intracellular signal transduction	K07897|1|4e-142|396|mtr:MTR_4g012940|Ras-related protein Rab-7A!K07976|2|2e-138|387|osa:4327180|Rab family, other
biological_process	localization	Gh_D10G0659	GO:0045184	establishment of protein localization	K07897|1|4e-142|396|mtr:MTR_4g012940|Ras-related protein Rab-7A!K07976|2|2e-138|387|osa:4327180|Rab family, other
cellular_component	cell	Gh_D10G0661	GO:0030529	ribonucleoprotein complex	K02922|1|4e-57|174|rcu:RCOM_1494440|large subunit ribosomal protein L37e
cellular_component	cell part	Gh_D10G0661	GO:0030529	ribonucleoprotein complex	K02922|1|4e-57|174|rcu:RCOM_1494440|large subunit ribosomal protein L37e
cellular_component	macromolecular complex	Gh_D10G0661	GO:0030529	ribonucleoprotein complex	K02922|1|4e-57|174|rcu:RCOM_1494440|large subunit ribosomal protein L37e
molecular_function	binding	Gh_D10G0661	GO:0043169	cation binding	K02922|1|4e-57|174|rcu:RCOM_1494440|large subunit ribosomal protein L37e
molecular_function	binding	Gh_D10G0661	GO:0003723	RNA binding	K02922|1|4e-57|174|rcu:RCOM_1494440|large subunit ribosomal protein L37e
molecular_function	structural molecule activity	Gh_D10G0661	GO:0005198	structural molecule activity	K02922|1|4e-57|174|rcu:RCOM_1494440|large subunit ribosomal protein L37e
biological_process	metabolic process	Gh_D10G0661	GO:0010467	gene expression	K02922|1|4e-57|174|rcu:RCOM_1494440|large subunit ribosomal protein L37e
molecular_function	binding	Gh_D10G0662	GO:0003676	nucleic acid binding	K11273|1|4e-178|536|pop:POPTR_797535|chromosome transmission fidelity protein 1 [EC:3.6.4.13]
molecular_function	catalytic activity	Gh_D10G0662	GO:0042623	ATPase activity, coupled	K11273|1|4e-178|536|pop:POPTR_797535|chromosome transmission fidelity protein 1 [EC:3.6.4.13]
molecular_function	catalytic activity	Gh_D10G0662	GO:0004386	helicase activity	K11273|1|4e-178|536|pop:POPTR_797535|chromosome transmission fidelity protein 1 [EC:3.6.4.13]
molecular_function	binding	Gh_D10G0662	GO:0036094	small molecule binding	K11273|1|4e-178|536|pop:POPTR_797535|chromosome transmission fidelity protein 1 [EC:3.6.4.13]
biological_process	cellular process	Gh_D10G0662	GO:0006139	nucleobase-containing compound metabolic process	K11273|1|4e-178|536|pop:POPTR_797535|chromosome transmission fidelity protein 1 [EC:3.6.4.13]
biological_process	metabolic process	Gh_D10G0662	GO:0006139	nucleobase-containing compound metabolic process	K11273|1|4e-178|536|pop:POPTR_797535|chromosome transmission fidelity protein 1 [EC:3.6.4.13]
cellular_component	cell	Gh_D10G0664	GO:0005875	microtubule associated complex	K10393|1|0.0|1204|rcu:RCOM_1494510|kinesin family member 2/24
cellular_component	cell part	Gh_D10G0664	GO:0005875	microtubule associated complex	K10393|1|0.0|1204|rcu:RCOM_1494510|kinesin family member 2/24
cellular_component	macromolecular complex	Gh_D10G0664	GO:0005875	microtubule associated complex	K10393|1|0.0|1204|rcu:RCOM_1494510|kinesin family member 2/24
cellular_component	organelle	Gh_D10G0664	GO:0005875	microtubule associated complex	K10393|1|0.0|1204|rcu:RCOM_1494510|kinesin family member 2/24
cellular_component	organelle part	Gh_D10G0664	GO:0005875	microtubule associated complex	K10393|1|0.0|1204|rcu:RCOM_1494510|kinesin family member 2/24
cellular_component	cell	Gh_D10G0664	GO:0043231	intracellular membrane-bounded organelle	K10393|1|0.0|1204|rcu:RCOM_1494510|kinesin family member 2/24
cellular_component	cell part	Gh_D10G0664	GO:0043231	intracellular membrane-bounded organelle	K10393|1|0.0|1204|rcu:RCOM_1494510|kinesin family member 2/24
cellular_component	organelle	Gh_D10G0664	GO:0043231	intracellular membrane-bounded organelle	K10393|1|0.0|1204|rcu:RCOM_1494510|kinesin family member 2/24
cellular_component	membrane	Gh_D10G0664	GO:0016020	membrane	K10393|1|0.0|1204|rcu:RCOM_1494510|kinesin family member 2/24
molecular_function	binding	Gh_D10G0664	GO:0015631	tubulin binding	K10393|1|0.0|1204|rcu:RCOM_1494510|kinesin family member 2/24
molecular_function	catalytic activity	Gh_D10G0664	GO:0003774	motor activity	K10393|1|0.0|1204|rcu:RCOM_1494510|kinesin family member 2/24
molecular_function	binding	Gh_D10G0664	GO:0032550	purine ribonucleoside binding	K10393|1|0.0|1204|rcu:RCOM_1494510|kinesin family member 2/24
biological_process	cellular process	Gh_D10G0664	GO:0007017	microtubule-based process	K10393|1|0.0|1204|rcu:RCOM_1494510|kinesin family member 2/24
biological_process	single-organism process	Gh_D10G0664	GO:0007017	microtubule-based process	K10393|1|0.0|1204|rcu:RCOM_1494510|kinesin family member 2/24
cellular_component	cell	Gh_D10G0665	GO:0044444	cytoplasmic part	K06215|1|0.0|507|pop:POPTR_548840|pyridoxine biosynthesis protein [EC:4.-.-.-]
cellular_component	cell part	Gh_D10G0665	GO:0044444	cytoplasmic part	K06215|1|0.0|507|pop:POPTR_548840|pyridoxine biosynthesis protein [EC:4.-.-.-]
molecular_function	binding	Gh_D10G0665	GO:0046983	protein dimerization activity	K06215|1|0.0|507|pop:POPTR_548840|pyridoxine biosynthesis protein [EC:4.-.-.-]
biological_process	cellular process	Gh_D10G0665	GO:0009108	coenzyme biosynthetic process	K06215|1|0.0|507|pop:POPTR_548840|pyridoxine biosynthesis protein [EC:4.-.-.-]
biological_process	metabolic process	Gh_D10G0665	GO:0009108	coenzyme biosynthetic process	K06215|1|0.0|507|pop:POPTR_548840|pyridoxine biosynthesis protein [EC:4.-.-.-]
cellular_component	membrane	Gh_D10G0666	GO:0031224	intrinsic component of membrane	K15109|1|3e-176|490|rcu:RCOM_1494540|solute carrier family 25 (mitochondrial carnitine/acylcarnitine transporter), member 20/29
cellular_component	membrane part	Gh_D10G0666	GO:0031224	intrinsic component of membrane	K15109|1|3e-176|490|rcu:RCOM_1494540|solute carrier family 25 (mitochondrial carnitine/acylcarnitine transporter), member 20/29
molecular_function	transporter activity	Gh_D10G0666	GO:0008324	cation transmembrane transporter activity	K15109|1|3e-176|490|rcu:RCOM_1494540|solute carrier family 25 (mitochondrial carnitine/acylcarnitine transporter), member 20/29
biological_process	response to stimulus	Gh_D10G0666	GO:0006970	response to osmotic stress	K15109|1|3e-176|490|rcu:RCOM_1494540|solute carrier family 25 (mitochondrial carnitine/acylcarnitine transporter), member 20/29
biological_process	localization	Gh_D10G0666	GO:0043092	L-amino acid import	K15109|1|3e-176|490|rcu:RCOM_1494540|solute carrier family 25 (mitochondrial carnitine/acylcarnitine transporter), member 20/29
biological_process	single-organism process	Gh_D10G0666	GO:0043092	L-amino acid import	K15109|1|3e-176|490|rcu:RCOM_1494540|solute carrier family 25 (mitochondrial carnitine/acylcarnitine transporter), member 20/29
biological_process	cellular process	Gh_D10G0666	GO:0006560	proline metabolic process	K15109|1|3e-176|490|rcu:RCOM_1494540|solute carrier family 25 (mitochondrial carnitine/acylcarnitine transporter), member 20/29
biological_process	metabolic process	Gh_D10G0666	GO:0006560	proline metabolic process	K15109|1|3e-176|490|rcu:RCOM_1494540|solute carrier family 25 (mitochondrial carnitine/acylcarnitine transporter), member 20/29
biological_process	single-organism process	Gh_D10G0666	GO:0006560	proline metabolic process	K15109|1|3e-176|490|rcu:RCOM_1494540|solute carrier family 25 (mitochondrial carnitine/acylcarnitine transporter), member 20/29
biological_process	localization	Gh_D10G0666	GO:0006812	cation transport	K15109|1|3e-176|490|rcu:RCOM_1494540|solute carrier family 25 (mitochondrial carnitine/acylcarnitine transporter), member 20/29
biological_process	single-organism process	Gh_D10G0666	GO:0006812	cation transport	K15109|1|3e-176|490|rcu:RCOM_1494540|solute carrier family 25 (mitochondrial carnitine/acylcarnitine transporter), member 20/29
molecular_function	binding	Gh_D10G0667	GO:0036094	small molecule binding	K04733|1|5e-71|238|smo:SELMODRAFT_159261|interleukin-1 receptor-associated kinase 4 [EC:2.7.11.1]!K13430|3|2e-66|230|zma:100283091|serine/threonine-protein kinase PBS1 [EC:2.7.11.1]
molecular_function	catalytic activity	Gh_D10G0667	GO:0004672	protein kinase activity	K04733|1|5e-71|238|smo:SELMODRAFT_159261|interleukin-1 receptor-associated kinase 4 [EC:2.7.11.1]!K13430|3|2e-66|230|zma:100283091|serine/threonine-protein kinase PBS1 [EC:2.7.11.1]
molecular_function	binding	Gh_D10G0667	GO:1901363	heterocyclic compound binding	K04733|1|5e-71|238|smo:SELMODRAFT_159261|interleukin-1 receptor-associated kinase 4 [EC:2.7.11.1]!K13430|3|2e-66|230|zma:100283091|serine/threonine-protein kinase PBS1 [EC:2.7.11.1]
molecular_function	binding	Gh_D10G0667	GO:0097159	organic cyclic compound binding	K04733|1|5e-71|238|smo:SELMODRAFT_159261|interleukin-1 receptor-associated kinase 4 [EC:2.7.11.1]!K13430|3|2e-66|230|zma:100283091|serine/threonine-protein kinase PBS1 [EC:2.7.11.1]
biological_process	cellular process	Gh_D10G0667	GO:0006796	phosphate-containing compound metabolic process	K04733|1|5e-71|238|smo:SELMODRAFT_159261|interleukin-1 receptor-associated kinase 4 [EC:2.7.11.1]!K13430|3|2e-66|230|zma:100283091|serine/threonine-protein kinase PBS1 [EC:2.7.11.1]
biological_process	metabolic process	Gh_D10G0667	GO:0006796	phosphate-containing compound metabolic process	K04733|1|5e-71|238|smo:SELMODRAFT_159261|interleukin-1 receptor-associated kinase 4 [EC:2.7.11.1]!K13430|3|2e-66|230|zma:100283091|serine/threonine-protein kinase PBS1 [EC:2.7.11.1]
molecular_function	binding	Gh_D13G0612	GO:0046914	transition metal ion binding	K15402|1|1e-56|184|vvi:100254406|cytochrome P450, family 86, subfamily B, polypeptide 1 (fatty acid omega-hydroxylase) [EC:1.14.-.-]
molecular_function	catalytic activity	Gh_D13G0612	GO:0016491	oxidoreductase activity	K15402|1|1e-56|184|vvi:100254406|cytochrome P450, family 86, subfamily B, polypeptide 1 (fatty acid omega-hydroxylase) [EC:1.14.-.-]
molecular_function	binding	Gh_D13G0612	GO:0046906	tetrapyrrole binding	K15402|1|1e-56|184|vvi:100254406|cytochrome P450, family 86, subfamily B, polypeptide 1 (fatty acid omega-hydroxylase) [EC:1.14.-.-]
biological_process	metabolic process	Gh_D13G0612	GO:0044710	single-organism metabolic process	K15402|1|1e-56|184|vvi:100254406|cytochrome P450, family 86, subfamily B, polypeptide 1 (fatty acid omega-hydroxylase) [EC:1.14.-.-]
biological_process	single-organism process	Gh_D13G0612	GO:0044710	single-organism metabolic process	K15402|1|1e-56|184|vvi:100254406|cytochrome P450, family 86, subfamily B, polypeptide 1 (fatty acid omega-hydroxylase) [EC:1.14.-.-]
cellular_component	cell	Gh_D13G0613	GO:0009536	plastid	K00814|1|1e-90|279|aly:ARALYDRAFT_889133|alanine transaminase [EC:2.6.1.2]
cellular_component	cell part	Gh_D13G0613	GO:0009536	plastid	K00814|1|1e-90|279|aly:ARALYDRAFT_889133|alanine transaminase [EC:2.6.1.2]
cellular_component	organelle	Gh_D13G0613	GO:0009536	plastid	K00814|1|1e-90|279|aly:ARALYDRAFT_889133|alanine transaminase [EC:2.6.1.2]
molecular_function	binding	Gh_D13G0613	GO:0032550	purine ribonucleoside binding	K00814|1|1e-90|279|aly:ARALYDRAFT_889133|alanine transaminase [EC:2.6.1.2]
molecular_function	binding	Gh_D13G0613	GO:0043168	anion binding	K00814|1|1e-90|279|aly:ARALYDRAFT_889133|alanine transaminase [EC:2.6.1.2]
biological_process	response to stimulus	Gh_D13G0613	GO:0010038	response to metal ion	K00814|1|1e-90|279|aly:ARALYDRAFT_889133|alanine transaminase [EC:2.6.1.2]
biological_process	cellular process	Gh_D13G0613	GO:0042853	L-alanine catabolic process	K00814|1|1e-90|279|aly:ARALYDRAFT_889133|alanine transaminase [EC:2.6.1.2]
biological_process	metabolic process	Gh_D13G0613	GO:0042853	L-alanine catabolic process	K00814|1|1e-90|279|aly:ARALYDRAFT_889133|alanine transaminase [EC:2.6.1.2]
biological_process	single-organism process	Gh_D13G0613	GO:0042853	L-alanine catabolic process	K00814|1|1e-90|279|aly:ARALYDRAFT_889133|alanine transaminase [EC:2.6.1.2]
biological_process	response to stimulus	Gh_D13G0613	GO:0006950	response to stress	K00814|1|1e-90|279|aly:ARALYDRAFT_889133|alanine transaminase [EC:2.6.1.2]
molecular_function	catalytic activity	Gh_D13G0614	GO:0003824	catalytic activity	K06950|1|1e-107|312|vvi:100249303|uncharacterized protein
cellular_component	cell	Gh_D13G0615	GO:0015934	large ribosomal subunit	K02929|1|9e-72|209|vvi:100261906|large subunit ribosomal protein L44e
cellular_component	cell part	Gh_D13G0615	GO:0015934	large ribosomal subunit	K02929|1|9e-72|209|vvi:100261906|large subunit ribosomal protein L44e
cellular_component	macromolecular complex	Gh_D13G0615	GO:0015934	large ribosomal subunit	K02929|1|9e-72|209|vvi:100261906|large subunit ribosomal protein L44e
cellular_component	organelle	Gh_D13G0615	GO:0015934	large ribosomal subunit	K02929|1|9e-72|209|vvi:100261906|large subunit ribosomal protein L44e
cellular_component	organelle part	Gh_D13G0615	GO:0015934	large ribosomal subunit	K02929|1|9e-72|209|vvi:100261906|large subunit ribosomal protein L44e
molecular_function	structural molecule activity	Gh_D13G0615	GO:0005198	structural molecule activity	K02929|1|9e-72|209|vvi:100261906|large subunit ribosomal protein L44e
biological_process	metabolic process	Gh_D13G0615	GO:0010467	gene expression	K02929|1|9e-72|209|vvi:100261906|large subunit ribosomal protein L44e
molecular_function	catalytic activity	Gh_D13G0616	GO:0004175	endopeptidase activity	K01358|1|7e-135|382|rcu:RCOM_1375740|ATP-dependent Clp protease, protease subunit [EC:3.4.21.92]
biological_process	metabolic process	Gh_D13G0616	GO:0016485	protein processing	K01358|1|7e-135|382|rcu:RCOM_1375740|ATP-dependent Clp protease, protease subunit [EC:3.4.21.92]
molecular_function	catalytic activity	Gh_D13G0619	GO:0017169	CDP-alcohol phosphatidyltransferase activity	K00993|1|3e-24|96.3|rcu:RCOM_1464650|ethanolaminephosphotransferase [EC:2.7.8.1]
biological_process	cellular process	Gh_D13G0619	GO:0006656	phosphatidylcholine biosynthetic process	K00993|1|3e-24|96.3|rcu:RCOM_1464650|ethanolaminephosphotransferase [EC:2.7.8.1]
biological_process	metabolic process	Gh_D13G0619	GO:0006656	phosphatidylcholine biosynthetic process	K00993|1|3e-24|96.3|rcu:RCOM_1464650|ethanolaminephosphotransferase [EC:2.7.8.1]
biological_process	single-organism process	Gh_D13G0619	GO:0006656	phosphatidylcholine biosynthetic process	K00993|1|3e-24|96.3|rcu:RCOM_1464650|ethanolaminephosphotransferase [EC:2.7.8.1]
cellular_component	cell	Gh_D13G0620	GO:0005840	ribosome	K01915|1|0.0|632|pop:POPTR_819912|glutamine synthetase [EC:6.3.1.2]
cellular_component	cell part	Gh_D13G0620	GO:0005840	ribosome	K01915|1|0.0|632|pop:POPTR_819912|glutamine synthetase [EC:6.3.1.2]
cellular_component	macromolecular complex	Gh_D13G0620	GO:0005840	ribosome	K01915|1|0.0|632|pop:POPTR_819912|glutamine synthetase [EC:6.3.1.2]
cellular_component	organelle	Gh_D13G0620	GO:0005840	ribosome	K01915|1|0.0|632|pop:POPTR_819912|glutamine synthetase [EC:6.3.1.2]
cellular_component	cell	Gh_D13G0620	GO:0030312	external encapsulating structure	K01915|1|0.0|632|pop:POPTR_819912|glutamine synthetase [EC:6.3.1.2]
cellular_component	cell part	Gh_D13G0620	GO:0030312	external encapsulating structure	K01915|1|0.0|632|pop:POPTR_819912|glutamine synthetase [EC:6.3.1.2]
cellular_component	cell junction	Gh_D13G0620	GO:0005911	cell-cell junction	K01915|1|0.0|632|pop:POPTR_819912|glutamine synthetase [EC:6.3.1.2]
cellular_component	membrane	Gh_D13G0620	GO:0016020	membrane	K01915|1|0.0|632|pop:POPTR_819912|glutamine synthetase [EC:6.3.1.2]
molecular_function	binding	Gh_D13G0620	GO:0032550	purine ribonucleoside binding	K01915|1|0.0|632|pop:POPTR_819912|glutamine synthetase [EC:6.3.1.2]
molecular_function	binding	Gh_D13G0620	GO:0046914	transition metal ion binding	K01915|1|0.0|632|pop:POPTR_819912|glutamine synthetase [EC:6.3.1.2]
molecular_function	catalytic activity	Gh_D13G0620	GO:0016211	ammonia ligase activity	K01915|1|0.0|632|pop:POPTR_819912|glutamine synthetase [EC:6.3.1.2]
biological_process	metabolic process	Gh_D13G0620	GO:0071941	nitrogen cycle metabolic process	K01915|1|0.0|632|pop:POPTR_819912|glutamine synthetase [EC:6.3.1.2]
biological_process	cellular process	Gh_D13G0620	GO:0006541	glutamine metabolic process	K01915|1|0.0|632|pop:POPTR_819912|glutamine synthetase [EC:6.3.1.2]
biological_process	metabolic process	Gh_D13G0620	GO:0006541	glutamine metabolic process	K01915|1|0.0|632|pop:POPTR_819912|glutamine synthetase [EC:6.3.1.2]
biological_process	single-organism process	Gh_D13G0620	GO:0006541	glutamine metabolic process	K01915|1|0.0|632|pop:POPTR_819912|glutamine synthetase [EC:6.3.1.2]
biological_process	developmental process	Gh_D13G0620	GO:0010260	organ senescence	K01915|1|0.0|632|pop:POPTR_819912|glutamine synthetase [EC:6.3.1.2]
biological_process	multicellular organismal process	Gh_D13G0620	GO:0010260	organ senescence	K01915|1|0.0|632|pop:POPTR_819912|glutamine synthetase [EC:6.3.1.2]
biological_process	single-organism process	Gh_D13G0620	GO:0010260	organ senescence	K01915|1|0.0|632|pop:POPTR_819912|glutamine synthetase [EC:6.3.1.2]
molecular_function	binding	Gh_D13G0621	GO:0032550	purine ribonucleoside binding	K13025|1|0.0|751|vvi:100255368|ATP-dependent RNA helicase [EC:3.6.4.13]
molecular_function	catalytic activity	Gh_D13G0621	GO:0042623	ATPase activity, coupled	K13025|1|0.0|751|vvi:100255368|ATP-dependent RNA helicase [EC:3.6.4.13]
biological_process	cellular process	Gh_D13G0621	GO:0009154	purine ribonucleotide catabolic process	K13025|1|0.0|751|vvi:100255368|ATP-dependent RNA helicase [EC:3.6.4.13]
biological_process	metabolic process	Gh_D13G0621	GO:0009154	purine ribonucleotide catabolic process	K13025|1|0.0|751|vvi:100255368|ATP-dependent RNA helicase [EC:3.6.4.13]
biological_process	single-organism process	Gh_D13G0621	GO:0009154	purine ribonucleotide catabolic process	K13025|1|0.0|751|vvi:100255368|ATP-dependent RNA helicase [EC:3.6.4.13]
biological_process	cellular process	Gh_D13G0622	GO:0044763	single-organism cellular process	NA
biological_process	single-organism process	Gh_D13G0622	GO:0044763	single-organism cellular process	NA
cellular_component	cell junction	Gh_D13G0675	GO:0005911	cell-cell junction	K11000|1|0.0|2872|rcu:RCOM_1174510|callose synthase [EC:2.4.1.-]
cellular_component	cell	Gh_D13G0675	GO:0043231	intracellular membrane-bounded organelle	K11000|1|0.0|2872|rcu:RCOM_1174510|callose synthase [EC:2.4.1.-]
cellular_component	cell part	Gh_D13G0675	GO:0043231	intracellular membrane-bounded organelle	K11000|1|0.0|2872|rcu:RCOM_1174510|callose synthase [EC:2.4.1.-]
cellular_component	organelle	Gh_D13G0675	GO:0043231	intracellular membrane-bounded organelle	K11000|1|0.0|2872|rcu:RCOM_1174510|callose synthase [EC:2.4.1.-]
cellular_component	cell	Gh_D13G0675	GO:0044459	plasma membrane part	K11000|1|0.0|2872|rcu:RCOM_1174510|callose synthase [EC:2.4.1.-]
cellular_component	cell part	Gh_D13G0675	GO:0044459	plasma membrane part	K11000|1|0.0|2872|rcu:RCOM_1174510|callose synthase [EC:2.4.1.-]
cellular_component	membrane	Gh_D13G0675	GO:0044459	plasma membrane part	K11000|1|0.0|2872|rcu:RCOM_1174510|callose synthase [EC:2.4.1.-]
cellular_component	membrane part	Gh_D13G0675	GO:0044459	plasma membrane part	K11000|1|0.0|2872|rcu:RCOM_1174510|callose synthase [EC:2.4.1.-]
molecular_function	catalytic activity	Gh_D13G0675	GO:0035251	UDP-glucosyltransferase activity	K11000|1|0.0|2872|rcu:RCOM_1174510|callose synthase [EC:2.4.1.-]
biological_process	multi-organism process	Gh_D13G0675	GO:0009620	response to fungus	K11000|1|0.0|2872|rcu:RCOM_1174510|callose synthase [EC:2.4.1.-]
biological_process	response to stimulus	Gh_D13G0675	GO:0009620	response to fungus	K11000|1|0.0|2872|rcu:RCOM_1174510|callose synthase [EC:2.4.1.-]
biological_process	developmental process	Gh_D13G0675	GO:0010260	organ senescence	K11000|1|0.0|2872|rcu:RCOM_1174510|callose synthase [EC:2.4.1.-]
biological_process	multicellular organismal process	Gh_D13G0675	GO:0010260	organ senescence	K11000|1|0.0|2872|rcu:RCOM_1174510|callose synthase [EC:2.4.1.-]
biological_process	single-organism process	Gh_D13G0675	GO:0010260	organ senescence	K11000|1|0.0|2872|rcu:RCOM_1174510|callose synthase [EC:2.4.1.-]
biological_process	multi-organism process	Gh_D13G0675	GO:0009617	response to bacterium	K11000|1|0.0|2872|rcu:RCOM_1174510|callose synthase [EC:2.4.1.-]
biological_process	response to stimulus	Gh_D13G0675	GO:0009617	response to bacterium	K11000|1|0.0|2872|rcu:RCOM_1174510|callose synthase [EC:2.4.1.-]
biological_process	biological regulation	Gh_D13G0675	GO:0007165	signal transduction	K11000|1|0.0|2872|rcu:RCOM_1174510|callose synthase [EC:2.4.1.-]
biological_process	cellular process	Gh_D13G0675	GO:0007165	signal transduction	K11000|1|0.0|2872|rcu:RCOM_1174510|callose synthase [EC:2.4.1.-]
biological_process	regulation of biological process	Gh_D13G0675	GO:0007165	signal transduction	K11000|1|0.0|2872|rcu:RCOM_1174510|callose synthase [EC:2.4.1.-]
biological_process	response to stimulus	Gh_D13G0675	GO:0007165	signal transduction	K11000|1|0.0|2872|rcu:RCOM_1174510|callose synthase [EC:2.4.1.-]
biological_process	signaling	Gh_D13G0675	GO:0007165	signal transduction	K11000|1|0.0|2872|rcu:RCOM_1174510|callose synthase [EC:2.4.1.-]
biological_process	single-organism process	Gh_D13G0675	GO:0007165	signal transduction	K11000|1|0.0|2872|rcu:RCOM_1174510|callose synthase [EC:2.4.1.-]
biological_process	developmental process	Gh_D13G0675	GO:0009887	organ morphogenesis	K11000|1|0.0|2872|rcu:RCOM_1174510|callose synthase [EC:2.4.1.-]
biological_process	multicellular organismal process	Gh_D13G0675	GO:0009887	organ morphogenesis	K11000|1|0.0|2872|rcu:RCOM_1174510|callose synthase [EC:2.4.1.-]
biological_process	single-organism process	Gh_D13G0675	GO:0009887	organ morphogenesis	K11000|1|0.0|2872|rcu:RCOM_1174510|callose synthase [EC:2.4.1.-]
biological_process	developmental process	Gh_D13G0675	GO:0048229	gametophyte development	K11000|1|0.0|2872|rcu:RCOM_1174510|callose synthase [EC:2.4.1.-]
biological_process	multicellular organismal process	Gh_D13G0675	GO:0048229	gametophyte development	K11000|1|0.0|2872|rcu:RCOM_1174510|callose synthase [EC:2.4.1.-]
biological_process	single-organism process	Gh_D13G0675	GO:0048229	gametophyte development	K11000|1|0.0|2872|rcu:RCOM_1174510|callose synthase [EC:2.4.1.-]
biological_process	cellular process	Gh_D13G0675	GO:0006074	(1->3)-beta-D-glucan metabolic process	K11000|1|0.0|2872|rcu:RCOM_1174510|callose synthase [EC:2.4.1.-]
biological_process	metabolic process	Gh_D13G0675	GO:0006074	(1->3)-beta-D-glucan metabolic process	K11000|1|0.0|2872|rcu:RCOM_1174510|callose synthase [EC:2.4.1.-]
biological_process	biological regulation	Gh_D13G0675	GO:0002218	activation of innate immune response	K11000|1|0.0|2872|rcu:RCOM_1174510|callose synthase [EC:2.4.1.-]
biological_process	immune system process	Gh_D13G0675	GO:0002218	activation of innate immune response	K11000|1|0.0|2872|rcu:RCOM_1174510|callose synthase [EC:2.4.1.-]
biological_process	positive regulation of biological process	Gh_D13G0675	GO:0002218	activation of innate immune response	K11000|1|0.0|2872|rcu:RCOM_1174510|callose synthase [EC:2.4.1.-]
biological_process	regulation of biological process	Gh_D13G0675	GO:0002218	activation of innate immune response	K11000|1|0.0|2872|rcu:RCOM_1174510|callose synthase [EC:2.4.1.-]
biological_process	response to stimulus	Gh_D13G0675	GO:0002218	activation of innate immune response	K11000|1|0.0|2872|rcu:RCOM_1174510|callose synthase [EC:2.4.1.-]
molecular_function	catalytic activity	Gh_D13G0676	GO:0016787	hydrolase activity	NA
biological_process	response to stimulus	Gh_A05G2418	GO:0006950	response to stress	NA
biological_process	response to stimulus	Gh_A05G2419	GO:0006950	response to stress	NA
molecular_function	catalytic activity	Gh_A05G2420	GO:0016307	phosphatidylinositol phosphate kinase activity	K00889|1|0.0|1092|vvi:100251489|1-phosphatidylinositol-4-phosphate 5-kinase [EC:2.7.1.68]
molecular_function	binding	Gh_A05G2420	GO:0032550	purine ribonucleoside binding	K00889|1|0.0|1092|vvi:100251489|1-phosphatidylinositol-4-phosphate 5-kinase [EC:2.7.1.68]
biological_process	cellular process	Gh_A05G2420	GO:0046488	phosphatidylinositol metabolic process	K00889|1|0.0|1092|vvi:100251489|1-phosphatidylinositol-4-phosphate 5-kinase [EC:2.7.1.68]
biological_process	metabolic process	Gh_A05G2420	GO:0046488	phosphatidylinositol metabolic process	K00889|1|0.0|1092|vvi:100251489|1-phosphatidylinositol-4-phosphate 5-kinase [EC:2.7.1.68]
biological_process	single-organism process	Gh_A05G2420	GO:0046488	phosphatidylinositol metabolic process	K00889|1|0.0|1092|vvi:100251489|1-phosphatidylinositol-4-phosphate 5-kinase [EC:2.7.1.68]
molecular_function	catalytic activity	Gh_A13G0884	GO:0016798	hydrolase activity, acting on glycosyl bonds	K01192|1|6e-08|58.2|vcn:VOLCADRAFT_118894|beta-mannosidase [EC:3.2.1.25]
biological_process	metabolic process	Gh_A13G0884	GO:0044238	primary metabolic process	K01192|1|6e-08|58.2|vcn:VOLCADRAFT_118894|beta-mannosidase [EC:3.2.1.25]
cellular_component	cell	Gh_A13G0885	GO:0044437	vacuolar part	NA
cellular_component	cell part	Gh_A13G0885	GO:0044437	vacuolar part	NA
cellular_component	organelle	Gh_A13G0885	GO:0044437	vacuolar part	NA
cellular_component	organelle part	Gh_A13G0885	GO:0044437	vacuolar part	NA
biological_process	response to stimulus	Gh_A13G0885	GO:0009605	response to external stimulus	NA
biological_process	response to stimulus	Gh_A13G0885	GO:0009725	response to hormone	NA
biological_process	biological regulation	Gh_A13G0885	GO:0060918	auxin transport	NA
biological_process	localization	Gh_A13G0885	GO:0060918	auxin transport	NA
biological_process	single-organism process	Gh_A13G0885	GO:0060918	auxin transport	NA
cellular_component	cell	Gh_A05G0381	GO:0044424	intracellular part	NA
cellular_component	cell part	Gh_A05G0381	GO:0044424	intracellular part	NA
cellular_component	macromolecular complex	Gh_A05G0382	GO:0043234	protein complex	K15029|1|0.0|978|gmx:100804691|translation initiation factor 3 subunit L
cellular_component	cell	Gh_A05G0382	GO:0070993	translation preinitiation complex	K15029|1|0.0|978|gmx:100804691|translation initiation factor 3 subunit L
cellular_component	cell part	Gh_A05G0382	GO:0070993	translation preinitiation complex	K15029|1|0.0|978|gmx:100804691|translation initiation factor 3 subunit L
cellular_component	macromolecular complex	Gh_A05G0382	GO:0070993	translation preinitiation complex	K15029|1|0.0|978|gmx:100804691|translation initiation factor 3 subunit L
cellular_component	cell junction	Gh_A05G0382	GO:0005911	cell-cell junction	K15029|1|0.0|978|gmx:100804691|translation initiation factor 3 subunit L
cellular_component	membrane	Gh_A05G0382	GO:0016020	membrane	K15029|1|0.0|978|gmx:100804691|translation initiation factor 3 subunit L
molecular_function	binding	Gh_A05G0382	GO:0008135	translation factor activity, nucleic acid binding	K15029|1|0.0|978|gmx:100804691|translation initiation factor 3 subunit L
biological_process	cellular process	Gh_A05G0382	GO:0006413	translational initiation	K15029|1|0.0|978|gmx:100804691|translation initiation factor 3 subunit L
biological_process	metabolic process	Gh_A05G0382	GO:0006413	translational initiation	K15029|1|0.0|978|gmx:100804691|translation initiation factor 3 subunit L
