# Supplementary material for: Resequencing of cv CRI‐12 family reveals haplotype block inheritance and recombination of agronomically important genes in artificial selection
Source: Plant Biotechnol J. 2018 Dec 3;17(5):945–55. doi: 10.1111/pbi.13030 (PMC6587942; doi:10.1111/pbi.13030)
Supplement: Supplementary file 13 — Table S12 Annotation of salt‐related SNPs. [file PBI-17-945-s009.xlsx]

## Sheet: 工作表1
Supplementary Table 12 Annotation of salt-related SNPs
cellular_component	cell	Gh_A08G0333	GO:0043231	intracellular membrane-bounded organelle	K15436|1|2e-37|153|bdi:100840542|transportin-3
cellular_component	cell part	Gh_A08G0333	GO:0043231	intracellular membrane-bounded organelle	K15436|1|2e-37|153|bdi:100840542|transportin-3
cellular_component	organelle	Gh_A08G0333	GO:0043231	intracellular membrane-bounded organelle	K15436|1|2e-37|153|bdi:100840542|transportin-3
molecular_function	binding	Gh_A08G0333	GO:0017016	Ras GTPase binding	K15436|1|2e-37|153|bdi:100840542|transportin-3
biological_process	localization	Gh_A08G0333	GO:0015031	protein transport	K15436|1|2e-37|153|bdi:100840542|transportin-3
molecular_function	catalytic activity	Gh_A08G0335	GO:0003824	catalytic activity	K00666|1|6e-124|377|sbi:SORBI_10g012080|fatty-acyl-CoA synthase [EC:6.2.1.-]!K01904|2|2e-33|134|ppp:PHYPADRAFT_209184|4-coumarate--CoA ligase [EC:6.2.1.12]
cellular_component	cell	Gh_A08G1115	GO:0044444	cytoplasmic part	K08334|1|0.0|775|vvi:100232897|beclin 1
cellular_component	cell part	Gh_A08G1115	GO:0044444	cytoplasmic part	K08334|1|0.0|775|vvi:100232897|beclin 1
biological_process	cellular process	Gh_A08G1115	GO:0044248	cellular catabolic process	K08334|1|0.0|775|vvi:100232897|beclin 1
biological_process	metabolic process	Gh_A08G1115	GO:0044248	cellular catabolic process	K08334|1|0.0|775|vvi:100232897|beclin 1
biological_process	multi-organism process	Gh_A08G1115	GO:0009620	response to fungus	K08334|1|0.0|775|vvi:100232897|beclin 1
biological_process	response to stimulus	Gh_A08G1115	GO:0009620	response to fungus	K08334|1|0.0|775|vvi:100232897|beclin 1
biological_process	multi-organism process	Gh_A08G1115	GO:0009856	pollination	K08334|1|0.0|775|vvi:100232897|beclin 1
biological_process	multicellular organismal process	Gh_A08G1115	GO:0009856	pollination	K08334|1|0.0|775|vvi:100232897|beclin 1
biological_process	reproductive process	Gh_A08G1115	GO:0009856	pollination	K08334|1|0.0|775|vvi:100232897|beclin 1
biological_process	localization	Gh_A08G1115	GO:0006605	protein targeting	K08334|1|0.0|775|vvi:100232897|beclin 1
biological_process	single-organism process	Gh_A08G1115	GO:0006605	protein targeting	K08334|1|0.0|775|vvi:100232897|beclin 1
biological_process	cellular component organization or biogenesis	Gh_A08G1115	GO:0007033	vacuole organization	K08334|1|0.0|775|vvi:100232897|beclin 1
biological_process	cellular process	Gh_A08G1115	GO:0007033	vacuole organization	K08334|1|0.0|775|vvi:100232897|beclin 1
molecular_function	binding	Gh_A03G0273	GO:0046914	transition metal ion binding	NA
molecular_function	binding	Gh_A03G0273	GO:0003677	DNA binding	NA
molecular_function	nucleic acid binding transcription factor activity	Gh_A03G0273	GO:0001071	nucleic acid binding transcription factor activity	NA
biological_process	cellular process	Gh_A03G0273	GO:0006351	transcription, DNA-templated	NA
biological_process	metabolic process	Gh_A03G0273	GO:0006351	transcription, DNA-templated	NA
molecular_function	binding	Gh_A03G0274	GO:0005488	binding	K14486|1|6e-84|288|pop:POPTR_589324|auxin response factor
biological_process	response to stimulus	Gh_A03G0274	GO:0009725	response to hormone	K14486|1|6e-84|288|pop:POPTR_589324|auxin response factor
biological_process	biological regulation	Gh_A03G0274	GO:0050794	regulation of cellular process	K14486|1|6e-84|288|pop:POPTR_589324|auxin response factor
biological_process	cellular process	Gh_A03G0274	GO:0050794	regulation of cellular process	K14486|1|6e-84|288|pop:POPTR_589324|auxin response factor
biological_process	regulation of biological process	Gh_A03G0274	GO:0050794	regulation of cellular process	K14486|1|6e-84|288|pop:POPTR_589324|auxin response factor
biological_process	cellular process	Gh_A03G0274	GO:0006351	transcription, DNA-templated	K14486|1|6e-84|288|pop:POPTR_589324|auxin response factor
biological_process	metabolic process	Gh_A03G0274	GO:0006351	transcription, DNA-templated	K14486|1|6e-84|288|pop:POPTR_589324|auxin response factor
cellular_component	cell	Gh_A03G0276	GO:0043231	intracellular membrane-bounded organelle	K09338|1|0.0|1421|ath:AT5G60690|homeobox-leucine zipper protein
cellular_component	cell part	Gh_A03G0276	GO:0043231	intracellular membrane-bounded organelle	K09338|1|0.0|1421|ath:AT5G60690|homeobox-leucine zipper protein
cellular_component	organelle	Gh_A03G0276	GO:0043231	intracellular membrane-bounded organelle	K09338|1|0.0|1421|ath:AT5G60690|homeobox-leucine zipper protein
molecular_function	nucleic acid binding transcription factor activity	Gh_A03G0276	GO:0001071	nucleic acid binding transcription factor activity	K09338|1|0.0|1421|ath:AT5G60690|homeobox-leucine zipper protein
molecular_function	binding	Gh_A03G0276	GO:0003677	DNA binding	K09338|1|0.0|1421|ath:AT5G60690|homeobox-leucine zipper protein
biological_process	developmental process	Gh_A03G0276	GO:0009933	meristem structural organization	K09338|1|0.0|1421|ath:AT5G60690|homeobox-leucine zipper protein
biological_process	multicellular organismal process	Gh_A03G0276	GO:0009933	meristem structural organization	K09338|1|0.0|1421|ath:AT5G60690|homeobox-leucine zipper protein
biological_process	single-organism process	Gh_A03G0276	GO:0009933	meristem structural organization	K09338|1|0.0|1421|ath:AT5G60690|homeobox-leucine zipper protein
biological_process	developmental process	Gh_A03G0276	GO:0009943	adaxial/abaxial axis specification	K09338|1|0.0|1421|ath:AT5G60690|homeobox-leucine zipper protein
biological_process	multicellular organismal process	Gh_A03G0276	GO:0009943	adaxial/abaxial axis specification	K09338|1|0.0|1421|ath:AT5G60690|homeobox-leucine zipper protein
biological_process	single-organism process	Gh_A03G0276	GO:0009943	adaxial/abaxial axis specification	K09338|1|0.0|1421|ath:AT5G60690|homeobox-leucine zipper protein
biological_process	developmental process	Gh_A03G0276	GO:0009799	specification of symmetry	K09338|1|0.0|1421|ath:AT5G60690|homeobox-leucine zipper protein
biological_process	multicellular organismal process	Gh_A03G0276	GO:0009799	specification of symmetry	K09338|1|0.0|1421|ath:AT5G60690|homeobox-leucine zipper protein
biological_process	single-organism process	Gh_A03G0276	GO:0009799	specification of symmetry	K09338|1|0.0|1421|ath:AT5G60690|homeobox-leucine zipper protein
biological_process	cellular process	Gh_A03G0276	GO:0006351	transcription, DNA-templated	K09338|1|0.0|1421|ath:AT5G60690|homeobox-leucine zipper protein
biological_process	metabolic process	Gh_A03G0276	GO:0006351	transcription, DNA-templated	K09338|1|0.0|1421|ath:AT5G60690|homeobox-leucine zipper protein
molecular_function	binding	Gh_A03G0277	GO:0003723	RNA binding	K15271|1|2e-16|83.6|rcu:RCOM_1095670|ATP-dependent DNA helicase HFM1/MER3 [EC:3.6.4.12]!K15078|5|5e-13|72.8|vvi:100250139|structure-specific endonuclease subunit SLX1 [EC:3.6.1.-]
biological_process	biological regulation	Gh_A03G0277	GO:0031048	chromatin silencing by small RNA	K15271|1|2e-16|83.6|rcu:RCOM_1095670|ATP-dependent DNA helicase HFM1/MER3 [EC:3.6.4.12]!K15078|5|5e-13|72.8|vvi:100250139|structure-specific endonuclease subunit SLX1 [EC:3.6.1.-]
biological_process	cellular process	Gh_A03G0277	GO:0031048	chromatin silencing by small RNA	K15271|1|2e-16|83.6|rcu:RCOM_1095670|ATP-dependent DNA helicase HFM1/MER3 [EC:3.6.4.12]!K15078|5|5e-13|72.8|vvi:100250139|structure-specific endonuclease subunit SLX1 [EC:3.6.1.-]
biological_process	metabolic process	Gh_A03G0277	GO:0031048	chromatin silencing by small RNA	K15271|1|2e-16|83.6|rcu:RCOM_1095670|ATP-dependent DNA helicase HFM1/MER3 [EC:3.6.4.12]!K15078|5|5e-13|72.8|vvi:100250139|structure-specific endonuclease subunit SLX1 [EC:3.6.1.-]
biological_process	negative regulation of biological process	Gh_A03G0277	GO:0031048	chromatin silencing by small RNA	K15271|1|2e-16|83.6|rcu:RCOM_1095670|ATP-dependent DNA helicase HFM1/MER3 [EC:3.6.4.12]!K15078|5|5e-13|72.8|vvi:100250139|structure-specific endonuclease subunit SLX1 [EC:3.6.1.-]
biological_process	regulation of biological process	Gh_A03G0277	GO:0031048	chromatin silencing by small RNA	K15271|1|2e-16|83.6|rcu:RCOM_1095670|ATP-dependent DNA helicase HFM1/MER3 [EC:3.6.4.12]!K15078|5|5e-13|72.8|vvi:100250139|structure-specific endonuclease subunit SLX1 [EC:3.6.1.-]
biological_process	single-organism process	Gh_A03G0277	GO:0031048	chromatin silencing by small RNA	K15271|1|2e-16|83.6|rcu:RCOM_1095670|ATP-dependent DNA helicase HFM1/MER3 [EC:3.6.4.12]!K15078|5|5e-13|72.8|vvi:100250139|structure-specific endonuclease subunit SLX1 [EC:3.6.1.-]
biological_process	biological regulation	Gh_A03G0277	GO:0035195	gene silencing by miRNA	K15271|1|2e-16|83.6|rcu:RCOM_1095670|ATP-dependent DNA helicase HFM1/MER3 [EC:3.6.4.12]!K15078|5|5e-13|72.8|vvi:100250139|structure-specific endonuclease subunit SLX1 [EC:3.6.1.-]
biological_process	cellular process	Gh_A03G0277	GO:0035195	gene silencing by miRNA	K15271|1|2e-16|83.6|rcu:RCOM_1095670|ATP-dependent DNA helicase HFM1/MER3 [EC:3.6.4.12]!K15078|5|5e-13|72.8|vvi:100250139|structure-specific endonuclease subunit SLX1 [EC:3.6.1.-]
biological_process	metabolic process	Gh_A03G0277	GO:0035195	gene silencing by miRNA	K15271|1|2e-16|83.6|rcu:RCOM_1095670|ATP-dependent DNA helicase HFM1/MER3 [EC:3.6.4.12]!K15078|5|5e-13|72.8|vvi:100250139|structure-specific endonuclease subunit SLX1 [EC:3.6.1.-]
biological_process	negative regulation of biological process	Gh_A03G0277	GO:0035195	gene silencing by miRNA	K15271|1|2e-16|83.6|rcu:RCOM_1095670|ATP-dependent DNA helicase HFM1/MER3 [EC:3.6.4.12]!K15078|5|5e-13|72.8|vvi:100250139|structure-specific endonuclease subunit SLX1 [EC:3.6.1.-]
biological_process	regulation of biological process	Gh_A03G0277	GO:0035195	gene silencing by miRNA	K15271|1|2e-16|83.6|rcu:RCOM_1095670|ATP-dependent DNA helicase HFM1/MER3 [EC:3.6.4.12]!K15078|5|5e-13|72.8|vvi:100250139|structure-specific endonuclease subunit SLX1 [EC:3.6.1.-]
biological_process	single-organism process	Gh_A03G0277	GO:0035195	gene silencing by miRNA	K15271|1|2e-16|83.6|rcu:RCOM_1095670|ATP-dependent DNA helicase HFM1/MER3 [EC:3.6.4.12]!K15078|5|5e-13|72.8|vvi:100250139|structure-specific endonuclease subunit SLX1 [EC:3.6.1.-]
cellular_component	cell	Gh_A08G1415	GO:0044437	vacuolar part	K00939|1|5e-74|225|osa:4350358|adenylate kinase [EC:2.7.4.3]
cellular_component	cell part	Gh_A08G1415	GO:0044437	vacuolar part	K00939|1|5e-74|225|osa:4350358|adenylate kinase [EC:2.7.4.3]
cellular_component	organelle	Gh_A08G1415	GO:0044437	vacuolar part	K00939|1|5e-74|225|osa:4350358|adenylate kinase [EC:2.7.4.3]
cellular_component	organelle part	Gh_A08G1415	GO:0044437	vacuolar part	K00939|1|5e-74|225|osa:4350358|adenylate kinase [EC:2.7.4.3]
molecular_function	binding	Gh_A08G1415	GO:0032550	purine ribonucleoside binding	K00939|1|5e-74|225|osa:4350358|adenylate kinase [EC:2.7.4.3]
molecular_function	catalytic activity	Gh_A08G1415	GO:0016776	phosphotransferase activity, phosphate group as acceptor	K00939|1|5e-74|225|osa:4350358|adenylate kinase [EC:2.7.4.3]
molecular_function	binding	Gh_A08G1415	GO:0046914	transition metal ion binding	K00939|1|5e-74|225|osa:4350358|adenylate kinase [EC:2.7.4.3]
molecular_function	catalytic activity	Gh_A08G1415	GO:0016301	kinase activity	K00939|1|5e-74|225|osa:4350358|adenylate kinase [EC:2.7.4.3]
biological_process	response to stimulus	Gh_A08G1415	GO:0010038	response to metal ion	K00939|1|5e-74|225|osa:4350358|adenylate kinase [EC:2.7.4.3]
biological_process	cellular process	Gh_A08G1415	GO:0009117	nucleotide metabolic process	K00939|1|5e-74|225|osa:4350358|adenylate kinase [EC:2.7.4.3]
biological_process	metabolic process	Gh_A08G1415	GO:0009117	nucleotide metabolic process	K00939|1|5e-74|225|osa:4350358|adenylate kinase [EC:2.7.4.3]
biological_process	single-organism process	Gh_A08G1415	GO:0009117	nucleotide metabolic process	K00939|1|5e-74|225|osa:4350358|adenylate kinase [EC:2.7.4.3]
molecular_function	catalytic activity	Gh_A08G1417	GO:0016757	transferase activity, transferring glycosyl groups	K03861|1|3e-73|218|vvi:100251682|phosphatidylinositol glycan, class P
molecular_function	catalytic activity	Gh_A08G1213	GO:0016740	transferase activity	K10669|1|8e-108|323|vvi:100254014|2'-phosphotransferase [EC:2.7.1.160]
biological_process	cellular process	Gh_A08G1213	GO:0000394	RNA splicing, via endonucleolytic cleavage and ligation	K10669|1|8e-108|323|vvi:100254014|2'-phosphotransferase [EC:2.7.1.160]
biological_process	metabolic process	Gh_A08G1213	GO:0000394	RNA splicing, via endonucleolytic cleavage and ligation	K10669|1|8e-108|323|vvi:100254014|2'-phosphotransferase [EC:2.7.1.160]
molecular_function	binding	Gh_A08G1215	GO:0048037	cofactor binding	K08679|1|0.0|717|gmx:100788739|UDP-glucuronate 4-epimerase [EC:5.1.3.6]
molecular_function	catalytic activity	Gh_A08G1215	GO:0016854	racemase and epimerase activity	K08679|1|0.0|717|gmx:100788739|UDP-glucuronate 4-epimerase [EC:5.1.3.6]
biological_process	metabolic process	Gh_A08G1215	GO:0044238	primary metabolic process	K08679|1|0.0|717|gmx:100788739|UDP-glucuronate 4-epimerase [EC:5.1.3.6]
molecular_function	catalytic activity	Gh_A08G1216	GO:0017111	nucleoside-triphosphatase activity	K10870|1|0.0|521|vvi:100267711|RAD51-like protein 2
molecular_function	binding	Gh_A08G1216	GO:0097159	organic cyclic compound binding	K10870|1|0.0|521|vvi:100267711|RAD51-like protein 2
molecular_function	binding	Gh_A08G1216	GO:1901363	heterocyclic compound binding	K10870|1|0.0|521|vvi:100267711|RAD51-like protein 2
molecular_function	binding	Gh_A08G1216	GO:0036094	small molecule binding	K10870|1|0.0|521|vvi:100267711|RAD51-like protein 2
biological_process	cellular process	Gh_A08G1216	GO:0006139	nucleobase-containing compound metabolic process	K10870|1|0.0|521|vvi:100267711|RAD51-like protein 2
biological_process	metabolic process	Gh_A08G1216	GO:0006139	nucleobase-containing compound metabolic process	K10870|1|0.0|521|vvi:100267711|RAD51-like protein 2
cellular_component	cell	Gh_A08G1217	GO:0043231	intracellular membrane-bounded organelle	K01409|1|0.0|713|pop:POPTR_1097965|O-sialoglycoprotein endopeptidase [EC:3.4.24.57]
cellular_component	cell part	Gh_A08G1217	GO:0043231	intracellular membrane-bounded organelle	K01409|1|0.0|713|pop:POPTR_1097965|O-sialoglycoprotein endopeptidase [EC:3.4.24.57]
cellular_component	organelle	Gh_A08G1217	GO:0043231	intracellular membrane-bounded organelle	K01409|1|0.0|713|pop:POPTR_1097965|O-sialoglycoprotein endopeptidase [EC:3.4.24.57]
cellular_component	cell	Gh_A08G1217	GO:0019866	organelle inner membrane	K01409|1|0.0|713|pop:POPTR_1097965|O-sialoglycoprotein endopeptidase [EC:3.4.24.57]
cellular_component	cell part	Gh_A08G1217	GO:0019866	organelle inner membrane	K01409|1|0.0|713|pop:POPTR_1097965|O-sialoglycoprotein endopeptidase [EC:3.4.24.57]
cellular_component	membrane	Gh_A08G1217	GO:0019866	organelle inner membrane	K01409|1|0.0|713|pop:POPTR_1097965|O-sialoglycoprotein endopeptidase [EC:3.4.24.57]
cellular_component	organelle	Gh_A08G1217	GO:0019866	organelle inner membrane	K01409|1|0.0|713|pop:POPTR_1097965|O-sialoglycoprotein endopeptidase [EC:3.4.24.57]
cellular_component	organelle part	Gh_A08G1217	GO:0019866	organelle inner membrane	K01409|1|0.0|713|pop:POPTR_1097965|O-sialoglycoprotein endopeptidase [EC:3.4.24.57]
molecular_function	catalytic activity	Gh_A08G1217	GO:0004175	endopeptidase activity	K01409|1|0.0|713|pop:POPTR_1097965|O-sialoglycoprotein endopeptidase [EC:3.4.24.57]
molecular_function	catalytic activity	Gh_A08G1217	GO:0016746	transferase activity, transferring acyl groups	K01409|1|0.0|713|pop:POPTR_1097965|O-sialoglycoprotein endopeptidase [EC:3.4.24.57]
biological_process	metabolic process	Gh_A08G1217	GO:0016485	protein processing	K01409|1|0.0|713|pop:POPTR_1097965|O-sialoglycoprotein endopeptidase [EC:3.4.24.57]
biological_process	developmental process	Gh_A08G1217	GO:0007275	multicellular organismal development	K01409|1|0.0|713|pop:POPTR_1097965|O-sialoglycoprotein endopeptidase [EC:3.4.24.57]
biological_process	multicellular organismal process	Gh_A08G1217	GO:0007275	multicellular organismal development	K01409|1|0.0|713|pop:POPTR_1097965|O-sialoglycoprotein endopeptidase [EC:3.4.24.57]
biological_process	single-organism process	Gh_A08G1217	GO:0007275	multicellular organismal development	K01409|1|0.0|713|pop:POPTR_1097965|O-sialoglycoprotein endopeptidase [EC:3.4.24.57]
biological_process	cellular process	Gh_A08G1217	GO:0006400	tRNA modification	K01409|1|0.0|713|pop:POPTR_1097965|O-sialoglycoprotein endopeptidase [EC:3.4.24.57]
biological_process	metabolic process	Gh_A08G1217	GO:0006400	tRNA modification	K01409|1|0.0|713|pop:POPTR_1097965|O-sialoglycoprotein endopeptidase [EC:3.4.24.57]
biological_process	localization	Gh_A08G1219	GO:0051234	establishment of localization	K14638|1|3e-13|63.5|sbi:SORBI_01g009890|solute carrier family 15 (peptide/histidine transporter), member 3/4
cellular_component	cell	Gh_A08G1220	GO:0044437	vacuolar part	K06636|1|4e-31|127|ppp:PHYPADRAFT_79481|structural maintenance of chromosome 1
cellular_component	cell part	Gh_A08G1220	GO:0044437	vacuolar part	K06636|1|4e-31|127|ppp:PHYPADRAFT_79481|structural maintenance of chromosome 1
cellular_component	organelle	Gh_A08G1220	GO:0044437	vacuolar part	K06636|1|4e-31|127|ppp:PHYPADRAFT_79481|structural maintenance of chromosome 1
cellular_component	organelle part	Gh_A08G1220	GO:0044437	vacuolar part	K06636|1|4e-31|127|ppp:PHYPADRAFT_79481|structural maintenance of chromosome 1
cellular_component	cell	Gh_A08G1224	GO:0043231	intracellular membrane-bounded organelle	K02350|1|1e-34|126|rcu:RCOM_1431670|DNA polymerase zeta subunit [EC:2.7.7.7]
cellular_component	cell part	Gh_A08G1224	GO:0043231	intracellular membrane-bounded organelle	K02350|1|1e-34|126|rcu:RCOM_1431670|DNA polymerase zeta subunit [EC:2.7.7.7]
cellular_component	organelle	Gh_A08G1224	GO:0043231	intracellular membrane-bounded organelle	K02350|1|1e-34|126|rcu:RCOM_1431670|DNA polymerase zeta subunit [EC:2.7.7.7]
cellular_component	extracellular region	Gh_A08G1224	GO:0005576	extracellular region	K02350|1|1e-34|126|rcu:RCOM_1431670|DNA polymerase zeta subunit [EC:2.7.7.7]
molecular_function	binding	Gh_A08G1224	GO:0046914	transition metal ion binding	K02350|1|1e-34|126|rcu:RCOM_1431670|DNA polymerase zeta subunit [EC:2.7.7.7]
molecular_function	binding	Gh_A08G1224	GO:0036094	small molecule binding	K02350|1|1e-34|126|rcu:RCOM_1431670|DNA polymerase zeta subunit [EC:2.7.7.7]
molecular_function	binding	Gh_A08G1224	GO:0003676	nucleic acid binding	K02350|1|1e-34|126|rcu:RCOM_1431670|DNA polymerase zeta subunit [EC:2.7.7.7]
molecular_function	catalytic activity	Gh_A08G1224	GO:0034061	DNA polymerase activity	K02350|1|1e-34|126|rcu:RCOM_1431670|DNA polymerase zeta subunit [EC:2.7.7.7]
biological_process	cellular process	Gh_A08G1224	GO:0006260	DNA replication	K02350|1|1e-34|126|rcu:RCOM_1431670|DNA polymerase zeta subunit [EC:2.7.7.7]
biological_process	metabolic process	Gh_A08G1224	GO:0006260	DNA replication	K02350|1|1e-34|126|rcu:RCOM_1431670|DNA polymerase zeta subunit [EC:2.7.7.7]
cellular_component	cell	Gh_A08G1225	GO:0044464	cell part	NA
cellular_component	cell part	Gh_A08G1225	GO:0044464	cell part	NA
molecular_function	binding	Gh_A08G1225	GO:0046914	transition metal ion binding	NA
biological_process	cellular process	Gh_A08G1226	GO:0044248	cellular catabolic process	K08341|1|1e-67|204|pop:POPTR_552018|GABA(A) receptor-associated protein (autophagy-related protein 8)
biological_process	metabolic process	Gh_A08G1226	GO:0044248	cellular catabolic process	K08341|1|1e-67|204|pop:POPTR_552018|GABA(A) receptor-associated protein (autophagy-related protein 8)
cellular_component	membrane	Gh_A08G1286	GO:0031224	intrinsic component of membrane	K15377|1|3e-06|51.2|cre:CHLREDRAFT_189789|solute carrier family 44 (choline transporter-like protein), member 2/4/5
cellular_component	membrane part	Gh_A08G1286	GO:0031224	intrinsic component of membrane	K15377|1|3e-06|51.2|cre:CHLREDRAFT_189789|solute carrier family 44 (choline transporter-like protein), member 2/4/5
cellular_component	cell	Gh_A08G1288	GO:0005840	ribosome	K02863|1|8e-76|233|olu:OSTLU_12802|large subunit ribosomal protein L1
cellular_component	cell part	Gh_A08G1288	GO:0005840	ribosome	K02863|1|8e-76|233|olu:OSTLU_12802|large subunit ribosomal protein L1
cellular_component	macromolecular complex	Gh_A08G1288	GO:0005840	ribosome	K02863|1|8e-76|233|olu:OSTLU_12802|large subunit ribosomal protein L1
cellular_component	organelle	Gh_A08G1288	GO:0005840	ribosome	K02863|1|8e-76|233|olu:OSTLU_12802|large subunit ribosomal protein L1
cellular_component	cell	Gh_A08G1288	GO:0044434	chloroplast part	K02863|1|8e-76|233|olu:OSTLU_12802|large subunit ribosomal protein L1
cellular_component	cell part	Gh_A08G1288	GO:0044434	chloroplast part	K02863|1|8e-76|233|olu:OSTLU_12802|large subunit ribosomal protein L1
cellular_component	organelle	Gh_A08G1288	GO:0044434	chloroplast part	K02863|1|8e-76|233|olu:OSTLU_12802|large subunit ribosomal protein L1
cellular_component	organelle part	Gh_A08G1288	GO:0044434	chloroplast part	K02863|1|8e-76|233|olu:OSTLU_12802|large subunit ribosomal protein L1
cellular_component	cell	Gh_A08G1289	GO:0043231	intracellular membrane-bounded organelle	K14855|1|0.0|904|vvi:100262007|ribosome assembly protein 4
cellular_component	cell part	Gh_A08G1289	GO:0043231	intracellular membrane-bounded organelle	K14855|1|0.0|904|vvi:100262007|ribosome assembly protein 4
cellular_component	organelle	Gh_A08G1289	GO:0043231	intracellular membrane-bounded organelle	K14855|1|0.0|904|vvi:100262007|ribosome assembly protein 4
molecular_function	catalytic activity	Gh_A08G1289	GO:0004683	calmodulin-dependent protein kinase activity	K14855|1|0.0|904|vvi:100262007|ribosome assembly protein 4
biological_process	cellular process	Gh_A08G1289	GO:0006464	cellular protein modification process	K14855|1|0.0|904|vvi:100262007|ribosome assembly protein 4
biological_process	metabolic process	Gh_A08G1289	GO:0006464	cellular protein modification process	K14855|1|0.0|904|vvi:100262007|ribosome assembly protein 4
biological_process	developmental process	Gh_A08G1289	GO:0048229	gametophyte development	K14855|1|0.0|904|vvi:100262007|ribosome assembly protein 4
biological_process	multicellular organismal process	Gh_A08G1289	GO:0048229	gametophyte development	K14855|1|0.0|904|vvi:100262007|ribosome assembly protein 4
biological_process	single-organism process	Gh_A08G1289	GO:0048229	gametophyte development	K14855|1|0.0|904|vvi:100262007|ribosome assembly protein 4
molecular_function	catalytic activity	Gh_A08G1290	GO:0016301	kinase activity	K00927|1|3e-34|124|pop:POPTR_564181|phosphoglycerate kinase [EC:2.7.2.3]
molecular_function	binding	Gh_A08G1290	GO:0032550	purine ribonucleoside binding	K00927|1|3e-34|124|pop:POPTR_564181|phosphoglycerate kinase [EC:2.7.2.3]
biological_process	cellular process	Gh_A08G1290	GO:0006796	phosphate-containing compound metabolic process	K00927|1|3e-34|124|pop:POPTR_564181|phosphoglycerate kinase [EC:2.7.2.3]
biological_process	metabolic process	Gh_A08G1290	GO:0006796	phosphate-containing compound metabolic process	K00927|1|3e-34|124|pop:POPTR_564181|phosphoglycerate kinase [EC:2.7.2.3]
biological_process	cellular process	Gh_A08G1290	GO:0006091	generation of precursor metabolites and energy	K00927|1|3e-34|124|pop:POPTR_564181|phosphoglycerate kinase [EC:2.7.2.3]
biological_process	metabolic process	Gh_A08G1290	GO:0006091	generation of precursor metabolites and energy	K00927|1|3e-34|124|pop:POPTR_564181|phosphoglycerate kinase [EC:2.7.2.3]
cellular_component	cell	Gh_A08G1291	GO:0043231	intracellular membrane-bounded organelle	K01205|1|0.0|1292|pop:POPTR_1087870|alpha-N-acetylglucosaminidase [EC:3.2.1.50]
cellular_component	cell part	Gh_A08G1291	GO:0043231	intracellular membrane-bounded organelle	K01205|1|0.0|1292|pop:POPTR_1087870|alpha-N-acetylglucosaminidase [EC:3.2.1.50]
cellular_component	organelle	Gh_A08G1291	GO:0043231	intracellular membrane-bounded organelle	K01205|1|0.0|1292|pop:POPTR_1087870|alpha-N-acetylglucosaminidase [EC:3.2.1.50]
molecular_function	catalytic activity	Gh_A08G1292	GO:0016647	oxidoreductase activity, acting on the CH-NH group of donors, oxygen as acceptor	K13366|1|0.0|833|rcu:RCOM_0964720|polyamine oxidase (propane-1,3-diamine-forming) [EC:1.5.3.14]
biological_process	metabolic process	Gh_A08G1292	GO:0044710	single-organism metabolic process	K13366|1|0.0|833|rcu:RCOM_0964720|polyamine oxidase (propane-1,3-diamine-forming) [EC:1.5.3.14]
biological_process	single-organism process	Gh_A08G1292	GO:0044710	single-organism metabolic process	K13366|1|0.0|833|rcu:RCOM_0964720|polyamine oxidase (propane-1,3-diamine-forming) [EC:1.5.3.14]
biological_process	multi-organism process	Gh_A08G1293	GO:0051707	response to other organism	NA
biological_process	response to stimulus	Gh_A08G1293	GO:0051707	response to other organism	NA
biological_process	response to stimulus	Gh_A08G1293	GO:0001101	response to acid chemical	NA
biological_process	cellular process	Gh_A08G1293	GO:0009694	jasmonic acid metabolic process	NA
biological_process	metabolic process	Gh_A08G1293	GO:0009694	jasmonic acid metabolic process	NA
biological_process	single-organism process	Gh_A08G1293	GO:0009694	jasmonic acid metabolic process	NA
biological_process	response to stimulus	Gh_A08G1293	GO:0010243	response to organonitrogen compound	NA
biological_process	biological regulation	Gh_A08G1293	GO:0009755	hormone-mediated signaling pathway	NA
biological_process	cellular process	Gh_A08G1293	GO:0009755	hormone-mediated signaling pathway	NA
biological_process	regulation of biological process	Gh_A08G1293	GO:0009755	hormone-mediated signaling pathway	NA
biological_process	response to stimulus	Gh_A08G1293	GO:0009755	hormone-mediated signaling pathway	NA
biological_process	signaling	Gh_A08G1293	GO:0009755	hormone-mediated signaling pathway	NA
biological_process	single-organism process	Gh_A08G1293	GO:0009755	hormone-mediated signaling pathway	NA
biological_process	response to stimulus	Gh_A08G1293	GO:0006950	response to stress	NA
biological_process	biological regulation	Gh_A08G1293	GO:0006984	ER-nucleus signaling pathway	NA
biological_process	cellular process	Gh_A08G1293	GO:0006984	ER-nucleus signaling pathway	NA
biological_process	regulation of biological process	Gh_A08G1293	GO:0006984	ER-nucleus signaling pathway	NA
biological_process	response to stimulus	Gh_A08G1293	GO:0006984	ER-nucleus signaling pathway	NA
biological_process	signaling	Gh_A08G1293	GO:0006984	ER-nucleus signaling pathway	NA
biological_process	single-organism process	Gh_A08G1293	GO:0006984	ER-nucleus signaling pathway	NA
cellular_component	cell	Gh_A08G1294	GO:0030312	external encapsulating structure	NA
cellular_component	cell part	Gh_A08G1294	GO:0030312	external encapsulating structure	NA
cellular_component	membrane	Gh_A08G1294	GO:0016020	membrane	NA
biological_process	developmental process	Gh_A08G1295	GO:0044767	single-organism developmental process	NA
biological_process	single-organism process	Gh_A08G1295	GO:0044767	single-organism developmental process	NA
molecular_function	binding	Gh_A08G1297	GO:0046872	metal ion binding	NA
molecular_function	catalytic activity	Gh_A08G1299	GO:0016627	oxidoreductase activity, acting on the CH-CH group of donors	K05539|1|0.0|614|rcu:RCOM_0968080|tRNA-dihydrouridine synthase A [EC:1.-.-.-]
molecular_function	binding	Gh_A08G1299	GO:0000166	nucleotide binding	K05539|1|0.0|614|rcu:RCOM_0968080|tRNA-dihydrouridine synthase A [EC:1.-.-.-]
biological_process	cellular process	Gh_A08G1299	GO:0006400	tRNA modification	K05539|1|0.0|614|rcu:RCOM_0968080|tRNA-dihydrouridine synthase A [EC:1.-.-.-]
biological_process	metabolic process	Gh_A08G1299	GO:0006400	tRNA modification	K05539|1|0.0|614|rcu:RCOM_0968080|tRNA-dihydrouridine synthase A [EC:1.-.-.-]
biological_process	metabolic process	Gh_A08G1299	GO:0044710	single-organism metabolic process	K05539|1|0.0|614|rcu:RCOM_0968080|tRNA-dihydrouridine synthase A [EC:1.-.-.-]
biological_process	single-organism process	Gh_A08G1299	GO:0044710	single-organism metabolic process	K05539|1|0.0|614|rcu:RCOM_0968080|tRNA-dihydrouridine synthase A [EC:1.-.-.-]
cellular_component	cell	Gh_D10G0659	GO:0044437	vacuolar part	K07897|1|4e-142|396|mtr:MTR_4g012940|Ras-related protein Rab-7A!K07976|2|2e-138|387|osa:4327180|Rab family, other
cellular_component	cell part	Gh_D10G0659	GO:0044437	vacuolar part	K07897|1|4e-142|396|mtr:MTR_4g012940|Ras-related protein Rab-7A!K07976|2|2e-138|387|osa:4327180|Rab family, other
cellular_component	organelle	Gh_D10G0659	GO:0044437	vacuolar part	K07897|1|4e-142|396|mtr:MTR_4g012940|Ras-related protein Rab-7A!K07976|2|2e-138|387|osa:4327180|Rab family, other
cellular_component	organelle part	Gh_D10G0659	GO:0044437	vacuolar part	K07897|1|4e-142|396|mtr:MTR_4g012940|Ras-related protein Rab-7A!K07976|2|2e-138|387|osa:4327180|Rab family, other
cellular_component	membrane	Gh_D10G0659	GO:0016020	membrane	K07897|1|4e-142|396|mtr:MTR_4g012940|Ras-related protein Rab-7A!K07976|2|2e-138|387|osa:4327180|Rab family, other
molecular_function	binding	Gh_D10G0659	GO:0032550	purine ribonucleoside binding	K07897|1|4e-142|396|mtr:MTR_4g012940|Ras-related protein Rab-7A!K07976|2|2e-138|387|osa:4327180|Rab family, other
molecular_function	catalytic activity	Gh_D10G0659	GO:0003824	catalytic activity	K07897|1|4e-142|396|mtr:MTR_4g012940|Ras-related protein Rab-7A!K07976|2|2e-138|387|osa:4327180|Rab family, other
biological_process	biological regulation	Gh_D10G0659	GO:0035556	intracellular signal transduction	K07897|1|4e-142|396|mtr:MTR_4g012940|Ras-related protein Rab-7A!K07976|2|2e-138|387|osa:4327180|Rab family, other
biological_process	cellular process	Gh_D10G0659	GO:0035556	intracellular signal transduction	K07897|1|4e-142|396|mtr:MTR_4g012940|Ras-related protein Rab-7A!K07976|2|2e-138|387|osa:4327180|Rab family, other
biological_process	regulation of biological process	Gh_D10G0659	GO:0035556	intracellular signal transduction	K07897|1|4e-142|396|mtr:MTR_4g012940|Ras-related protein Rab-7A!K07976|2|2e-138|387|osa:4327180|Rab family, other
biological_process	response to stimulus	Gh_D10G0659	GO:0035556	intracellular signal transduction	K07897|1|4e-142|396|mtr:MTR_4g012940|Ras-related protein Rab-7A!K07976|2|2e-138|387|osa:4327180|Rab family, other
biological_process	signaling	Gh_D10G0659	GO:0035556	intracellular signal transduction	K07897|1|4e-142|396|mtr:MTR_4g012940|Ras-related protein Rab-7A!K07976|2|2e-138|387|osa:4327180|Rab family, other
biological_process	single-organism process	Gh_D10G0659	GO:0035556	intracellular signal transduction	K07897|1|4e-142|396|mtr:MTR_4g012940|Ras-related protein Rab-7A!K07976|2|2e-138|387|osa:4327180|Rab family, other
biological_process	localization	Gh_D10G0659	GO:0045184	establishment of protein localization	K07897|1|4e-142|396|mtr:MTR_4g012940|Ras-related protein Rab-7A!K07976|2|2e-138|387|osa:4327180|Rab family, other
cellular_component	cell	Gh_D10G0661	GO:0030529	ribonucleoprotein complex	K02922|1|4e-57|174|rcu:RCOM_1494440|large subunit ribosomal protein L37e
cellular_component	cell part	Gh_D10G0661	GO:0030529	ribonucleoprotein complex	K02922|1|4e-57|174|rcu:RCOM_1494440|large subunit ribosomal protein L37e
cellular_component	macromolecular complex	Gh_D10G0661	GO:0030529	ribonucleoprotein complex	K02922|1|4e-57|174|rcu:RCOM_1494440|large subunit ribosomal protein L37e
molecular_function	binding	Gh_D10G0661	GO:0043169	cation binding	K02922|1|4e-57|174|rcu:RCOM_1494440|large subunit ribosomal protein L37e
molecular_function	binding	Gh_D10G0661	GO:0003723	RNA binding	K02922|1|4e-57|174|rcu:RCOM_1494440|large subunit ribosomal protein L37e
molecular_function	structural molecule activity	Gh_D10G0661	GO:0005198	structural molecule activity	K02922|1|4e-57|174|rcu:RCOM_1494440|large subunit ribosomal protein L37e
biological_process	metabolic process	Gh_D10G0661	GO:0010467	gene expression	K02922|1|4e-57|174|rcu:RCOM_1494440|large subunit ribosomal protein L37e
molecular_function	binding	Gh_D10G0662	GO:0003676	nucleic acid binding	K11273|1|4e-178|536|pop:POPTR_797535|chromosome transmission fidelity protein 1 [EC:3.6.4.13]
molecular_function	catalytic activity	Gh_D10G0662	GO:0042623	ATPase activity, coupled	K11273|1|4e-178|536|pop:POPTR_797535|chromosome transmission fidelity protein 1 [EC:3.6.4.13]
molecular_function	catalytic activity	Gh_D10G0662	GO:0004386	helicase activity	K11273|1|4e-178|536|pop:POPTR_797535|chromosome transmission fidelity protein 1 [EC:3.6.4.13]
molecular_function	binding	Gh_D10G0662	GO:0036094	small molecule binding	K11273|1|4e-178|536|pop:POPTR_797535|chromosome transmission fidelity protein 1 [EC:3.6.4.13]
biological_process	cellular process	Gh_D10G0662	GO:0006139	nucleobase-containing compound metabolic process	K11273|1|4e-178|536|pop:POPTR_797535|chromosome transmission fidelity protein 1 [EC:3.6.4.13]
biological_process	metabolic process	Gh_D10G0662	GO:0006139	nucleobase-containing compound metabolic process	K11273|1|4e-178|536|pop:POPTR_797535|chromosome transmission fidelity protein 1 [EC:3.6.4.13]
cellular_component	cell	Gh_D10G0664	GO:0005875	microtubule associated complex	K10393|1|0.0|1204|rcu:RCOM_1494510|kinesin family member 2/24
cellular_component	cell part	Gh_D10G0664	GO:0005875	microtubule associated complex	K10393|1|0.0|1204|rcu:RCOM_1494510|kinesin family member 2/24
cellular_component	macromolecular complex	Gh_D10G0664	GO:0005875	microtubule associated complex	K10393|1|0.0|1204|rcu:RCOM_1494510|kinesin family member 2/24
cellular_component	organelle	Gh_D10G0664	GO:0005875	microtubule associated complex	K10393|1|0.0|1204|rcu:RCOM_1494510|kinesin family member 2/24
cellular_component	organelle part	Gh_D10G0664	GO:0005875	microtubule associated complex	K10393|1|0.0|1204|rcu:RCOM_1494510|kinesin family member 2/24
cellular_component	cell	Gh_D10G0664	GO:0043231	intracellular membrane-bounded organelle	K10393|1|0.0|1204|rcu:RCOM_1494510|kinesin family member 2/24
cellular_component	cell part	Gh_D10G0664	GO:0043231	intracellular membrane-bounded organelle	K10393|1|0.0|1204|rcu:RCOM_1494510|kinesin family member 2/24
cellular_component	organelle	Gh_D10G0664	GO:0043231	intracellular membrane-bounded organelle	K10393|1|0.0|1204|rcu:RCOM_1494510|kinesin family member 2/24
cellular_component	membrane	Gh_D10G0664	GO:0016020	membrane	K10393|1|0.0|1204|rcu:RCOM_1494510|kinesin family member 2/24
molecular_function	binding	Gh_D10G0664	GO:0015631	tubulin binding	K10393|1|0.0|1204|rcu:RCOM_1494510|kinesin family member 2/24
molecular_function	catalytic activity	Gh_D10G0664	GO:0003774	motor activity	K10393|1|0.0|1204|rcu:RCOM_1494510|kinesin family member 2/24
molecular_function	binding	Gh_D10G0664	GO:0032550	purine ribonucleoside binding	K10393|1|0.0|1204|rcu:RCOM_1494510|kinesin family member 2/24
biological_process	cellular process	Gh_D10G0664	GO:0007017	microtubule-based process	K10393|1|0.0|1204|rcu:RCOM_1494510|kinesin family member 2/24
biological_process	single-organism process	Gh_D10G0664	GO:0007017	microtubule-based process	K10393|1|0.0|1204|rcu:RCOM_1494510|kinesin family member 2/24
cellular_component	cell	Gh_D10G0665	GO:0044444	cytoplasmic part	K06215|1|0.0|507|pop:POPTR_548840|pyridoxine biosynthesis protein [EC:4.-.-.-]
cellular_component	cell part	Gh_D10G0665	GO:0044444	cytoplasmic part	K06215|1|0.0|507|pop:POPTR_548840|pyridoxine biosynthesis protein [EC:4.-.-.-]
molecular_function	binding	Gh_D10G0665	GO:0046983	protein dimerization activity	K06215|1|0.0|507|pop:POPTR_548840|pyridoxine biosynthesis protein [EC:4.-.-.-]
biological_process	cellular process	Gh_D10G0665	GO:0009108	coenzyme biosynthetic process	K06215|1|0.0|507|pop:POPTR_548840|pyridoxine biosynthesis protein [EC:4.-.-.-]
biological_process	metabolic process	Gh_D10G0665	GO:0009108	coenzyme biosynthetic process	K06215|1|0.0|507|pop:POPTR_548840|pyridoxine biosynthesis protein [EC:4.-.-.-]
cellular_component	membrane	Gh_D10G0666	GO:0031224	intrinsic component of membrane	K15109|1|3e-176|490|rcu:RCOM_1494540|solute carrier family 25 (mitochondrial carnitine/acylcarnitine transporter), member 20/29
cellular_component	membrane part	Gh_D10G0666	GO:0031224	intrinsic component of membrane	K15109|1|3e-176|490|rcu:RCOM_1494540|solute carrier family 25 (mitochondrial carnitine/acylcarnitine transporter), member 20/29
molecular_function	transporter activity	Gh_D10G0666	GO:0008324	cation transmembrane transporter activity	K15109|1|3e-176|490|rcu:RCOM_1494540|solute carrier family 25 (mitochondrial carnitine/acylcarnitine transporter), member 20/29
biological_process	response to stimulus	Gh_D10G0666	GO:0006970	response to osmotic stress	K15109|1|3e-176|490|rcu:RCOM_1494540|solute carrier family 25 (mitochondrial carnitine/acylcarnitine transporter), member 20/29
biological_process	localization	Gh_D10G0666	GO:0043092	L-amino acid import	K15109|1|3e-176|490|rcu:RCOM_1494540|solute carrier family 25 (mitochondrial carnitine/acylcarnitine transporter), member 20/29
biological_process	single-organism process	Gh_D10G0666	GO:0043092	L-amino acid import	K15109|1|3e-176|490|rcu:RCOM_1494540|solute carrier family 25 (mitochondrial carnitine/acylcarnitine transporter), member 20/29
biological_process	cellular process	Gh_D10G0666	GO:0006560	proline metabolic process	K15109|1|3e-176|490|rcu:RCOM_1494540|solute carrier family 25 (mitochondrial carnitine/acylcarnitine transporter), member 20/29
biological_process	metabolic process	Gh_D10G0666	GO:0006560	proline metabolic process	K15109|1|3e-176|490|rcu:RCOM_1494540|solute carrier family 25 (mitochondrial carnitine/acylcarnitine transporter), member 20/29
biological_process	single-organism process	Gh_D10G0666	GO:0006560	proline metabolic process	K15109|1|3e-176|490|rcu:RCOM_1494540|solute carrier family 25 (mitochondrial carnitine/acylcarnitine transporter), member 20/29
biological_process	localization	Gh_D10G0666	GO:0006812	cation transport	K15109|1|3e-176|490|rcu:RCOM_1494540|solute carrier family 25 (mitochondrial carnitine/acylcarnitine transporter), member 20/29
biological_process	single-organism process	Gh_D10G0666	GO:0006812	cation transport	K15109|1|3e-176|490|rcu:RCOM_1494540|solute carrier family 25 (mitochondrial carnitine/acylcarnitine transporter), member 20/29
molecular_function	binding	Gh_D10G0667	GO:0036094	small molecule binding	K04733|1|5e-71|238|smo:SELMODRAFT_159261|interleukin-1 receptor-associated kinase 4 [EC:2.7.11.1]!K13430|3|2e-66|230|zma:100283091|serine/threonine-protein kinase PBS1 [EC:2.7.11.1]
molecular_function	catalytic activity	Gh_D10G0667	GO:0004672	protein kinase activity	K04733|1|5e-71|238|smo:SELMODRAFT_159261|interleukin-1 receptor-associated kinase 4 [EC:2.7.11.1]!K13430|3|2e-66|230|zma:100283091|serine/threonine-protein kinase PBS1 [EC:2.7.11.1]
molecular_function	binding	Gh_D10G0667	GO:1901363	heterocyclic compound binding	K04733|1|5e-71|238|smo:SELMODRAFT_159261|interleukin-1 receptor-associated kinase 4 [EC:2.7.11.1]!K13430|3|2e-66|230|zma:100283091|serine/threonine-protein kinase PBS1 [EC:2.7.11.1]
molecular_function	binding	Gh_D10G0667	GO:0097159	organic cyclic compound binding	K04733|1|5e-71|238|smo:SELMODRAFT_159261|interleukin-1 receptor-associated kinase 4 [EC:2.7.11.1]!K13430|3|2e-66|230|zma:100283091|serine/threonine-protein kinase PBS1 [EC:2.7.11.1]
biological_process	cellular process	Gh_D10G0667	GO:0006796	phosphate-containing compound metabolic process	K04733|1|5e-71|238|smo:SELMODRAFT_159261|interleukin-1 receptor-associated kinase 4 [EC:2.7.11.1]!K13430|3|2e-66|230|zma:100283091|serine/threonine-protein kinase PBS1 [EC:2.7.11.1]
biological_process	metabolic process	Gh_D10G0667	GO:0006796	phosphate-containing compound metabolic process	K04733|1|5e-71|238|smo:SELMODRAFT_159261|interleukin-1 receptor-associated kinase 4 [EC:2.7.11.1]!K13430|3|2e-66|230|zma:100283091|serine/threonine-protein kinase PBS1 [EC:2.7.11.1]
cellular_component	cell	Gh_A11G0656	GO:0043231	intracellular membrane-bounded organelle	NA
cellular_component	cell part	Gh_A11G0656	GO:0043231	intracellular membrane-bounded organelle	NA
cellular_component	organelle	Gh_A11G0656	GO:0043231	intracellular membrane-bounded organelle	NA
biological_process	cellular process	Gh_A11G0656	GO:0007017	microtubule-based process	NA
biological_process	single-organism process	Gh_A11G0656	GO:0007017	microtubule-based process	NA
biological_process	cellular process	Gh_A11G0656	GO:1902410	mitotic cytokinetic process	NA
biological_process	single-organism process	Gh_A11G0656	GO:1902410	mitotic cytokinetic process	NA
biological_process	response to stimulus	Gh_A11G0656	GO:0014070	response to organic cyclic compound	NA
molecular_function	binding	Gh_A11G0658	GO:0046872	metal ion binding	K01176|1|2e-135|413|smo:SELMODRAFT_97625|alpha-amylase [EC:3.2.1.1]
molecular_function	catalytic activity	Gh_A11G0658	GO:0016160	amylase activity	K01176|1|2e-135|413|smo:SELMODRAFT_97625|alpha-amylase [EC:3.2.1.1]
biological_process	metabolic process	Gh_A11G0658	GO:0044238	primary metabolic process	K01176|1|2e-135|413|smo:SELMODRAFT_97625|alpha-amylase [EC:3.2.1.1]
cellular_component	membrane	Gh_A11G0659	GO:0016020	membrane	K13420|1|2e-88|311|sbi:SORBI_06g028760|LRR receptor-like serine/threonine-protein kinase FLS2 [EC:2.7.11.1]!K13415|2|1e-83|297|osa:4324691|protein brassinosteroid insensitive 1 [EC:2.7.10.1 2.7.11.1]
molecular_function	catalytic activity	Gh_A11G0659	GO:0004672	protein kinase activity	K13420|1|2e-88|311|sbi:SORBI_06g028760|LRR receptor-like serine/threonine-protein kinase FLS2 [EC:2.7.11.1]!K13415|2|1e-83|297|osa:4324691|protein brassinosteroid insensitive 1 [EC:2.7.10.1 2.7.11.1]
molecular_function	binding	Gh_A11G0659	GO:0097159	organic cyclic compound binding	K13420|1|2e-88|311|sbi:SORBI_06g028760|LRR receptor-like serine/threonine-protein kinase FLS2 [EC:2.7.11.1]!K13415|2|1e-83|297|osa:4324691|protein brassinosteroid insensitive 1 [EC:2.7.10.1 2.7.11.1]
molecular_function	binding	Gh_A11G0659	GO:1901363	heterocyclic compound binding	K13420|1|2e-88|311|sbi:SORBI_06g028760|LRR receptor-like serine/threonine-protein kinase FLS2 [EC:2.7.11.1]!K13415|2|1e-83|297|osa:4324691|protein brassinosteroid insensitive 1 [EC:2.7.10.1 2.7.11.1]
molecular_function	binding	Gh_A11G0659	GO:0036094	small molecule binding	K13420|1|2e-88|311|sbi:SORBI_06g028760|LRR receptor-like serine/threonine-protein kinase FLS2 [EC:2.7.11.1]!K13415|2|1e-83|297|osa:4324691|protein brassinosteroid insensitive 1 [EC:2.7.10.1 2.7.11.1]
biological_process	developmental process	Gh_A11G0659	GO:0048856	anatomical structure development	K13420|1|2e-88|311|sbi:SORBI_06g028760|LRR receptor-like serine/threonine-protein kinase FLS2 [EC:2.7.11.1]!K13415|2|1e-83|297|osa:4324691|protein brassinosteroid insensitive 1 [EC:2.7.10.1 2.7.11.1]
biological_process	cellular process	Gh_A11G0659	GO:0006796	phosphate-containing compound metabolic process	K13420|1|2e-88|311|sbi:SORBI_06g028760|LRR receptor-like serine/threonine-protein kinase FLS2 [EC:2.7.11.1]!K13415|2|1e-83|297|osa:4324691|protein brassinosteroid insensitive 1 [EC:2.7.10.1 2.7.11.1]
biological_process	metabolic process	Gh_A11G0659	GO:0006796	phosphate-containing compound metabolic process	K13420|1|2e-88|311|sbi:SORBI_06g028760|LRR receptor-like serine/threonine-protein kinase FLS2 [EC:2.7.11.1]!K13415|2|1e-83|297|osa:4324691|protein brassinosteroid insensitive 1 [EC:2.7.10.1 2.7.11.1]
biological_process	developmental process	Gh_A11G0659	GO:0007275	multicellular organismal development	K13420|1|2e-88|311|sbi:SORBI_06g028760|LRR receptor-like serine/threonine-protein kinase FLS2 [EC:2.7.11.1]!K13415|2|1e-83|297|osa:4324691|protein brassinosteroid insensitive 1 [EC:2.7.10.1 2.7.11.1]
biological_process	multicellular organismal process	Gh_A11G0659	GO:0007275	multicellular organismal development	K13420|1|2e-88|311|sbi:SORBI_06g028760|LRR receptor-like serine/threonine-protein kinase FLS2 [EC:2.7.11.1]!K13415|2|1e-83|297|osa:4324691|protein brassinosteroid insensitive 1 [EC:2.7.10.1 2.7.11.1]
biological_process	single-organism process	Gh_A11G0659	GO:0007275	multicellular organismal development	K13420|1|2e-88|311|sbi:SORBI_06g028760|LRR receptor-like serine/threonine-protein kinase FLS2 [EC:2.7.11.1]!K13415|2|1e-83|297|osa:4324691|protein brassinosteroid insensitive 1 [EC:2.7.10.1 2.7.11.1]
biological_process	developmental process	Gh_A11G0659	GO:0003006	developmental process involved in reproduction	K13420|1|2e-88|311|sbi:SORBI_06g028760|LRR receptor-like serine/threonine-protein kinase FLS2 [EC:2.7.11.1]!K13415|2|1e-83|297|osa:4324691|protein brassinosteroid insensitive 1 [EC:2.7.10.1 2.7.11.1]
biological_process	reproductive process	Gh_A11G0659	GO:0003006	developmental process involved in reproduction	K13420|1|2e-88|311|sbi:SORBI_06g028760|LRR receptor-like serine/threonine-protein kinase FLS2 [EC:2.7.11.1]!K13415|2|1e-83|297|osa:4324691|protein brassinosteroid insensitive 1 [EC:2.7.10.1 2.7.11.1]
biological_process	cellular process	Gh_A11G0662	GO:0044763	single-organism cellular process	NA
biological_process	single-organism process	Gh_A11G0662	GO:0044763	single-organism cellular process	NA
biological_process	localization	Gh_A11G0662	GO:0006812	cation transport	NA
biological_process	single-organism process	Gh_A11G0662	GO:0006812	cation transport	NA
molecular_function	binding	Gh_A11G0663	GO:0048037	cofactor binding	K09753|1|2e-75|234|osa:4345689|cinnamoyl-CoA reductase [EC:1.2.1.44]
biological_process	metabolic process	Gh_A11G0663	GO:0008152	metabolic process	K09753|1|2e-75|234|osa:4345689|cinnamoyl-CoA reductase [EC:1.2.1.44]
molecular_function	catalytic activity	Gh_A05G1921	GO:0016702	oxidoreductase activity, acting on single donors with incorporation of molecular oxygen, incorporation of two atoms of oxygen	K10712|1|1e-113|326|vvi:100252387|cysteamine dioxygenase [EC:1.13.11.19]
biological_process	metabolic process	Gh_A05G1921	GO:0044710	single-organism metabolic process	K10712|1|1e-113|326|vvi:100252387|cysteamine dioxygenase [EC:1.13.11.19]
biological_process	single-organism process	Gh_A05G1921	GO:0044710	single-organism metabolic process	K10712|1|1e-113|326|vvi:100252387|cysteamine dioxygenase [EC:1.13.11.19]
cellular_component	cell	Gh_A05G1922	GO:0043231	intracellular membrane-bounded organelle	K14498|1|0.0|577|rcu:RCOM_1037080|serine/threonine-protein kinase SRK2 [EC:2.7.11.1]
cellular_component	cell part	Gh_A05G1922	GO:0043231	intracellular membrane-bounded organelle	K14498|1|0.0|577|rcu:RCOM_1037080|serine/threonine-protein kinase SRK2 [EC:2.7.11.1]
cellular_component	organelle	Gh_A05G1922	GO:0043231	intracellular membrane-bounded organelle	K14498|1|0.0|577|rcu:RCOM_1037080|serine/threonine-protein kinase SRK2 [EC:2.7.11.1]
molecular_function	catalytic activity	Gh_A05G1922	GO:0004672	protein kinase activity	K14498|1|0.0|577|rcu:RCOM_1037080|serine/threonine-protein kinase SRK2 [EC:2.7.11.1]
molecular_function	binding	Gh_A05G1922	GO:0032550	purine ribonucleoside binding	K14498|1|0.0|577|rcu:RCOM_1037080|serine/threonine-protein kinase SRK2 [EC:2.7.11.1]
biological_process	cellular process	Gh_A05G1922	GO:0006796	phosphate-containing compound metabolic process	K14498|1|0.0|577|rcu:RCOM_1037080|serine/threonine-protein kinase SRK2 [EC:2.7.11.1]
biological_process	metabolic process	Gh_A05G1922	GO:0006796	phosphate-containing compound metabolic process	K14498|1|0.0|577|rcu:RCOM_1037080|serine/threonine-protein kinase SRK2 [EC:2.7.11.1]
biological_process	response to stimulus	Gh_A05G1922	GO:0009628	response to abiotic stimulus	K14498|1|0.0|577|rcu:RCOM_1037080|serine/threonine-protein kinase SRK2 [EC:2.7.11.1]
biological_process	response to stimulus	Gh_A05G1922	GO:0006950	response to stress	K14498|1|0.0|577|rcu:RCOM_1037080|serine/threonine-protein kinase SRK2 [EC:2.7.11.1]
biological_process	cellular process	Gh_A05G1922	GO:0006464	cellular protein modification process	K14498|1|0.0|577|rcu:RCOM_1037080|serine/threonine-protein kinase SRK2 [EC:2.7.11.1]
biological_process	metabolic process	Gh_A05G1922	GO:0006464	cellular protein modification process	K14498|1|0.0|577|rcu:RCOM_1037080|serine/threonine-protein kinase SRK2 [EC:2.7.11.1]
cellular_component	cell	Gh_A05G1924	GO:0009536	plastid	K01626|1|0.0|950|rcu:RCOM_1036940|3-deoxy-7-phosphoheptulonate synthase [EC:2.5.1.54]
cellular_component	cell part	Gh_A05G1924	GO:0009536	plastid	K01626|1|0.0|950|rcu:RCOM_1036940|3-deoxy-7-phosphoheptulonate synthase [EC:2.5.1.54]
cellular_component	organelle	Gh_A05G1924	GO:0009536	plastid	K01626|1|0.0|950|rcu:RCOM_1036940|3-deoxy-7-phosphoheptulonate synthase [EC:2.5.1.54]
molecular_function	catalytic activity	Gh_A05G1924	GO:0016765	transferase activity, transferring alkyl or aryl (other than methyl) groups	K01626|1|0.0|950|rcu:RCOM_1036940|3-deoxy-7-phosphoheptulonate synthase [EC:2.5.1.54]
biological_process	cellular process	Gh_A05G1924	GO:0008652	cellular amino acid biosynthetic process	K01626|1|0.0|950|rcu:RCOM_1036940|3-deoxy-7-phosphoheptulonate synthase [EC:2.5.1.54]
biological_process	metabolic process	Gh_A05G1924	GO:0008652	cellular amino acid biosynthetic process	K01626|1|0.0|950|rcu:RCOM_1036940|3-deoxy-7-phosphoheptulonate synthase [EC:2.5.1.54]
biological_process	single-organism process	Gh_A05G1924	GO:0008652	cellular amino acid biosynthetic process	K01626|1|0.0|950|rcu:RCOM_1036940|3-deoxy-7-phosphoheptulonate synthase [EC:2.5.1.54]
biological_process	biological regulation	Gh_A05G1925	GO:0010468	regulation of gene expression	K10268|1|9e-08|54.7|smo:SELMODRAFT_184280|F-box and leucine-rich repeat protein 2/20!K03875|3|6e-06|48.5|aly:ARALYDRAFT_476863|F-box and leucine-rich repeat protein 1 (S-phase kinase-associated protein 2)
biological_process	metabolic process	Gh_A05G1925	GO:0010468	regulation of gene expression	K10268|1|9e-08|54.7|smo:SELMODRAFT_184280|F-box and leucine-rich repeat protein 2/20!K03875|3|6e-06|48.5|aly:ARALYDRAFT_476863|F-box and leucine-rich repeat protein 1 (S-phase kinase-associated protein 2)
biological_process	regulation of biological process	Gh_A05G1925	GO:0010468	regulation of gene expression	K10268|1|9e-08|54.7|smo:SELMODRAFT_184280|F-box and leucine-rich repeat protein 2/20!K03875|3|6e-06|48.5|aly:ARALYDRAFT_476863|F-box and leucine-rich repeat protein 1 (S-phase kinase-associated protein 2)
molecular_function	enzyme regulator activity	Gh_A05G1927	GO:0008047	enzyme activator activity	NA
biological_process	biological regulation	Gh_A05G1927	GO:0044093	positive regulation of molecular function	NA
molecular_function	enzyme regulator activity	Gh_A05G1928	GO:0008047	enzyme activator activity	NA
molecular_function	catalytic activity	Gh_A05G1928	GO:0016859	cis-trans isomerase activity	NA
biological_process	cellular process	Gh_A05G1928	GO:0018208	peptidyl-proline modification	NA
biological_process	metabolic process	Gh_A05G1928	GO:0018208	peptidyl-proline modification	NA
biological_process	biological regulation	Gh_A05G1928	GO:0044093	positive regulation of molecular function	NA
cellular_component	cell	Gh_A05G1930	GO:0005618	cell wall	NA
cellular_component	cell part	Gh_A05G1930	GO:0005618	cell wall	NA
cellular_component	cell	Gh_A05G1930	GO:0043231	intracellular membrane-bounded organelle	NA
cellular_component	cell part	Gh_A05G1930	GO:0043231	intracellular membrane-bounded organelle	NA
cellular_component	organelle	Gh_A05G1930	GO:0043231	intracellular membrane-bounded organelle	NA
biological_process	response to stimulus	Gh_A05G1930	GO:0006950	response to stress	NA
biological_process	response to stimulus	Gh_A05G1930	GO:0009725	response to hormone	NA
cellular_component	cell	Gh_A05G1931	GO:0005618	cell wall	NA
cellular_component	cell part	Gh_A05G1931	GO:0005618	cell wall	NA
cellular_component	cell	Gh_A05G1931	GO:0043231	intracellular membrane-bounded organelle	NA
cellular_component	cell part	Gh_A05G1931	GO:0043231	intracellular membrane-bounded organelle	NA
cellular_component	organelle	Gh_A05G1931	GO:0043231	intracellular membrane-bounded organelle	NA
biological_process	response to stimulus	Gh_A05G1931	GO:0006950	response to stress	NA
biological_process	response to stimulus	Gh_A05G1931	GO:0009725	response to hormone	NA
cellular_component	cell	Gh_A08G1300	GO:0009521	photosystem	NA
cellular_component	cell part	Gh_A08G1300	GO:0009521	photosystem	NA
cellular_component	macromolecular complex	Gh_A08G1300	GO:0009521	photosystem	NA
cellular_component	membrane	Gh_A08G1300	GO:0009521	photosystem	NA
cellular_component	membrane part	Gh_A08G1300	GO:0009521	photosystem	NA
cellular_component	cell	Gh_A08G1300	GO:0009534	chloroplast thylakoid	NA
cellular_component	cell part	Gh_A08G1300	GO:0009534	chloroplast thylakoid	NA
cellular_component	organelle	Gh_A08G1300	GO:0009534	chloroplast thylakoid	NA
cellular_component	organelle part	Gh_A08G1300	GO:0009534	chloroplast thylakoid	NA
biological_process	cellular process	Gh_A08G1300	GO:0044237	cellular metabolic process	NA
biological_process	metabolic process	Gh_A08G1300	GO:0044237	cellular metabolic process	NA
biological_process	developmental process	Gh_A08G1302	GO:0003006	developmental process involved in reproduction	K05692|1|4e-70|225|bdi:100841760|actin beta/gamma 1!K10355|4|1e-69|223|osa:4333919|actin, other eukaryote
biological_process	reproductive process	Gh_A08G1302	GO:0003006	developmental process involved in reproduction	K05692|1|4e-70|225|bdi:100841760|actin beta/gamma 1!K10355|4|1e-69|223|osa:4333919|actin, other eukaryote
cellular_component	membrane	Gh_A08G1305	GO:0031224	intrinsic component of membrane	K10999|1|0.0|1911|pop:POPTR_706420|cellulose synthase A [EC:2.4.1.12]
cellular_component	membrane part	Gh_A08G1305	GO:0031224	intrinsic component of membrane	K10999|1|0.0|1911|pop:POPTR_706420|cellulose synthase A [EC:2.4.1.12]
molecular_function	catalytic activity	Gh_A08G1305	GO:0016759	cellulose synthase activity	K10999|1|0.0|1911|pop:POPTR_706420|cellulose synthase A [EC:2.4.1.12]
molecular_function	binding	Gh_A08G1305	GO:0046914	transition metal ion binding	K10999|1|0.0|1911|pop:POPTR_706420|cellulose synthase A [EC:2.4.1.12]
biological_process	cellular process	Gh_A08G1305	GO:0030243	cellulose metabolic process	K10999|1|0.0|1911|pop:POPTR_706420|cellulose synthase A [EC:2.4.1.12]
biological_process	metabolic process	Gh_A08G1305	GO:0030243	cellulose metabolic process	K10999|1|0.0|1911|pop:POPTR_706420|cellulose synthase A [EC:2.4.1.12]
cellular_component	membrane	Gh_A08G1306	GO:0016020	membrane	NA
molecular_function	transporter activity	Gh_A08G1306	GO:0022857	transmembrane transporter activity	NA
biological_process	localization	Gh_A08G1306	GO:0044765	single-organism transport	NA
biological_process	single-organism process	Gh_A08G1306	GO:0044765	single-organism transport	NA
biological_process	cellular process	Gh_A08G1306	GO:0044763	single-organism cellular process	NA
biological_process	single-organism process	Gh_A08G1306	GO:0044763	single-organism cellular process	NA
molecular_function	binding	Gh_A08G1308	GO:0005488	binding	K09422|1|1e-142|407|pop:POPTR_549323|myb proto-oncogene protein, plant
biological_process	response to stimulus	Gh_A05G2418	GO:0006950	response to stress	NA
biological_process	response to stimulus	Gh_A05G2419	GO:0006950	response to stress	NA
molecular_function	catalytic activity	Gh_A05G2420	GO:0016307	phosphatidylinositol phosphate kinase activity	K00889|1|0.0|1092|vvi:100251489|1-phosphatidylinositol-4-phosphate 5-kinase [EC:2.7.1.68]
molecular_function	binding	Gh_A05G2420	GO:0032550	purine ribonucleoside binding	K00889|1|0.0|1092|vvi:100251489|1-phosphatidylinositol-4-phosphate 5-kinase [EC:2.7.1.68]
biological_process	cellular process	Gh_A05G2420	GO:0046488	phosphatidylinositol metabolic process	K00889|1|0.0|1092|vvi:100251489|1-phosphatidylinositol-4-phosphate 5-kinase [EC:2.7.1.68]
biological_process	metabolic process	Gh_A05G2420	GO:0046488	phosphatidylinositol metabolic process	K00889|1|0.0|1092|vvi:100251489|1-phosphatidylinositol-4-phosphate 5-kinase [EC:2.7.1.68]
biological_process	single-organism process	Gh_A05G2420	GO:0046488	phosphatidylinositol metabolic process	K00889|1|0.0|1092|vvi:100251489|1-phosphatidylinositol-4-phosphate 5-kinase [EC:2.7.1.68]
molecular_function	catalytic activity	Gh_D05G3302	GO:0016831	carboxy-lyase activity	K01599|1|0.0|640|vvi:100252130|uroporphyrinogen decarboxylase [EC:4.1.1.37]
biological_process	cellular process	Gh_D05G3302	GO:0006779	porphyrin-containing compound biosynthetic process	K01599|1|0.0|640|vvi:100252130|uroporphyrinogen decarboxylase [EC:4.1.1.37]
biological_process	metabolic process	Gh_D05G3302	GO:0006779	porphyrin-containing compound biosynthetic process	K01599|1|0.0|640|vvi:100252130|uroporphyrinogen decarboxylase [EC:4.1.1.37]
molecular_function	catalytic activity	Gh_D05G3306	GO:0016879	ligase activity, forming carbon-nitrogen bonds	K10580|1|3e-98|290|vvi:100255523|ubiquitin-conjugating enzyme E2 N [EC:6.3.2.19]
cellular_component	membrane	Gh_D05G3307	GO:0016020	membrane	K14413|1|2e-13|72.8|vvi:100242374|beta-1,3-galactosyltransferase [EC:2.4.1.-]
molecular_function	catalytic activity	Gh_D05G3307	GO:0016757	transferase activity, transferring glycosyl groups	K14413|1|2e-13|72.8|vvi:100242374|beta-1,3-galactosyltransferase [EC:2.4.1.-]
molecular_function	catalytic activity	Gh_D05G3312	GO:0004672	protein kinase activity	K04733|1|1e-79|250|smo:SELMODRAFT_159261|interleukin-1 receptor-associated kinase 4 [EC:2.7.11.1]!K13430|4|3e-74|239|ath:AT5G13160|serine/threonine-protein kinase PBS1 [EC:2.7.11.1]
molecular_function	binding	Gh_D05G3312	GO:0032550	purine ribonucleoside binding	K04733|1|1e-79|250|smo:SELMODRAFT_159261|interleukin-1 receptor-associated kinase 4 [EC:2.7.11.1]!K13430|4|3e-74|239|ath:AT5G13160|serine/threonine-protein kinase PBS1 [EC:2.7.11.1]
biological_process	cellular process	Gh_D05G3312	GO:0006464	cellular protein modification process	K04733|1|1e-79|250|smo:SELMODRAFT_159261|interleukin-1 receptor-associated kinase 4 [EC:2.7.11.1]!K13430|4|3e-74|239|ath:AT5G13160|serine/threonine-protein kinase PBS1 [EC:2.7.11.1]
biological_process	metabolic process	Gh_D05G3312	GO:0006464	cellular protein modification process	K04733|1|1e-79|250|smo:SELMODRAFT_159261|interleukin-1 receptor-associated kinase 4 [EC:2.7.11.1]!K13430|4|3e-74|239|ath:AT5G13160|serine/threonine-protein kinase PBS1 [EC:2.7.11.1]
biological_process	localization	Gh_D10G1878	GO:0051234	establishment of localization	K14638|1|1e-170|498|ppp:PHYPADRAFT_134814|solute carrier family 15 (peptide/histidine transporter), member 3/4
biological_process	multi-organism process	Gh_D10G1878	GO:0051707	response to other organism	K14638|1|1e-170|498|ppp:PHYPADRAFT_134814|solute carrier family 15 (peptide/histidine transporter), member 3/4
biological_process	response to stimulus	Gh_D10G1878	GO:0051707	response to other organism	K14638|1|1e-170|498|ppp:PHYPADRAFT_134814|solute carrier family 15 (peptide/histidine transporter), member 3/4
molecular_function	binding	Gh_D09G0252	GO:0005488	binding	K10896|1|2e-11|71.2|cme:CML313C|fanconi anemia group M protein!K11446|2|5e-10|65.9|sbi:SORBI_10g031260|histone demethylase JARID1 [EC:1.14.11.-]
molecular_function	catalytic activity	Gh_D09G0253	GO:0016859	cis-trans isomerase activity	NA
biological_process	cellular process	Gh_D09G0253	GO:0018208	peptidyl-proline modification	NA
biological_process	metabolic process	Gh_D09G0253	GO:0018208	peptidyl-proline modification	NA
biological_process	cellular process	Gh_D09G0254	GO:0009987	cellular process	K05954|1|5e-169|480|vvi:100266301|protein farnesyltransferase subunit beta [EC:2.5.1.58]
