# Supplementary material for: Resequencing of cv CRI‐12 family reveals haplotype block inheritance and recombination of agronomically important genes in artificial selection
Source: Plant Biotechnol J. 2018 Dec 3;17(5):945–55. doi: 10.1111/pbi.13030 (PMC6587942; doi:10.1111/pbi.13030)
Supplement: Supplementary file 14 — Table S13 Annotation of drought‐related SNPs. [file PBI-17-945-s010.xlsx]

## Sheet: 工作表1
Supplementary Table 13 Annotation of drought-related SNPs
cellular_component	cell	Gh_D13G2029	GO:0043231	intracellular membrane-bounded organelle	K15397|1|0.0|924|pop:POPTR_561555|3-ketoacyl-CoA synthase [EC:2.3.1.-]
cellular_component	cell part	Gh_D13G2029	GO:0043231	intracellular membrane-bounded organelle	K15397|1|0.0|924|pop:POPTR_561555|3-ketoacyl-CoA synthase [EC:2.3.1.-]
cellular_component	organelle	Gh_D13G2029	GO:0043231	intracellular membrane-bounded organelle	K15397|1|0.0|924|pop:POPTR_561555|3-ketoacyl-CoA synthase [EC:2.3.1.-]
molecular_function	catalytic activity	Gh_D13G2029	GO:0016746	transferase activity, transferring acyl groups	K15397|1|0.0|924|pop:POPTR_561555|3-ketoacyl-CoA synthase [EC:2.3.1.-]
biological_process	response to stimulus	Gh_D13G2029	GO:0009314	response to radiation	K15397|1|0.0|924|pop:POPTR_561555|3-ketoacyl-CoA synthase [EC:2.3.1.-]
biological_process	response to stimulus	Gh_D13G2029	GO:0006950	response to stress	K15397|1|0.0|924|pop:POPTR_561555|3-ketoacyl-CoA synthase [EC:2.3.1.-]
biological_process	cellular process	Gh_D13G2029	GO:0006631	fatty acid metabolic process	K15397|1|0.0|924|pop:POPTR_561555|3-ketoacyl-CoA synthase [EC:2.3.1.-]
biological_process	metabolic process	Gh_D13G2029	GO:0006631	fatty acid metabolic process	K15397|1|0.0|924|pop:POPTR_561555|3-ketoacyl-CoA synthase [EC:2.3.1.-]
biological_process	single-organism process	Gh_D13G2029	GO:0006631	fatty acid metabolic process	K15397|1|0.0|924|pop:POPTR_561555|3-ketoacyl-CoA synthase [EC:2.3.1.-]
molecular_function	catalytic activity	Gh_D13G2030	GO:0003824	catalytic activity	NA
molecular_function	catalytic activity	Gh_D13G2031	GO:0008422	beta-glucosidase activity	NA
biological_process	metabolic process	Gh_D13G2031	GO:0044238	primary metabolic process	NA
cellular_component	cell	Gh_D13G2032	GO:0030312	external encapsulating structure	K01051|1|2e-138|412|gmx:100802881|pectinesterase [EC:3.1.1.11]
cellular_component	cell part	Gh_D13G2032	GO:0030312	external encapsulating structure	K01051|1|2e-138|412|gmx:100802881|pectinesterase [EC:3.1.1.11]
molecular_function	enzyme regulator activity	Gh_D13G2032	GO:0030234	enzyme regulator activity	K01051|1|2e-138|412|gmx:100802881|pectinesterase [EC:3.1.1.11]
molecular_function	catalytic activity	Gh_D13G2032	GO:0052689	carboxylic ester hydrolase activity	K01051|1|2e-138|412|gmx:100802881|pectinesterase [EC:3.1.1.11]
biological_process	cellular component organization or biogenesis	Gh_D13G2032	GO:0071555	cell wall organization	K01051|1|2e-138|412|gmx:100802881|pectinesterase [EC:3.1.1.11]
biological_process	cellular process	Gh_D13G2032	GO:0071555	cell wall organization	K01051|1|2e-138|412|gmx:100802881|pectinesterase [EC:3.1.1.11]
biological_process	metabolic process	Gh_D13G2032	GO:0000272	polysaccharide catabolic process	K01051|1|2e-138|412|gmx:100802881|pectinesterase [EC:3.1.1.11]
biological_process	biological regulation	Gh_D13G2032	GO:0044092	negative regulation of molecular function	K01051|1|2e-138|412|gmx:100802881|pectinesterase [EC:3.1.1.11]
molecular_function	binding	Gh_D13G2033	GO:0043169	cation binding	K00921|1|2e-11|68.6|mtr:MTR_8g023080|1-phosphatidylinositol-3-phosphate 5-kinase [EC:2.7.1.150]
molecular_function	catalytic activity	Gh_D13G2034	GO:0016788	hydrolase activity, acting on ester bonds	NA
cellular_component	cell	Gh_D13G2036	GO:0005875	microtubule associated complex	K11498|1|3e-94|304|ppp:PHYPADRAFT_115683|centromeric protein E
cellular_component	cell part	Gh_D13G2036	GO:0005875	microtubule associated complex	K11498|1|3e-94|304|ppp:PHYPADRAFT_115683|centromeric protein E
cellular_component	macromolecular complex	Gh_D13G2036	GO:0005875	microtubule associated complex	K11498|1|3e-94|304|ppp:PHYPADRAFT_115683|centromeric protein E
cellular_component	organelle	Gh_D13G2036	GO:0005875	microtubule associated complex	K11498|1|3e-94|304|ppp:PHYPADRAFT_115683|centromeric protein E
cellular_component	organelle part	Gh_D13G2036	GO:0005875	microtubule associated complex	K11498|1|3e-94|304|ppp:PHYPADRAFT_115683|centromeric protein E
molecular_function	binding	Gh_D13G2036	GO:0015631	tubulin binding	K11498|1|3e-94|304|ppp:PHYPADRAFT_115683|centromeric protein E
molecular_function	catalytic activity	Gh_D13G2036	GO:0003774	motor activity	K11498|1|3e-94|304|ppp:PHYPADRAFT_115683|centromeric protein E
molecular_function	binding	Gh_D13G2036	GO:0032550	purine ribonucleoside binding	K11498|1|3e-94|304|ppp:PHYPADRAFT_115683|centromeric protein E
biological_process	cellular process	Gh_D13G2036	GO:0007017	microtubule-based process	K11498|1|3e-94|304|ppp:PHYPADRAFT_115683|centromeric protein E
biological_process	single-organism process	Gh_D13G2036	GO:0007017	microtubule-based process	K11498|1|3e-94|304|ppp:PHYPADRAFT_115683|centromeric protein E
molecular_function	catalytic activity	Gh_D13G2037	GO:0035251	UDP-glucosyltransferase activity	K00695|1|0.0|1424|pop:POPTR_835735|sucrose synthase [EC:2.4.1.13]
biological_process	cellular process	Gh_D13G2037	GO:0005984	disaccharide metabolic process	K00695|1|0.0|1424|pop:POPTR_835735|sucrose synthase [EC:2.4.1.13]
biological_process	metabolic process	Gh_D13G2037	GO:0005984	disaccharide metabolic process	K00695|1|0.0|1424|pop:POPTR_835735|sucrose synthase [EC:2.4.1.13]
biological_process	single-organism process	Gh_D13G2037	GO:0005984	disaccharide metabolic process	K00695|1|0.0|1424|pop:POPTR_835735|sucrose synthase [EC:2.4.1.13]
cellular_component	membrane	Gh_D13G2059	GO:0016020	membrane	K02218|1|0.0|761|pop:POPTR_831950|casein kinase 1 [EC:2.7.11.1]
cellular_component	cell	Gh_D13G2059	GO:0044424	intracellular part	K02218|1|0.0|761|pop:POPTR_831950|casein kinase 1 [EC:2.7.11.1]
cellular_component	cell part	Gh_D13G2059	GO:0044424	intracellular part	K02218|1|0.0|761|pop:POPTR_831950|casein kinase 1 [EC:2.7.11.1]
molecular_function	catalytic activity	Gh_D13G2059	GO:0004672	protein kinase activity	K02218|1|0.0|761|pop:POPTR_831950|casein kinase 1 [EC:2.7.11.1]
molecular_function	binding	Gh_D13G2059	GO:0032550	purine ribonucleoside binding	K02218|1|0.0|761|pop:POPTR_831950|casein kinase 1 [EC:2.7.11.1]
biological_process	cellular process	Gh_D13G2059	GO:0006796	phosphate-containing compound metabolic process	K02218|1|0.0|761|pop:POPTR_831950|casein kinase 1 [EC:2.7.11.1]
biological_process	metabolic process	Gh_D13G2059	GO:0006796	phosphate-containing compound metabolic process	K02218|1|0.0|761|pop:POPTR_831950|casein kinase 1 [EC:2.7.11.1]
biological_process	cellular process	Gh_D13G2059	GO:0006464	cellular protein modification process	K02218|1|0.0|761|pop:POPTR_831950|casein kinase 1 [EC:2.7.11.1]
biological_process	metabolic process	Gh_D13G2059	GO:0006464	cellular protein modification process	K02218|1|0.0|761|pop:POPTR_831950|casein kinase 1 [EC:2.7.11.1]
molecular_function	binding	Gh_D13G2061	GO:0032550	purine ribonucleoside binding	K03553|1|0.0|593|vvi:100257827|recombination protein RecA
molecular_function	catalytic activity	Gh_D13G2061	GO:0042623	ATPase activity, coupled	K03553|1|0.0|593|vvi:100257827|recombination protein RecA
molecular_function	binding	Gh_D13G2061	GO:0043566	structure-specific DNA binding	K03553|1|0.0|593|vvi:100257827|recombination protein RecA
biological_process	cellular process	Gh_D13G2061	GO:0009154	purine ribonucleotide catabolic process	K03553|1|0.0|593|vvi:100257827|recombination protein RecA
biological_process	metabolic process	Gh_D13G2061	GO:0009154	purine ribonucleotide catabolic process	K03553|1|0.0|593|vvi:100257827|recombination protein RecA
biological_process	single-organism process	Gh_D13G2061	GO:0009154	purine ribonucleotide catabolic process	K03553|1|0.0|593|vvi:100257827|recombination protein RecA
biological_process	cellular process	Gh_D13G2061	GO:0006259	DNA metabolic process	K03553|1|0.0|593|vvi:100257827|recombination protein RecA
biological_process	metabolic process	Gh_D13G2061	GO:0006259	DNA metabolic process	K03553|1|0.0|593|vvi:100257827|recombination protein RecA
biological_process	cellular process	Gh_D13G2061	GO:0033554	cellular response to stress	K03553|1|0.0|593|vvi:100257827|recombination protein RecA
biological_process	response to stimulus	Gh_D13G2061	GO:0033554	cellular response to stress	K03553|1|0.0|593|vvi:100257827|recombination protein RecA
molecular_function	catalytic activity	Gh_A11G1529	GO:0016301	kinase activity	K13416|1|7e-59|208|ath:AT4G33430|brassinosteroid insensitive 1-associated receptor kinase 1 [EC:2.7.10.1 2.7.11.1]!K13418|4|3e-58|207|vvi:100247683|somatic embryogenesis receptor kinase 1 [EC:2.7.10.1 2.7.11.1]
cellular_component	cell	Gh_A11G1531	GO:0043231	intracellular membrane-bounded organelle	NA
cellular_component	cell part	Gh_A11G1531	GO:0043231	intracellular membrane-bounded organelle	NA
cellular_component	organelle	Gh_A11G1531	GO:0043231	intracellular membrane-bounded organelle	NA
biological_process	cellular process	Gh_A11G1531	GO:0008380	RNA splicing	NA
biological_process	metabolic process	Gh_A11G1531	GO:0008380	RNA splicing	NA
biological_process	cellular process	Gh_A11G1531	GO:0000097	sulfur amino acid biosynthetic process	NA
biological_process	metabolic process	Gh_A11G1531	GO:0000097	sulfur amino acid biosynthetic process	NA
biological_process	single-organism process	Gh_A11G1531	GO:0000097	sulfur amino acid biosynthetic process	NA
biological_process	cellular process	Gh_A11G1531	GO:0032446	protein modification by small protein conjugation	NA
biological_process	metabolic process	Gh_A11G1531	GO:0032446	protein modification by small protein conjugation	NA
molecular_function	binding	Gh_A02G0710	GO:0032550	purine ribonucleoside binding	K07910|1|3e-142|396|vvi:100266035|Ras-related protein Rab-18
biological_process	biological regulation	Gh_A02G0710	GO:0035556	intracellular signal transduction	K07910|1|3e-142|396|vvi:100266035|Ras-related protein Rab-18
biological_process	cellular process	Gh_A02G0710	GO:0035556	intracellular signal transduction	K07910|1|3e-142|396|vvi:100266035|Ras-related protein Rab-18
biological_process	regulation of biological process	Gh_A02G0710	GO:0035556	intracellular signal transduction	K07910|1|3e-142|396|vvi:100266035|Ras-related protein Rab-18
biological_process	response to stimulus	Gh_A02G0710	GO:0035556	intracellular signal transduction	K07910|1|3e-142|396|vvi:100266035|Ras-related protein Rab-18
biological_process	signaling	Gh_A02G0710	GO:0035556	intracellular signal transduction	K07910|1|3e-142|396|vvi:100266035|Ras-related protein Rab-18
biological_process	single-organism process	Gh_A02G0710	GO:0035556	intracellular signal transduction	K07910|1|3e-142|396|vvi:100266035|Ras-related protein Rab-18
biological_process	localization	Gh_A02G0710	GO:0045184	establishment of protein localization	K07910|1|3e-142|396|vvi:100266035|Ras-related protein Rab-18
molecular_function	binding	Gh_A02G0711	GO:0043169	cation binding	K14497|1|3e-54|182|rcu:RCOM_1579770|protein phosphatase 2C [EC:3.1.3.16]
molecular_function	binding	Gh_A02G0711	GO:0032550	purine ribonucleoside binding	K14497|1|3e-54|182|rcu:RCOM_1579770|protein phosphatase 2C [EC:3.1.3.16]
molecular_function	catalytic activity	Gh_A02G0711	GO:0004620	phospholipase activity	K14497|1|3e-54|182|rcu:RCOM_1579770|protein phosphatase 2C [EC:3.1.3.16]
molecular_function	catalytic activity	Gh_A02G0711	GO:0004721	phosphoprotein phosphatase activity	K14497|1|3e-54|182|rcu:RCOM_1579770|protein phosphatase 2C [EC:3.1.3.16]
biological_process	biological regulation	Gh_A02G0711	GO:0035556	intracellular signal transduction	K14497|1|3e-54|182|rcu:RCOM_1579770|protein phosphatase 2C [EC:3.1.3.16]
biological_process	cellular process	Gh_A02G0711	GO:0035556	intracellular signal transduction	K14497|1|3e-54|182|rcu:RCOM_1579770|protein phosphatase 2C [EC:3.1.3.16]
biological_process	regulation of biological process	Gh_A02G0711	GO:0035556	intracellular signal transduction	K14497|1|3e-54|182|rcu:RCOM_1579770|protein phosphatase 2C [EC:3.1.3.16]
biological_process	response to stimulus	Gh_A02G0711	GO:0035556	intracellular signal transduction	K14497|1|3e-54|182|rcu:RCOM_1579770|protein phosphatase 2C [EC:3.1.3.16]
biological_process	signaling	Gh_A02G0711	GO:0035556	intracellular signal transduction	K14497|1|3e-54|182|rcu:RCOM_1579770|protein phosphatase 2C [EC:3.1.3.16]
biological_process	single-organism process	Gh_A02G0711	GO:0035556	intracellular signal transduction	K14497|1|3e-54|182|rcu:RCOM_1579770|protein phosphatase 2C [EC:3.1.3.16]
biological_process	localization	Gh_A02G0711	GO:0045184	establishment of protein localization	K14497|1|3e-54|182|rcu:RCOM_1579770|protein phosphatase 2C [EC:3.1.3.16]
biological_process	cellular process	Gh_A02G0711	GO:0006464	cellular protein modification process	K14497|1|3e-54|182|rcu:RCOM_1579770|protein phosphatase 2C [EC:3.1.3.16]
biological_process	metabolic process	Gh_A02G0711	GO:0006464	cellular protein modification process	K14497|1|3e-54|182|rcu:RCOM_1579770|protein phosphatase 2C [EC:3.1.3.16]
cellular_component	cell	Gh_A02G0712	GO:0043231	intracellular membrane-bounded organelle	K14808|1|0.0|1237|rcu:RCOM_1238680|ATP-dependent RNA helicase DDX54/DBP10 [EC:3.6.4.13]
cellular_component	cell part	Gh_A02G0712	GO:0043231	intracellular membrane-bounded organelle	K14808|1|0.0|1237|rcu:RCOM_1238680|ATP-dependent RNA helicase DDX54/DBP10 [EC:3.6.4.13]
cellular_component	organelle	Gh_A02G0712	GO:0043231	intracellular membrane-bounded organelle	K14808|1|0.0|1237|rcu:RCOM_1238680|ATP-dependent RNA helicase DDX54/DBP10 [EC:3.6.4.13]
molecular_function	binding	Gh_A02G0712	GO:0032550	purine ribonucleoside binding	K14808|1|0.0|1237|rcu:RCOM_1238680|ATP-dependent RNA helicase DDX54/DBP10 [EC:3.6.4.13]
molecular_function	binding	Gh_A02G0712	GO:0003676	nucleic acid binding	K14808|1|0.0|1237|rcu:RCOM_1238680|ATP-dependent RNA helicase DDX54/DBP10 [EC:3.6.4.13]
molecular_function	catalytic activity	Gh_A02G0712	GO:0042623	ATPase activity, coupled	K14808|1|0.0|1237|rcu:RCOM_1238680|ATP-dependent RNA helicase DDX54/DBP10 [EC:3.6.4.13]
biological_process	cellular process	Gh_A02G0712	GO:0009154	purine ribonucleotide catabolic process	K14808|1|0.0|1237|rcu:RCOM_1238680|ATP-dependent RNA helicase DDX54/DBP10 [EC:3.6.4.13]
biological_process	metabolic process	Gh_A02G0712	GO:0009154	purine ribonucleotide catabolic process	K14808|1|0.0|1237|rcu:RCOM_1238680|ATP-dependent RNA helicase DDX54/DBP10 [EC:3.6.4.13]
biological_process	single-organism process	Gh_A02G0712	GO:0009154	purine ribonucleotide catabolic process	K14808|1|0.0|1237|rcu:RCOM_1238680|ATP-dependent RNA helicase DDX54/DBP10 [EC:3.6.4.13]
cellular_component	cell	Gh_A02G0713	GO:0031461	cullin-RING ubiquitin ligase complex	K03875|1|0.0|597|pop:POPTR_818560|F-box and leucine-rich repeat protein 1 (S-phase kinase-associated protein 2)!K10268|5|2e-29|119|smo:SELMODRAFT_410553|F-box and leucine-rich repeat protein 2/20
cellular_component	cell part	Gh_A02G0713	GO:0031461	cullin-RING ubiquitin ligase complex	K03875|1|0.0|597|pop:POPTR_818560|F-box and leucine-rich repeat protein 1 (S-phase kinase-associated protein 2)!K10268|5|2e-29|119|smo:SELMODRAFT_410553|F-box and leucine-rich repeat protein 2/20
cellular_component	macromolecular complex	Gh_A02G0713	GO:0031461	cullin-RING ubiquitin ligase complex	K03875|1|0.0|597|pop:POPTR_818560|F-box and leucine-rich repeat protein 1 (S-phase kinase-associated protein 2)!K10268|5|2e-29|119|smo:SELMODRAFT_410553|F-box and leucine-rich repeat protein 2/20
molecular_function	catalytic activity	Gh_A02G0713	GO:0019787	small conjugating protein transferase activity	K03875|1|0.0|597|pop:POPTR_818560|F-box and leucine-rich repeat protein 1 (S-phase kinase-associated protein 2)!K10268|5|2e-29|119|smo:SELMODRAFT_410553|F-box and leucine-rich repeat protein 2/20
biological_process	response to stimulus	Gh_A02G0713	GO:0009733	response to auxin	K03875|1|0.0|597|pop:POPTR_818560|F-box and leucine-rich repeat protein 1 (S-phase kinase-associated protein 2)!K10268|5|2e-29|119|smo:SELMODRAFT_410553|F-box and leucine-rich repeat protein 2/20
biological_process	cellular process	Gh_A02G0713	GO:0043161	proteasome-mediated ubiquitin-dependent protein catabolic process	K03875|1|0.0|597|pop:POPTR_818560|F-box and leucine-rich repeat protein 1 (S-phase kinase-associated protein 2)!K10268|5|2e-29|119|smo:SELMODRAFT_410553|F-box and leucine-rich repeat protein 2/20
biological_process	metabolic process	Gh_A02G0713	GO:0043161	proteasome-mediated ubiquitin-dependent protein catabolic process	K03875|1|0.0|597|pop:POPTR_818560|F-box and leucine-rich repeat protein 1 (S-phase kinase-associated protein 2)!K10268|5|2e-29|119|smo:SELMODRAFT_410553|F-box and leucine-rich repeat protein 2/20
biological_process	cellular process	Gh_A02G0713	GO:0032446	protein modification by small protein conjugation	K03875|1|0.0|597|pop:POPTR_818560|F-box and leucine-rich repeat protein 1 (S-phase kinase-associated protein 2)!K10268|5|2e-29|119|smo:SELMODRAFT_410553|F-box and leucine-rich repeat protein 2/20
biological_process	metabolic process	Gh_A02G0713	GO:0032446	protein modification by small protein conjugation	K03875|1|0.0|597|pop:POPTR_818560|F-box and leucine-rich repeat protein 1 (S-phase kinase-associated protein 2)!K10268|5|2e-29|119|smo:SELMODRAFT_410553|F-box and leucine-rich repeat protein 2/20
biological_process	biological regulation	Gh_A02G0713	GO:0048581	negative regulation of post-embryonic development	K03875|1|0.0|597|pop:POPTR_818560|F-box and leucine-rich repeat protein 1 (S-phase kinase-associated protein 2)!K10268|5|2e-29|119|smo:SELMODRAFT_410553|F-box and leucine-rich repeat protein 2/20
biological_process	developmental process	Gh_A02G0713	GO:0048581	negative regulation of post-embryonic development	K03875|1|0.0|597|pop:POPTR_818560|F-box and leucine-rich repeat protein 1 (S-phase kinase-associated protein 2)!K10268|5|2e-29|119|smo:SELMODRAFT_410553|F-box and leucine-rich repeat protein 2/20
biological_process	multicellular organismal process	Gh_A02G0713	GO:0048581	negative regulation of post-embryonic development	K03875|1|0.0|597|pop:POPTR_818560|F-box and leucine-rich repeat protein 1 (S-phase kinase-associated protein 2)!K10268|5|2e-29|119|smo:SELMODRAFT_410553|F-box and leucine-rich repeat protein 2/20
biological_process	negative regulation of biological process	Gh_A02G0713	GO:0048581	negative regulation of post-embryonic development	K03875|1|0.0|597|pop:POPTR_818560|F-box and leucine-rich repeat protein 1 (S-phase kinase-associated protein 2)!K10268|5|2e-29|119|smo:SELMODRAFT_410553|F-box and leucine-rich repeat protein 2/20
biological_process	regulation of biological process	Gh_A02G0713	GO:0048581	negative regulation of post-embryonic development	K03875|1|0.0|597|pop:POPTR_818560|F-box and leucine-rich repeat protein 1 (S-phase kinase-associated protein 2)!K10268|5|2e-29|119|smo:SELMODRAFT_410553|F-box and leucine-rich repeat protein 2/20
biological_process	single-organism process	Gh_A02G0713	GO:0048581	negative regulation of post-embryonic development	K03875|1|0.0|597|pop:POPTR_818560|F-box and leucine-rich repeat protein 1 (S-phase kinase-associated protein 2)!K10268|5|2e-29|119|smo:SELMODRAFT_410553|F-box and leucine-rich repeat protein 2/20
biological_process	response to stimulus	Gh_A02G0713	GO:0009408	response to heat	K03875|1|0.0|597|pop:POPTR_818560|F-box and leucine-rich repeat protein 1 (S-phase kinase-associated protein 2)!K10268|5|2e-29|119|smo:SELMODRAFT_410553|F-box and leucine-rich repeat protein 2/20
biological_process	biological regulation	Gh_A02G0713	GO:0048522	positive regulation of cellular process	K03875|1|0.0|597|pop:POPTR_818560|F-box and leucine-rich repeat protein 1 (S-phase kinase-associated protein 2)!K10268|5|2e-29|119|smo:SELMODRAFT_410553|F-box and leucine-rich repeat protein 2/20
biological_process	cellular process	Gh_A02G0713	GO:0048522	positive regulation of cellular process	K03875|1|0.0|597|pop:POPTR_818560|F-box and leucine-rich repeat protein 1 (S-phase kinase-associated protein 2)!K10268|5|2e-29|119|smo:SELMODRAFT_410553|F-box and leucine-rich repeat protein 2/20
biological_process	positive regulation of biological process	Gh_A02G0713	GO:0048522	positive regulation of cellular process	K03875|1|0.0|597|pop:POPTR_818560|F-box and leucine-rich repeat protein 1 (S-phase kinase-associated protein 2)!K10268|5|2e-29|119|smo:SELMODRAFT_410553|F-box and leucine-rich repeat protein 2/20
biological_process	regulation of biological process	Gh_A02G0713	GO:0048522	positive regulation of cellular process	K03875|1|0.0|597|pop:POPTR_818560|F-box and leucine-rich repeat protein 1 (S-phase kinase-associated protein 2)!K10268|5|2e-29|119|smo:SELMODRAFT_410553|F-box and leucine-rich repeat protein 2/20
molecular_function	binding	Gh_A02G0714	GO:0031406	carboxylic acid binding	K00688|1|2e-06|52.0|ota:Ot04g02110|starch phosphorylase [EC:2.4.1.1]
molecular_function	catalytic activity	Gh_A02G0715	GO:0004672	protein kinase activity	K04733|1|1e-72|238|smo:SELMODRAFT_159261|interleukin-1 receptor-associated kinase 4 [EC:2.7.11.1]!K13417|4|1e-66|229|ath:AT2G13790|somatic embryogenesis receptor kinase 4 [EC:2.7.10.1 2.7.11.1]!K13418|5|2e-66|229|vvi:100247683|somatic embryogenesis receptor kinase 1 [EC:2.7.10.1 2.7.11.1]
molecular_function	binding	Gh_A02G0715	GO:0032550	purine ribonucleoside binding	K04733|1|1e-72|238|smo:SELMODRAFT_159261|interleukin-1 receptor-associated kinase 4 [EC:2.7.11.1]!K13417|4|1e-66|229|ath:AT2G13790|somatic embryogenesis receptor kinase 4 [EC:2.7.10.1 2.7.11.1]!K13418|5|2e-66|229|vvi:100247683|somatic embryogenesis receptor kinase 1 [EC:2.7.10.1 2.7.11.1]
biological_process	cellular process	Gh_A02G0715	GO:0006468	protein phosphorylation	K04733|1|1e-72|238|smo:SELMODRAFT_159261|interleukin-1 receptor-associated kinase 4 [EC:2.7.11.1]!K13417|4|1e-66|229|ath:AT2G13790|somatic embryogenesis receptor kinase 4 [EC:2.7.10.1 2.7.11.1]!K13418|5|2e-66|229|vvi:100247683|somatic embryogenesis receptor kinase 1 [EC:2.7.10.1 2.7.11.1]
biological_process	metabolic process	Gh_A02G0715	GO:0006468	protein phosphorylation	K04733|1|1e-72|238|smo:SELMODRAFT_159261|interleukin-1 receptor-associated kinase 4 [EC:2.7.11.1]!K13417|4|1e-66|229|ath:AT2G13790|somatic embryogenesis receptor kinase 4 [EC:2.7.10.1 2.7.11.1]!K13418|5|2e-66|229|vvi:100247683|somatic embryogenesis receptor kinase 1 [EC:2.7.10.1 2.7.11.1]
molecular_function	catalytic activity	Gh_A02G0716	GO:0016740	transferase activity	NA
molecular_function	catalytic activity	Gh_A02G0717	GO:0016624	oxidoreductase activity, acting on the aldehyde or oxo group of donors, disulfide as acceptor	K00166|1|0.0|622|vvi:100245451|2-oxoisovalerate dehydrogenase E1 component, alpha subunit [EC:1.2.4.4]
biological_process	response to stimulus	Gh_A02G0717	GO:0050896	response to stimulus	K00166|1|0.0|622|vvi:100245451|2-oxoisovalerate dehydrogenase E1 component, alpha subunit [EC:1.2.4.4]
biological_process	metabolic process	Gh_A02G0717	GO:0044710	single-organism metabolic process	K00166|1|0.0|622|vvi:100245451|2-oxoisovalerate dehydrogenase E1 component, alpha subunit [EC:1.2.4.4]
biological_process	single-organism process	Gh_A02G0717	GO:0044710	single-organism metabolic process	K00166|1|0.0|622|vvi:100245451|2-oxoisovalerate dehydrogenase E1 component, alpha subunit [EC:1.2.4.4]
molecular_function	binding	Gh_A02G0722	GO:0005488	binding	K00924|1|1e-29|119|aly:ARALYDRAFT_313416|[EC:2.7.1.-]!K13416|4|1e-23|101|rcu:RCOM_1534760|brassinosteroid insensitive 1-associated receptor kinase 1 [EC:2.7.10.1 2.7.11.1]
molecular_function	catalytic activity	Gh_A02G0722	GO:0004672	protein kinase activity	K00924|1|1e-29|119|aly:ARALYDRAFT_313416|[EC:2.7.1.-]!K13416|4|1e-23|101|rcu:RCOM_1534760|brassinosteroid insensitive 1-associated receptor kinase 1 [EC:2.7.10.1 2.7.11.1]
cellular_component	cell	Gh_D13G0598	GO:0015629	actin cytoskeleton	K10357|1|0.0|600|aly:ARALYDRAFT_887631|myosin V!K03165|2|5e-174|566|ota:Ot06g03550|DNA topoisomerase III [EC:5.99.1.2]
cellular_component	cell part	Gh_D13G0598	GO:0015629	actin cytoskeleton	K10357|1|0.0|600|aly:ARALYDRAFT_887631|myosin V!K03165|2|5e-174|566|ota:Ot06g03550|DNA topoisomerase III [EC:5.99.1.2]
cellular_component	organelle	Gh_D13G0598	GO:0015629	actin cytoskeleton	K10357|1|0.0|600|aly:ARALYDRAFT_887631|myosin V!K03165|2|5e-174|566|ota:Ot06g03550|DNA topoisomerase III [EC:5.99.1.2]
molecular_function	catalytic activity	Gh_D13G0598	GO:0017111	nucleoside-triphosphatase activity	K10357|1|0.0|600|aly:ARALYDRAFT_887631|myosin V!K03165|2|5e-174|566|ota:Ot06g03550|DNA topoisomerase III [EC:5.99.1.2]
molecular_function	binding	Gh_D13G0598	GO:0032550	purine ribonucleoside binding	K10357|1|0.0|600|aly:ARALYDRAFT_887631|myosin V!K03165|2|5e-174|566|ota:Ot06g03550|DNA topoisomerase III [EC:5.99.1.2]
cellular_component	cell	Gh_D13G0599	GO:0009521	photosystem	K02691|1|2e-33|109|aly:ARALYDRAFT_497133|photosystem I subunit VII
cellular_component	cell part	Gh_D13G0599	GO:0009521	photosystem	K02691|1|2e-33|109|aly:ARALYDRAFT_497133|photosystem I subunit VII
cellular_component	macromolecular complex	Gh_D13G0599	GO:0009521	photosystem	K02691|1|2e-33|109|aly:ARALYDRAFT_497133|photosystem I subunit VII
cellular_component	membrane	Gh_D13G0599	GO:0009521	photosystem	K02691|1|2e-33|109|aly:ARALYDRAFT_497133|photosystem I subunit VII
cellular_component	membrane part	Gh_D13G0599	GO:0009521	photosystem	K02691|1|2e-33|109|aly:ARALYDRAFT_497133|photosystem I subunit VII
cellular_component	cell	Gh_D13G0599	GO:0009534	chloroplast thylakoid	K02691|1|2e-33|109|aly:ARALYDRAFT_497133|photosystem I subunit VII
cellular_component	cell part	Gh_D13G0599	GO:0009534	chloroplast thylakoid	K02691|1|2e-33|109|aly:ARALYDRAFT_497133|photosystem I subunit VII
cellular_component	organelle	Gh_D13G0599	GO:0009534	chloroplast thylakoid	K02691|1|2e-33|109|aly:ARALYDRAFT_497133|photosystem I subunit VII
cellular_component	organelle part	Gh_D13G0599	GO:0009534	chloroplast thylakoid	K02691|1|2e-33|109|aly:ARALYDRAFT_497133|photosystem I subunit VII
molecular_function	binding	Gh_D13G0599	GO:0043169	cation binding	K02691|1|2e-33|109|aly:ARALYDRAFT_497133|photosystem I subunit VII
molecular_function	binding	Gh_D13G0599	GO:0051536	iron-sulfur cluster binding	K02691|1|2e-33|109|aly:ARALYDRAFT_497133|photosystem I subunit VII
biological_process	metabolic process	Gh_D13G0599	GO:0055114	oxidation-reduction process	K02691|1|2e-33|109|aly:ARALYDRAFT_497133|photosystem I subunit VII
biological_process	single-organism process	Gh_D13G0599	GO:0055114	oxidation-reduction process	K02691|1|2e-33|109|aly:ARALYDRAFT_497133|photosystem I subunit VII
biological_process	cellular process	Gh_D13G0599	GO:0019684	photosynthesis, light reaction	K02691|1|2e-33|109|aly:ARALYDRAFT_497133|photosystem I subunit VII
biological_process	metabolic process	Gh_D13G0599	GO:0019684	photosynthesis, light reaction	K02691|1|2e-33|109|aly:ARALYDRAFT_497133|photosystem I subunit VII
biological_process	cellular process	Gh_D13G0599	GO:0006351	transcription, DNA-templated	K02691|1|2e-33|109|aly:ARALYDRAFT_497133|photosystem I subunit VII
biological_process	metabolic process	Gh_D13G0599	GO:0006351	transcription, DNA-templated	K02691|1|2e-33|109|aly:ARALYDRAFT_497133|photosystem I subunit VII
cellular_component	cell	Gh_D05G0848	GO:0044444	cytoplasmic part	K12449|1|0.0|749|ath:AT1G08200|UDP-apiose/xylose synthase
cellular_component	cell part	Gh_D05G0848	GO:0044444	cytoplasmic part	K12449|1|0.0|749|ath:AT1G08200|UDP-apiose/xylose synthase
cellular_component	extracellular region	Gh_D05G0848	GO:0005576	extracellular region	K12449|1|0.0|749|ath:AT1G08200|UDP-apiose/xylose synthase
molecular_function	catalytic activity	Gh_D05G0848	GO:0016831	carboxy-lyase activity	K12449|1|0.0|749|ath:AT1G08200|UDP-apiose/xylose synthase
molecular_function	binding	Gh_D05G0848	GO:0048037	cofactor binding	K12449|1|0.0|749|ath:AT1G08200|UDP-apiose/xylose synthase
biological_process	cellular process	Gh_D05G0848	GO:0009165	nucleotide biosynthetic process	K12449|1|0.0|749|ath:AT1G08200|UDP-apiose/xylose synthase
biological_process	metabolic process	Gh_D05G0848	GO:0009165	nucleotide biosynthetic process	K12449|1|0.0|749|ath:AT1G08200|UDP-apiose/xylose synthase
biological_process	single-organism process	Gh_D05G0848	GO:0009165	nucleotide biosynthetic process	K12449|1|0.0|749|ath:AT1G08200|UDP-apiose/xylose synthase
cellular_component	cell junction	Gh_D05G0851	GO:0005911	cell-cell junction	K08832|1|0.0|853|vvi:100260164|serine/threonine-protein kinase SRPK3 [EC:2.7.11.1]
molecular_function	catalytic activity	Gh_D05G0851	GO:0004672	protein kinase activity	K08832|1|0.0|853|vvi:100260164|serine/threonine-protein kinase SRPK3 [EC:2.7.11.1]
molecular_function	binding	Gh_D05G0851	GO:0032550	purine ribonucleoside binding	K08832|1|0.0|853|vvi:100260164|serine/threonine-protein kinase SRPK3 [EC:2.7.11.1]
biological_process	cellular process	Gh_D05G0851	GO:0006796	phosphate-containing compound metabolic process	K08832|1|0.0|853|vvi:100260164|serine/threonine-protein kinase SRPK3 [EC:2.7.11.1]
biological_process	metabolic process	Gh_D05G0851	GO:0006796	phosphate-containing compound metabolic process	K08832|1|0.0|853|vvi:100260164|serine/threonine-protein kinase SRPK3 [EC:2.7.11.1]
biological_process	cellular process	Gh_D05G0851	GO:0006464	cellular protein modification process	K08832|1|0.0|853|vvi:100260164|serine/threonine-protein kinase SRPK3 [EC:2.7.11.1]
biological_process	metabolic process	Gh_D05G0851	GO:0006464	cellular protein modification process	K08832|1|0.0|853|vvi:100260164|serine/threonine-protein kinase SRPK3 [EC:2.7.11.1]
molecular_function	catalytic activity	Gh_D05G0852	GO:0008238	exopeptidase activity	K01285|1|0.0|721|rcu:RCOM_0476320|lysosomal Pro-X carboxypeptidase [EC:3.4.16.2]
biological_process	metabolic process	Gh_D05G0852	GO:0016485	protein processing	K01285|1|0.0|721|rcu:RCOM_0476320|lysosomal Pro-X carboxypeptidase [EC:3.4.16.2]
biological_process	localization	Gh_D05G1073	GO:0015031	protein transport	NA
cellular_component	cell	Gh_D05G1074	GO:0043231	intracellular membrane-bounded organelle	K13413|1|2e-161|456|pop:POPTR_563479|mitogen-activated protein kinase kinase 4/5, plant [EC:2.7.12.2]
cellular_component	cell part	Gh_D05G1074	GO:0043231	intracellular membrane-bounded organelle	K13413|1|2e-161|456|pop:POPTR_563479|mitogen-activated protein kinase kinase 4/5, plant [EC:2.7.12.2]
cellular_component	organelle	Gh_D05G1074	GO:0043231	intracellular membrane-bounded organelle	K13413|1|2e-161|456|pop:POPTR_563479|mitogen-activated protein kinase kinase 4/5, plant [EC:2.7.12.2]
molecular_function	binding	Gh_D05G1074	GO:0032550	purine ribonucleoside binding	K13413|1|2e-161|456|pop:POPTR_563479|mitogen-activated protein kinase kinase 4/5, plant [EC:2.7.12.2]
molecular_function	catalytic activity	Gh_D05G1074	GO:0004672	protein kinase activity	K13413|1|2e-161|456|pop:POPTR_563479|mitogen-activated protein kinase kinase 4/5, plant [EC:2.7.12.2]
biological_process	biological regulation	Gh_D05G1074	GO:0045682	regulation of epidermis development	K13413|1|2e-161|456|pop:POPTR_563479|mitogen-activated protein kinase kinase 4/5, plant [EC:2.7.12.2]
biological_process	developmental process	Gh_D05G1074	GO:0045682	regulation of epidermis development	K13413|1|2e-161|456|pop:POPTR_563479|mitogen-activated protein kinase kinase 4/5, plant [EC:2.7.12.2]
biological_process	multicellular organismal process	Gh_D05G1074	GO:0045682	regulation of epidermis development	K13413|1|2e-161|456|pop:POPTR_563479|mitogen-activated protein kinase kinase 4/5, plant [EC:2.7.12.2]
biological_process	regulation of biological process	Gh_D05G1074	GO:0045682	regulation of epidermis development	K13413|1|2e-161|456|pop:POPTR_563479|mitogen-activated protein kinase kinase 4/5, plant [EC:2.7.12.2]
biological_process	single-organism process	Gh_D05G1074	GO:0045682	regulation of epidermis development	K13413|1|2e-161|456|pop:POPTR_563479|mitogen-activated protein kinase kinase 4/5, plant [EC:2.7.12.2]
biological_process	immune system process	Gh_D05G1074	GO:0045087	innate immune response	K13413|1|2e-161|456|pop:POPTR_563479|mitogen-activated protein kinase kinase 4/5, plant [EC:2.7.12.2]
biological_process	response to stimulus	Gh_D05G1074	GO:0045087	innate immune response	K13413|1|2e-161|456|pop:POPTR_563479|mitogen-activated protein kinase kinase 4/5, plant [EC:2.7.12.2]
biological_process	cellular process	Gh_D05G1074	GO:0006464	cellular protein modification process	K13413|1|2e-161|456|pop:POPTR_563479|mitogen-activated protein kinase kinase 4/5, plant [EC:2.7.12.2]
biological_process	metabolic process	Gh_D05G1074	GO:0006464	cellular protein modification process	K13413|1|2e-161|456|pop:POPTR_563479|mitogen-activated protein kinase kinase 4/5, plant [EC:2.7.12.2]
biological_process	cellular process	Gh_D05G1074	GO:0006796	phosphate-containing compound metabolic process	K13413|1|2e-161|456|pop:POPTR_563479|mitogen-activated protein kinase kinase 4/5, plant [EC:2.7.12.2]
biological_process	metabolic process	Gh_D05G1074	GO:0006796	phosphate-containing compound metabolic process	K13413|1|2e-161|456|pop:POPTR_563479|mitogen-activated protein kinase kinase 4/5, plant [EC:2.7.12.2]
biological_process	developmental process	Gh_D05G1074	GO:0090567	reproductive shoot system development	K13413|1|2e-161|456|pop:POPTR_563479|mitogen-activated protein kinase kinase 4/5, plant [EC:2.7.12.2]
biological_process	multicellular organismal process	Gh_D05G1074	GO:0090567	reproductive shoot system development	K13413|1|2e-161|456|pop:POPTR_563479|mitogen-activated protein kinase kinase 4/5, plant [EC:2.7.12.2]
biological_process	reproductive process	Gh_D05G1074	GO:0090567	reproductive shoot system development	K13413|1|2e-161|456|pop:POPTR_563479|mitogen-activated protein kinase kinase 4/5, plant [EC:2.7.12.2]
biological_process	single-organism process	Gh_D05G1074	GO:0090567	reproductive shoot system development	K13413|1|2e-161|456|pop:POPTR_563479|mitogen-activated protein kinase kinase 4/5, plant [EC:2.7.12.2]
molecular_function	catalytic activity	Gh_D05G1075	GO:0016614	oxidoreductase activity, acting on CH-OH group of donors	K08248|1|0.0|849|pop:POPTR_421315|mandelonitrile lyase [EC:4.1.2.10]
molecular_function	binding	Gh_D05G1075	GO:0000166	nucleotide binding	K08248|1|0.0|849|pop:POPTR_421315|mandelonitrile lyase [EC:4.1.2.10]
biological_process	metabolic process	Gh_D05G1075	GO:0044281	small molecule metabolic process	K08248|1|0.0|849|pop:POPTR_421315|mandelonitrile lyase [EC:4.1.2.10]
biological_process	single-organism process	Gh_D05G1075	GO:0044281	small molecule metabolic process	K08248|1|0.0|849|pop:POPTR_421315|mandelonitrile lyase [EC:4.1.2.10]
cellular_component	cell	Gh_D05G1076	GO:0044444	cytoplasmic part	NA
cellular_component	cell part	Gh_D05G1076	GO:0044444	cytoplasmic part	NA
cellular_component	membrane	Gh_D05G1076	GO:0016020	membrane	NA
cellular_component	membrane	Gh_D05G1077	GO:0016020	membrane	NA
cellular_component	cell	Gh_D05G1077	GO:0044444	cytoplasmic part	NA
cellular_component	cell part	Gh_D05G1077	GO:0044444	cytoplasmic part	NA
cellular_component	cell	Gh_D05G1077	GO:0043231	intracellular membrane-bounded organelle	NA
cellular_component	cell part	Gh_D05G1077	GO:0043231	intracellular membrane-bounded organelle	NA
cellular_component	organelle	Gh_D05G1077	GO:0043231	intracellular membrane-bounded organelle	NA
cellular_component	cell	Gh_D05G1079	GO:0005618	cell wall	NA
cellular_component	cell part	Gh_D05G1079	GO:0005618	cell wall	NA
cellular_component	cell	Gh_D05G1079	GO:0043231	intracellular membrane-bounded organelle	NA
cellular_component	cell part	Gh_D05G1079	GO:0043231	intracellular membrane-bounded organelle	NA
cellular_component	organelle	Gh_D05G1079	GO:0043231	intracellular membrane-bounded organelle	NA
cellular_component	cell	Gh_D05G1081	GO:0009532	plastid stroma	NA
cellular_component	cell part	Gh_D05G1081	GO:0009532	plastid stroma	NA
cellular_component	organelle	Gh_D05G1081	GO:0009532	plastid stroma	NA
cellular_component	organelle part	Gh_D05G1081	GO:0009532	plastid stroma	NA
cellular_component	cell	Gh_D05G1081	GO:0031976	plastid thylakoid	NA
cellular_component	cell part	Gh_D05G1081	GO:0031976	plastid thylakoid	NA
cellular_component	organelle	Gh_D05G1081	GO:0031976	plastid thylakoid	NA
cellular_component	organelle part	Gh_D05G1081	GO:0031976	plastid thylakoid	NA
molecular_function	binding	Gh_D05G1081	GO:0032553	ribonucleotide binding	NA
molecular_function	binding	Gh_D05G1081	GO:0005515	protein binding	NA
molecular_function	catalytic activity	Gh_D05G1081	GO:0003824	catalytic activity	NA
biological_process	cellular process	Gh_D05G1081	GO:0022900	electron transport chain	NA
biological_process	metabolic process	Gh_D05G1081	GO:0022900	electron transport chain	NA
biological_process	single-organism process	Gh_D05G1081	GO:0022900	electron transport chain	NA
biological_process	cellular process	Gh_D05G1081	GO:0006783	heme biosynthetic process	NA
biological_process	metabolic process	Gh_D05G1081	GO:0006783	heme biosynthetic process	NA
biological_process	single-organism process	Gh_D05G1081	GO:0006783	heme biosynthetic process	NA
biological_process	developmental process	Gh_D05G1081	GO:0007275	multicellular organismal development	NA
biological_process	multicellular organismal process	Gh_D05G1081	GO:0007275	multicellular organismal development	NA
biological_process	single-organism process	Gh_D05G1081	GO:0007275	multicellular organismal development	NA
cellular_component	membrane	Gh_D05G1082	GO:0016020	membrane	K08472|1|3e-136|396|ath:AT4G24250|mlo protein
biological_process	response to stimulus	Gh_D05G1082	GO:0050896	response to stimulus	K08472|1|3e-136|396|ath:AT4G24250|mlo protein
molecular_function	catalytic activity	Gh_D05G1083	GO:0003824	catalytic activity	NA
molecular_function	binding	Gh_D05G1083	GO:0032553	ribonucleotide binding	NA
biological_process	metabolic process	Gh_D05G1083	GO:0044710	single-organism metabolic process	NA
biological_process	single-organism process	Gh_D05G1083	GO:0044710	single-organism metabolic process	NA
cellular_component	cell	Gh_D02G1733	GO:0009526	plastid envelope	K02876|1|2e-123|354|vvi:100268043|large subunit ribosomal protein L15
cellular_component	cell part	Gh_D02G1733	GO:0009526	plastid envelope	K02876|1|2e-123|354|vvi:100268043|large subunit ribosomal protein L15
cellular_component	organelle	Gh_D02G1733	GO:0009526	plastid envelope	K02876|1|2e-123|354|vvi:100268043|large subunit ribosomal protein L15
cellular_component	organelle part	Gh_D02G1733	GO:0009526	plastid envelope	K02876|1|2e-123|354|vvi:100268043|large subunit ribosomal protein L15
cellular_component	cell	Gh_D02G1733	GO:0009532	plastid stroma	K02876|1|2e-123|354|vvi:100268043|large subunit ribosomal protein L15
cellular_component	cell part	Gh_D02G1733	GO:0009532	plastid stroma	K02876|1|2e-123|354|vvi:100268043|large subunit ribosomal protein L15
cellular_component	organelle	Gh_D02G1733	GO:0009532	plastid stroma	K02876|1|2e-123|354|vvi:100268043|large subunit ribosomal protein L15
cellular_component	organelle part	Gh_D02G1733	GO:0009532	plastid stroma	K02876|1|2e-123|354|vvi:100268043|large subunit ribosomal protein L15
cellular_component	cell	Gh_D02G1733	GO:0044391	ribosomal subunit	K02876|1|2e-123|354|vvi:100268043|large subunit ribosomal protein L15
cellular_component	cell part	Gh_D02G1733	GO:0044391	ribosomal subunit	K02876|1|2e-123|354|vvi:100268043|large subunit ribosomal protein L15
cellular_component	macromolecular complex	Gh_D02G1733	GO:0044391	ribosomal subunit	K02876|1|2e-123|354|vvi:100268043|large subunit ribosomal protein L15
cellular_component	organelle	Gh_D02G1733	GO:0044391	ribosomal subunit	K02876|1|2e-123|354|vvi:100268043|large subunit ribosomal protein L15
cellular_component	organelle part	Gh_D02G1733	GO:0044391	ribosomal subunit	K02876|1|2e-123|354|vvi:100268043|large subunit ribosomal protein L15
molecular_function	structural molecule activity	Gh_D02G1733	GO:0005198	structural molecule activity	K02876|1|2e-123|354|vvi:100268043|large subunit ribosomal protein L15
biological_process	metabolic process	Gh_D02G1733	GO:0010467	gene expression	K02876|1|2e-123|354|vvi:100268043|large subunit ribosomal protein L15
molecular_function	catalytic activity	Gh_D02G1736	GO:0016298	lipase activity	NA
molecular_function	catalytic activity	Gh_D02G1739	GO:0003824	catalytic activity	NA
cellular_component	membrane	Gh_D02G1743	GO:0031224	intrinsic component of membrane	K10576|1|6e-76|260|vvi:100250088|ubiquitin-conjugating enzyme E2 H [EC:6.3.2.19]!K13415|2|2e-61|223|sbi:SORBI_03g032990|protein brassinosteroid insensitive 1 [EC:2.7.10.1 2.7.11.1]
cellular_component	membrane part	Gh_D02G1743	GO:0031224	intrinsic component of membrane	K10576|1|6e-76|260|vvi:100250088|ubiquitin-conjugating enzyme E2 H [EC:6.3.2.19]!K13415|2|2e-61|223|sbi:SORBI_03g032990|protein brassinosteroid insensitive 1 [EC:2.7.10.1 2.7.11.1]
molecular_function	catalytic activity	Gh_D02G1743	GO:0016301	kinase activity	K10576|1|6e-76|260|vvi:100250088|ubiquitin-conjugating enzyme E2 H [EC:6.3.2.19]!K13415|2|2e-61|223|sbi:SORBI_03g032990|protein brassinosteroid insensitive 1 [EC:2.7.10.1 2.7.11.1]
molecular_function	binding	Gh_D02G1743	GO:0032550	purine ribonucleoside binding	K10576|1|6e-76|260|vvi:100250088|ubiquitin-conjugating enzyme E2 H [EC:6.3.2.19]!K13415|2|2e-61|223|sbi:SORBI_03g032990|protein brassinosteroid insensitive 1 [EC:2.7.10.1 2.7.11.1]
biological_process	cellular process	Gh_D02G1743	GO:0006796	phosphate-containing compound metabolic process	K10576|1|6e-76|260|vvi:100250088|ubiquitin-conjugating enzyme E2 H [EC:6.3.2.19]!K13415|2|2e-61|223|sbi:SORBI_03g032990|protein brassinosteroid insensitive 1 [EC:2.7.10.1 2.7.11.1]
biological_process	metabolic process	Gh_D02G1743	GO:0006796	phosphate-containing compound metabolic process	K10576|1|6e-76|260|vvi:100250088|ubiquitin-conjugating enzyme E2 H [EC:6.3.2.19]!K13415|2|2e-61|223|sbi:SORBI_03g032990|protein brassinosteroid insensitive 1 [EC:2.7.10.1 2.7.11.1]
biological_process	cellular process	Gh_D02G1743	GO:0006464	cellular protein modification process	K10576|1|6e-76|260|vvi:100250088|ubiquitin-conjugating enzyme E2 H [EC:6.3.2.19]!K13415|2|2e-61|223|sbi:SORBI_03g032990|protein brassinosteroid insensitive 1 [EC:2.7.10.1 2.7.11.1]
biological_process	metabolic process	Gh_D02G1743	GO:0006464	cellular protein modification process	K10576|1|6e-76|260|vvi:100250088|ubiquitin-conjugating enzyme E2 H [EC:6.3.2.19]!K13415|2|2e-61|223|sbi:SORBI_03g032990|protein brassinosteroid insensitive 1 [EC:2.7.10.1 2.7.11.1]
molecular_function	catalytic activity	Gh_D02G1746	GO:0004672	protein kinase activity	K04733|1|1e-54|189|smo:SELMODRAFT_230241|interleukin-1 receptor-associated kinase 4 [EC:2.7.11.1]!K00924|4|1e-48|175|osa:4337593|[EC:2.7.1.-]
molecular_function	binding	Gh_D02G1746	GO:0032550	purine ribonucleoside binding	K04733|1|1e-54|189|smo:SELMODRAFT_230241|interleukin-1 receptor-associated kinase 4 [EC:2.7.11.1]!K00924|4|1e-48|175|osa:4337593|[EC:2.7.1.-]
biological_process	cellular process	Gh_D02G1746	GO:0006468	protein phosphorylation	K04733|1|1e-54|189|smo:SELMODRAFT_230241|interleukin-1 receptor-associated kinase 4 [EC:2.7.11.1]!K00924|4|1e-48|175|osa:4337593|[EC:2.7.1.-]
biological_process	metabolic process	Gh_D02G1746	GO:0006468	protein phosphorylation	K04733|1|1e-54|189|smo:SELMODRAFT_230241|interleukin-1 receptor-associated kinase 4 [EC:2.7.11.1]!K00924|4|1e-48|175|osa:4337593|[EC:2.7.1.-]
cellular_component	membrane	Gh_D02G1749	GO:0016020	membrane	NA
biological_process	metabolic process	Gh_D02G1750	GO:0008152	metabolic process	NA
cellular_component	cell	Gh_D02G1751	GO:0005618	cell wall	K13415|1|6e-71|252|aly:ARALYDRAFT_912402|protein brassinosteroid insensitive 1 [EC:2.7.10.1 2.7.11.1]
cellular_component	cell part	Gh_D02G1751	GO:0005618	cell wall	K13415|1|6e-71|252|aly:ARALYDRAFT_912402|protein brassinosteroid insensitive 1 [EC:2.7.10.1 2.7.11.1]
cellular_component	membrane	Gh_D02G1751	GO:0031224	intrinsic component of membrane	K13415|1|6e-71|252|aly:ARALYDRAFT_912402|protein brassinosteroid insensitive 1 [EC:2.7.10.1 2.7.11.1]
cellular_component	membrane part	Gh_D02G1751	GO:0031224	intrinsic component of membrane	K13415|1|6e-71|252|aly:ARALYDRAFT_912402|protein brassinosteroid insensitive 1 [EC:2.7.10.1 2.7.11.1]
cellular_component	cell	Gh_D02G1751	GO:0009532	plastid stroma	K13415|1|6e-71|252|aly:ARALYDRAFT_912402|protein brassinosteroid insensitive 1 [EC:2.7.10.1 2.7.11.1]
cellular_component	cell part	Gh_D02G1751	GO:0009532	plastid stroma	K13415|1|6e-71|252|aly:ARALYDRAFT_912402|protein brassinosteroid insensitive 1 [EC:2.7.10.1 2.7.11.1]
cellular_component	organelle	Gh_D02G1751	GO:0009532	plastid stroma	K13415|1|6e-71|252|aly:ARALYDRAFT_912402|protein brassinosteroid insensitive 1 [EC:2.7.10.1 2.7.11.1]
cellular_component	organelle part	Gh_D02G1751	GO:0009532	plastid stroma	K13415|1|6e-71|252|aly:ARALYDRAFT_912402|protein brassinosteroid insensitive 1 [EC:2.7.10.1 2.7.11.1]
molecular_function	binding	Gh_D02G1751	GO:0032550	purine ribonucleoside binding	K13415|1|6e-71|252|aly:ARALYDRAFT_912402|protein brassinosteroid insensitive 1 [EC:2.7.10.1 2.7.11.1]
molecular_function	catalytic activity	Gh_D02G1751	GO:0004672	protein kinase activity	K13415|1|6e-71|252|aly:ARALYDRAFT_912402|protein brassinosteroid insensitive 1 [EC:2.7.10.1 2.7.11.1]
molecular_function	catalytic activity	Gh_D02G1751	GO:0016628	oxidoreductase activity, acting on the CH-CH group of donors, NAD or NADP as acceptor	K13415|1|6e-71|252|aly:ARALYDRAFT_912402|protein brassinosteroid insensitive 1 [EC:2.7.10.1 2.7.11.1]
biological_process	metabolic process	Gh_D02G1751	GO:0044710	single-organism metabolic process	K13415|1|6e-71|252|aly:ARALYDRAFT_912402|protein brassinosteroid insensitive 1 [EC:2.7.10.1 2.7.11.1]
biological_process	single-organism process	Gh_D02G1751	GO:0044710	single-organism metabolic process	K13415|1|6e-71|252|aly:ARALYDRAFT_912402|protein brassinosteroid insensitive 1 [EC:2.7.10.1 2.7.11.1]
biological_process	cellular process	Gh_D02G1751	GO:0006464	cellular protein modification process	K13415|1|6e-71|252|aly:ARALYDRAFT_912402|protein brassinosteroid insensitive 1 [EC:2.7.10.1 2.7.11.1]
biological_process	metabolic process	Gh_D02G1751	GO:0006464	cellular protein modification process	K13415|1|6e-71|252|aly:ARALYDRAFT_912402|protein brassinosteroid insensitive 1 [EC:2.7.10.1 2.7.11.1]
biological_process	cellular process	Gh_D02G1751	GO:0006796	phosphate-containing compound metabolic process	K13415|1|6e-71|252|aly:ARALYDRAFT_912402|protein brassinosteroid insensitive 1 [EC:2.7.10.1 2.7.11.1]
biological_process	metabolic process	Gh_D02G1751	GO:0006796	phosphate-containing compound metabolic process	K13415|1|6e-71|252|aly:ARALYDRAFT_912402|protein brassinosteroid insensitive 1 [EC:2.7.10.1 2.7.11.1]
molecular_function	catalytic activity	Gh_D13G2164	GO:0004672	protein kinase activity	K00924|1|1e-143|416|osa:4337593|[EC:2.7.1.-]!K05658|4|2e-134|423|vvi:100262734|ATP-binding cassette, subfamily B (MDR/TAP), member 1
molecular_function	binding	Gh_D13G2164	GO:0032550	purine ribonucleoside binding	K00924|1|1e-143|416|osa:4337593|[EC:2.7.1.-]!K05658|4|2e-134|423|vvi:100262734|ATP-binding cassette, subfamily B (MDR/TAP), member 1
biological_process	cellular process	Gh_D13G2164	GO:0006464	cellular protein modification process	K00924|1|1e-143|416|osa:4337593|[EC:2.7.1.-]!K05658|4|2e-134|423|vvi:100262734|ATP-binding cassette, subfamily B (MDR/TAP), member 1
biological_process	metabolic process	Gh_D13G2164	GO:0006464	cellular protein modification process	K00924|1|1e-143|416|osa:4337593|[EC:2.7.1.-]!K05658|4|2e-134|423|vvi:100262734|ATP-binding cassette, subfamily B (MDR/TAP), member 1
cellular_component	cell	Gh_D13G2170	GO:0044444	cytoplasmic part	K00088|1|0.0|773|ath:AT1G16350|IMP dehydrogenase [EC:1.1.1.205]
cellular_component	cell part	Gh_D13G2170	GO:0044444	cytoplasmic part	K00088|1|0.0|773|ath:AT1G16350|IMP dehydrogenase [EC:1.1.1.205]
molecular_function	binding	Gh_D13G2170	GO:0043169	cation binding	K00088|1|0.0|773|ath:AT1G16350|IMP dehydrogenase [EC:1.1.1.205]
molecular_function	catalytic activity	Gh_D13G2170	GO:0016616	oxidoreductase activity, acting on the CH-OH group of donors, NAD or NADP as acceptor	K00088|1|0.0|773|ath:AT1G16350|IMP dehydrogenase [EC:1.1.1.205]
molecular_function	binding	Gh_D13G2170	GO:0036094	small molecule binding	K00088|1|0.0|773|ath:AT1G16350|IMP dehydrogenase [EC:1.1.1.205]
biological_process	cellular process	Gh_D13G2170	GO:0000097	sulfur amino acid biosynthetic process	K00088|1|0.0|773|ath:AT1G16350|IMP dehydrogenase [EC:1.1.1.205]
biological_process	metabolic process	Gh_D13G2170	GO:0000097	sulfur amino acid biosynthetic process	K00088|1|0.0|773|ath:AT1G16350|IMP dehydrogenase [EC:1.1.1.205]
biological_process	single-organism process	Gh_D13G2170	GO:0000097	sulfur amino acid biosynthetic process	K00088|1|0.0|773|ath:AT1G16350|IMP dehydrogenase [EC:1.1.1.205]
biological_process	cellular process	Gh_D13G2170	GO:0009152	purine ribonucleotide biosynthetic process	K00088|1|0.0|773|ath:AT1G16350|IMP dehydrogenase [EC:1.1.1.205]
biological_process	metabolic process	Gh_D13G2170	GO:0009152	purine ribonucleotide biosynthetic process	K00088|1|0.0|773|ath:AT1G16350|IMP dehydrogenase [EC:1.1.1.205]
biological_process	single-organism process	Gh_D13G2170	GO:0009152	purine ribonucleotide biosynthetic process	K00088|1|0.0|773|ath:AT1G16350|IMP dehydrogenase [EC:1.1.1.205]
biological_process	cellular process	Gh_D13G2170	GO:0008380	RNA splicing	K00088|1|0.0|773|ath:AT1G16350|IMP dehydrogenase [EC:1.1.1.205]
biological_process	metabolic process	Gh_D13G2170	GO:0008380	RNA splicing	K00088|1|0.0|773|ath:AT1G16350|IMP dehydrogenase [EC:1.1.1.205]
cellular_component	cell	Gh_D13G2171	GO:0044444	cytoplasmic part	K03260|1|0.0|1049|pop:POPTR_835945|translation initiation factor 4G
cellular_component	cell part	Gh_D13G2171	GO:0044444	cytoplasmic part	K03260|1|0.0|1049|pop:POPTR_835945|translation initiation factor 4G
cellular_component	cell	Gh_D13G2171	GO:0043231	intracellular membrane-bounded organelle	K03260|1|0.0|1049|pop:POPTR_835945|translation initiation factor 4G
cellular_component	cell part	Gh_D13G2171	GO:0043231	intracellular membrane-bounded organelle	K03260|1|0.0|1049|pop:POPTR_835945|translation initiation factor 4G
cellular_component	organelle	Gh_D13G2171	GO:0043231	intracellular membrane-bounded organelle	K03260|1|0.0|1049|pop:POPTR_835945|translation initiation factor 4G
molecular_function	binding	Gh_D13G2171	GO:0003676	nucleic acid binding	K03260|1|0.0|1049|pop:POPTR_835945|translation initiation factor 4G
biological_process	cellular component organization or biogenesis	Gh_D13G2172	GO:0007127	meiosis I	NA
biological_process	cellular process	Gh_D13G2172	GO:0007127	meiosis I	NA
biological_process	reproduction	Gh_D13G2172	GO:0007127	meiosis I	NA
biological_process	single-organism process	Gh_D13G2172	GO:0007127	meiosis I	NA
biological_process	developmental process	Gh_D13G2172	GO:0048229	gametophyte development	NA
biological_process	multicellular organismal process	Gh_D13G2172	GO:0048229	gametophyte development	NA
biological_process	single-organism process	Gh_D13G2172	GO:0048229	gametophyte development	NA
cellular_component	cell	Gh_D13G2174	GO:0044437	vacuolar part	K00417|1|4e-60|181|pop:POPTR_813950|ubiquinol-cytochrome c reductase subunit 7
cellular_component	cell part	Gh_D13G2174	GO:0044437	vacuolar part	K00417|1|4e-60|181|pop:POPTR_813950|ubiquinol-cytochrome c reductase subunit 7
cellular_component	organelle	Gh_D13G2174	GO:0044437	vacuolar part	K00417|1|4e-60|181|pop:POPTR_813950|ubiquinol-cytochrome c reductase subunit 7
cellular_component	organelle part	Gh_D13G2174	GO:0044437	vacuolar part	K00417|1|4e-60|181|pop:POPTR_813950|ubiquinol-cytochrome c reductase subunit 7
cellular_component	cell	Gh_D13G2174	GO:0005746	mitochondrial respiratory chain	K00417|1|4e-60|181|pop:POPTR_813950|ubiquinol-cytochrome c reductase subunit 7
cellular_component	cell part	Gh_D13G2174	GO:0005746	mitochondrial respiratory chain	K00417|1|4e-60|181|pop:POPTR_813950|ubiquinol-cytochrome c reductase subunit 7
cellular_component	membrane	Gh_D13G2174	GO:0005746	mitochondrial respiratory chain	K00417|1|4e-60|181|pop:POPTR_813950|ubiquinol-cytochrome c reductase subunit 7
cellular_component	membrane part	Gh_D13G2174	GO:0005746	mitochondrial respiratory chain	K00417|1|4e-60|181|pop:POPTR_813950|ubiquinol-cytochrome c reductase subunit 7
cellular_component	organelle	Gh_D13G2174	GO:0005746	mitochondrial respiratory chain	K00417|1|4e-60|181|pop:POPTR_813950|ubiquinol-cytochrome c reductase subunit 7
cellular_component	organelle part	Gh_D13G2174	GO:0005746	mitochondrial respiratory chain	K00417|1|4e-60|181|pop:POPTR_813950|ubiquinol-cytochrome c reductase subunit 7
biological_process	cellular process	Gh_D13G2174	GO:0022904	respiratory electron transport chain	K00417|1|4e-60|181|pop:POPTR_813950|ubiquinol-cytochrome c reductase subunit 7
biological_process	metabolic process	Gh_D13G2174	GO:0022904	respiratory electron transport chain	K00417|1|4e-60|181|pop:POPTR_813950|ubiquinol-cytochrome c reductase subunit 7
biological_process	single-organism process	Gh_D13G2174	GO:0022904	respiratory electron transport chain	K00417|1|4e-60|181|pop:POPTR_813950|ubiquinol-cytochrome c reductase subunit 7
molecular_function	catalytic activity	Gh_D13G2176	GO:0016853	isomerase activity	K01853|1|0.0|553|pop:POPTR_717351|cycloartenol synthase [EC:5.4.99.8]
cellular_component	membrane	Gh_D13G2177	GO:0031224	intrinsic component of membrane	K15404|1|7e-108|341|ath:AT1G02205|aldehyde decarbonylase [EC:4.1.99.5]
cellular_component	membrane part	Gh_D13G2177	GO:0031224	intrinsic component of membrane	K15404|1|7e-108|341|ath:AT1G02205|aldehyde decarbonylase [EC:4.1.99.5]
molecular_function	binding	Gh_D13G2177	GO:0046914	transition metal ion binding	K15404|1|7e-108|341|ath:AT1G02205|aldehyde decarbonylase [EC:4.1.99.5]
molecular_function	catalytic activity	Gh_D13G2177	GO:0003824	catalytic activity	K15404|1|7e-108|341|ath:AT1G02205|aldehyde decarbonylase [EC:4.1.99.5]
biological_process	cellular process	Gh_D13G2177	GO:0006631	fatty acid metabolic process	K15404|1|7e-108|341|ath:AT1G02205|aldehyde decarbonylase [EC:4.1.99.5]
biological_process	metabolic process	Gh_D13G2177	GO:0006631	fatty acid metabolic process	K15404|1|7e-108|341|ath:AT1G02205|aldehyde decarbonylase [EC:4.1.99.5]
biological_process	single-organism process	Gh_D13G2177	GO:0006631	fatty acid metabolic process	K15404|1|7e-108|341|ath:AT1G02205|aldehyde decarbonylase [EC:4.1.99.5]
biological_process	metabolic process	Gh_D13G2177	GO:0009058	biosynthetic process	K15404|1|7e-108|341|ath:AT1G02205|aldehyde decarbonylase [EC:4.1.99.5]
biological_process	cellular process	Gh_D13G2177	GO:0043446	cellular alkane metabolic process	K15404|1|7e-108|341|ath:AT1G02205|aldehyde decarbonylase [EC:4.1.99.5]
biological_process	metabolic process	Gh_D13G2177	GO:0043446	cellular alkane metabolic process	K15404|1|7e-108|341|ath:AT1G02205|aldehyde decarbonylase [EC:4.1.99.5]
biological_process	single-organism process	Gh_D13G2177	GO:0043446	cellular alkane metabolic process	K15404|1|7e-108|341|ath:AT1G02205|aldehyde decarbonylase [EC:4.1.99.5]
biological_process	developmental process	Gh_D13G2177	GO:0007275	multicellular organismal development	K15404|1|7e-108|341|ath:AT1G02205|aldehyde decarbonylase [EC:4.1.99.5]
biological_process	multicellular organismal process	Gh_D13G2177	GO:0007275	multicellular organismal development	K15404|1|7e-108|341|ath:AT1G02205|aldehyde decarbonylase [EC:4.1.99.5]
biological_process	single-organism process	Gh_D13G2177	GO:0007275	multicellular organismal development	K15404|1|7e-108|341|ath:AT1G02205|aldehyde decarbonylase [EC:4.1.99.5]
biological_process	developmental process	Gh_D13G2177	GO:0003006	developmental process involved in reproduction	K15404|1|7e-108|341|ath:AT1G02205|aldehyde decarbonylase [EC:4.1.99.5]
biological_process	reproductive process	Gh_D13G2177	GO:0003006	developmental process involved in reproduction	K15404|1|7e-108|341|ath:AT1G02205|aldehyde decarbonylase [EC:4.1.99.5]
biological_process	metabolic process	Gh_D13G2179	GO:0008152	metabolic process	K00967|1|0.0|662|vvi:100251543|ethanolamine-phosphate cytidylyltransferase [EC:2.7.7.14]
molecular_function	catalytic activity	Gh_A07G1140	GO:0004672	protein kinase activity	K08286|1|1e-67|226|aly:ARALYDRAFT_905010|protein-serine/threonine kinase [EC:2.7.11.-]!K08282|5|8e-65|224|ath:AT3G45780|non-specific serine/threonine protein kinase [EC:2.7.11.1]
molecular_function	binding	Gh_A07G1140	GO:0032550	purine ribonucleoside binding	K08286|1|1e-67|226|aly:ARALYDRAFT_905010|protein-serine/threonine kinase [EC:2.7.11.-]!K08282|5|8e-65|224|ath:AT3G45780|non-specific serine/threonine protein kinase [EC:2.7.11.1]
biological_process	cellular process	Gh_A07G1140	GO:0006796	phosphate-containing compound metabolic process	K08286|1|1e-67|226|aly:ARALYDRAFT_905010|protein-serine/threonine kinase [EC:2.7.11.-]!K08282|5|8e-65|224|ath:AT3G45780|non-specific serine/threonine protein kinase [EC:2.7.11.1]
biological_process	metabolic process	Gh_A07G1140	GO:0006796	phosphate-containing compound metabolic process	K08286|1|1e-67|226|aly:ARALYDRAFT_905010|protein-serine/threonine kinase [EC:2.7.11.-]!K08282|5|8e-65|224|ath:AT3G45780|non-specific serine/threonine protein kinase [EC:2.7.11.1]
biological_process	cellular process	Gh_A07G1140	GO:0006464	cellular protein modification process	K08286|1|1e-67|226|aly:ARALYDRAFT_905010|protein-serine/threonine kinase [EC:2.7.11.-]!K08282|5|8e-65|224|ath:AT3G45780|non-specific serine/threonine protein kinase [EC:2.7.11.1]
biological_process	metabolic process	Gh_A07G1140	GO:0006464	cellular protein modification process	K08286|1|1e-67|226|aly:ARALYDRAFT_905010|protein-serine/threonine kinase [EC:2.7.11.-]!K08282|5|8e-65|224|ath:AT3G45780|non-specific serine/threonine protein kinase [EC:2.7.11.1]
molecular_function	binding	Gh_D11G2802	GO:0032550	purine ribonucleoside binding	K10901|1|0.0|887|pop:POPTR_811227|bloom syndrome protein [EC:3.6.4.12]
molecular_function	catalytic activity	Gh_D11G2802	GO:0042623	ATPase activity, coupled	K10901|1|0.0|887|pop:POPTR_811227|bloom syndrome protein [EC:3.6.4.12]
biological_process	cellular process	Gh_D11G2802	GO:0009154	purine ribonucleotide catabolic process	K10901|1|0.0|887|pop:POPTR_811227|bloom syndrome protein [EC:3.6.4.12]
biological_process	metabolic process	Gh_D11G2802	GO:0009154	purine ribonucleotide catabolic process	K10901|1|0.0|887|pop:POPTR_811227|bloom syndrome protein [EC:3.6.4.12]
biological_process	single-organism process	Gh_D11G2802	GO:0009154	purine ribonucleotide catabolic process	K10901|1|0.0|887|pop:POPTR_811227|bloom syndrome protein [EC:3.6.4.12]
biological_process	cellular process	Gh_D11G2802	GO:0006259	DNA metabolic process	K10901|1|0.0|887|pop:POPTR_811227|bloom syndrome protein [EC:3.6.4.12]
biological_process	metabolic process	Gh_D11G2802	GO:0006259	DNA metabolic process	K10901|1|0.0|887|pop:POPTR_811227|bloom syndrome protein [EC:3.6.4.12]
biological_process	response to stimulus	Gh_D11G2802	GO:0009414	response to water deprivation	K10901|1|0.0|887|pop:POPTR_811227|bloom syndrome protein [EC:3.6.4.12]
biological_process	response to stimulus	Gh_D11G2802	GO:0009409	response to cold	K10901|1|0.0|887|pop:POPTR_811227|bloom syndrome protein [EC:3.6.4.12]
biological_process	response to stimulus	Gh_D11G2804	GO:0050896	response to stimulus	NA
molecular_function	catalytic activity	Gh_D11G2805	GO:0016772	transferase activity, transferring phosphorus-containing groups	K14489|1|3e-21|101|sbi:SORBI_01g010070|arabidopsis histidine kinase 2/3/4 (cytokinin receptor) [EC:2.7.13.3]
biological_process	biological regulation	Gh_D11G2805	GO:0007165	signal transduction	K14489|1|3e-21|101|sbi:SORBI_01g010070|arabidopsis histidine kinase 2/3/4 (cytokinin receptor) [EC:2.7.13.3]
biological_process	cellular process	Gh_D11G2805	GO:0007165	signal transduction	K14489|1|3e-21|101|sbi:SORBI_01g010070|arabidopsis histidine kinase 2/3/4 (cytokinin receptor) [EC:2.7.13.3]
biological_process	regulation of biological process	Gh_D11G2805	GO:0007165	signal transduction	K14489|1|3e-21|101|sbi:SORBI_01g010070|arabidopsis histidine kinase 2/3/4 (cytokinin receptor) [EC:2.7.13.3]
biological_process	response to stimulus	Gh_D11G2805	GO:0007165	signal transduction	K14489|1|3e-21|101|sbi:SORBI_01g010070|arabidopsis histidine kinase 2/3/4 (cytokinin receptor) [EC:2.7.13.3]
biological_process	signaling	Gh_D11G2805	GO:0007165	signal transduction	K14489|1|3e-21|101|sbi:SORBI_01g010070|arabidopsis histidine kinase 2/3/4 (cytokinin receptor) [EC:2.7.13.3]
biological_process	single-organism process	Gh_D11G2805	GO:0007165	signal transduction	K14489|1|3e-21|101|sbi:SORBI_01g010070|arabidopsis histidine kinase 2/3/4 (cytokinin receptor) [EC:2.7.13.3]
cellular_component	cell	Gh_D11G2806	GO:0043231	intracellular membrane-bounded organelle	K08057|1|0.0|589|mtr:MTR_1g083960|calreticulin
cellular_component	cell part	Gh_D11G2806	GO:0043231	intracellular membrane-bounded organelle	K08057|1|0.0|589|mtr:MTR_1g083960|calreticulin
cellular_component	organelle	Gh_D11G2806	GO:0043231	intracellular membrane-bounded organelle	K08057|1|0.0|589|mtr:MTR_1g083960|calreticulin
molecular_function	binding	Gh_D11G2806	GO:0046872	metal ion binding	K08057|1|0.0|589|mtr:MTR_1g083960|calreticulin
molecular_function	binding	Gh_D11G2806	GO:0005515	protein binding	K08057|1|0.0|589|mtr:MTR_1g083960|calreticulin
biological_process	cellular process	Gh_D11G2806	GO:0044267	cellular protein metabolic process	K08057|1|0.0|589|mtr:MTR_1g083960|calreticulin
biological_process	metabolic process	Gh_D11G2806	GO:0044267	cellular protein metabolic process	K08057|1|0.0|589|mtr:MTR_1g083960|calreticulin
cellular_component	cell	Gh_D11G2810	GO:0044429	mitochondrial part	K08675|1|0.0|1527|pop:POPTR_894071|Lon-like ATP-dependent protease [EC:3.4.21.-]
cellular_component	cell part	Gh_D11G2810	GO:0044429	mitochondrial part	K08675|1|0.0|1527|pop:POPTR_894071|Lon-like ATP-dependent protease [EC:3.4.21.-]
cellular_component	organelle	Gh_D11G2810	GO:0044429	mitochondrial part	K08675|1|0.0|1527|pop:POPTR_894071|Lon-like ATP-dependent protease [EC:3.4.21.-]
cellular_component	organelle part	Gh_D11G2810	GO:0044429	mitochondrial part	K08675|1|0.0|1527|pop:POPTR_894071|Lon-like ATP-dependent protease [EC:3.4.21.-]
molecular_function	catalytic activity	Gh_D11G2810	GO:0004175	endopeptidase activity	K08675|1|0.0|1527|pop:POPTR_894071|Lon-like ATP-dependent protease [EC:3.4.21.-]
molecular_function	binding	Gh_D11G2810	GO:0032550	purine ribonucleoside binding	K08675|1|0.0|1527|pop:POPTR_894071|Lon-like ATP-dependent protease [EC:3.4.21.-]
molecular_function	binding	Gh_D11G2810	GO:0003677	DNA binding	K08675|1|0.0|1527|pop:POPTR_894071|Lon-like ATP-dependent protease [EC:3.4.21.-]
molecular_function	catalytic activity	Gh_D11G2810	GO:0042623	ATPase activity, coupled	K08675|1|0.0|1527|pop:POPTR_894071|Lon-like ATP-dependent protease [EC:3.4.21.-]
biological_process	biological regulation	Gh_D11G2810	GO:0090329	regulation of DNA-dependent DNA replication	K08675|1|0.0|1527|pop:POPTR_894071|Lon-like ATP-dependent protease [EC:3.4.21.-]
biological_process	cellular process	Gh_D11G2810	GO:0090329	regulation of DNA-dependent DNA replication	K08675|1|0.0|1527|pop:POPTR_894071|Lon-like ATP-dependent protease [EC:3.4.21.-]
biological_process	metabolic process	Gh_D11G2810	GO:0090329	regulation of DNA-dependent DNA replication	K08675|1|0.0|1527|pop:POPTR_894071|Lon-like ATP-dependent protease [EC:3.4.21.-]
biological_process	regulation of biological process	Gh_D11G2810	GO:0090329	regulation of DNA-dependent DNA replication	K08675|1|0.0|1527|pop:POPTR_894071|Lon-like ATP-dependent protease [EC:3.4.21.-]
biological_process	cellular component organization or biogenesis	Gh_D11G2810	GO:0043623	cellular protein complex assembly	K08675|1|0.0|1527|pop:POPTR_894071|Lon-like ATP-dependent protease [EC:3.4.21.-]
biological_process	cellular process	Gh_D11G2810	GO:0009154	purine ribonucleotide catabolic process	K08675|1|0.0|1527|pop:POPTR_894071|Lon-like ATP-dependent protease [EC:3.4.21.-]
biological_process	metabolic process	Gh_D11G2810	GO:0009154	purine ribonucleotide catabolic process	K08675|1|0.0|1527|pop:POPTR_894071|Lon-like ATP-dependent protease [EC:3.4.21.-]
biological_process	single-organism process	Gh_D11G2810	GO:0009154	purine ribonucleotide catabolic process	K08675|1|0.0|1527|pop:POPTR_894071|Lon-like ATP-dependent protease [EC:3.4.21.-]
biological_process	cellular process	Gh_D11G2810	GO:0019941	modification-dependent protein catabolic process	K08675|1|0.0|1527|pop:POPTR_894071|Lon-like ATP-dependent protease [EC:3.4.21.-]
biological_process	metabolic process	Gh_D11G2810	GO:0019941	modification-dependent protein catabolic process	K08675|1|0.0|1527|pop:POPTR_894071|Lon-like ATP-dependent protease [EC:3.4.21.-]
biological_process	response to stimulus	Gh_D11G2810	GO:0006979	response to oxidative stress	K08675|1|0.0|1527|pop:POPTR_894071|Lon-like ATP-dependent protease [EC:3.4.21.-]
molecular_function	catalytic activity	Gh_D11G2812	GO:0016765	transferase activity, transferring alkyl or aryl (other than methyl) groups	K05953|1|7e-176|490|pop:POPTR_581960|nicotianamine synthase [EC:2.5.1.43]
biological_process	cellular process	Gh_D11G2812	GO:0018130	heterocycle biosynthetic process	K05953|1|7e-176|490|pop:POPTR_581960|nicotianamine synthase [EC:2.5.1.43]
biological_process	metabolic process	Gh_D11G2812	GO:0018130	heterocycle biosynthetic process	K05953|1|7e-176|490|pop:POPTR_581960|nicotianamine synthase [EC:2.5.1.43]
molecular_function	binding	Gh_D11G2813	GO:0003677	DNA binding	NA
cellular_component	membrane	Gh_D11G2817	GO:0031224	intrinsic component of membrane	K05666|1|0.0|579|olu:OSTLU_35503|ATP-binding cassette, subfamily C (CFTR/MRP), member 2!K05658|2|5e-54|208|rcu:RCOM_0460530|ATP-binding cassette, subfamily B (MDR/TAP), member 1
cellular_component	membrane part	Gh_D11G2817	GO:0031224	intrinsic component of membrane	K05666|1|0.0|579|olu:OSTLU_35503|ATP-binding cassette, subfamily C (CFTR/MRP), member 2!K05658|2|5e-54|208|rcu:RCOM_0460530|ATP-binding cassette, subfamily B (MDR/TAP), member 1
molecular_function	catalytic activity	Gh_D11G2817	GO:0017111	nucleoside-triphosphatase activity	K05666|1|0.0|579|olu:OSTLU_35503|ATP-binding cassette, subfamily C (CFTR/MRP), member 2!K05658|2|5e-54|208|rcu:RCOM_0460530|ATP-binding cassette, subfamily B (MDR/TAP), member 1
molecular_function	binding	Gh_D11G2817	GO:0032550	purine ribonucleoside binding	K05666|1|0.0|579|olu:OSTLU_35503|ATP-binding cassette, subfamily C (CFTR/MRP), member 2!K05658|2|5e-54|208|rcu:RCOM_0460530|ATP-binding cassette, subfamily B (MDR/TAP), member 1
molecular_function	transporter activity	Gh_D11G2817	GO:0015405	P-P-bond-hydrolysis-driven transmembrane transporter activity	K05666|1|0.0|579|olu:OSTLU_35503|ATP-binding cassette, subfamily C (CFTR/MRP), member 2!K05658|2|5e-54|208|rcu:RCOM_0460530|ATP-binding cassette, subfamily B (MDR/TAP), member 1
biological_process	cellular process	Gh_D11G2817	GO:0009154	purine ribonucleotide catabolic process	K05666|1|0.0|579|olu:OSTLU_35503|ATP-binding cassette, subfamily C (CFTR/MRP), member 2!K05658|2|5e-54|208|rcu:RCOM_0460530|ATP-binding cassette, subfamily B (MDR/TAP), member 1
biological_process	metabolic process	Gh_D11G2817	GO:0009154	purine ribonucleotide catabolic process	K05666|1|0.0|579|olu:OSTLU_35503|ATP-binding cassette, subfamily C (CFTR/MRP), member 2!K05658|2|5e-54|208|rcu:RCOM_0460530|ATP-binding cassette, subfamily B (MDR/TAP), member 1
biological_process	single-organism process	Gh_D11G2817	GO:0009154	purine ribonucleotide catabolic process	K05666|1|0.0|579|olu:OSTLU_35503|ATP-binding cassette, subfamily C (CFTR/MRP), member 2!K05658|2|5e-54|208|rcu:RCOM_0460530|ATP-binding cassette, subfamily B (MDR/TAP), member 1
biological_process	localization	Gh_D11G2817	GO:0051234	establishment of localization	K05666|1|0.0|579|olu:OSTLU_35503|ATP-binding cassette, subfamily C (CFTR/MRP), member 2!K05658|2|5e-54|208|rcu:RCOM_0460530|ATP-binding cassette, subfamily B (MDR/TAP), member 1
cellular_component	cell	Gh_D11G2818	GO:0005840	ribosome	K02736|1|2e-160|444|vvi:100263853|20S proteasome subunit beta 7 [EC:3.4.25.1]
cellular_component	cell part	Gh_D11G2818	GO:0005840	ribosome	K02736|1|2e-160|444|vvi:100263853|20S proteasome subunit beta 7 [EC:3.4.25.1]
cellular_component	macromolecular complex	Gh_D11G2818	GO:0005840	ribosome	K02736|1|2e-160|444|vvi:100263853|20S proteasome subunit beta 7 [EC:3.4.25.1]
cellular_component	organelle	Gh_D11G2818	GO:0005840	ribosome	K02736|1|2e-160|444|vvi:100263853|20S proteasome subunit beta 7 [EC:3.4.25.1]
cellular_component	cell	Gh_D11G2818	GO:0043231	intracellular membrane-bounded organelle	K02736|1|2e-160|444|vvi:100263853|20S proteasome subunit beta 7 [EC:3.4.25.1]
cellular_component	cell part	Gh_D11G2818	GO:0043231	intracellular membrane-bounded organelle	K02736|1|2e-160|444|vvi:100263853|20S proteasome subunit beta 7 [EC:3.4.25.1]
cellular_component	organelle	Gh_D11G2818	GO:0043231	intracellular membrane-bounded organelle	K02736|1|2e-160|444|vvi:100263853|20S proteasome subunit beta 7 [EC:3.4.25.1]
cellular_component	cell	Gh_D11G2818	GO:0000502	proteasome complex	K02736|1|2e-160|444|vvi:100263853|20S proteasome subunit beta 7 [EC:3.4.25.1]
cellular_component	cell part	Gh_D11G2818	GO:0000502	proteasome complex	K02736|1|2e-160|444|vvi:100263853|20S proteasome subunit beta 7 [EC:3.4.25.1]
cellular_component	macromolecular complex	Gh_D11G2818	GO:0000502	proteasome complex	K02736|1|2e-160|444|vvi:100263853|20S proteasome subunit beta 7 [EC:3.4.25.1]
molecular_function	catalytic activity	Gh_D11G2818	GO:0004175	endopeptidase activity	K02736|1|2e-160|444|vvi:100263853|20S proteasome subunit beta 7 [EC:3.4.25.1]
biological_process	response to stimulus	Gh_D11G2818	GO:0006970	response to osmotic stress	K02736|1|2e-160|444|vvi:100263853|20S proteasome subunit beta 7 [EC:3.4.25.1]
biological_process	metabolic process	Gh_D11G2818	GO:0006508	proteolysis	K02736|1|2e-160|444|vvi:100263853|20S proteasome subunit beta 7 [EC:3.4.25.1]
biological_process	response to stimulus	Gh_D11G2818	GO:0010038	response to metal ion	K02736|1|2e-160|444|vvi:100263853|20S proteasome subunit beta 7 [EC:3.4.25.1]
cellular_component	cell	Gh_D13G0600	GO:0009532	plastid stroma	K04564|1|2e-64|204|gmx:100814802|superoxide dismutase, Fe-Mn family [EC:1.15.1.1]
cellular_component	cell part	Gh_D13G0600	GO:0009532	plastid stroma	K04564|1|2e-64|204|gmx:100814802|superoxide dismutase, Fe-Mn family [EC:1.15.1.1]
cellular_component	organelle	Gh_D13G0600	GO:0009532	plastid stroma	K04564|1|2e-64|204|gmx:100814802|superoxide dismutase, Fe-Mn family [EC:1.15.1.1]
cellular_component	organelle part	Gh_D13G0600	GO:0009532	plastid stroma	K04564|1|2e-64|204|gmx:100814802|superoxide dismutase, Fe-Mn family [EC:1.15.1.1]
cellular_component	nucleoid	Gh_D13G0600	GO:0009295	nucleoid	K04564|1|2e-64|204|gmx:100814802|superoxide dismutase, Fe-Mn family [EC:1.15.1.1]
molecular_function	antioxidant activity	Gh_D13G0600	GO:0016209	antioxidant activity	K04564|1|2e-64|204|gmx:100814802|superoxide dismutase, Fe-Mn family [EC:1.15.1.1]
molecular_function	binding	Gh_D13G0600	GO:0043169	cation binding	K04564|1|2e-64|204|gmx:100814802|superoxide dismutase, Fe-Mn family [EC:1.15.1.1]
molecular_function	catalytic activity	Gh_D13G0600	GO:0003824	catalytic activity	K04564|1|2e-64|204|gmx:100814802|superoxide dismutase, Fe-Mn family [EC:1.15.1.1]
biological_process	metabolic process	Gh_D13G0600	GO:0044710	single-organism metabolic process	K04564|1|2e-64|204|gmx:100814802|superoxide dismutase, Fe-Mn family [EC:1.15.1.1]
biological_process	single-organism process	Gh_D13G0600	GO:0044710	single-organism metabolic process	K04564|1|2e-64|204|gmx:100814802|superoxide dismutase, Fe-Mn family [EC:1.15.1.1]
biological_process	cellular process	Gh_D13G0600	GO:0072593	reactive oxygen species metabolic process	K04564|1|2e-64|204|gmx:100814802|superoxide dismutase, Fe-Mn family [EC:1.15.1.1]
biological_process	metabolic process	Gh_D13G0600	GO:0072593	reactive oxygen species metabolic process	K04564|1|2e-64|204|gmx:100814802|superoxide dismutase, Fe-Mn family [EC:1.15.1.1]
molecular_function	binding	Gh_D13G0604	GO:0046914	transition metal ion binding	K11982|1|1e-63|206|mtr:MTR_6g079660|E3 ubiquitin-protein ligase RNF115/126 [EC:6.3.2.19]
molecular_function	catalytic activity	Gh_D13G0604	GO:0003824	catalytic activity	K11982|1|1e-63|206|mtr:MTR_6g079660|E3 ubiquitin-protein ligase RNF115/126 [EC:6.3.2.19]
biological_process	cellular process	Gh_D13G0604	GO:0032446	protein modification by small protein conjugation	K11982|1|1e-63|206|mtr:MTR_6g079660|E3 ubiquitin-protein ligase RNF115/126 [EC:6.3.2.19]
biological_process	metabolic process	Gh_D13G0604	GO:0032446	protein modification by small protein conjugation	K11982|1|1e-63|206|mtr:MTR_6g079660|E3 ubiquitin-protein ligase RNF115/126 [EC:6.3.2.19]
molecular_function	catalytic activity	Gh_D11G0729	GO:0035252	UDP-xylosyltransferase activity	NA
cellular_component	cell	Gh_D11G0730	GO:0043231	intracellular membrane-bounded organelle	K09272|1|0.0|1025|rcu:RCOM_0855030|structure-specific recognition protein 1
cellular_component	cell part	Gh_D11G0730	GO:0043231	intracellular membrane-bounded organelle	K09272|1|0.0|1025|rcu:RCOM_0855030|structure-specific recognition protein 1
cellular_component	organelle	Gh_D11G0730	GO:0043231	intracellular membrane-bounded organelle	K09272|1|0.0|1025|rcu:RCOM_0855030|structure-specific recognition protein 1
molecular_function	catalytic activity	Gh_D11G0730	GO:0016628	oxidoreductase activity, acting on the CH-CH group of donors, NAD or NADP as acceptor	K09272|1|0.0|1025|rcu:RCOM_0855030|structure-specific recognition protein 1
molecular_function	binding	Gh_D11G0730	GO:0003676	nucleic acid binding	K09272|1|0.0|1025|rcu:RCOM_0855030|structure-specific recognition protein 1
biological_process	metabolic process	Gh_D11G0730	GO:0044710	single-organism metabolic process	K09272|1|0.0|1025|rcu:RCOM_0855030|structure-specific recognition protein 1
biological_process	single-organism process	Gh_D11G0730	GO:0044710	single-organism metabolic process	K09272|1|0.0|1025|rcu:RCOM_0855030|structure-specific recognition protein 1
cellular_component	membrane	Gh_D11G0732	GO:0016020	membrane	K05658|1|0.0|660|vvi:100262734|ATP-binding cassette, subfamily B (MDR/TAP), member 1!K00924|2|4e-157|452|osa:4337593|[EC:2.7.1.-]
molecular_function	binding	Gh_D11G0732	GO:0032550	purine ribonucleoside binding	K05658|1|0.0|660|vvi:100262734|ATP-binding cassette, subfamily B (MDR/TAP), member 1!K00924|2|4e-157|452|osa:4337593|[EC:2.7.1.-]
molecular_function	catalytic activity	Gh_D11G0732	GO:0004702	receptor signaling protein serine/threonine kinase activity	K05658|1|0.0|660|vvi:100262734|ATP-binding cassette, subfamily B (MDR/TAP), member 1!K00924|2|4e-157|452|osa:4337593|[EC:2.7.1.-]
molecular_function	molecular transducer activity	Gh_D11G0732	GO:0004702	receptor signaling protein serine/threonine kinase activity	K05658|1|0.0|660|vvi:100262734|ATP-binding cassette, subfamily B (MDR/TAP), member 1!K00924|2|4e-157|452|osa:4337593|[EC:2.7.1.-]
biological_process	biological regulation	Gh_D11G0732	GO:0035556	intracellular signal transduction	K05658|1|0.0|660|vvi:100262734|ATP-binding cassette, subfamily B (MDR/TAP), member 1!K00924|2|4e-157|452|osa:4337593|[EC:2.7.1.-]
biological_process	cellular process	Gh_D11G0732	GO:0035556	intracellular signal transduction	K05658|1|0.0|660|vvi:100262734|ATP-binding cassette, subfamily B (MDR/TAP), member 1!K00924|2|4e-157|452|osa:4337593|[EC:2.7.1.-]
biological_process	regulation of biological process	Gh_D11G0732	GO:0035556	intracellular signal transduction	K05658|1|0.0|660|vvi:100262734|ATP-binding cassette, subfamily B (MDR/TAP), member 1!K00924|2|4e-157|452|osa:4337593|[EC:2.7.1.-]
biological_process	response to stimulus	Gh_D11G0732	GO:0035556	intracellular signal transduction	K05658|1|0.0|660|vvi:100262734|ATP-binding cassette, subfamily B (MDR/TAP), member 1!K00924|2|4e-157|452|osa:4337593|[EC:2.7.1.-]
biological_process	signaling	Gh_D11G0732	GO:0035556	intracellular signal transduction	K05658|1|0.0|660|vvi:100262734|ATP-binding cassette, subfamily B (MDR/TAP), member 1!K00924|2|4e-157|452|osa:4337593|[EC:2.7.1.-]
biological_process	single-organism process	Gh_D11G0732	GO:0035556	intracellular signal transduction	K05658|1|0.0|660|vvi:100262734|ATP-binding cassette, subfamily B (MDR/TAP), member 1!K00924|2|4e-157|452|osa:4337593|[EC:2.7.1.-]
biological_process	biological regulation	Gh_D11G0732	GO:0032147	activation of protein kinase activity	K05658|1|0.0|660|vvi:100262734|ATP-binding cassette, subfamily B (MDR/TAP), member 1!K00924|2|4e-157|452|osa:4337593|[EC:2.7.1.-]
biological_process	cellular process	Gh_D11G0732	GO:0032147	activation of protein kinase activity	K05658|1|0.0|660|vvi:100262734|ATP-binding cassette, subfamily B (MDR/TAP), member 1!K00924|2|4e-157|452|osa:4337593|[EC:2.7.1.-]
biological_process	metabolic process	Gh_D11G0732	GO:0032147	activation of protein kinase activity	K05658|1|0.0|660|vvi:100262734|ATP-binding cassette, subfamily B (MDR/TAP), member 1!K00924|2|4e-157|452|osa:4337593|[EC:2.7.1.-]
biological_process	positive regulation of biological process	Gh_D11G0732	GO:0032147	activation of protein kinase activity	K05658|1|0.0|660|vvi:100262734|ATP-binding cassette, subfamily B (MDR/TAP), member 1!K00924|2|4e-157|452|osa:4337593|[EC:2.7.1.-]
biological_process	regulation of biological process	Gh_D11G0732	GO:0032147	activation of protein kinase activity	K05658|1|0.0|660|vvi:100262734|ATP-binding cassette, subfamily B (MDR/TAP), member 1!K00924|2|4e-157|452|osa:4337593|[EC:2.7.1.-]
cellular_component	membrane	Gh_D11G0733	GO:0031224	intrinsic component of membrane	K09874|1|2e-114|332|osa:4330713|aquaporin NIP
cellular_component	membrane part	Gh_D11G0733	GO:0031224	intrinsic component of membrane	K09874|1|2e-114|332|osa:4330713|aquaporin NIP
biological_process	localization	Gh_D11G0733	GO:0051234	establishment of localization	K09874|1|2e-114|332|osa:4330713|aquaporin NIP
cellular_component	cell	Gh_D11G0734	GO:0044437	vacuolar part	K15015|1|0.0|541|gmx:100794374|solute carrier family 32 (vesicular inhibitory amino acid transporter)
cellular_component	cell part	Gh_D11G0734	GO:0044437	vacuolar part	K15015|1|0.0|541|gmx:100794374|solute carrier family 32 (vesicular inhibitory amino acid transporter)
cellular_component	organelle	Gh_D11G0734	GO:0044437	vacuolar part	K15015|1|0.0|541|gmx:100794374|solute carrier family 32 (vesicular inhibitory amino acid transporter)
cellular_component	organelle part	Gh_D11G0734	GO:0044437	vacuolar part	K15015|1|0.0|541|gmx:100794374|solute carrier family 32 (vesicular inhibitory amino acid transporter)
cellular_component	membrane	Gh_D11G0734	GO:0031224	intrinsic component of membrane	K15015|1|0.0|541|gmx:100794374|solute carrier family 32 (vesicular inhibitory amino acid transporter)
cellular_component	membrane part	Gh_D11G0734	GO:0031224	intrinsic component of membrane	K15015|1|0.0|541|gmx:100794374|solute carrier family 32 (vesicular inhibitory amino acid transporter)
molecular_function	binding	Gh_A10G0875	GO:0046914	transition metal ion binding	K09755|1|0.0|766|gmx:100783430|ferulate-5-hydroxylase [EC:1.14.-.-]
molecular_function	catalytic activity	Gh_A10G0875	GO:0016491	oxidoreductase activity	K09755|1|0.0|766|gmx:100783430|ferulate-5-hydroxylase [EC:1.14.-.-]
molecular_function	binding	Gh_A10G0875	GO:0046906	tetrapyrrole binding	K09755|1|0.0|766|gmx:100783430|ferulate-5-hydroxylase [EC:1.14.-.-]
biological_process	metabolic process	Gh_A10G0875	GO:0044710	single-organism metabolic process	K09755|1|0.0|766|gmx:100783430|ferulate-5-hydroxylase [EC:1.14.-.-]
biological_process	single-organism process	Gh_A10G0875	GO:0044710	single-organism metabolic process	K09755|1|0.0|766|gmx:100783430|ferulate-5-hydroxylase [EC:1.14.-.-]
molecular_function	catalytic activity	Gh_A10G0878	GO:0003824	catalytic activity	NA
cellular_component	cell	Gh_A10G0879	GO:0044464	cell part	K01711|1|1e-68|212|pop:POPTR_1083784|GDPmannose 4,6-dehydratase [EC:4.2.1.47]
cellular_component	cell part	Gh_A10G0879	GO:0044464	cell part	K01711|1|1e-68|212|pop:POPTR_1083784|GDPmannose 4,6-dehydratase [EC:4.2.1.47]
molecular_function	binding	Gh_A10G0879	GO:0048037	cofactor binding	K01711|1|1e-68|212|pop:POPTR_1083784|GDPmannose 4,6-dehydratase [EC:4.2.1.47]
molecular_function	catalytic activity	Gh_A10G0879	GO:0016836	hydro-lyase activity	K01711|1|1e-68|212|pop:POPTR_1083784|GDPmannose 4,6-dehydratase [EC:4.2.1.47]
biological_process	cellular process	Gh_A10G0879	GO:0009225	nucleotide-sugar metabolic process	K01711|1|1e-68|212|pop:POPTR_1083784|GDPmannose 4,6-dehydratase [EC:4.2.1.47]
biological_process	metabolic process	Gh_A10G0879	GO:0009225	nucleotide-sugar metabolic process	K01711|1|1e-68|212|pop:POPTR_1083784|GDPmannose 4,6-dehydratase [EC:4.2.1.47]
biological_process	single-organism process	Gh_A10G0879	GO:0009225	nucleotide-sugar metabolic process	K01711|1|1e-68|212|pop:POPTR_1083784|GDPmannose 4,6-dehydratase [EC:4.2.1.47]
molecular_function	catalytic activity	Gh_A10G0880	GO:0016859	cis-trans isomerase activity	K09578|1|5e-72|211|pop:POPTR_820087|peptidyl-prolyl cis-trans isomerase NIMA-interacting 1 [EC:5.2.1.8]
biological_process	cellular process	Gh_A10G0880	GO:0018208	peptidyl-proline modification	K09578|1|5e-72|211|pop:POPTR_820087|peptidyl-prolyl cis-trans isomerase NIMA-interacting 1 [EC:5.2.1.8]
biological_process	metabolic process	Gh_A10G0880	GO:0018208	peptidyl-proline modification	K09578|1|5e-72|211|pop:POPTR_820087|peptidyl-prolyl cis-trans isomerase NIMA-interacting 1 [EC:5.2.1.8]
cellular_component	cell	Gh_A10G0881	GO:0043231	intracellular membrane-bounded organelle	K02938|1|2e-171|474|aly:ARALYDRAFT_491018|large subunit ribosomal protein L8e
cellular_component	cell part	Gh_A10G0881	GO:0043231	intracellular membrane-bounded organelle	K02938|1|2e-171|474|aly:ARALYDRAFT_491018|large subunit ribosomal protein L8e
cellular_component	organelle	Gh_A10G0881	GO:0043231	intracellular membrane-bounded organelle	K02938|1|2e-171|474|aly:ARALYDRAFT_491018|large subunit ribosomal protein L8e
cellular_component	cell	Gh_A10G0881	GO:0015934	large ribosomal subunit	K02938|1|2e-171|474|aly:ARALYDRAFT_491018|large subunit ribosomal protein L8e
cellular_component	cell part	Gh_A10G0881	GO:0015934	large ribosomal subunit	K02938|1|2e-171|474|aly:ARALYDRAFT_491018|large subunit ribosomal protein L8e
cellular_component	macromolecular complex	Gh_A10G0881	GO:0015934	large ribosomal subunit	K02938|1|2e-171|474|aly:ARALYDRAFT_491018|large subunit ribosomal protein L8e
cellular_component	organelle	Gh_A10G0881	GO:0015934	large ribosomal subunit	K02938|1|2e-171|474|aly:ARALYDRAFT_491018|large subunit ribosomal protein L8e
cellular_component	organelle part	Gh_A10G0881	GO:0015934	large ribosomal subunit	K02938|1|2e-171|474|aly:ARALYDRAFT_491018|large subunit ribosomal protein L8e
cellular_component	membrane	Gh_A10G0881	GO:0016020	membrane	K02938|1|2e-171|474|aly:ARALYDRAFT_491018|large subunit ribosomal protein L8e
molecular_function	binding	Gh_A10G0881	GO:0003676	nucleic acid binding	K02938|1|2e-171|474|aly:ARALYDRAFT_491018|large subunit ribosomal protein L8e
molecular_function	structural molecule activity	Gh_A10G0881	GO:0005198	structural molecule activity	K02938|1|2e-171|474|aly:ARALYDRAFT_491018|large subunit ribosomal protein L8e
biological_process	metabolic process	Gh_A10G0881	GO:0010467	gene expression	K02938|1|2e-171|474|aly:ARALYDRAFT_491018|large subunit ribosomal protein L8e
biological_process	cellular process	Gh_A10G0884	GO:0030154	cell differentiation	NA
biological_process	developmental process	Gh_A10G0884	GO:0030154	cell differentiation	NA
biological_process	single-organism process	Gh_A10G0884	GO:0030154	cell differentiation	NA
biological_process	developmental process	Gh_A10G0884	GO:0048513	organ development	NA
biological_process	multicellular organismal process	Gh_A10G0884	GO:0048513	organ development	NA
biological_process	single-organism process	Gh_A10G0884	GO:0048513	organ development	NA
biological_process	biological regulation	Gh_A10G0884	GO:0050794	regulation of cellular process	NA
biological_process	cellular process	Gh_A10G0884	GO:0050794	regulation of cellular process	NA
biological_process	regulation of biological process	Gh_A10G0884	GO:0050794	regulation of cellular process	NA
biological_process	developmental process	Gh_A10G0884	GO:0003006	developmental process involved in reproduction	NA
biological_process	reproductive process	Gh_A10G0884	GO:0003006	developmental process involved in reproduction	NA
molecular_function	binding	Gh_A03G1204	GO:0003676	nucleic acid binding	NA
cellular_component	cell	Gh_A03G1205	GO:0016591	DNA-directed RNA polymerase II, holoenzyme	K03007|1|2e-48|148|vvi:100267114|DNA-directed RNA polymerases I, II, and III subunit RPABC5
cellular_component	cell part	Gh_A03G1205	GO:0016591	DNA-directed RNA polymerase II, holoenzyme	K03007|1|2e-48|148|vvi:100267114|DNA-directed RNA polymerases I, II, and III subunit RPABC5
cellular_component	macromolecular complex	Gh_A03G1205	GO:0016591	DNA-directed RNA polymerase II, holoenzyme	K03007|1|2e-48|148|vvi:100267114|DNA-directed RNA polymerases I, II, and III subunit RPABC5
cellular_component	membrane-enclosed lumen	Gh_A03G1205	GO:0016591	DNA-directed RNA polymerase II, holoenzyme	K03007|1|2e-48|148|vvi:100267114|DNA-directed RNA polymerases I, II, and III subunit RPABC5
cellular_component	organelle	Gh_A03G1205	GO:0016591	DNA-directed RNA polymerase II, holoenzyme	K03007|1|2e-48|148|vvi:100267114|DNA-directed RNA polymerases I, II, and III subunit RPABC5
cellular_component	organelle part	Gh_A03G1205	GO:0016591	DNA-directed RNA polymerase II, holoenzyme	K03007|1|2e-48|148|vvi:100267114|DNA-directed RNA polymerases I, II, and III subunit RPABC5
molecular_function	binding	Gh_A03G1205	GO:0003676	nucleic acid binding	K03007|1|2e-48|148|vvi:100267114|DNA-directed RNA polymerases I, II, and III subunit RPABC5
molecular_function	binding	Gh_A03G1205	GO:0046914	transition metal ion binding	K03007|1|2e-48|148|vvi:100267114|DNA-directed RNA polymerases I, II, and III subunit RPABC5
molecular_function	catalytic activity	Gh_A03G1205	GO:0034062	RNA polymerase activity	K03007|1|2e-48|148|vvi:100267114|DNA-directed RNA polymerases I, II, and III subunit RPABC5
biological_process	metabolic process	Gh_A03G1205	GO:0010467	gene expression	K03007|1|2e-48|148|vvi:100267114|DNA-directed RNA polymerases I, II, and III subunit RPABC5
molecular_function	catalytic activity	Gh_A03G1206	GO:0016787	hydrolase activity	K01304|1|5e-94|275|pop:POPTR_834444|pyroglutamyl-peptidase [EC:3.4.19.3]
biological_process	cellular process	Gh_A03G1206	GO:0009062	fatty acid catabolic process	K01304|1|5e-94|275|pop:POPTR_834444|pyroglutamyl-peptidase [EC:3.4.19.3]
biological_process	metabolic process	Gh_A03G1206	GO:0009062	fatty acid catabolic process	K01304|1|5e-94|275|pop:POPTR_834444|pyroglutamyl-peptidase [EC:3.4.19.3]
biological_process	single-organism process	Gh_A03G1206	GO:0009062	fatty acid catabolic process	K01304|1|5e-94|275|pop:POPTR_834444|pyroglutamyl-peptidase [EC:3.4.19.3]
biological_process	cellular process	Gh_A03G1206	GO:0009072	aromatic amino acid family metabolic process	K01304|1|5e-94|275|pop:POPTR_834444|pyroglutamyl-peptidase [EC:3.4.19.3]
biological_process	metabolic process	Gh_A03G1206	GO:0009072	aromatic amino acid family metabolic process	K01304|1|5e-94|275|pop:POPTR_834444|pyroglutamyl-peptidase [EC:3.4.19.3]
biological_process	single-organism process	Gh_A03G1206	GO:0009072	aromatic amino acid family metabolic process	K01304|1|5e-94|275|pop:POPTR_834444|pyroglutamyl-peptidase [EC:3.4.19.3]
biological_process	metabolic process	Gh_A03G1206	GO:0016485	protein processing	K01304|1|5e-94|275|pop:POPTR_834444|pyroglutamyl-peptidase [EC:3.4.19.3]
molecular_function	catalytic activity	Gh_A03G1207	GO:0016798	hydrolase activity, acting on glycosyl bonds	K01184|1|6e-111|353|ath:AT3G57510|polygalacturonase [EC:3.2.1.15]
biological_process	metabolic process	Gh_A03G1207	GO:0008152	metabolic process	K01184|1|6e-111|353|ath:AT3G57510|polygalacturonase [EC:3.2.1.15]
molecular_function	catalytic activity	Gh_A03G1208	GO:0004553	hydrolase activity, hydrolyzing O-glycosyl compounds	K01184|1|0.0|580|rcu:RCOM_1063390|polygalacturonase [EC:3.2.1.15]
biological_process	metabolic process	Gh_A03G1208	GO:0044238	primary metabolic process	K01184|1|0.0|580|rcu:RCOM_1063390|polygalacturonase [EC:3.2.1.15]
molecular_function	catalytic activity	Gh_A03G1209	GO:0016833	oxo-acid-lyase activity	K01661|1|2e-175|493|rcu:RCOM_0527990|naphthoate synthase [EC:4.1.3.36]
biological_process	cellular process	Gh_A03G1209	GO:0009233	menaquinone metabolic process	K01661|1|2e-175|493|rcu:RCOM_0527990|naphthoate synthase [EC:4.1.3.36]
biological_process	metabolic process	Gh_A03G1209	GO:0009233	menaquinone metabolic process	K01661|1|2e-175|493|rcu:RCOM_0527990|naphthoate synthase [EC:4.1.3.36]
biological_process	single-organism process	Gh_A03G1209	GO:0009233	menaquinone metabolic process	K01661|1|2e-175|493|rcu:RCOM_0527990|naphthoate synthase [EC:4.1.3.36]
cellular_component	cell	Gh_A03G1210	GO:0044464	cell part	K07977|1|1e-134|375|aly:ARALYDRAFT_888339|Arf/Sar family, other
cellular_component	cell part	Gh_A03G1210	GO:0044464	cell part	K07977|1|1e-134|375|aly:ARALYDRAFT_888339|Arf/Sar family, other
molecular_function	binding	Gh_A03G1210	GO:0032550	purine ribonucleoside binding	K07977|1|1e-134|375|aly:ARALYDRAFT_888339|Arf/Sar family, other
biological_process	biological regulation	Gh_A03G1210	GO:0035556	intracellular signal transduction	K07977|1|1e-134|375|aly:ARALYDRAFT_888339|Arf/Sar family, other
biological_process	cellular process	Gh_A03G1210	GO:0035556	intracellular signal transduction	K07977|1|1e-134|375|aly:ARALYDRAFT_888339|Arf/Sar family, other
biological_process	regulation of biological process	Gh_A03G1210	GO:0035556	intracellular signal transduction	K07977|1|1e-134|375|aly:ARALYDRAFT_888339|Arf/Sar family, other
biological_process	response to stimulus	Gh_A03G1210	GO:0035556	intracellular signal transduction	K07977|1|1e-134|375|aly:ARALYDRAFT_888339|Arf/Sar family, other
biological_process	signaling	Gh_A03G1210	GO:0035556	intracellular signal transduction	K07977|1|1e-134|375|aly:ARALYDRAFT_888339|Arf/Sar family, other
biological_process	single-organism process	Gh_A03G1210	GO:0035556	intracellular signal transduction	K07977|1|1e-134|375|aly:ARALYDRAFT_888339|Arf/Sar family, other
biological_process	biological regulation	Gh_D08G2586	GO:0009873	ethylene-activated signaling pathway	NA
biological_process	cellular process	Gh_D08G2586	GO:0009873	ethylene-activated signaling pathway	NA
biological_process	regulation of biological process	Gh_D08G2586	GO:0009873	ethylene-activated signaling pathway	NA
biological_process	response to stimulus	Gh_D08G2586	GO:0009873	ethylene-activated signaling pathway	NA
biological_process	signaling	Gh_D08G2586	GO:0009873	ethylene-activated signaling pathway	NA
biological_process	single-organism process	Gh_D08G2586	GO:0009873	ethylene-activated signaling pathway	NA
molecular_function	catalytic activity	Gh_D08G2588	GO:0016829	lyase activity	K01772|1|0.0|654|rcu:RCOM_0798270|ferrochelatase [EC:4.99.1.1]
biological_process	cellular process	Gh_D08G2588	GO:0006779	porphyrin-containing compound biosynthetic process	K01772|1|0.0|654|rcu:RCOM_0798270|ferrochelatase [EC:4.99.1.1]
biological_process	metabolic process	Gh_D08G2588	GO:0006779	porphyrin-containing compound biosynthetic process	K01772|1|0.0|654|rcu:RCOM_0798270|ferrochelatase [EC:4.99.1.1]
molecular_function	binding	Gh_D08G2597	GO:0005488	binding	NA
molecular_function	binding	Gh_A09G0903	GO:0003677	DNA binding	K14431|1|0.0|811|pop:POPTR_1085955|transcription factor TGA
molecular_function	nucleic acid binding transcription factor activity	Gh_A09G0903	GO:0001071	nucleic acid binding transcription factor activity	K14431|1|0.0|811|pop:POPTR_1085955|transcription factor TGA
biological_process	cellular process	Gh_A09G0903	GO:0006351	transcription, DNA-templated	K14431|1|0.0|811|pop:POPTR_1085955|transcription factor TGA
biological_process	metabolic process	Gh_A09G0903	GO:0006351	transcription, DNA-templated	K14431|1|0.0|811|pop:POPTR_1085955|transcription factor TGA
cellular_component	cell	Gh_A09G0905	GO:0044391	ribosomal subunit	K02865|1|9e-136|380|vvi:100263858|large subunit ribosomal protein L10Ae
cellular_component	cell part	Gh_A09G0905	GO:0044391	ribosomal subunit	K02865|1|9e-136|380|vvi:100263858|large subunit ribosomal protein L10Ae
cellular_component	macromolecular complex	Gh_A09G0905	GO:0044391	ribosomal subunit	K02865|1|9e-136|380|vvi:100263858|large subunit ribosomal protein L10Ae
cellular_component	organelle	Gh_A09G0905	GO:0044391	ribosomal subunit	K02865|1|9e-136|380|vvi:100263858|large subunit ribosomal protein L10Ae
cellular_component	organelle part	Gh_A09G0905	GO:0044391	ribosomal subunit	K02865|1|9e-136|380|vvi:100263858|large subunit ribosomal protein L10Ae
molecular_function	binding	Gh_A09G0905	GO:0003676	nucleic acid binding	K02865|1|9e-136|380|vvi:100263858|large subunit ribosomal protein L10Ae
molecular_function	structural molecule activity	Gh_A09G0905	GO:0005198	structural molecule activity	K02865|1|9e-136|380|vvi:100263858|large subunit ribosomal protein L10Ae
biological_process	metabolic process	Gh_A09G0905	GO:0010467	gene expression	K02865|1|9e-136|380|vvi:100263858|large subunit ribosomal protein L10Ae
cellular_component	cell junction	Gh_A09G0906	GO:0005911	cell-cell junction	K12852|1|0.0|1864|vvi:100253367|116 kDa U5 small nuclear ribonucleoprotein component
cellular_component	macromolecular complex	Gh_A09G0906	GO:0032991	macromolecular complex	K12852|1|0.0|1864|vvi:100253367|116 kDa U5 small nuclear ribonucleoprotein component
cellular_component	membrane	Gh_A09G0906	GO:0016020	membrane	K12852|1|0.0|1864|vvi:100253367|116 kDa U5 small nuclear ribonucleoprotein component
cellular_component	cell	Gh_A09G0906	GO:0016604	nuclear body	K12852|1|0.0|1864|vvi:100253367|116 kDa U5 small nuclear ribonucleoprotein component
cellular_component	cell part	Gh_A09G0906	GO:0016604	nuclear body	K12852|1|0.0|1864|vvi:100253367|116 kDa U5 small nuclear ribonucleoprotein component
cellular_component	membrane-enclosed lumen	Gh_A09G0906	GO:0016604	nuclear body	K12852|1|0.0|1864|vvi:100253367|116 kDa U5 small nuclear ribonucleoprotein component
cellular_component	organelle	Gh_A09G0906	GO:0016604	nuclear body	K12852|1|0.0|1864|vvi:100253367|116 kDa U5 small nuclear ribonucleoprotein component
cellular_component	organelle part	Gh_A09G0906	GO:0016604	nuclear body	K12852|1|0.0|1864|vvi:100253367|116 kDa U5 small nuclear ribonucleoprotein component
cellular_component	virion	Gh_A09G0906	GO:0019028	viral capsid	K12852|1|0.0|1864|vvi:100253367|116 kDa U5 small nuclear ribonucleoprotein component
cellular_component	virion part	Gh_A09G0906	GO:0019028	viral capsid	K12852|1|0.0|1864|vvi:100253367|116 kDa U5 small nuclear ribonucleoprotein component
cellular_component	cell	Gh_A09G0906	GO:0030312	external encapsulating structure	K12852|1|0.0|1864|vvi:100253367|116 kDa U5 small nuclear ribonucleoprotein component
cellular_component	cell part	Gh_A09G0906	GO:0030312	external encapsulating structure	K12852|1|0.0|1864|vvi:100253367|116 kDa U5 small nuclear ribonucleoprotein component
molecular_function	binding	Gh_A09G0906	GO:0032550	purine ribonucleoside binding	K12852|1|0.0|1864|vvi:100253367|116 kDa U5 small nuclear ribonucleoprotein component
molecular_function	catalytic activity	Gh_A09G0906	GO:0017111	nucleoside-triphosphatase activity	K12852|1|0.0|1864|vvi:100253367|116 kDa U5 small nuclear ribonucleoprotein component
biological_process	cellular process	Gh_A09G0906	GO:0009560	embryo sac egg cell differentiation	K12852|1|0.0|1864|vvi:100253367|116 kDa U5 small nuclear ribonucleoprotein component
biological_process	developmental process	Gh_A09G0906	GO:0009560	embryo sac egg cell differentiation	K12852|1|0.0|1864|vvi:100253367|116 kDa U5 small nuclear ribonucleoprotein component
biological_process	multi-organism process	Gh_A09G0906	GO:0009560	embryo sac egg cell differentiation	K12852|1|0.0|1864|vvi:100253367|116 kDa U5 small nuclear ribonucleoprotein component
biological_process	multicellular organismal process	Gh_A09G0906	GO:0009560	embryo sac egg cell differentiation	K12852|1|0.0|1864|vvi:100253367|116 kDa U5 small nuclear ribonucleoprotein component
biological_process	reproduction	Gh_A09G0906	GO:0009560	embryo sac egg cell differentiation	K12852|1|0.0|1864|vvi:100253367|116 kDa U5 small nuclear ribonucleoprotein component
biological_process	reproductive process	Gh_A09G0906	GO:0009560	embryo sac egg cell differentiation	K12852|1|0.0|1864|vvi:100253367|116 kDa U5 small nuclear ribonucleoprotein component
biological_process	single-organism process	Gh_A09G0906	GO:0009560	embryo sac egg cell differentiation	K12852|1|0.0|1864|vvi:100253367|116 kDa U5 small nuclear ribonucleoprotein component
biological_process	cellular process	Gh_A09G0906	GO:0009154	purine ribonucleotide catabolic process	K12852|1|0.0|1864|vvi:100253367|116 kDa U5 small nuclear ribonucleoprotein component
biological_process	metabolic process	Gh_A09G0906	GO:0009154	purine ribonucleotide catabolic process	K12852|1|0.0|1864|vvi:100253367|116 kDa U5 small nuclear ribonucleoprotein component
biological_process	single-organism process	Gh_A09G0906	GO:0009154	purine ribonucleotide catabolic process	K12852|1|0.0|1864|vvi:100253367|116 kDa U5 small nuclear ribonucleoprotein component
