# Supplementary material for: Resequencing of cv CRI‐12 family reveals haplotype block inheritance and recombination of agronomically important genes in artificial selection
Source: Plant Biotechnol J. 2018 Dec 3;17(5):945–55. doi: 10.1111/pbi.13030 (PMC6587942; doi:10.1111/pbi.13030)
Supplement: Supplementary file 15 — Table S14 SNP modules polymorphism analysis in CRI12 family. [file PBI-17-945-s011.xlsx]

## Sheet: 工作表1
Supplementary Table 14 SNP modules polymorphysim analysis in CRI12 family
Chr	Length	SNPs	Uganda4	Xingtai6871	Yumian11	CRI-12	Jinmian20	Jinmian33	Lumianyan16	Yumian2067
A01	101	86160704;86160784;86160805	RRR	RRR	RRR	RRR	RRR	RRR	RRR	RRR
A01	343	86967748;86968085;86968091	YMR	YMR	YMR	YMR	YMR	YMR	YMR	YMR
A01	148	88397402;88397550	RR	RR	RR	RR	RR	RR	RR	RR
A01	108	89877720;89877795;89877828	SYW	SYW	SYW	SYW	SYW	SYW	SYW	SYW
A01	2846	89930188;89932579;89933034	AAG	AAG	AAG	AAG	AAG	AAG	AAG	AAG
A01	3998	89944546;89944927;89946562;89948544	TAGC	TAGC	TAGC	TAGC	TAGC	TAGC	TAGC	TAGC
A01	5501	89961381;89961681;89962825;89964468;89966270;89966882	TGCACA	TGCACA	TGCACA	TGCACA	TGCACA	TGCACA	TGCACA	TGCACA
A01	15840	89970474;89971468;89971747;89972241;89972257;89972635;89972735;89973527;89974757;89974980;89975012;89975595;89975678;89976319;89977847;89978029;89978553;89978683;89978994;89979497;89979924;89980307;89980526;89980762;89981406;89981694;89983713;89984038;89984189;89984825;89984935;89986213;89986314	TCGGCGTGAGGTTCATGCAATCATGCTGCTTTA	TCGGCGTGAGGTTCATGCAATCATGCTGCTTTA	TCGGCGTGAGGTTCATGCAATCATGCTGCTTTA	TCGGCGTGAGGTTCATGCAATCATGCTGCTTTA	TCGGCGTGAGGTTCATGCAATCATGCTGCTTTA	TCGGCGTGAGGTTCATGCAATCATGCTGCTTTA	TCGGCGTGAGGTTCATGCAATCATGCTGCTTTA	TCGGCGTGAGGTTCATGCAATCATGCTGCTTTA
A01	1672	89987928;89988316;89988482;89988797;89989600	CTCCC	CTCCC	CTCCC	CTCCC	CTCCC	CTCCC	CTCCC	CTCCC
A01	962	89990373;89990609;89990870;89991334;89991335	AACGA	AACGA	AACGA	AACGA	AACGA	AACGA	AACGA	AACGA
A01	25371	89992131;89992884;89992895;89992899;89993499;89997427;89997474;90000413;90000560;90004304;90004384;90004821;90005264;90005321;90007433;90007680;90007889;90008254;90008795;90008829;90009038;90009280;90010108;90011075;90011534;90015161;90016776;90017389;90017416;90017449;90017502	CCTGCATCTAAGGGGCCCTCCCAACTACCCC	CCTGCATCTAAGGGGCCCTCCCAACTACCCC	CCTGCATCTAAGGGGCCCTCCCAACTACCCC	CCTGCATCTAAGGGGCCCTCCCAACTACCCC	CCTGCATCTAAGGGGCCCTCCCAACTACCCC	CCTGCATCTAAGGGGCCCTCCCAACTACCCC	CCTGCATCTAAGGGGCCCTCCCAACTACCCC	CCTGCATCTAAGGGGCCCTCCCAACTACCCC
A01	3648	90025041;90025733;90026198;90026200;90026244;90026684;90026852;90027222;90027577;90028131;90028176;90028418;90028689	TGCGACTTAACAG	TGCGACTTAACAG	TGCGACTTAACAG	TGCGACTTAACAG	TGCGACTTAACAG	TGCGACTTAACAG	TGCGACTTAACAG	TGCGACTTAACAG
A01	3675	90054858;90055157;90055925;90056658;90058448;90058533	ACCCCT	ACCCCT	ACCCCT	ACCCCT	ACCCCT	ACCCCT	ACCCCT	ACCCCT
A01	3481	90764337;90765236;90765253;90765803;90766383;90766605;90766656;90766753;90767422;90767725;90767818	CCCAATATTAA	CCCAATATTAA	CCCAATATTAA	CCCAATATTAA	CCCAATATTAA	CCCAATATTAA	CCCAATATTAA	CCCAATATTAA
A01	2955	90771769;90772909;90772911;90774051;90774091;90774149;90774366;90774724	TTGAATAG	TTGAATAG	TTGAATAG	TTGAATAG	TTGAATAG	TTGAATAG	TTGAATAG	TTGAATAG
A01	1651	90823161;90824321;90824812	GTC	GTC	GTC	GTC	GTC	GTC	GTC	GTC
A01	830	90826120;90826237;90826950	TAA	TAA	TAA	TAA	TAA	TAA	TAA	TAA
A01	14292	90827147;90827320;90827350;90827416;90827898;90828594;90828670;90828772;90828817;90828819;90831038;90831344;90831500;90832393;90832940;90833057;90833102;90833114;90837329;90837754;90838384;90838430;90838474;90838640;90838678;90839246;90839977;90840255;90840256;90840540;90840975;90841037;90841240;90841427;90841439	GTATATAGGGAAATACAGTTCAACCTTTTTCAACG	GTATATAGGGAAATACAGTTCAACCTTTTTCAACG	GTATATAGGGAAATACAGTTCAACCTTTTTCAACG	GTATATAGGGAAATACAGTTCAACCTTTTTCAACG	GTATATAGGGAAATACAGTTCAACCTTTTTCAACG	GTATATAGGGAAATACAGTTCAACCTTTTTCAACG	GTATATAGGGAAATACAGTTCAACCTTTTTCAACG	GTATATAGGGAAATACAGTTCAACCTTTTTCAACG
A01	2917	90841937;90841990;90842174;90842313;90842579;90842685;90842710;90842952;90843019;90844053;90844229;90844404;90844405;90844606;90844854	TGGTCTAGCAGTAAT	TGGTCTAGCAGTAAT	TGGTCTAGCAGTAAT	TGGTCTAGCAGTAAT	TGGTCTAGCAGTAAT	TGGTCTAGCAGTAAT	TGGTCTAGCAGTAAT	TGGTCTAGCAGTAAT
A01	1838	90868927;90868996;90869059;90869423;90869682;90870089;90870289;90870447;90870554;90870765	TGAGCGCCAA	TGAGCGCCAA	TGAGCGCCAA	TGAGCGCCAA	TGAGCGCCAA	TGAGCGCCAA	TGAGCGCCAA	TGAGCGCCAA
A01	22547	90874555;90874747;90874775;90875747;90877299;90878085;90879078;90880655;90880807;90882361;90882644;90883034;90887872;90887984;90888064;90888325;90888330;90888479;90888792;90889277;90891182;90891553;90891594;90891661;90892040;90892155;90892609;90892619;90892684;90892854;90892864;90893175;90893255;90893662;90893913;90894122;90894283;90894397;90894398;90894816;90894911;90895278;90895323;90895340;908…	TTTTAACTTTGGTTTCTTATGGAAAATGAAATTAAAAGTTTTTATAAAATA	TTTTAACTTTGGTTTCTTATGGAAAATGAAATTAAAAGTTTTTATAAAATA	TTTTAACTTTGGTTTCTTATGGAAAATGAAATTAAAAGTTTTTATAAAATA	TTTTAACTTTGGTTTCTTATGGAAAATGAAATTAAAAGTTTTTATAAAATA	TTTTAACTTTGGTTTCTTATGGAAAATGAAATTAAAAGTTTTTATAAAATA	TTTTAACTTTGGTTTCTTATGGAAAATGAAATTAAAAGTTTTTATAAAATA	TTTTAACTTTGGTTTCTTATGGAAAATGAAATTAAAAGTTTTTATAAAATA	TTTTAACTTTGGTTTCTTATGGAAAATGAAATTAAAAGTTTTTATAAAATA
A01	3355	90916794;90916839;90917868;90917992;90918277;90919572;90919900;90919916;90920065;90920149	TATTTTCATT	TATTTTCATT	TATTTTCATT	TATTTTCATT	TATTTTCATT	TATTTTCATT	TATTTTCATT	TATTTTCATT
A01	81	90923472;90923477;90923553	YMK	YMK	YMK	YMK	YMK	YMK	YMK	YMK
A01	7729	90930318;90931437;90931586;90931639;90931994;90932083;90932284;90932906;90933580;90933596;90933704;90934164;90934243;90934394;90934481;90934502;90935629;90935962;90936231;90936377;90936407;90936607;90936673;90936850;90937176;90937255;90937264;90937511;90937531;90937837;90937896;90938047	TCCTAGTTTGTGAGAACTAGCATGTCCCATTG	TCCTAGTTTGTGAGAACTAGCATGTCCCATTG	TCCTAGTTTGTGAGAACTAGCATGTCCCATTG	TCCTAGTTTGTGAGAACTAGCATGTCCCATTG	TCCTAGTTTGTGAGAACTAGCATGTCCCATTG	TCCTAGTTTGTGAGAACTAGCATGTCCCATTG	TCCTAGTTTGTGAGAACTAGCATGTCCCATTG	TCCTAGTTTGTGAGAACTAGCATGTCCCATTG
A01	5868	90939169;90940532;90940560;90941164;90941171;90942136;90942368;90943324;90943348;90944020;90944395;90944404;90945037	AGGATATTATTAA	AGGATATTATTAA	AGGATATTATTAA	AGGATATTATTAA	AGGATATTATTAA	AGGATATTATTAA	AGGATATTATTAA	AGGATATTATTAA
A01	39454	91523095;91523228;91523389;91523732;91524148;91524306;91524531;91524741;91525287;91525460;91525481;91525519;91525644;91526577;91526613;91526961;91527156;91527549;91528005;91528905;91529465;91529606;91529625;91529816;91530143;91530451;91531059;91531155;91531267;91531411;91531524;91531979;91532595;91533135;91533156;91533356;91533421;91533723;91534168;91534204;91535086;91535223;91535516;91535598;915…	CCTGCTATGTTTGAATCTGGTAGAACGATTCTTACGTTTTCTATCGTCTCGGTTTCTTATT	CCTGCTATGTTTGAATCTGGTAGAACGATTCTTACGTTTTCTATCGTCTCGGTTTCTTATT	CCTGCTATGTTTGAATCTGGTAGAACGATTCTTACGTTTTCTATCGTCTCGGTTTCTTATT	CCTGCTATGTTTGAATCTGGTAGAACGATTCTTACGTTTTCTATCGTCTCGGTTTCTTATT	CCTGCTATGTTTGAATCTGGTAGAACGATTCTTACGTTTTCTATCGTCTCGGTTTCTTATT	CCTGCTATGTTTGAATCTGGTAGAACGATTCTTACGTTTTCTATCGTCTCGGTTTCTTATT	CCTGCTATGTTTGAATCTGGTAGAACGATTCTTACGTTTTCTATCGTCTCGGTTTCTTATT	CCTGCTATGTTTGAATCTGGTAGAACGATTCTTACGTTTTCTATCGTCTCGGTTTCTTATT
A01	136	91882787;91882923	WR	WR	WR	WR	WR	WR	WR	WR
A01	25847	93765293;93765844;93766100;93766241;93766412;93766732;93767890;93767994;93768271;93769390;93769506;93769866;93769881;93769922;93770030;93770230;93770318;93770590;93770805;93771008;93771018;93771050;93771104;93771119;93771378;93771467;93771503;93771749;93771951;93772065;93772132;93772212;93772298;93772467;93772642;93772644;93772713;93772834;93772985;93773020;93773248;93773291;93773590;93773611;937…	CCTAGATTTACGAAATCTCTCGACTTTACTATTCACCTATCTCCGCACTACAGAAGCATTCGGAGGAGCGATTTCTATCTCGTCGCTACGAGCCTTAAGTGTTTCTTGGAGAATGCCTTCGCTTCGGCCCTCTTCCAATCCCAACGTAACTTGTCGGGACAGACACACTCTGTAGCACTGTTCCGTTGTAGGGAGGAAGC	CCTAGATTTACGAAATCTCTCGACTTTACTATTCACCTATCTCCGCACTACAGAAGCATTCGGAGGAGCGATTTCTATCTCGTCGCTACGAGCCTTAAGTGTTTCTTGGAGAATGCCTTCGCTTCGGCCCTCTTCCAATCCCAACGTAACTTGTCGGGACAGACACACTCTGTAGCACTGTTCCGTTGTAGGGAGGAAGC	CCTAGATTTACGAAATCTCTCGACTTTACTATTCACCTATCTCCGCACTACAGAAGCATTCGGAGGAGCGATTTCTATCTCGTCGCTACGAGCCTTAAGTGTTTCTTGGAGAATGCCTTCGCTTCGGCCCTCTTCCAATCCCAACGTAACTTGTCGGGACAGACACACTCTGTAGCACTGTTCCGTTGTAGGGAGGAAGC	CCTAGATTTACGAAATCTCTCGACTTTACTATTCACCTATCTCCGCACTACAGAAGCATTCGGAGGAGCGATTTCTATCTCGTCGCTACGAGCCTTAAGTGTTTCTTGGAGAATGCCTTCGCTTCGGCCCTCTTCCAATCCCAACGTAACTTGTCGGGACAGACACACTCTGTAGCACTGTTCCGTTGTAGGGAGGAAGC	CCTAGATTTACGAAATCTCTCGACTTTACTATTCACCTATCTCCGCACTACAGAAGCATTCGGAGGAGCGATTTCTATCTCGTCGCTACGAGCCTTAAGTGTTTCTTGGAGAATGCCTTCGCTTCGGCCCTCTTCCAATCCCAACGTAACTTGTCGGGACAGACACACTCTGTAGCACTGTTCCGTTGTAGGGAGGAAGC	CCTAGATTTACGAAATCTCTCGACTTTACTATTCACCTATCTCCGCACTACAGAAGCATTCGGAGGAGCGATTTCTATCTCGTCGCTACGAGCCTTAAGTGTTTCTTGGAGAATGCCTTCGCTTCGGCCCTCTTCCAATCCCAACGTAACTTGTCGGGACAGACACACTCTGTAGCACTGTTCCGTTGTAGGGAGGAAGC	CCTAGATTTACGAAATCTCTCGACTTTACTATTCACCTATCTCCGCACTACAGAAGCATTCGGAGGAGCGATTTCTATCTCGTCGCTACGAGCCTTAAGTGTTTCTTGGAGAATGCCTTCGCTTCGGCCCTCTTCCAATCCCAACGTAACTTGTCGGGACAGACACACTCTGTAGCACTGTTCCGTTGTAGGGAGGAAGC	CCTAGATTTACGAAATCTCTCGACTTTACTATTCACCTATCTCCGCACTACAGAAGCATTCGGAGGAGCGATTTCTATCTCGTCGCTACGAGCCTTAAGTGTTTCTTGGAGAATGCCTTCGCTTCGGCCCTCTTCCAATCCCAACGTAACTTGTCGGGACAGACACACTCTGTAGCACTGTTCCGTTGTAGGGAGGAAGC
A01	6719	93797279;93797755;93803951;93803998	GATG	GATG	GATG	GATG	GATG	GATG	GATG	GATG
A01	5317	93807802;93810137;93813119	ATC	ATC	ATC	ATC	ATC	ATC	ATC	ATC
A01	432	93836143;93836437;93836539;93836575	CGGC	CGGC	CGGC	CGGC	CGGC	CGGC	CGGC	CGGC
A01	652	93837462;93837564;93838035;93838114	AGAT	AGAT	AGAT	AGAT	AGAT	AGAT	AGAT	AGAT
A01	1831	93847504;93848395;93849335	TCA	TCA	TCA	TCA	TCA	TCA	TCA	TCA
A01	263	93863303;93863388;93863566	TCT	TCT	TCT	TCT	TCT	TCT	TCT	TCT
A01	446	93866462;93866720;93866881;93866908	CTTT	CTTT	CTTT	CTTT	CTTT	CTTT	CTTT	CTTT
A01	158	93871057;93871103;93871215	CTA	CTA	CTA	CTA	CTA	CTA	CTA	CTA
A01	180	93877290;93877379;93877470	ACC	ACC	ACC	ACC	ACC	ACC	ACC	ACC
A01	470	93878523;93878806;93878969;93878993	CTTA	CTTA	CTTA	CTTA	CTTA	CTTA	CTTA	CTTA
A01	993	93882347;93882780;93882837;93883340	TGTG	TGTG	TGTG	TGTG	TGTG	TGTG	TGTG	TGTG
A01	24802	94009854;94017162;94034656	ATA	ATA	ATA	ATA	ATA	ATA	ATA	ATA
A01	1054	94038775;94039557;94039829	TGG	TGG	TGG	TGG	TGG	TGG	TGG	TGG
A01	81	94065308;94065356;94065373;94065389	YRYY	YRYY	YRYY	YRYY	YRYY	YRYY	YRYY	YRYY
A01	8766	94099115;94099370;94099964;94100341;94101188;94101506;94102037;94104067;94104099;94105141;94105322;94106271;94106642;94107051;94107268;94107470;94107701;94107881	KRYYRYRRRYYWYYARRK	KRYYRYRRRYYWYYARRK	KRYYRYRRRYYWYYARRK	KRYYRYRRRYYWYYARRK	KRYYRYRRRYYWYYARRK	KRYYRYRRRYYWYYARRK	KRYYRYRRRYYWYYARRK	KRYYRYRRRYYWYYARRK
A01	2858	94153233;94155380;94155800;94156091	ATCA	ATCA	ATCA	ATCA	ATCA	ATCA	ATCA	ATCA
A01	1218	94892580;94893023;94893798	AGG	AGG	AGG	AGG	AGG	AGG	AGG	AGG
A01	421	94894663;94894836;94895069;94895084	AGCG	AGCG	AGCG	AGCG	AGCG	AGCG	AGCG	AGCG
A01	2974	94895942;94896142;94896503;94896844;94896845;94896996;94897181;94897437;94897595;94897701;94898071;94898561;94898596;94898869;94898916	GGACAAAACAGGGGC	GGACAAAACAGGGGC	GGACAAAACAGGGGC	GGACAAAACAGGGGC	GGACAAAACAGGGGC	GGACAAAACAGGGGC	GGACAAAACAGGGGC	GGACAAAACAGGGGC
A01	147	95066924;95066927;95067071	WRR	WRR	WRR	WRR	WRR	WRR	WRR	WRR
A01	4251	95600502;95600616;95600690;95600697;95600780;95600941;95600978;95601269;95601270;95601278;95601460;95601485;95601568;95601620;95601658;95601706;95601707;95601825;95601858;95601918;95602102;95602219;95602375;95602536;95602562;95602943;95603105;95603142;95603271;95603317;95603470;95603616;95604160;95604314;95604338;95604508;95604516;95604549;95604753	GTGGCACGCGATGCTATACTGTCGGATTGAGACCACCCA	GTGGCACGCGATGCTATACTGTCGGATTGAGACCACCCA	GTGGCACGCGATGCTATACTGTCGGATTGAGACCACCCA	GTGGCACGCGATGCTATACTGTCGGATTGAGACCACCCA	GTGGCACGCGATGCTATACTGTCGGATTGAGACCACCCA	GTGGCACGCGATGCTATACTGTCGGATTGAGACCACCCA	GTGGCACGCGATGCTATACTGTCGGATTGAGACCACCCA	GTGGCACGCGATGCTATACTGTCGGATTGAGACCACCCA
A01	2410	95614886;95615752;95616076;95616084;95616099;95616170;95616379;95616476;95616484;95616661;95616676;95616750;95616770;95617077;95617285;95617296	GTCGCATAGGGAGAAA	GTCGCATAGGGAGAAA	GTCGCATAGGGAGAAA	GTCGCATAGGGAGAAA	GTCGCATAGGGAGAAA	GTCGCATAGGGAGAAA	GTCGCATAGGGAGAAA	GTCGCATAGGGAGAAA
A01	838	11714;11737;11748;12168;12178;12522;12552	KKYKYMY	KKYKYMY	KKYKYMY	KKYKYMY	KKYKYMY	KKYKYMY	KKYKYMY	KKYKYMY
A01	157	695507;695648;695664	RYW	RYW	RYW	RYW	RYW	RYW	RYW	RYW
A01	161	703387;703506;703548	YRY	YRY	YRY	YRY	YRY	YRY	YRY	YRY
A01	330	845401;845710;845731	RKM	RKM	RKM	RKM	RKM	RKM	RKM	RKM
A01	448	1169482;1169504;1169708;1169800;1169930	YRYWY	YRYWY	YRYWY	YRYWY	YRYWY	YRYWY	YRYWY	YRYWY
A01	84	5146684;5146768	YY	YY	YY	YY	YY	YY	YY	YY
A01	227	5305678;5305905	YY	YY	YY	YY	YY	YY	YY	YY
A01	2273	5591065;5591671;5593338	AGT	AGT	AGT	AGT	AGT	AGT	AGT	AGT
A01	503	6474233;6474234;6474260;6474570;6474705;6474736	YRYYMR	YRYYMR	YRYYMR	YRYYMR	YRYYMR	YRYYMR	YRYYMR	YRYYMR
A01	344	6622230;6622236;6622574	MRR	MRR	MRR	MRR	MRR	MRR	MRR	MRR
A01	417	6713677;6714045;6714094	RSR	RSR	RSR	RSR	RSR	RSR	RSR	RSR
A01	9501	7395209;7395459;7396309;7396520;7397087;7397341;7397720;7397975;7398335;7399258;7399894;7399977;7402086;7402926;7403167;7404060;7404232;7404496;7404710	AACAGGGTCATATAATAGA	AACAGGGTCATATAATAGA	AACAGGGTCATATAATAGA	AACAGGGTCATATAATAGA	AACAGGGTCATATAATAGA	AACAGGGTCATATAATAGA	AACAGGGTCATATAATAGA	AACAGGGTCATATAATAGA
A01	6787	7453147;7454048;7459934	ATC	ATC	ATC	ATC	ATC	ATC	ATC	ATC
A01	658	7520778;7521436	KK	KK	KK	KK	KK	KK	KK	KK
A01	2218	7813503;7813828;7814698;7815141;7815209;7815721	GGGATA	GGGATA	GGGATA	GGGATA	GGGATA	GGGATA	GGGATA	GGGATA
A01	936	7837190;7838087;7838126	TTA	TTA	TTA	TTA	TTA	TTA	TTA	TTA
A01	12023	7856473;7856517;7856554;7856633;7857180;7857679;7857796;7857985;7858063;7858170;7858355;7858498;7858552;7858771;7858785;7858955;7859001;7859149;7859209;7859437;7859652;7859657;7859826;7860047;7860128;7860329;7860450;7860466;7860553;7860559;7860626;7860771;7860876;7861073;7861181;7861304;7861350;7861623;7861881;7862028;7862103;7862192;7862424;7862457;7862469;7862758;7862979;7862993;7863027;7863061…	TGGCGTCAGGGTATGACTCTTCCTGACAGGAGGAGAGTGTTCGGCTTGACTTCACTACAACCCCTGCTGTTCCGTAGCCTC	TGGCGTCAGGGTATGACTCTTCCTGACAGGAGGAGAGTGTTCGGCTTGACTTCACTACAACCCCTGCTGTTCCGTAGCCTC	TGGCGTCAGGGTATGACTCTTCCTGACAGGAGGAGAGTGTTCGGCTTGACTTCACTACAACCCCTGCTGTTCCGTAGCCTC	TGGCGTCAGGGTATGACTCTTCCTGACAGGAGGAGAGTGTTCGGCTTGACTTCACTACAACCCCTGCTGTTCCGTAGCCTC	TGGCGTCAGGGTATGACTCTTCCTGACAGGAGGAGAGTGTTCGGCTTGACTTCACTACAACCCCTGCTGTTCCGTAGCCTC	TGGCGTCAGGGTATGACTCTTCCTGACAGGAGGAGAGTGTTCGGCTTGACTTCACTACAACCCCTGCTGTTCCGTAGCCTC	TGGCGTCAGGGTATGACTCTTCCTGACAGGAGGAGAGTGTTCGGCTTGACTTCACTACAACCCCTGCTGTTCCGTAGCCTC	TGGCGTCAGGGTATGACTCTTCCTGACAGGAGGAGAGTGTTCGGCTTGACTTCACTACAACCCCTGCTGTTCCGTAGCCTC
A01	3381	7869909;7869979;7870350;7870616;7870628;7870634;7870896;7870907;7871076;7871456;7871586;7871711;7871817;7872019;7872125;7872369;7872382;7872757;7872792;7872840;7872874;7872952;7873000;7873051;7873059;7873290	CGGAGGGCCCTGTTCTTAGATACAAA	CGGAGGGCCCTGTTCTTAGATACAAA	CGGAGGGCCCTGTTCTTAGATACAAA	CGGAGGGCCCTGTTCTTAGATACAAA	CGGAGGGCCCTGTTCTTAGATACAAA	CGGAGGGCCCTGTTCTTAGATACAAA	CGGAGGGCCCTGTTCTTAGATACAAA	CGGAGGGCCCTGTTCTTAGATACAAA
A01	5531	7883809;7884067;7884141;7884211;7884872;7885305;7885407;7885510;7885584;7886010;7886081;7886095;7886395;7886600;7887181;7887261;7887891;7888645;7888710;7888711;7888809;7889340	AGTACAAATAAGACATATTTAA	AGTACAAATAAGACATATTTAA	AGTACAAATAAGACATATTTAA	AGTACAAATAAGACATATTTAA	AGTACAAATAAGACATATTTAA	AGTACAAATAAGACATATTTAA	AGTACAAATAAGACATATTTAA	AGTACAAATAAGACATATTTAA
A01	5732	7943054;7943058;7943093;7943463;7943558;7943699;7943815;7943985;7944058;7944264;7944297;7944667;7944751;7944763;7944770;7944905;7945271;7945283;7945522;7945703;7945736;7946041;7946864;7946878;7947069;7947188;7947190;7947290;7947342;7947372;7947562;7947949;7947961;7948173;7948234;7948254;7948579;7948786	ATTAGTCATGTATCCGGTACTGGATAATACCCGGCGCT	ATTAGTCATGTATCCGGTACTGGATAATACCCGGCGCT	ATTAGTCATGTATCCGGTACTGGATAATACCCGGCGCT	ATTAGTCATGTATCCGGTACTGGATAATACCCGGCGCT	ATTAGTCATGTATCCGGTACTGGATAATACCCGGCGCT	ATTAGTCATGTATCCGGTACTGGATAATACCCGGCGCT	ATTAGTCATGTATCCGGTACTGGATAATACCCGGCGCT	ATTAGTCATGTATCCGGTACTGGATAATACCCGGCGCT
A01	1133	7949292;7949427;7949580;7949581;7949669;7949918;7950112;7950252;7950425	TCCCCCAAT	TCCCCCAAT	TCCCCCAAT	TCCCCCAAT	TCCCCCAAT	TCCCCCAAT	TCCCCCAAT	TCCCCCAAT
A01	16744	7951659;7951983;7952553;7952706;7952743;7953640;7954159;7956343;7956382;7956674;7956711;7956951;7957520;7957536;7958856;7959263;7959460;7959910;7959937;7959954;7960045;7961017;7961215;7961223;7961396;7962053;7962645;7962655;7963592;7963606;7963678;7964427;7964545;7964556;7964755;7964937;7965306;7965504;7965633;7966095;7966237;7966290;7966554;7966641;7967025;7967789;7968403	ATTTAAGGCAAAGCTGGATTAATAACCTAAATATCCTCGCACTTTCT	ATTTAAGGCAAAGCTGGATTAATAACCTAAATATCCTCGCACTTTCT	ATTTAAGGCAAAGCTGGATTAATAACCTAAATATCCTCGCACTTTCT	ATTTAAGGCAAAGCTGGATTAATAACCTAAATATCCTCGCACTTTCT	ATTTAAGGCAAAGCTGGATTAATAACCTAAATATCCTCGCACTTTCT	ATTTAAGGCAAAGCTGGATTAATAACCTAAATATCCTCGCACTTTCT	ATTTAAGGCAAAGCTGGATTAATAACCTAAATATCCTCGCACTTTCT	ATTTAAGGCAAAGCTGGATTAATAACCTAAATATCCTCGCACTTTCT
A01	6763	8297393;8297520;8297537;8298207;8298409;8299105;8299938;8300332;8300660;8301138;8301389;8302286;8303264;8303661;8303698;8304156	TATATGACACTCGAAA	TATATGACACTCGAAA	TATATGACACTCGAAA	TATATGACACTCGAAA	TATATGACACTCGAAA	TATATGACACTCGAAA	TATATGACACTCGAAA	TATATGACACTCGAAA
A01	239	8316280;8316489;8316519	YYY	YYY	YYY	YYY	YYY	YYY	YYY	YYY
A01	19627	8454484;8454511;8455381;8455884;8455916;8456160;8456792;8457460;8457819;8457972;8458232;8458449;8459020;8459049;8459908;8460620;8461596;8464208;8464240;8464468;8466795;8468014;8468512;8468915;8469210;8469495;8474111	CCAGATTCAATAAATACCTCAGAGCTA	CCAGATTCAATAAATACCTCAGAGCTA	CCAGATTCAATAAATACCTCAGAGCTA	CCAGATTCAATAAATACCTCAGAGCTA	CCAGATTCAATAAATACCTCAGAGCTA	CCAGATTCAATAAATACCTCAGAGCTA	CCAGATTCAATAAATACCTCAGAGCTA	CCAGATTCAATAAATACCTCAGAGCTA
A01	29257	8518607;8518736;8518822;8519403;8519458;8519597;8520073;8520494;8520990;8521533;8522022;8522059;8522173;8522723;8522887;8524134;8524152;8525031;8525416;8526050;8526061;8526587;8526750;8527085;8527220;8527481;8527723;8527937;8528252;8528653;8528784;8528788;8528982;8529534;8529588;8530049;8530686;8531084;8531268;8531549;8532047;8533460;8533951;8534530;8535092;8535131;8538243;8540550;8540721;8540844…	GAGATAATGTTATAAAACAAATATCTAATATAATTTGTAGAAATGTCCATGTTATACCGACA	GAGATAATGTTATAAAACAAATATCTAATATAATTTGTAGAAATGTCCATGTTATACCGACA	GAGATAATGTTATAAAACAAATATCTAATATAATTTGTAGAAATGTCCATGTTATACCGACA	GAGATAATGTTATAAAACAAATATCTAATATAATTTGTAGAAATGTCCATGTTATACCGACA	GAGATAATGTTATAAAACAAATATCTAATATAATTTGTAGAAATGTCCATGTTATACCGACA	GAGATAATGTTATAAAACAAATATCTAATATAATTTGTAGAAATGTCCATGTTATACCGACA	GAGATAATGTTATAAAACAAATATCTAATATAATTTGTAGAAATGTCCATGTTATACCGACA	GAGATAATGTTATAAAACAAATATCTAATATAATTTGTAGAAATGTCCATGTTATACCGACA
A01	10220	8548899;8549049;8549092;8550469;8550692;8551026;8551201;8551217;8551567;8551961;8552174;8552459;8552528;8552950;8552996;8553275;8553728;8553749;8553915;8554605;8554790;8554835;8555061;8555178;8555194;8555434;8555784;8556812;8556822;8557130;8557236;8557289;8557399;8557778;8557814;8557889;8557924;8557926;8558067;8558518;8558550;8558584;8559119	TATAATTTTGGTCGGTCGTATGTCACTATATTCGTATGACCCA	TATAATTTTGGTCGGTCGTATGTCACTATATTCGTATGACCCA	TATAATTTTGGTCGGTCGTATGTCACTATATTCGTATGACCCA	TATAATTTTGGTCGGTCGTATGTCACTATATTCGTATGACCCA	TATAATTTTGGTCGGTCGTATGTCACTATATTCGTATGACCCA	TATAATTTTGGTCGGTCGTATGTCACTATATTCGTATGACCCA	TATAATTTTGGTCGGTCGTATGTCACTATATTCGTATGACCCA	TATAATTTTGGTCGGTCGTATGTCACTATATTCGTATGACCCA
A01	1238	8565480;8565623;8566718	CTA	CTA	CTA	CTA	CTA	CTA	CTA	CTA
A01	893	8576188;8576569;8576972;8577081	AAAC	AAAC	AAAC	AAAC	AAAC	AAAC	AAAC	AAAC
A01	2260	8577375;8579497;8579635	CGC	CGC	CGC	CGC	CGC	CGC	CGC	CGC
A01	1157	8590724;8591557;8591624;8591881	GATT	GATT	GATT	GATT	GATT	GATT	GATT	GATT
A01	621	8592731;8592753;8592773;8593352	GGCA	GGCA	GGCA	GGCA	GGCA	GGCA	GGCA	GGCA
A01	2629	8595008;8595038;8595091;8595320;8595381;8595390;8595431;8595498;8595590;8595608;8595716;8595721;8595833;8595899;8596061;8596171;8596392;8597637	TCTTCCAGGGATAAAACG	TCTTCCAGGGATAAAACG	TCTTCCAGGGATAAAACG	TCTTCCAGGGATAAAACG	TCTTCCAGGGATAAAACG	TCTTCCAGGGATAAAACG	TCTTCCAGGGATAAAACG	TCTTCCAGGGATAAAACG
A01	667	8608708;8608949;8609375	CAT	CAT	CAT	CAT	CAT	CAT	CAT	CAT
A01	13867	8613326;8614400;8614922;8615110;8615372;8615548;8615601;8615860;8616129;8616426;8616476;8616935;8617268;8617910;8619265;8619337;8619706;8619720;8619900;8620196;8620272;8620645;8620675;8620833;8622128;8622286;8622661;8622694;8622705;8622782;8622784;8624286;8624562;8625552;8625906;8626094;8626303;8626615;8626758;8627193	CCTGGTTATAACTTGTGGGAAAGCGGAAACATTTCACTGA	CCTGGTTATAACTTGTGGGAAAGCGGAAACATTTCACTGA	CCTGGTTATAACTTGTGGGAAAGCGGAAACATTTCACTGA	CCTGGTTATAACTTGTGGGAAAGCGGAAACATTTCACTGA	CCTGGTTATAACTTGTGGGAAAGCGGAAACATTTCACTGA	CCTGGTTATAACTTGTGGGAAAGCGGAAACATTTCACTGA	CCTGGTTATAACTTGTGGGAAAGCGGAAACATTTCACTGA	CCTGGTTATAACTTGTGGGAAAGCGGAAACATTTCACTGA
A01	860	8643812;8644247;8644672	ATA	ATA	ATA	ATA	ATA	ATA	ATA	ATA
A01	2709	8656601;8659310	TT	TT	TT	TT	TT	TT	TT	TT
A01	225	8678866;8679091	TA	TA	TA	TA	TA	TA	TA	TA
A01	3947	8681407;8681692;8681813;8681976;8682184;8682805;8682975;8683083;8683103;8683105;8683292;8683726;8684115;8684407;8684448;8684696;8684826;8684893;8685354	ATTATGAGCTTGGAATAGA	ATTATGAGCTTGGAATAGA	ATTATGAGCTTGGAATAGA	ATTATGAGCTTGGAATAGA	ATTATGAGCTTGGAATAGA	ATTATGAGCTTGGAATAGA	ATTATGAGCTTGGAATAGA	ATTATGAGCTTGGAATAGA
A01	490	8690797;8690987;8691211;8691287	GCAC	GCAC	GCAC	GCAC	GCAC	GCAC	GCAC	GCAC
A01	3698	8692332;8693018;8693195;8693340;8693543;8693606;8693707;8693802;8693817;8693837;8693907;8693954;8694199;8694225;8694745;8694924;8695041;8695211;8695993;8696030	CCAGCATTGGGTGCCACGCA	CCAGCATTGGGTGCCACGCA	CCAGCATTGGGTGCCACGCA	CCAGCATTGGGTGCCACGCA	CCAGCATTGGGTGCCACGCA	CCAGCATTGGGTGCCACGCA	CCAGCATTGGGTGCCACGCA	CCAGCATTGGGTGCCACGCA
A01	7274	8698426;8698622;8699119;8699398;8699440;8700246;8700609;8700645;8700816;8701036;8701061;8701205;8701373;8701561;8701970;8702016;8702058;8702370;8702520;8703908;8704029;8704515;8704560;8704706;8705700	CAGTTCAGAACGTACAGCACGTTGA	CAGTTCAGAACGTACAGCACGTTGA	CAGTTCAGAACGTACAGCACGTTGA	CAGTTCAGAACGTACAGCACGTTGA	CAGTTCAGAACGTACAGCACGTTGA	CAGTTCAGAACGTACAGCACGTTGA	CAGTTCAGAACGTACAGCACGTTGA	CAGTTCAGAACGTACAGCACGTTGA
A01	9391	8706529;8707061;8707538;8707859;8708455;8709449;8710036;8710247;8710523;8710633;8712091;8712241;8712431;8712744;8713279;8713842;8713964;8714076;8715076;8715671;8715920	AACTTTGAATGGCCAGAAAAT	AACTTTGAATGGCCAGAAAAT	AACTTTGAATGGCCAGAAAAT	AACTTTGAATGGCCAGAAAAT	AACTTTGAATGGCCAGAAAAT	AACTTTGAATGGCCAGAAAAT	AACTTTGAATGGCCAGAAAAT	AACTTTGAATGGCCAGAAAAT
A01	2807	8723878;8724308;8724508;8724689;8724922;8725462;8725943;8726178;8726685	TCGTTACCT	TCGTTACCT	TCGTTACCT	TCGTTACCT	TCGTTACCT	TCGTTACCT	TCGTTACCT	TCGTTACCT
A01	7254	8731210;8731313;8731704;8731757;8731787;8731839;8731914;8732557;8732701;8732841;8733143;8733269;8733295;8733491;8733707;8733878;8734190;8734191;8734377;8734639;8734711;8734812;8734954;8735061;8735112;8735195;8735245;8735297;8735317;8735474;8735907;8736987;8737058;8737448;8737624;8738043;8738219;8738285;8738335;8738396;8738445;8738446;8738464	CGTTCTTTGTATTCTATAGCTCCTCCGACTCGGTGTTAGGAAA	CGTTCTTTGTATTCTATAGCTCCTCCGACTCGGTGTTAGGAAA	CGTTCTTTGTATTCTATAGCTCCTCCGACTCGGTGTTAGGAAA	CGTTCTTTGTATTCTATAGCTCCTCCGACTCGGTGTTAGGAAA	CGTTCTTTGTATTCTATAGCTCCTCCGACTCGGTGTTAGGAAA	CGTTCTTTGTATTCTATAGCTCCTCCGACTCGGTGTTAGGAAA	CGTTCTTTGTATTCTATAGCTCCTCCGACTCGGTGTTAGGAAA	CGTTCTTTGTATTCTATAGCTCCTCCGACTCGGTGTTAGGAAA
A01	183	8772022;8772147;8772168;8772205	CCCT	CCCT	CCCT	CCCT	CCCT	CCCT	CCCT	CCCT
A01	763	8772343;8772568;8772877;8773106	ACTA	ACTA	ACTA	ACTA	ACTA	ACTA	ACTA	ACTA
A01	429	8773282;8773476;8773582;8773711	CCAC	CCAC	CCAC	CCAC	CCAC	CCAC	CCAC	CCAC
A01	793	8773756;8774186;8774431;8774549	AAAC	AAAC	AAAC	AAAC	AAAC	AAAC	AAAC	AAAC
A01	1864	8774606;8775292;8775527;8776470	AAAT	AAAT	AAAT	AAAT	AAAT	AAAT	AAAT	AAAT
A01	903	8776672;8777380;8777503;8777575	TGCA	TGCA	TGCA	TGCA	TGCA	TGCA	TGCA	TGCA
A01	1094	8780286;8780458;8780914;8781380	CAGC	CAGC	CAGC	CAGC	CAGC	CAGC	CAGC	CAGC
A01	14803	8786378;8786875;8787047;8788445;8789161;8789469;8791312;8791334;8792244;8792340;8792701;8792704;8792942;8793051;8793623;8793897;8794036;8794758;8794793;8794989;8795179;8795538;8796169;8796585;8796676;8796845;8796894;8797147;8797347;8797925;8798252;8798925;8799821;8799842;8800187;8800303;8800522;8800698;8801181	ATAAACTTAATCTACGGAAAGAATAAGTACCTTGTCAAC	ATAAACTTAATCTACGGAAAGAATAAGTACCTTGTCAAC	ATAAACTTAATCTACGGAAAGAATAAGTACCTTGTCAAC	ATAAACTTAATCTACGGAAAGAATAAGTACCTTGTCAAC	ATAAACTTAATCTACGGAAAGAATAAGTACCTTGTCAAC	ATAAACTTAATCTACGGAAAGAATAAGTACCTTGTCAAC	ATAAACTTAATCTACGGAAAGAATAAGTACCTTGTCAAC	ATAAACTTAATCTACGGAAAGAATAAGTACCTTGTCAAC
A01	4166	8804069;8806396;8808235	ATC	ATC	ATC	ATC	ATC	ATC	ATC	ATC
A01	15938	8811620;8812083;8815786;8815882;8815942;8816548;8816633;8816879;8817634;8817780;8817899;8817962;8818140;8818489;8819369;8819850;8820083;8820296;8820444;8821013;8821258;8821457;8821634;8822037;8822305;8822476;8822594;8822823;8822924;8822969;8823624;8823830;8824496;8824760;8824870;8826633;8826954;8827003;8827558	TCCGTGTACTCTGCTGCTAGAGATTGGAAGGGTTTTTTT	TCCGTGTACTCTGCTGCTAGAGATTGGAAGGGTTTTTTT	TCCGTGTACTCTGCTGCTAGAGATTGGAAGGGTTTTTTT	TCCGTGTACTCTGCTGCTAGAGATTGGAAGGGTTTTTTT	TCCGTGTACTCTGCTGCTAGAGATTGGAAGGGTTTTTTT	TCCGTGTACTCTGCTGCTAGAGATTGGAAGGGTTTTTTT	TCCGTGTACTCTGCTGCTAGAGATTGGAAGGGTTTTTTT	TCCGTGTACTCTGCTGCTAGAGATTGGAAGGGTTTTTTT
A01	3274	8857679;8858883;8859017;8859018;8859764;8860342;8860473;8860512;8860663;8860817;8860853;8860953	GAAAGCCCTGCC	GAAAGCCCTGCC	GAAAGCCCTGCC	GAAAGCCCTGCC	GAAAGCCCTGCC	GAAAGCCCTGCC	GAAAGCCCTGCC	GAAAGCCCTGCC
A01	1903	8880681;8880799;8880873;8880916;8880929;8880966;8881109;8881160;8881383;8881393;8881407;8881547;8881634;8881671;8882431;8882530;8882541;8882584	TATTAGGATGGAGTTGTG	TATTAGGATGGAGTTGTG	TATTAGGATGGAGTTGTG	TATTAGGATGGAGTTGTG	TATTAGGATGGAGTTGTG	TATTAGGATGGAGTTGTG	TATTAGGATGGAGTTGTG	TATTAGGATGGAGTTGTG
A01	4594	8883837;8884682;8885542;8885609;8885682;8886200;8886771;8886871;8886980;8887548;8887883;8888133;8888431	GATCCAACAATTA	GATCCAACAATTA	GATCCAACAATTA	GATCCAACAATTA	GATCCAACAATTA	GATCCAACAATTA	GATCCAACAATTA	GATCCAACAATTA
A01	6439	8896240;8896295;8896543;8897332;8897414;8898183;8899066;8899414;8900140;8900188;8900270;8900716;8900902;8901204;8901243;8901954;8902037;8902324;8902509;8902597;8902679	CCGCATGATACTTTTCGAACA	CCGCATGATACTTTTCGAACA	CCGCATGATACTTTTCGAACA	CCGCATGATACTTTTCGAACA	CCGCATGATACTTTTCGAACA	CCGCATGATACTTTTCGAACA	CCGCATGATACTTTTCGAACA	CCGCATGATACTTTTCGAACA
A01	10186	8907492;8907893;8908197;8908226;8908500;8908760;8908956;8909121;8909247;8909392;8909473;8909657;8910186;8910219;8910268;8910314;8910588;8910687;8910737;8911196;8911230;8911375;8911396;8911767;8911823;8911872;8912099;8912857;8913000;8913158;8914420;8914484;8914921;8915031;8915427;8916080;8916486;8916603;8916866;8917102;8917366;8917678	CTAGTTTAAATAGTTTCATTGTTTAAATAGAGGAATCATGGT	CTAGTTTAAATAGTTTCATTGTTTAAATAGAGGAATCATGGT	CTAGTTTAAATAGTTTCATTGTTTAAATAGAGGAATCATGGT	CTAGTTTAAATAGTTTCATTGTTTAAATAGAGGAATCATGGT	CTAGTTTAAATAGTTTCATTGTTTAAATAGAGGAATCATGGT	CTAGTTTAAATAGTTTCATTGTTTAAATAGAGGAATCATGGT	CTAGTTTAAATAGTTTCATTGTTTAAATAGAGGAATCATGGT	CTAGTTTAAATAGTTTCATTGTTTAAATAGAGGAATCATGGT
A01	879	8919634;8920395;8920421;8920513	ACCA	ACCA	ACCA	ACCA	ACCA	ACCA	ACCA	ACCA
A01	6009	8930162;8930929;8931213;8931729;8931838;8931900;8932055;8932128;8932529;8932688;8933304;8933666;8933769;8933876;8934049;8934053;8934371;8934436;8934514;8934571;8934755;8934783;8934851;8934937;8935079;8935139;8935331;8935338;8935578;8935862;8935915;8936085;8936171	TATTTATTACAACTTAAGTGTTCTATACCTACA	TATTTATTACAACTTAAGTGTTCTATACCTACA	TATTTATTACAACTTAAGTGTTCTATACCTACA	TATTTATTACAACTTAAGTGTTCTATACCTACA	TATTTATTACAACTTAAGTGTTCTATACCTACA	TATTTATTACAACTTAAGTGTTCTATACCTACA	TATTTATTACAACTTAAGTGTTCTATACCTACA	TATTTATTACAACTTAAGTGTTCTATACCTACA
A01	782	8939851;8940264;8940416;8940633	GTTG	GTTG	GTTG	GTTG	GTTG	GTTG	GTTG	GTTG
A01	1547	8941238;8941840;8941996;8942785	TCAT	TCAT	TCAT	TCAT	TCAT	TCAT	TCAT	TCAT
A01	2110	8944047;8944151;8944162;8944400;8944750;8944940;8945097;8946108;8946157	TCTTAGGTT	TCTTAGGTT	TCTTAGGTT	TCTTAGGTT	TCTTAGGTT	TCTTAGGTT	TCTTAGGTT	TCTTAGGTT
A01	896	8959017;8959685;8959913	CGG	CGG	CGG	CGG	CGG	CGG	CGG	CGG
A01	9842	8970583;8971042;8971820;8971913;8972217;8972512;8973918;8975001;8975495;8975964;8976173;8976239;8977250;8978892;8978918;8978971;8979062;8979466;8979488;8979682;8979698;8979839;8980003;8980113;8980425	TCATAAGCAAAAGTTGAAACTCCAA	TCATAAGCAAAAGTTGAAACTCCAA	TCATAAGCAAAAGTTGAAACTCCAA	TCATAAGCAAAAGTTGAAACTCCAA	TCATAAGCAAAAGTTGAAACTCCAA	TCATAAGCAAAAGTTGAAACTCCAA	TCATAAGCAAAAGTTGAAACTCCAA	TCATAAGCAAAAGTTGAAACTCCAA
A01	4177	8984242;8984789;8984912;8984958;8985580;8985729;8986005;8986038;8986123;8986145;8986222;8986591;8987110;8988040;8988114;8988214;8988419	TAACAATTGCTTGTGAT	TAACAATTGCTTGTGAT	TAACAATTGCTTGTGAT	TAACAATTGCTTGTGAT	TAACAATTGCTTGTGAT	TAACAATTGCTTGTGAT	TAACAATTGCTTGTGAT	TAACAATTGCTTGTGAT
A01	8523	8990239;8990709;8991002;8991044;8991178;8991673;8991850;8991856;8992133;8992157;8992473;8992820;8992878;8993067;8993170;8993236;8993376;8993388;8993880;8994232;8994581;8994930;8995001;8995232;8995317;8995378;8995411;8995565;8995743;8995793;8995919;8996140;8996401;8996465;8996612;8996850;8996860;8996883;8997056;8997419;8998256;8998587;8998605;8998749;8998762	GTTTCCGGTAAGTCGGGGAGATATTGAATAAGTATTCTTCAAATG	GTTTCCGGTAAGTCGGGGAGATATTGAATAAGTATTCTTCAAATG	GTTTCCGGTAAGTCGGGGAGATATTGAATAAGTATTCTTCAAATG	GTTTCCGGTAAGTCGGGGAGATATTGAATAAGTATTCTTCAAATG	GTTTCCGGTAAGTCGGGGAGATATTGAATAAGTATTCTTCAAATG	GTTTCCGGTAAGTCGGGGAGATATTGAATAAGTATTCTTCAAATG	GTTTCCGGTAAGTCGGGGAGATATTGAATAAGTATTCTTCAAATG	GTTTCCGGTAAGTCGGGGAGATATTGAATAAGTATTCTTCAAATG
A01	856	9008489;9008496;9008577;9008735;9008892;9008926;9009046;9009047;9009060;9009141;9009218;9009288;9009335;9009345	ACTTTCCGTATATC	ACTTTCCGTATATC	ACTTTCCGTATATC	ACTTTCCGTATATC	ACTTTCCGTATATC	ACTTTCCGTATATC	ACTTTCCGTATATC	ACTTTCCGTATATC
A01	804	9010331;9010627;9010808;9011135	CCGG	CCGG	CCGG	CCGG	CCGG	CCGG	CCGG	CCGG
A01	760	9011345;9011410;9011621;9012105	CAGG	CAGG	CAGG	CAGG	CAGG	CAGG	CAGG	CAGG
A01	1062	9012776;9012837;9012940;9013048;9013155;9013262;9013308;9013671;9013701;9013838	ATTAATAACA	ATTAATAACA	ATTAATAACA	ATTAATAACA	ATTAATAACA	ATTAATAACA	ATTAATAACA	ATTAATAACA
A01	13622	9014164;9014222;9014392;9014633;9014665;9015562;9018431;9019392;9019484;9019757;9019911;9019993;9020384;9020401;9020459;9020580;9020661;9020762;9020763;9020959;9021146;9021414;9021951;9022690;9022757;9022889;9023007;9023298;9023327;9023468;9023612;9023715;9023742;9023937;9024121;9024131;9024533;9024545;9024811;9025058;9025204;9025383;9025406;9025431;9025772;9025933;9025961;9026021;9026063;9026142…	GATCTAATAGGAGAGAGAGTACCAGGACGTTTAGGTAAACAATGCTGAGAACCTC	GATCTAATAGGAGAGAGAGTACCAGGACGTTTAGGTAAACAATGCTGAGAACCTC	GATCTAATAGGAGAGAGAGTACCAGGACGTTTAGGTAAACAATGCTGAGAACCTC	GATCTAATAGGAGAGAGAGTACCAGGACGTTTAGGTAAACAATGCTGAGAACCTC	GATCTAATAGGAGAGAGAGTACCAGGACGTTTAGGTAAACAATGCTGAGAACCTC	GATCTAATAGGAGAGAGAGTACCAGGACGTTTAGGTAAACAATGCTGAGAACCTC	GATCTAATAGGAGAGAGAGTACCAGGACGTTTAGGTAAACAATGCTGAGAACCTC	GATCTAATAGGAGAGAGAGTACCAGGACGTTTAGGTAAACAATGCTGAGAACCTC
A01	189	9027792;9027950;9027981	ATA	ATA	ATA	ATA	ATA	ATA	ATA	ATA
A01	3131	9033677;9034061;9034166;9034244;9034343;9034376;9034693;9034704;9034767;9034810;9035841;9036005;9036017;9036621;9036808	AATAATTAGATCTAA	AATAATTAGATCTAA	AATAATTAGATCTAA	AATAATTAGATCTAA	AATAATTAGATCTAA	AATAATTAGATCTAA	AATAATTAGATCTAA	AATAATTAGATCTAA
A01	2433	9040021;9040022;9040127;9040625;9040775;9040806;9040896;9041138;9041794;9041970;9042057;9042116;9042454	TCATACGATTAAT	TCATACGATTAAT	TCATACGATTAAT	TCATACGATTAAT	TCATACGATTAAT	TCATACGATTAAT	TCATACGATTAAT	TCATACGATTAAT
A01	18762	9042824;9042879;9042941;9043373;9043939;9044122;9044825;9045637;9045807;9048103;9048171;9048267;9048470;9049530;9052133;9052634;9053074;9055919;9056128;9056346;9056814;9057411;9057422;9057807;9058898;9059878;9060182;9060301;9061586	TAGTCGGATAAGATCAAAAAAGAAGAATA	TAGTCGGATAAGATCAAAAAAGAAGAATA	TAGTCGGATAAGATCAAAAAAGAAGAATA	TAGTCGGATAAGATCAAAAAAGAAGAATA	TAGTCGGATAAGATCAAAAAAGAAGAATA	TAGTCGGATAAGATCAAAAAAGAAGAATA	TAGTCGGATAAGATCAAAAAAGAAGAATA	TAGTCGGATAAGATCAAAAAAGAAGAATA
A01	9320	9093203;9093413;9094627;9094931;9095114;9096790;9096809;9097321;9097425;9097519;9098273;9098982;9101098;9102424;9102523	GCAGCACGTGGAGCC	GCAGCACGTGGAGCC	GCAGCACGTGGAGCC	GCAGCACGTGGAGCC	GCAGCACGTGGAGCC	GCAGCACGTGGAGCC	GCAGCACGTGGAGCC	GCAGCACGTGGAGCC
A01	31676	9174402;9174465;9174503;9174661;9174783;9174830;9175497;9175780;9176435;9176514;9176983;9177043;9177068;9177210;9177578;9177625;9177779;9177984;9178007;9178091;9178180;9178473;9178715;9179150;9179488;9179578;9180036;9180329;9180713;9181913;9182534;9182628;9182749;9182850;9183254;9184187;9184323;9184753;9185030;9185053;9185694;9186275;9186592;9186783;9186966;9187006;9187058;9187316;9187614;9187633…	GTATAATAATTATAATAACTTAATTGGGATAAAATCTAATATTCAATCTTTTAACTTGTATATCTCATTAGTAATTGCTTG	GTATAATAATTATAATAACTTAATTGGGATAAAATCTAATATTCAATCTTTTAACTTGTATATCTCATTAGTAATTGCTTG	GTATAATAATTATAATAACTTAATTGGGATAAAATCTAATATTCAATCTTTTAACTTGTATATCTCATTAGTAATTGCTTG	GTATAATAATTATAATAACTTAATTGGGATAAAATCTAATATTCAATCTTTTAACTTGTATATCTCATTAGTAATTGCTTG	GTATAATAATTATAATAACTTAATTGGGATAAAATCTAATATTCAATCTTTTAACTTGTATATCTCATTAGTAATTGCTTG	GTATAATAATTATAATAACTTAATTGGGATAAAATCTAATATTCAATCTTTTAACTTGTATATCTCATTAGTAATTGCTTG	GTATAATAATTATAATAACTTAATTGGGATAAAATCTAATATTCAATCTTTTAACTTGTATATCTCATTAGTAATTGCTTG	GTATAATAATTATAATAACTTAATTGGGATAAAATCTAATATTCAATCTTTTAACTTGTATATCTCATTAGTAATTGCTTG
A01	37879	9226375;9227120;9228158;9229160;9230295;9230541;9230644;9230665;9230886;9231099;9231361;9232046;9232934;9234516;9236325;9236737;9236764;9237132;9237480;9238027;9238084;9239835;9240519;9242248;9242411;9242564;9242769;9242947;9242980;9244320;9245122;9246458;9246578;9246705;9247737;9247782;9248098;9248582;9249177;9249207;9249690;9249912;9250048;9250066;9250610;9250768;9250865;9251187;9251226;9251417…	TATTTTTTTCTTAAGATGATGGCGCGAGTTTAGTGAGAAAACTGTTGGAATATAAAAACAATAAGAACTATATTTGATATTTATCAGTTAAA	TATTTTTTTCTTAAGATGATGGCGCGAGTTTAGTGAGAAAACTGTTGGAATATAAAAACAATAAGAACTATATTTGATATTTATCAGTTAAA	TATTTTTTTCTTAAGATGATGGCGCGAGTTTAGTGAGAAAACTGTTGGAATATAAAAACAATAAGAACTATATTTGATATTTATCAGTTAAA	TATTTTTTTCTTAAGATGATGGCGCGAGTTTAGTGAGAAAACTGTTGGAATATAAAAACAATAAGAACTATATTTGATATTTATCAGTTAAA	TATTTTTTTCTTAAGATGATGGCGCGAGTTTAGTGAGAAAACTGTTGGAATATAAAAACAATAAGAACTATATTTGATATTTATCAGTTAAA	TATTTTTTTCTTAAGATGATGGCGCGAGTTTAGTGAGAAAACTGTTGGAATATAAAAACAATAAGAACTATATTTGATATTTATCAGTTAAA	TATTTTTTTCTTAAGATGATGGCGCGAGTTTAGTGAGAAAACTGTTGGAATATAAAAACAATAAGAACTATATTTGATATTTATCAGTTAAA	TATTTTTTTCTTAAGATGATGGCGCGAGTTTAGTGAGAAAACTGTTGGAATATAAAAACAATAAGAACTATATTTGATATTTATCAGTTAAA
A01	2440	9275330;9275714;9275905;9276134;9276188;9276256;9276379;9276615;9277617;9277634;9277770	TACAAACTTTT	TACAAACTTTT	TACAAACTTTT	TACAAACTTTT	TACAAACTTTT	TACAAACTTTT	TACAAACTTTT	TACAAACTTTT
A01	6557	9278661;9279352;9279503;9279902;9280205;9280359;9280567;9280577;9280594;9280705;9281051;9281150;9281154;9281218;9281345;9281599;9281618;9282594;9282632;9283042;9283421;9284022;9284024;9284370;9284783;9284836;9284852;9284909;9285218	AAAAATCTTAATATACGAACCATCGTTTT	AAAAATCTTAATATACGAACCATCGTTTT	AAAAATCTTAATATACGAACCATCGTTTT	AAAAATCTTAATATACGAACCATCGTTTT	AAAAATCTTAATATACGAACCATCGTTTT	AAAAATCTTAATATACGAACCATCGTTTT	AAAAATCTTAATATACGAACCATCGTTTT	AAAAATCTTAATATACGAACCATCGTTTT
A01	42802	9296430;9296514;9296743;9297090;9298446;9298496;9298574;9298903;9299401;9299472;9299631;9299661;9299763;9299890;9300115;9300147;9300487;9301227;9302035;9302176;9302376;9302657;9303123;9303327;9303479;9303534;9304140;9304229;9304995;9305164;9305316;9305454;9305488;9305679;9305877;9306116;9306673;9306834;9307182;9307318;9307456;9307602;9307951;9307970;9308032;9308515;9308567;9309380;9309656;9309718…	CAAATTTAGCTAATTCACAAATTAATTAATCAATTTTTATTACAATATTTTGATCACATAAATTTAATCCAGGGAATCAAATCGATTAAGTTAAAAAAGTACTAGGCTCTCAATTGCCGTTATCATTAAACAGTATAGTATAAGGTAATGGGGTTAACT	CAAATTTAGCTAATTCACAAATTAATTAATCAATTTTTATTACAATATTTTGATCACATAAATTTAATCCAGGGAATCAAATCGATTAAGTTAAAAAAGTACTAGGCTCTCAATTGCCGTTATCATTAAACAGTATAGTATAAGGTAATGGGGTTAACT	CAAATTTAGCTAATTCACAAATTAATTAATCAATTTTTATTACAATATTTTGATCACATAAATTTAATCCAGGGAATCAAATCGATTAAGTTAAAAAAGTACTAGGCTCTCAATTGCCGTTATCATTAAACAGTATAGTATAAGGTAATGGGGTTAACT	CAAATTTAGCTAATTCACAAATTAATTAATCAATTTTTATTACAATATTTTGATCACATAAATTTAATCCAGGGAATCAAATCGATTAAGTTAAAAAAGTACTAGGCTCTCAATTGCCGTTATCATTAAACAGTATAGTATAAGGTAATGGGGTTAACT	CAAATTTAGCTAATTCACAAATTAATTAATCAATTTTTATTACAATATTTTGATCACATAAATTTAATCCAGGGAATCAAATCGATTAAGTTAAAAAAGTACTAGGCTCTCAATTGCCGTTATCATTAAACAGTATAGTATAAGGTAATGGGGTTAACT	CAAATTTAGCTAATTCACAAATTAATTAATCAATTTTTATTACAATATTTTGATCACATAAATTTAATCCAGGGAATCAAATCGATTAAGTTAAAAAAGTACTAGGCTCTCAATTGCCGTTATCATTAAACAGTATAGTATAAGGTAATGGGGTTAACT	CAAATTTAGCTAATTCACAAATTAATTAATCAATTTTTATTACAATATTTTGATCACATAAATTTAATCCAGGGAATCAAATCGATTAAGTTAAAAAAGTACTAGGCTCTCAATTGCCGTTATCATTAAACAGTATAGTATAAGGTAATGGGGTTAACT	CAAATTTAGCTAATTCACAAATTAATTAATCAATTTTTATTACAATATTTTGATCACATAAATTTAATCCAGGGAATCAAATCGATTAAGTTAAAAAAGTACTAGGCTCTCAATTGCCGTTATCATTAAACAGTATAGTATAAGGTAATGGGGTTAACT
A01	6537	9340015;9340076;9340188;9341257;9341499;9341509;9341516;9341635;9341858;9341871;9342111;9342250;9342573;9342822;9342957;9342993;9343228;9343315;9343546;9343842;9344190;9344790;9344854;9345087;9345259;9345381;9345536;9345782;9345786;9345875;9346138;9346153;9346422;9346468;9346552	ACTAGTTATTATCAAATAACATCTGTTTAATTAAC	ACTAGTTATTATCAAATAACATCTGTTTAATTAAC	ACTAGTTATTATCAAATAACATCTGTTTAATTAAC	ACTAGTTATTATCAAATAACATCTGTTTAATTAAC	ACTAGTTATTATCAAATAACATCTGTTTAATTAAC	ACTAGTTATTATCAAATAACATCTGTTTAATTAAC	ACTAGTTATTATCAAATAACATCTGTTTAATTAAC	ACTAGTTATTATCAAATAACATCTGTTTAATTAAC
A01	769	9347568;9347716;9347831;9348337	ATAC	ATAC	ATAC	ATAC	ATAC	ATAC	ATAC	ATAC
A01	203	9351100;9351300;9351303	RRK	RRK	RRK	RRK	RRK	RRK	RRK	RRK
A01	1699	9353093;9353292;9353403;9353472;9353670;9353674;9353916;9354641;9354792	TTTTTGAAT	TTTTTGAAT	TTTTTGAAT	TTTTTGAAT	TTTTTGAAT	TTTTTGAAT	TTTTTGAAT	TTTTTGAAT
A01	4009	9397092;9397198;9397228;9397275;9397809;9397919;9398106;9399028;9399386;9399558;9400051;9401101	AAGTCACTCACC	AAGTCACTCACC	AAGTCACTCACC	AAGTCACTCACC	AAGTCACTCACC	AAGTCACTCACC	AAGTCACTCACC	AAGTCACTCACC
A01	33136	9725002;9725106;9725164;9725306;9725932;9726134;9726309;9726314;9726645;9726849;9727077;9727090;9727995;9728154;9728695;9729036;9732786;9732897;9733093;9733435;9734028;9734345;9734375;9734409;9734501;9734744;9735229;9736562;9736613;9736964;9737830;9738271;9738374;9739550;9740021;9741046;9741872;9742145;9742180;9742685;9744354;9745486;9751057;9753203;9753311;9753625;9755567;9756282;9756363;9757175…	CTATTAGTATTTTATGTATTTTTAAGATTAATCGACGTGAAAACTTTGTGAA	CTATTAGTATTTTATGTATTTTTAAGATTAATCGACGTGAAAACTTTGTGAA	CTATTAGTATTTTATGTATTTTTAAGATTAATCGACGTGAAAACTTTGTGAA	CTATTAGTATTTTATGTATTTTTAAGATTAATCGACGTGAAAACTTTGTGAA	CTATTAGTATTTTATGTATTTTTAAGATTAATCGACGTGAAAACTTTGTGAA	CTATTAGTATTTTATGTATTTTTAAGATTAATCGACGTGAAAACTTTGTGAA	CTATTAGTATTTTATGTATTTTTAAGATTAATCGACGTGAAAACTTTGTGAA	CTATTAGTATTTTATGTATTTTTAAGATTAATCGACGTGAAAACTTTGTGAA
A01	6858	9975106;9975155;9975825;9975986;9976099;9976215;9976348;9976389;9976442;9976573;9976641;9976643;9976736;9976766;9976847;9976995;9977206;9977423;9977433;9977723;9977761;9977800;9978035;9978589;9978661;9978688;9978931;9979195;9979294;9979468;9979612;9979935;9980361;9980540;9980756;9980952;9981017;9981845;9981846;9981964	GTTGAGATGTGTATCAAACTTTTTAATTTTTTTATAAATT	GTTGAGATGTGTATCAAACTTTTTAATTTTTTTATAAATT	GTTGAGATGTGTATCAAACTTTTTAATTTTTTTATAAATT	GTTGAGATGTGTATCAAACTTTTTAATTTTTTTATAAATT	GTTGAGATGTGTATCAAACTTTTTAATTTTTTTATAAATT	GTTGAGATGTGTATCAAACTTTTTAATTTTTTTATAAATT	GTTGAGATGTGTATCAAACTTTTTAATTTTTTTATAAATT	GTTGAGATGTGTATCAAACTTTTTAATTTTTTTATAAATT
A01	23231	10105363;10105389;10106029;10106581;10107671;10107998;10108124;10108207;10108469;10108484;10108748;10108822;10110539;10111256;10112011;10112291;10112343;10112362;10112566;10112683;10112730;10113186;10114950;10115211;10116004;10116604;10116734;10117048;10117109;10117286;10117747;10118116;10118118;10118741;10119030;10119470;10119724;10119995;10121710;10122204;10122356;10123535;10124154;10124897;101…	AACAGGATTAGACAATTACAAATATAAATTAACAGTTATTCCGGGAATT	AACAGGATTAGACAATTACAAATATAAATTAACAGTTATTCCGGGAATT	AACAGGATTAGACAATTACAAATATAAATTAACAGTTATTCCGGGAATT	AACAGGATTAGACAATTACAAATATAAATTAACAGTTATTCCGGGAATT	AACAGGATTAGACAATTACAAATATAAATTAACAGTTATTCCGGGAATT	AACAGGATTAGACAATTACAAATATAAATTAACAGTTATTCCGGGAATT	AACAGGATTAGACAATTACAAATATAAATTAACAGTTATTCCGGGAATT	AACAGGATTAGACAATTACAAATATAAATTAACAGTTATTCCGGGAATT
A01	25589	10132596;10132701;10133864;10134159;10134395;10134438;10134868;10134881;10135008;10135646;10136134;10136399;10138468;10139605;10139748;10139967;10140520;10140766;10141093;10141452;10141501;10142702;10142921;10143306;10145444;10145661;10145726;10145765;10146056;10146783;10147108;10147135;10147259;10147490;10149223;10149244;10149464;10149668;10150493;10150509;10150941;10150996;10151220;10151243;101…	TCAAAACGGTATGTCACAATTTAAATAATAATCTATTTAAACCTTCTTCTTTATAAC	TCAAAACGGTATGTCACAATTTAAATAATAATCTATTTAAACCTTCTTCTTTATAAC	TCAAAACGGTATGTCACAATTTAAATAATAATCTATTTAAACCTTCTTCTTTATAAC	TCAAAACGGTATGTCACAATTTAAATAATAATCTATTTAAACCTTCTTCTTTATAAC	TCAAAACGGTATGTCACAATTTAAATAATAATCTATTTAAACCTTCTTCTTTATAAC	TCAAAACGGTATGTCACAATTTAAATAATAATCTATTTAAACCTTCTTCTTTATAAC	TCAAAACGGTATGTCACAATTTAAATAATAATCTATTTAAACCTTCTTCTTTATAAC	TCAAAACGGTATGTCACAATTTAAATAATAATCTATTTAAACCTTCTTCTTTATAAC
A01	10316	10169198;10170362;10172906;10173139;10175956;10175987;10177578;10178662;10179514	TTATTTTTA	TTATTTTTA	TTATTTTTA	TTATTTTTA	TTATTTTTA	TTATTTTTA	TTATTTTTA	TTATTTTTA
A01	8368	10187038;10187048;10187068;10187315;10187389;10187590;10187822;10188552;10189253;10189539;10189620;10189756;10189851;10189934;10190004;10190057;10190213;10190285;10190450;10195180;10195209;10195406	TTGAGCTATAGTATCAACTTGA	TTGAGCTATAGTATCAACTTGA	TTGAGCTATAGTATCAACTTGA	TTGAGCTATAGTATCAACTTGA	TTGAGCTATAGTATCAACTTGA	TTGAGCTATAGTATCAACTTGA	TTGAGCTATAGTATCAACTTGA	TTGAGCTATAGTATCAACTTGA
A01	821	10573927;10574203;10574735;10574736;10574748	YTRYK	YTRYK	YTRYK	YTRYK	YTRYK	YTRYK	YTRYK	YTRYK
A01	1549	11798919;11800109;11800468	GTA	GTA	GTA	GTA	GTA	GTA	GTA	GTA
A01	658	11816814;11817044;11817250;11817472	CAAA	CAAA	CAAA	CAAA	CAAA	CAAA	CAAA	CAAA
A01	429	11819644;11819744;11820073	ATT	ATT	ATT	ATT	ATT	ATT	ATT	ATT
A01	17896	11822401;11822593;11830262;11830263;11830286;11830476;11831269;11831440;11831502;11831559;11831725;11831971;11832242;11832758;11832776;11832901;11832997;11833306;11833404;11833602;11833680;11833703;11834015;11834283;11834457;11834901;11834939;11835096;11835417;11835934;11836995;11837302;11837321;11837460;11837556;11837603;11837674;11838227;11838328;11838560;11839136;11839279;11839386;11839530;118…	TGAATGAAAGCCCAGTTCACTACCAATTGTTTAAAATTAAAGTATAAAA	TGAATGAAAGCCCAGTTCACTACCAATTGTTTAAAATTAAAGTATAAAA	TGAATGAAAGCCCAGTTCACTACCAATTGTTTAAAATTAAAGTATAAAA	TGAATGAAAGCCCAGTTCACTACCAATTGTTTAAAATTAAAGTATAAAA	TGAATGAAAGCCCAGTTCACTACCAATTGTTTAAAATTAAAGTATAAAA	TGAATGAAAGCCCAGTTCACTACCAATTGTTTAAAATTAAAGTATAAAA	TGAATGAAAGCCCAGTTCACTACCAATTGTTTAAAATTAAAGTATAAAA	TGAATGAAAGCCCAGTTCACTACCAATTGTTTAAAATTAAAGTATAAAA
A01	589	12115909;12116344;12116498	GCG	GCG	GCG	GCG	GCG	GCG	GCG	GCG
A01	278	12122897;12123033;12123137;12123175	TTGT	TTGT	TTGT	TTGT	TTGT	TTGT	TTGT	TTGT
A01	1381	12124723;12124733;12126016;12126104	GATG	GATG	GATG	GATG	GATG	GATG	GATG	GATG
A01	106	12451342;12451350;12451420;12451448	WRSR	WRSR	WRSR	WRSR	WRSR	WRSR	WRSR	WRSR
A01	3223	12677211;12677376;12677570;12680114;12680434	RCRRR	RCRRR	RCRRR	RCRRR	RCRRR	RCRRR	RCRRR	RCRRR
A01	1018	13248470;13248614;13249488	RRY	RRY	RRY	RRY	RRY	RRY	RRY	RRY
A01	145	15020817;15020957;15020962	MYY	MYY	MYY	MYY	MYY	MYY	MYY	MYY
A01	575	15993366;15993941	YY	YY	YY	YY	YY	YY	YY	YY
A01	708	16822289;16822348;16822379;16822878;16822997	YSRMY	YSRMY	YSRMY	YSRMY	YSRMY	YSRMY	YSRMY	YSRMY
A01	248	16946000;16946086;16946188;16946215;16946248	YYYRM	YYYRM	YYYRM	YYYRM	YYYRM	YYYRM	YYYRM	YYYRM
A01	479	18000299;18000458;18000601;18000764;18000778	MRSMY	MRSMY	MRSMY	MRSMY	MRSMY	MRSMY	MRSMY	MRSMY
A01	439	21202641;21202665;21202817;21203080	TTAT	TTAT	TTAT	TTAT	TTAT	TTAT	TTAT	TTAT
A01	1474	21211576;21211819;21212620;21213050	GCGG	GCGG	GCGG	GCGG	GCGG	GCGG	GCGG	GCGG
A01	13371	21218392;21218393;21218429;21218809;21218830;21219079;21219167;21219392;21219417;21219486;21219852;21220013;21220124;21220147;21220651;21220906;21221527;21221598;21222387;21222629;21222759;21223068;21223422;21223685;21224251;21224252;21225088;21225106;21225586;21225991;21226605;21227191;21227624;21227642;21228292;21228316;21228350;21228771;21229000;21229319;21229989;21231690;21231763	TAATTGCTCGTGGGCACTGGGTAGCGAGCGGTCGCTTGACAAT	TAATTGCTCGTGGGCACTGGGTAGCGAGCGGTCGCTTGACAAT	TAATTGCTCGTGGGCACTGGGTAGCGAGCGGTCGCTTGACAAT	TAATTGCTCGTGGGCACTGGGTAGCGAGCGGTCGCTTGACAAT	TAATTGCTCGTGGGCACTGGGTAGCGAGCGGTCGCTTGACAAT	TAATTGCTCGTGGGCACTGGGTAGCGAGCGGTCGCTTGACAAT	TAATTGCTCGTGGGCACTGGGTAGCGAGCGGTCGCTTGACAAT	TAATTGCTCGTGGGCACTGGGTAGCGAGCGGTCGCTTGACAAT
A01	183	21234567;21234671;21234750	TGT	TGT	TGT	TGT	TGT	TGT	TGT	TGT
A01	458	21237105;21237489;21237563	AAT	AAT	AAT	AAT	AAT	AAT	AAT	AAT
A01	711	21238427;21238486;21239138	TGG	TGG	TGG	TGG	TGG	TGG	TGG	TGG
A01	571	21245972;21246421;21246543	GTC	GTC	GTC	GTC	GTC	GTC	GTC	GTC
A01	8193	21694772;21696108;21699289;21702965	AAAT	AAAT	AAAT	AAAT	AAAT	AAAT	AAAT	AAAT
A01	3858	21719882;21720118;21720149;21722176;21722540;21723740	ATAGTA	ATAGTA	ATAGTA	ATAGTA	ATAGTA	ATAGTA	ATAGTA	ATAGTA
A01	9923	21747671;21749537;21751117;21751949;21752092;21752732;21754280;21756705;21757114;21757594	TCTGGTGACG	TCTGGTGACG	TCTGGTGACG	TCTGGTGACG	TCTGGTGACG	TCTGGTGACG	TCTGGTGACG	TCTGGTGACG
A01	21701	21760478;21762195;21763049;21764608;21768547;21768674;21768691;21771501;21774575;21775555;21778574;21778942;21779054;21779936;21781255;21781833;21782164;21782179	TCCACCAGTGGACGGGAA	TCCACCAGTGGACGGGAA	TCCACCAGTGGACGGGAA	TCCACCAGTGGACGGGAA	TCCACCAGTGGACGGGAA	TCCACCAGTGGACGGGAA	TCCACCAGTGGACGGGAA	TCCACCAGTGGACGGGAA
A01	20169	21795352;21798495;21805879;21807872;21809320;21809512;21809852;21810472;21815521	ACATCACTA	ACATCACTA	ACATCACTA	ACATCACTA	ACATCACTA	ACATCACTA	ACATCACTA	ACATCACTA
A01	458	22001229;22001294;22001687	AAA	AAA	AAA	AAA	AAA	AAA	AAA	AAA
A01	866	22015645;22016068;22016511	ATT	ATT	ATT	ATT	ATT	ATT	ATT	ATT
A01	5497	22185462;22189930;22190334;22190959	TGGA	TGGA	TGGA	TGGA	TGGA	TGGA	TGGA	TGGA
A01	10156	22200186;22200571;22200918;22201341;22201892;22201948;22202105;22202165;22202284;22202518;22203161;22203407;22208055;22208483;22210342	GACGTGCATTAATGT	GACGTGCATTAATGT	GACGTGCATTAATGT	GACGTGCATTAATGT	GACGTGCATTAATGT	GACGTGCATTAATGT	GACGTGCATTAATGT	GACGTGCATTAATGT
A01	409	22221886;22222121;22222295	TCA	TCA	TCA	TCA	TCA	TCA	TCA	TCA
A01	12297	22232601;22233574;22233707;22234139;22234371;22234956;22235307;22235609;22235722;22235981;22236342;22236477;22236624;22236908;22236922;22237263;22237812;22238398;22238502;22238656;22238910;22239039;22239212;22239223;22239239;22239493;22239502;22239577;22239756;22240123;22240173;22240178;22240460;22240679;22241053;22241308;22241554;22241560;22241588;22241598;22241805;22242591;22242925;22242942;222…	TAGACCCAGGCATGGGATTGGAATATTATTAACAGGTTGCACGCTTTTCT	TAGACCCAGGCATGGGATTGGAATATTATTAACAGGTTGCACGCTTTTCT	TAGACCCAGGCATGGGATTGGAATATTATTAACAGGTTGCACGCTTTTCT	TAGACCCAGGCATGGGATTGGAATATTATTAACAGGTTGCACGCTTTTCT	TAGACCCAGGCATGGGATTGGAATATTATTAACAGGTTGCACGCTTTTCT	TAGACCCAGGCATGGGATTGGAATATTATTAACAGGTTGCACGCTTTTCT	TAGACCCAGGCATGGGATTGGAATATTATTAACAGGTTGCACGCTTTTCT	TAGACCCAGGCATGGGATTGGAATATTATTAACAGGTTGCACGCTTTTCT
A01	5246	22263870;22263965;22263974;22265122;22265498;22265670;22266347;22267707;22267757;22268588;22268870;22269116	ATGGCTTAACCA	ATGGCTTAACCA	ATGGCTTAACCA	ATGGCTTAACCA	ATGGCTTAACCA	ATGGCTTAACCA	ATGGCTTAACCA	ATGGCTTAACCA
A01	2615	22269229;22269390;22269461;22269489;22269545;22269713;22269742;22269896;22269945;22270155;22270180;22270181;22270700;22270754;22270806;22271126;22271186;22271844	TTCCTCTCTGGAGTTCCT	TTCCTCTCTGGAGTTCCT	TTCCTCTCTGGAGTTCCT	TTCCTCTCTGGAGTTCCT	TTCCTCTCTGGAGTTCCT	TTCCTCTCTGGAGTTCCT	TTCCTCTCTGGAGTTCCT	TTCCTCTCTGGAGTTCCT
A01	201	22272300;22272457;22272501	ATA	ATA	ATA	ATA	ATA	ATA	ATA	ATA
A01	5480	22293987;22294043;22294073;22294109;22294124;22294222;22294311;22294372;22294534;22294643;22294955;22295149;22295343;22295612;22295670;22295810;22295900;22295955;22296101;22296212;22296245;22296276;22296544;22296609;22296747;22297437;22297648;22297762;22297941;22297942;22298167;22298354;22298405;22298569;22298710;22298797;22298962;22299029;22299467	CGGTTCATAAGCAGAGGGGCCAAGACGGTATGCGCCAAT	CGGTTCATAAGCAGAGGGGCCAAGACGGTATGCGCCAAT	CGGTTCATAAGCAGAGGGGCCAAGACGGTATGCGCCAAT	CGGTTCATAAGCAGAGGGGCCAAGACGGTATGCGCCAAT	CGGTTCATAAGCAGAGGGGCCAAGACGGTATGCGCCAAT	CGGTTCATAAGCAGAGGGGCCAAGACGGTATGCGCCAAT	CGGTTCATAAGCAGAGGGGCCAAGACGGTATGCGCCAAT	CGGTTCATAAGCAGAGGGGCCAAGACGGTATGCGCCAAT
A01	1385	22305068;22305145;22305351;22305620;22305714;22305998;22306432;22306453	AAAAGCTA	AAAAGCTA	AAAAGCTA	AAAAGCTA	AAAAGCTA	AAAAGCTA	AAAAGCTA	AAAAGCTA
A01	83	22313157;22313191;22313240	TAT	TAT	TAT	TAT	TAT	TAT	TAT	TAT
A01	422	22315969;22316320;22316391	TGA	TGA	TGA	TGA	TGA	TGA	TGA	TGA
A01	11501	22316849;22317038;22317268;22317604;22317640;22317790;22317863;22317930;22317961;22318481;22318659;22318748;22318900;22319066;22320480;22320758;22321024;22321205;22321281;22321356;22321424;22321494;22321613;22321700;22322048;22322147;22322388;22322624;22322719;22323031;22323182;22323473;22323514;22323552;22323854;22323864;22324264;22324292;22324802;22324887;22325098;22325193;22325494;22325641;223…	CTCTCGATTGCGGAATACACTTGAACTAGCTTCTCTCGCGCCCCCGGA	CTCTCGATTGCGGAATACACTTGAACTAGCTTCTCTCGCGCCCCCGGA	CTCTCGATTGCGGAATACACTTGAACTAGCTTCTCTCGCGCCCCCGGA	CTCTCGATTGCGGAATACACTTGAACTAGCTTCTCTCGCGCCCCCGGA	CTCTCGATTGCGGAATACACTTGAACTAGCTTCTCTCGCGCCCCCGGA	CTCTCGATTGCGGAATACACTTGAACTAGCTTCTCTCGCGCCCCCGGA	CTCTCGATTGCGGAATACACTTGAACTAGCTTCTCTCGCGCCCCCGGA	CTCTCGATTGCGGAATACACTTGAACTAGCTTCTCTCGCGCCCCCGGA
A01	5173	22328948;22329040;22329081;22329588;22329876;22330034;22330139;22330487;22330515;22330834;22330958;22331204;22331246;22331256;22331257;22331390;22331848;22331854;22331986;22332050;22332088;22332123;22332524;22332536;22332626;22333021;22333087;22333219;22333470;22333565;22333960;22334094;22334121	ACGTGACTGAGCACCACTTCAGCCTGGCCCGTA	ACGTGACTGAGCACCACTTCAGCCTGGCCCGTA	ACGTGACTGAGCACCACTTCAGCCTGGCCCGTA	ACGTGACTGAGCACCACTTCAGCCTGGCCCGTA	ACGTGACTGAGCACCACTTCAGCCTGGCCCGTA	ACGTGACTGAGCACCACTTCAGCCTGGCCCGTA	ACGTGACTGAGCACCACTTCAGCCTGGCCCGTA	ACGTGACTGAGCACCACTTCAGCCTGGCCCGTA
A01	6663	22341527;22341571;22341736;22341883;22342160;22342302;22342416;22342538;22342613;22342729;22343026;22343116;22343149;22343553;22343717;22343949;22344009;22344026;22344038;22344317;22344336;22344819;22344931;22345060;22345385;22345461;22345543;22345616;22345769;22346337;22346350;22346378;22346880;22347520;22348190	GGCTTTTTTCACGCTTCCCCGGTGCAAGCTGTGGC	GGCTTTTTTCACGCTTCCCCGGTGCAAGCTGTGGC	GGCTTTTTTCACGCTTCCCCGGTGCAAGCTGTGGC	GGCTTTTTTCACGCTTCCCCGGTGCAAGCTGTGGC	GGCTTTTTTCACGCTTCCCCGGTGCAAGCTGTGGC	GGCTTTTTTCACGCTTCCCCGGTGCAAGCTGTGGC	GGCTTTTTTCACGCTTCCCCGGTGCAAGCTGTGGC	GGCTTTTTTCACGCTTCCCCGGTGCAAGCTGTGGC
A01	7341	22367266;22367334;22367773;22367902;22368315;22368871;22369183;22369252;22369342;22369367;22369679;22369782;22370650;22371376;22371379;22371861;22372152;22372476;22372600;22372964;22373212;22373738;22374008;22374067;22374504;22374607	CCCTTAATGTGTTGCGCCCTGGACTG	CCCTTAATGTGTTGCGCCCTGGACTG	CCCTTAATGTGTTGCGCCCTGGACTG	CCCTTAATGTGTTGCGCCCTGGACTG	CCCTTAATGTGTTGCGCCCTGGACTG	CCCTTAATGTGTTGCGCCCTGGACTG	CCCTTAATGTGTTGCGCCCTGGACTG	CCCTTAATGTGTTGCGCCCTGGACTG
A01	10556	22377578;22377741;22377794;22377833;22378422;22378493;22378690;22378702;22378943;22379146;22379509;22379614;22380395;22380577;22380989;22381538;22381636;22381822;22382053;22382082;22382437;22383063;22383104;22383219;22383560;22384020;22384403;22384464;22384889;22385156;22385200;22385422;22386637;22387011;22387251;22388019;22388115;22388134	GACCTACGCCTGCCTACCGCTTTTCATCCTCCGACTGA	GACCTACGCCTGCCTACCGCTTTTCATCCTCCGACTGA	GACCTACGCCTGCCTACCGCTTTTCATCCTCCGACTGA	GACCTACGCCTGCCTACCGCTTTTCATCCTCCGACTGA	GACCTACGCCTGCCTACCGCTTTTCATCCTCCGACTGA	GACCTACGCCTGCCTACCGCTTTTCATCCTCCGACTGA	GACCTACGCCTGCCTACCGCTTTTCATCCTCCGACTGA	GACCTACGCCTGCCTACCGCTTTTCATCCTCCGACTGA
A01	3521	22390544;22391122;22391252;22391341;22391410;22391471;22392152;22392240;22392370;22392570;22392752;22393870;22393897;22393914;22394065	AGTTCAAGTTACGCT	AGTTCAAGTTACGCT	AGTTCAAGTTACGCT	AGTTCAAGTTACGCT	AGTTCAAGTTACGCT	AGTTCAAGTTACGCT	AGTTCAAGTTACGCT	AGTTCAAGTTACGCT
A01	3340	22396440;22396730;22396771;22396823;22396888;22397491;22397842;22397886;22397994;22398275;22398306;22398449;22398508;22398600;22399261;22399554;22399673;22399780	TTGCGACATAAGCACAAT	TTGCGACATAAGCACAAT	TTGCGACATAAGCACAAT	TTGCGACATAAGCACAAT	TTGCGACATAAGCACAAT	TTGCGACATAAGCACAAT	TTGCGACATAAGCACAAT	TTGCGACATAAGCACAAT
A01	435	22402415;22402645;22402850	TGA	TGA	TGA	TGA	TGA	TGA	TGA	TGA
A01	179	23047468;23047567;23047584;23047647	RKYR	RKYR	RKYR	RKYR	RKYR	RKYR	RKYR	RKYR
A01	2346	23914859;23917200;23917205	YKW	YKW	YKW	YKW	YKW	YKW	YKW	YKW
A01	321	24011506;24011548;24011568;24011826;24011827	MMYWS	MMYWS	MMYWS	MMYWS	MMYWS	MMYWS	MMYWS	MMYWS
A01	14647	24111791;24111793;24111798;24112670;24113149;24113382;24113606;24113808;24113966;24114109;24114379;24114547;24114745;24115410;24115717;24117285;24117315;24117834;24117952;24118157;24118878;24118934;24119747;24124750;24126438	RRRCGTAATAGGTATTCACGCTGTY	RRRCGTAATAGGTATTCACGCTGTY	RRRCGTAATAGGTATTCACGCTGTY	RRRCGTAATAGGTATTCACGCTGTY	RRRCGTAATAGGTATTCACGCTGTY	RRRCGTAATAGGTATTCACGCTGTY	RRRCGTAATAGGTATTCACGCTGTY	RRRCGTAATAGGTATTCACGCTGTY
A01	90	24257778;24257868	YS	YS	YS	YS	YS	YS	YS	YS
A01	122	24291287;24291290;24291409	SRK	SRK	SRK	SRK	SRK	SRK	SRK	SRK
A01	381	25357387;25357531;25357532;25357602;25357768	RRRMY	RRRMY	RRRMY	RRRMY	RRRMY	RRRMY	RRRMY	RRRMY
A01	258	26334450;26334501;26334529;26334563;26334708	MYYYY	MYYYY	MYYYY	MYYYY	MYYYY	MYYYY	MYYYY	MYYYY
A01	754	28782350;28782364;28782450;28782633;28782634;28783085;28783104	RRMRYRY	RRMRYRY	RRMRYRY	RRMRYRY	RRMRYRY	RRMRYRY	RRMRYRY	RRMRYRY
A01	355	29080131;29080174;29080186;29080314;29080319;29080387;29080413;29080486	SYRYWSYY	SYRYWSYY	SYRYWSYY	SYRYWSYY	SYRYWSYY	SYRYWSYY	SYRYWSYY	SYRYWSYY
A01	116	29775503;29775558;29775611;29775619	TGTA	TGTA	TGTA	TGTA	TGTA	TGTA	TGTA	TGTA
A01	198	30115047;30115210;30115245	RYR	RYR	RYR	RYR	RYR	RYR	RYR	RYR
A01	541	30470750;30470831;30470832;30471095;30471286;30471291	WMWRMY	WMWRMY	WMWRMY	WMWRMY	WMWRMY	WMWRMY	WMWRMY	WMWRMY
A01	1278	31588711;31588713;31588862;31589989	WYYY	WYYY	WYYY	WYYY	WYYY	WYYY	WYYY	WYYY
A01	50	33053643;33053693	KM	KM	KM	KM	KM	KM	KM	KM
A01	918	33652279;33652332;33652363;33652386;33653197	YRSKM	YRSKM	YRSKM	YRSKM	YRSKM	YRSKM	YRSKM	YRSKM
A01	1187	33728778;33728975;33729965	TAA	TAA	TAA	TAA	TAA	TAA	TAA	TAA
A01	109	33816595;33816607;33816704	YMR	YMR	YMR	YMR	YMR	YMR	YMR	YMR
A01	243	33823517;33823752;33823760	YSR	YSR	YSR	YSR	YSR	YSR	YSR	YSR
A01	1051	33825886;33826908;33826937	YRY	YRY	YRY	YRY	YRY	YRY	YRY	YRY
A01	230	33830168;33830179;33830204;33830242;33830271;33830359;33830398	YRYYMMY	YRYYMMY	YRYYMMY	YRYYMMY	YRYYMMY	YRYYMMY	YRYYMMY	YRYYMMY
A01	4342	36473889;36477544;36477928;36478188;36478231	YMRYY	YMRYY	YMRYY	YMRYY	YMRYY	YMRYY	YMRYY	YMRYY
A01	876	36986217;36987093	KR	KR	KR	KR	KR	KR	KR	KR
A01	52	43006525;43006533;43006577	YYY	YYY	YYY	YYY	YYY	YYY	YYY	YYY
A01	159	43719928;43720087	YR	YR	YR	YR	YR	YR	YR	YR
A01	375	47474916;47474957;47475291	YRR	YRR	YRR	YRR	YRR	YRR	YRR	YRR
A01	297	47743363;47743660	YR	YR	YR	YR	YR	YR	YR	YR
A01	353	47951674;47951809;47951981;47952027	YYWY	YYWY	YYWY	YYWY	YYWY	YYWY	YYWY	YYWY
A01	1303	49173855;49173986;49175121;49175158	RYMS	RYMS	RYMS	RYMS	RYMS	RYMS	RYMS	RYMS
A01	86	50327451;50327467;50327537	YRR	YRR	YRR	YRR	YRR	YRR	YRR	YRR
A01	565	50387850;50387854;50387932;50388080;50388276;50388278;50388355;50388390;50388415	RYKYWRRRK	RYKYWRRRK	RYKYWRRRK	RYKYWRRRK	RYKYWRRRK	RYKYWRRRK	RYKYWRRRK	RYKYWRRRK
A01	332	51580710;51580735;51581019;51581042	YRWY	YRWY	YRWY	YRWY	YRWY	YRWY	YRWY	YRWY
A01	417	51611996;51612054;51612072;51612216;51612413	YYMYK	YYMYK	YYMYK	YYMYK	YYMYK	YYMYK	YYMYK	YYMYK
A01	313	52212218;52212236;52212531	RRK	RRK	RRK	RRK	RRK	RRK	RRK	RRK
A01	5920	52437028;52437080;52437100;52437101;52437254;52437293;52437508;52442948	RMRSYRRW	RMRSYRRW	RMRSYRRW	RMRSYRRW	RMRSYRRW	RMRSYRRW	RMRSYRRW	RMRSYRRW
A01	81	53505344;53505355;53505425	WSS	WSS	WSS	WSS	WSS	WSS	WSS	WSS
A01	738	58299838;58299944;58299953;58300073;58300089;58300176;58300489;58300576	YYKMKYKY	YYKMKYKY	YYKMKYKY	YYKMKYKY	YYKMKYKY	YYKMKYKY	YYKMKYKY	YYKMKYKY
A01	3914	58613985;58614294;58614341;58614497;58614551;58614936;58615198;58615341;58615719;58615995;58616133;58616169;58616391;58616512;58616645;58616827;58617055;58617087;58617123;58617126;58617633;58617718;58617759;58617837;58617899	YRRYRRRYKKYWYKKYRRRCYRSYY	YRRYRRRYKKYWYKKYRRRCYRSYY	YRRYRRRYKKYWYKKYRRRCYRSYY	YRRYRRRYKKYWYKKYRRRCYRSYY	YRRYRRRYKKYWYKKYRRRCYRSYY	YRRYRRRYKKYWYKKYRRRCYRSYY	YRRYRRRYKKYWYKKYRRRCYRSYY	YRRYRRRYKKYWYKKYRRRCYRSYY
A01	3248	59021422;59021821;59024670	RYY	RYY	RYY	RYY	RYY	RYY	RYY	RYY
A01	1221	60587934;60588118;60588162;60588522;60589077;60589152;60589155	YRSYRYK	YRSYRYK	YRSYRYK	YRSYRYK	YRSYRYK	YRSYRYK	YRSYRYK	YRSYRYK
A01	440	61085323;61085357;61085596;61085719;61085757;61085763	YYRWRR	YYRWRR	YYRWRR	YYRWRR	YYRWRR	YYRWRR	YYRWRR	YYRWRR
A01	121	61452496;61452519;61452558;61452617	RYYY	RYYY	RYYY	RYYY	RYYY	RYYY	RYYY	RYYY
A01	3934	62239938;62239985;62240027;62240082;62240189;62240354;62240361;62240471;62243714;62243872	KRYRRRYKGM	KRYRRRYKGM	KRYRRRYKGM	KRYRRRYKGM	KRYRRRYKGM	KRYRRRYKGM	KRYRRRYKGM	KRYRRRYKGM
A01	108	66009000;66009012;66009108	MYR	MYR	MYR	MYR	MYR	MYR	MYR	MYR
A01	83	66367750;66367833	RS	RS	RS	RS	RS	RS	RS	RS
A01	279	67325179;67325204;67325225;67325458	MMMR	MMMR	MMMR	MMMR	MMMR	MMMR	MMMR	MMMR
A01	692	67849780;67849925;67849939;67850068;67850472	MRRYM	MRRYM	MRRYM	MRRYM	MRRYM	MRRYM	MRRYM	MRRYM
A01	292	68331833;68332110;68332125	KRY	KRY	KRY	KRY	KRY	KRY	KRY	KRY
A01	475	68354382;68354803;68354857	YMR	YMR	YMR	YMR	YMR	YMR	YMR	YMR
A01	838	69180480;69181196;69181318	RYY	RYY	RYY	RYY	RYY	RYY	RYY	RYY
A01	332	71934551;71934883	RW	RW	RW	RW	RW	RW	RW	RW
A01	59	72925377;72925436	KW	KW	KW	KW	KW	KW	KW	KW
A01	109	73446091;73446118;73446200	KYY	KYY	KYY	KYY	KYY	KYY	KYY	KYY
A01	945	74359618;74359909;74360089;74360126;74360235;74360267;74360317;74360545;74360556;74360563	YRCGCGCRYY	YRCGCGCRYY	YRCGCGCRYY	YRCGCGCRYY	YRCGCGCRYY	YRCGCGCRYY	YRCGCGCRYY	YRCGCGCRYY
A01	311	75391680;75391697;75391700;75391761;75391797;75391991	RKWRRY	RKWRRY	RKWRRY	RKWRRY	RKWRRY	RKWRRY	RKWRRY	RKWRRY
A01	158	75770424;75770437;75770569;75770576;75770582	RRRRY	RRRRY	RRRRY	RRRRY	RRRRY	RRRRY	RRRRY	RRRRY
A02	203	75349657;75349704;75349860	GGC	GGC	GGC	GGC	GGC	GGC	GGC	GGC
A02	668	75351825;75352045;75352073;75352159;75352278;75352356;75352417;75352441;75352493	TACCTCATT	TACCTCATT	TACCTCATT	TACCTCATT	TACCTCATT	TACCTCATT	TACCTCATT	TACCTCATT
A02	1718	75355999;75356178;75356229;75356234;75356761;75357051;75357294;75357357;75357397;75357654;75357656;75357717	CCAGAAGTCTTT	CCAGAAGTCTTT	CCAGAAGTCTTT	CCAGAAGTCTTT	CCAGAAGTCTTT	CCAGAAGTCTTT	CCAGAAGTCTTT	CCAGAAGTCTTT
A02	159	75375577;75375690;75375736	YRY	YRY	YRY	YRY	YRY	YRY	YRY	YRY
A02	1814	75376672;75377189;75377880;75378091;75378273;75378486	TCAAAC	TCAAAC	TCAAAC	TCAAAC	TCAAAC	TCAAAC	TCAAAC	TCAAAC
A02	6913	75381919;75382113;75385318;75386021;75386077;75388187;75388832	GGTGGAA	GGTGGAA	GGTGGAA	GGTGGAA	GGTGGAA	GGTGGAA	GGTGGAA	GGTGGAA
A02	1002	75501322;75501759;75502324	CAA	CAA	CAA	CAA	CAA	CAA	CAA	CAA
A02	573	75527499;75527643;75528072	TAA	TAA	TAA	TAA	TAA	TAA	TAA	TAA
A02	7532	75883600;75883698;75883837;75884416;75884513;75884601;75884945;75884971;75885070;75885445;75885772;75885852;75886528;75886546;75886624;75887119;75887880;75887927;75888077;75888210;75888401;75888411;75888895;75889219;75889463;75889584;75889948;75890115;75890404;75890519;75890767;75890894;75890949;75891131;75891132	AGAACTTAGATCAAAGTAAAAATCAAAATTAATAT	AGAACTTAGATCAAAGTAAAAATCAAAATTAATAT	AGAACTTAGATCAAAGTAAAAATCAAAATTAATAT	AGAACTTAGATCAAAGTAAAAATCAAAATTAATAT	AGAACTTAGATCAAAGTAAAAATCAAAATTAATAT	AGAACTTAGATCAAAGTAAAAATCAAAATTAATAT	AGAACTTAGATCAAAGTAAAAATCAAAATTAATAT	AGAACTTAGATCAAAGTAAAAATCAAAATTAATAT
A02	3131	75893810;75893910;75894071;75894292;75894425;75895018;75895829;75896346;75896513;75896676;75896679;75896941	GAGATCCCTTCC	GAGATCCCTTCC	GAGATCCCTTCC	GAGATCCCTTCC	GAGATCCCTTCC	GAGATCCCTTCC	GAGATCCCTTCC	GAGATCCCTTCC
A02	21333	75900361;75900454;75900634;75901583;75902965;75903503;75904029;75904049;75904229;75904309;75904374;75904375;75904958;75905341;75905395;75905776;75905794;75906303;75906623;75906948;75907099;75907119;75907842;75907868;75908280;75909063;75909195;75909359;75909618;75910500;75910776;75910972;75911115;75911688;75912064;75912224;75912454;75912480;75913241;75913337;75913405;75913617;75913689;75913804;759…	GATGTCCTTCAAAATTAATTTGGAAATATATAAAAGCCATTCAGGGTGTAGGTATAAT	GATGTCCTTCAAAATTAATTTGGAAATATATAAAAGCCATTCAGGGTGTAGGTATAAT	GATGTCCTTCAAAATTAATTTGGAAATATATAAAAGCCATTCAGGGTGTAGGTATAAT	GATGTCCTTCAAAATTAATTTGGAAATATATAAAAGCCATTCAGGGTGTAGGTATAAT	GATGTCCTTCAAAATTAATTTGGAAATATATAAAAGCCATTCAGGGTGTAGGTATAAT	GATGTCCTTCAAAATTAATTTGGAAATATATAAAAGCCATTCAGGGTGTAGGTATAAT	GATGTCCTTCAAAATTAATTTGGAAATATATAAAAGCCATTCAGGGTGTAGGTATAAT	GATGTCCTTCAAAATTAATTTGGAAATATATAAAAGCCATTCAGGGTGTAGGTATAAT
A02	15121	75933086;75934252;75934645;75935159;75936090;75936510;75940370;75940753;75940789;75940918;75941205;75942512;75943464;75943775;75945054;75946404;75946998;75947827;75947868;75948207	TTAGAGTTTCATATGGGTCC	TTAGAGTTTCATATGGGTCC	TTAGAGTTTCATATGGGTCC	TTAGAGTTTCATATGGGTCC	TTAGAGTTTCATATGGGTCC	TTAGAGTTTCATATGGGTCC	TTAGAGTTTCATATGGGTCC	TTAGAGTTTCATATGGGTCC
A02	4100	75949962;75949963;75951025;75951469;75951562;75952080;75954062	TGAGAAT	TGAGAAT	TGAGAAT	TGAGAAT	TGAGAAT	TGAGAAT	TGAGAAT	TGAGAAT
A02	2304	75959957;75960775;75961558;75962261	TTGT	TTGT	TTGT	TTGT	TTGT	TTGT	TTGT	TTGT
A02	152	76773435;76773576;76773587	KRW	KRW	KRW	KRW	KRW	KRW	KRW	KRW
A02	1922	78248151;78248362;78248412;78249226;78249273;78249277;78249378;78249723;78249832;78249881;78249882;78250073	RKYMKASYKKWR	RKYMKASYKKWR	RKYMKASYKKWR	RKYMKASYKKWR	RKYMKASYKKWR	RKYMKASYKKWR	RKYMKASYKKWR	RKYMKASYKKWR
A02	3338	78578143;78578578;78579505;78579798;78579998;78580115;78580234;78580333;78581286;78581351;78581481	AAGGTCGGACG	AAGGTCGGACG	AAGGTCGGACG	AAGGTCGGACG	AAGGTCGGACG	AAGGTCGGACG	AAGGTCGGACG	AAGGTCGGACG
A02	25516	78581838;78582061;78582138;78582564;78582710;78582771;78583507;78583658;78584295;78584474;78587567;78587623;78588569;78589603;78589706;78590648;78591131;78591227;78591551;78592015;78592219;78592257;78592876;78593628;78593677;78601880;78602099;78602377;78603442;78603596;78603644;78603911;78603944;78604317;78604421;78604435;78604453;78604826;78605293;78605408;78605575;78605627;78605662;78605715;786…	AAGGGGAGTCGGGATCTGGCCCTACGCAGTCGAAATATTCTAGTTTGCTAGCTG	AAGGGGAGTCGGGATCTGGCCCTACGCAGTCGAAATATTCTAGTTTGCTAGCTG	AAGGGGAGTCGGGATCTGGCCCTACGCAGTCGAAATATTCTAGTTTGCTAGCTG	AAGGGGAGTCGGGATCTGGCCCTACGCAGTCGAAATATTCTAGTTTGCTAGCTG	AAGGGGAGTCGGGATCTGGCCCTACGCAGTCGAAATATTCTAGTTTGCTAGCTG	AAGGGGAGTCGGGATCTGGCCCTACGCAGTCGAAATATTCTAGTTTGCTAGCTG	AAGGGGAGTCGGGATCTGGCCCTACGCAGTCGAAATATTCTAGTTTGCTAGCTG	AAGGGGAGTCGGGATCTGGCCCTACGCAGTCGAAATATTCTAGTTTGCTAGCTG
A02	191	78646104;78646253;78646295	YRR	YRR	YRR	YRR	YRR	YRR	YRR	YRR
A02	10279	78783251;78783257;78783588;78783696;78783933;78783960;78784099;78784542;78784639;78784751;78785049;78785073;78785321;78785451;78785515;78785639;78786358;78786593;78786743;78786809;78786874;78786951;78787123;78787158;78787312;78787343;78787441;78787498;78787566;78787635;78787743;78787855;78787877;78788041;78788102;78788156;78788184;78788301;78788643;78789488;78789524;78789631;78789642;78789686;787…	TTAAGCACTATTAAGTTTAATCGTAATGGGGTCTTAGCTCTACGCAGTCGTATGGTTTGCCCCTCAG	TTAAGCACTATTAAGTTTAATCGTAATGGGGTCTTAGCTCTACGCAGTCGTATGGTTTGCCCCTCAG	TTAAGCACTATTAAGTTTAATCGTAATGGGGTCTTAGCTCTACGCAGTCGTATGGTTTGCCCCTCAG	TTAAGCACTATTAAGTTTAATCGTAATGGGGTCTTAGCTCTACGCAGTCGTATGGTTTGCCCCTCAG	TTAAGCACTATTAAGTTTAATCGTAATGGGGTCTTAGCTCTACGCAGTCGTATGGTTTGCCCCTCAG	TTAAGCACTATTAAGTTTAATCGTAATGGGGTCTTAGCTCTACGCAGTCGTATGGTTTGCCCCTCAG	TTAAGCACTATTAAGTTTAATCGTAATGGGGTCTTAGCTCTACGCAGTCGTATGGTTTGCCCCTCAG	TTAAGCACTATTAAGTTTAATCGTAATGGGGTCTTAGCTCTACGCAGTCGTATGGTTTGCCCCTCAG
A02	588	78813586;78813842;78814174	CTA	CTA	CTA	CTA	CTA	CTA	CTA	CTA
A02	305	78816535;78816540;78816795;78816840	ATAC	ATAC	ATAC	ATAC	ATAC	ATAC	ATAC	ATAC
A02	592	78817861;78817878;78817905;78818158;78818313;78818453	AAGACA	AAGACA	AAGACA	AAGACA	AAGACA	AAGACA	AAGACA	AAGACA
A02	1287	78903977;78904763;78904853;78905141;78905233;78905264	TAATAA	TAATAA	TAATAA	TAATAA	TAATAA	TAATAA	TAATAA	TAATAA
A02	1579	78906545;78906607;78906771;78906785;78906921;78907257;78907386;78907738;78907863;78908124	CAAATTAATC	CAAATTAATC	CAAATTAATC	CAAATTAATC	CAAATTAATC	CAAATTAATC	CAAATTAATC	CAAATTAATC
A02	2063	78965643;78966634;78967706	CAA	CAA	CAA	CAA	CAA	CAA	CAA	CAA
A02	1071	78974169;78974822;78975240	CAA	CAA	CAA	CAA	CAA	CAA	CAA	CAA
A02	1607	79149733;79149865;79150793;79151340	TATT	TATT	TATT	TATT	TATT	TATT	TATT	TATT
A02	940	79155236;79156069;79156176	AGC	AGC	AGC	AGC	AGC	AGC	AGC	AGC
A02	1204	79180498;79181628;79181702	GTT	GTT	GTT	GTT	GTT	GTT	GTT	GTT
A02	1535	79377287;79377335;79377359;79377421;79377597;79377938;79377988;79378330;79378483;79378526;79378708;79378822	TAAACTAAATAC	TAAACTAAATAC	TAAACTAAATAC	TAAACTAAATAC	TAAACTAAATAC	TAAACTAAATAC	TAAACTAAATAC	TAAACTAAATAC
A02	9379	79384480;79384598;79384830;79384972;79385473;79386191;79386222;79386429;79389641;79390257;79390646;79390710;79390845;79390921;79391570;79391755;79392215;79392465;79392676;79392970;79393533;79393859	AGAAGGAATACGAATTTTTTAA	AGAAGGAATACGAATTTTTTAA	AGAAGGAATACGAATTTTTTAA	AGAAGGAATACGAATTTTTTAA	AGAAGGAATACGAATTTTTTAA	AGAAGGAATACGAATTTTTTAA	AGAAGGAATACGAATTTTTTAA	AGAAGGAATACGAATTTTTTAA
A02	12243	79395309;79395457;79395473;79395770;79396024;79396176;79396361;79396363;79396398;79396519;79396577;79396614;79396695;79397072;79397095;79397669;79397678;79397693;79398260;79398279;79398303;79398519;79398852;79399159;79399398;79399502;79399576;79399621;79399910;79399984;79400373;79400520;79400552;79400736;79401253;79401406;79401441;79402013;79402246;79402653;79402811;79403194;79403253;79403868;794…	TTTTCGGAATTCATTTGACTAATCTTAATACTTATTTACATGTACATTGTATATTAACGT	TTTTCGGAATTCATTTGACTAATCTTAATACTTATTTACATGTACATTGTATATTAACGT	TTTTCGGAATTCATTTGACTAATCTTAATACTTATTTACATGTACATTGTATATTAACGT	TTTTCGGAATTCATTTGACTAATCTTAATACTTATTTACATGTACATTGTATATTAACGT	TTTTCGGAATTCATTTGACTAATCTTAATACTTATTTACATGTACATTGTATATTAACGT	TTTTCGGAATTCATTTGACTAATCTTAATACTTATTTACATGTACATTGTATATTAACGT	TTTTCGGAATTCATTTGACTAATCTTAATACTTATTTACATGTACATTGTATATTAACGT	TTTTCGGAATTCATTTGACTAATCTTAATACTTATTTACATGTACATTGTATATTAACGT
A02	2192	79411997;79412169;79412414;79412523;79412774;79413120;79413467;79414189	ACATCTAC	ACATCTAC	ACATCTAC	ACATCTAC	ACATCTAC	ACATCTAC	ACATCTAC	ACATCTAC
A02	109	79641010;79641109;79641119	ACC	ACC	ACC	ACC	ACC	ACC	ACC	ACC
A02	2136	79759467;79760840;79761104;79761452;79761550;79761603	CGCACT	CGCACT	CGCACT	CGCACT	CGCACT	CGCACT	CGCACT	CGCACT
A02	6306	79761858;79761998;79762021;79763449;79765330;79766298;79767205;79768134;79768164	CGGCCCAAC	CGGCCCAAC	CGGCCCAAC	CGGCCCAAC	CGGCCCAAC	CGGCCCAAC	CGGCCCAAC	CGGCCCAAC
A02	938	79777636;79777873;79777916;79778024;79778574	GGCCG	GGCCG	GGCCG	GGCCG	GGCCG	GGCCG	GGCCG	GGCCG
A02	139	79869293;79869316;79869432	TTA	TTA	TTA	TTA	TTA	TTA	TTA	TTA
A02	288	80042749;80043023;80043037	TAT	TAT	TAT	TAT	TAT	TAT	TAT	TAT
A02	56	80248928;80248932;80248950;80248984	MYYR	MYYR	MYYR	MYYR	MYYR	MYYR	MYYR	MYYR
A02	436	80292053;80292470;80292489	TCA	TCA	TCA	TCA	TCA	TCA	TCA	TCA
A02	325	80451008;80451057;80451311;80451333	SRSR	SRSR	SRSR	SRSR	SRSR	SRSR	SRSR	SRSR
A02	620	80924535;80924579;80925155	TAC	TAC	TAC	TAC	TAC	TAC	TAC	TAC
A02	1335	80930593;80930637;80931928	TCA	TCA	TCA	TCA	TCA	TCA	TCA	TCA
A02	6076	80937261;80938403;80938634;80939046;80939539;80942713;80943232;80943284;80943337	AAATCAATA	AAATCAATA	AAATCAATA	AAATCAATA	AAATCAATA	AAATCAATA	AAATCAATA	AAATCAATA
A02	1730	81037467;81037636;81038388;81038586;81038902;81039197	TAGATT	TAGATT	TAGATT	TAGATT	TAGATT	TAGATT	TAGATT	TAGATT
A02	12580	81145079;81145789;81146950;81147032;81147209;81147380;81147789;81147803;81147909;81147914;81154436;81156252;81156565;81156708;81157021;81157477;81157645;81157659	GTTTCAAAGGGCGTTGCC	GTTTCAAAGGGCGTTGCC	GTTTCAAAGGGCGTTGCC	GTTTCAAAGGGCGTTGCC	GTTTCAAAGGGCGTTGCC	GTTTCAAAGGGCGTTGCC	GTTTCAAAGGGCGTTGCC	GTTTCAAAGGGCGTTGCC
A02	5977	81157893;81158481;81158787;81158820;81159752;81160227;81161047;81161062;81161202;81161243;81161258;81161480;81161481;81161984;81162623;81162744;81163870	GGCCGATAATTCCTAAT	GGCCGATAATTCCTAAT	GGCCGATAATTCCTAAT	GGCCGATAATTCCTAAT	GGCCGATAATTCCTAAT	GGCCGATAATTCCTAAT	GGCCGATAATTCCTAAT	GGCCGATAATTCCTAAT
A02	6647	81839388;81840826;81843148;81844432;81844502;81844527;81845977;81846035	CTTGATTT	CTTGATTT	CTTGATTT	CTTGATTT	CTTGATTT	CTTGATTT	CTTGATTT	CTTGATTT
A02	11958	81850057;81850117;81850185;81855991;81856011;81856169;81856183;81856291;81856490;81856682;81858895;81860302;81861908;81862015	GCCAATAATAGGGA	GCCAATAATAGGGA	GCCAATAATAGGGA	GCCAATAATAGGGA	GCCAATAATAGGGA	GCCAATAATAGGGA	GCCAATAATAGGGA	GCCAATAATAGGGA
A02	13248	18098;18540;18636;20777;20877;21253;21384;21517;22320;22710;23132;23485;27164;27471;28484;28605;29077;29198;29199;29316;30420;31111;31346	TACTGATCCGGCCCTTTTTGTAG	TACTGATCCGGCCCTTTTTGTAG	TACTGATCCGGCCCTTTTTGTAG	TACTGATCCGGCCCTTTTTGTAG	TACTGATCCGGCCCTTTTTGTAG	TACTGATCCGGCCCTTTTTGTAG	TACTGATCCGGCCCTTTTTGTAG	TACTGATCCGGCCCTTTTTGTAG
A02	5528	65910;66283;67937;68439;69515;70800;70958;70991;71070;71143;71438	GAAGCTACCCT	GAAGCTACCCT	GAAGCTACCCT	GAAGCTACCCT	GAAGCTACCCT	GAAGCTACCCT	GAAGCTACCCT	GAAGCTACCCT
A02	3572	73685;73775;74386;77257	CTGA	CTGA	CTGA	CTGA	CTGA	CTGA	CTGA	CTGA
A02	2393	95418;95482;95483;96244;97315;97507;97671;97811	TCATCCCC	TCATCCCC	TCATCCCC	TCATCCCC	TCATCCCC	TCATCCCC	TCATCCCC	TCATCCCC
A02	1346	174121;174226;174726;174805;174950;175138;175467	AGCGGGA	AGCGGGA	AGCGGGA	AGCGGGA	AGCGGGA	AGCGGGA	AGCGGGA	AGCGGGA
A02	30829	203901;204396;204499;204758;204895;204978;206356;206892;207415;207998;211159;211162;233034;233099;233345;234341;234586;234730	GTACTCCTTCAGTTAATA	GTACTCCTTCAGTTAATA	GTACTCCTTCAGTTAATA	GTACTCCTTCAGTTAATA	GTACTCCTTCAGTTAATA	GTACTCCTTCAGTTAATA	GTACTCCTTCAGTTAATA	GTACTCCTTCAGTTAATA
A02	1161	396917;397919;398078	CGT	CGT	CGT	CGT	CGT	CGT	CGT	CGT
A02	1411	431337;431472;432748	GCC	GCC	GCC	GCC	GCC	GCC	GCC	GCC
A02	219	491989;492107;492208	TCC	TCC	TCC	TCC	TCC	TCC	TCC	TCC
A02	883	503520;503616;503629;504011;504021;504403	ATATAA	ATATAA	ATATAA	ATATAA	ATATAA	ATATAA	ATATAA	ATATAA
A02	197	610771;610968	RY	RY	RY	RY	RY	RY	RY	RY
A02	904	671570;671786;671858;672474	TTCC	TTCC	TTCC	TTCC	TTCC	TTCC	TTCC	TTCC
A02	1063	699014;699044;700077	ACT	ACT	ACT	ACT	ACT	ACT	ACT	ACT
A02	5060	808149;808240;808615;808804;808951;809204;809942;809952;810019;810068;810119;810420;810751;810816;810840;810871;810961;810972;813209	TTCGTCTCGCCCCCCCCTT	TTCGTCTCGCCCCCCCCTT	TTCGTCTCGCCCCCCCCTT	TTCGTCTCGCCCCCCCCTT	TTCGTCTCGCCCCCCCCTT	TTCGTCTCGCCCCCCCCTT	TTCGTCTCGCCCCCCCCTT	TTCGTCTCGCCCCCCCCTT
A02	3429	1045661;1046634;1047215;1047344;1047466;1047729;1047837;1047905;1048374;1048398;1048597;1048861;1049090	AAAGCCGGGAACG	AAAGCCGGGAACG	AAAGCCGGGAACG	AAAGCCGGGAACG	AAAGCCGGGAACG	AAAGCCGGGAACG	AAAGCCGGGAACG	AAAGCCGGGAACG
A02	1566	1060008;1060567;1061541;1061574	TTGT	TTGT	TTGT	TTGT	TTGT	TTGT	TTGT	TTGT
A02	59	1070938;1070971;1070997	GGC	GGC	GGC	GGC	GGC	GGC	GGC	GGC
A02	21976	1080259;1080496;1082161;1082168;1083324;1083382;1083407;1083472;1083572;1083780;1084036;1084197;1086136;1086502;1086800;1088197;1088480;1088726;1089061;1089093;1089268;1089460;1090135;1090247;1090289;1090379;1090461;1090946;1090996;1091147;1091738;1091773;1092160;1092415;1092603;1093241;1093800;1093832;1093833;1093898;1094128;1094139;1094169;1094326;1094941;1096165;1096374;1097513;1097706;1098116…	TTTTCTCCACGTACCATTTCGCATGGCGTGCGGGGGTAGCGATTGGAGCACTCTTCAAG	TTTTCTCCACGTACCATTTCGCATGGCGTGCGGGGGTAGCGATTGGAGCACTCTTCAAG	TTTTCTCCACGTACCATTTCGCATGGCGTGCGGGGGTAGCGATTGGAGCACTCTTCAAG	TTTTCTCCACGTACCATTTCGCATGGCGTGCGGGGGTAGCGATTGGAGCACTCTTCAAG	TTTTCTCCACGTACCATTTCGCATGGCGTGCGGGGGTAGCGATTGGAGCACTCTTCAAG	TTTTCTCCACGTACCATTTCGCATGGCGTGCGGGGGTAGCGATTGGAGCACTCTTCAAG	TTTTCTCCACGTACCATTTCGCATGGCGTGCGGGGGTAGCGATTGGAGCACTCTTCAAG	TTTTCTCCACGTACCATTTCGCATGGCGTGCGGGGGTAGCGATTGGAGCACTCTTCAAG
A02	1847	1110740;1110767;1110864;1111577;1111785;1112587	CTAAGG	CTAAGG	CTAAGG	CTAAGG	CTAAGG	CTAAGG	CTAAGG	CTAAGG
A02	8769	1124839;1125077;1125825;1126460;1126461;1127701;1127830;1127896;1128097;1128249;1128264;1128428;1128933;1132124;1133072;1133164;1133194;1133608	TACATTTTGAAATTTGTC	TACATTTTGAAATTTGTC	TACATTTTGAAATTTGTC	TACATTTTGAAATTTGTC	TACATTTTGAAATTTGTC	TACATTTTGAAATTTGTC	TACATTTTGAAATTTGTC	TACATTTTGAAATTTGTC
A02	1302	1164544;1165055;1165198;1165412;1165463;1165564;1165629;1165678;1165707;1165784;1165846	CGCAATACTTA	CGCAATACTTA	CGCAATACTTA	CGCAATACTTA	CGCAATACTTA	CGCAATACTTA	CGCAATACTTA	CGCAATACTTA
A02	883	1165975;1166719;1166811;1166858	CTTA	CTTA	CTTA	CTTA	CTTA	CTTA	CTTA	CTTA
A02	477	1168571;1168768;1169048	TAA	TAA	TAA	TAA	TAA	TAA	TAA	TAA
A02	1509	1170796;1170969;1170975;1170985;1171076;1171077;1171084;1171116;1171130;1171188;1171240;1171307;1171312;1171492;1171536;1171598;1171629;1171653;1171719;1171726;1171821;1171869;1171891;1171915;1171949;1171973;1172070;1172268;1172305	GCGGCCTGCACTCTCGGACCCAGCCCAGG	GCGGCCTGCACTCTCGGACCCAGCCCAGG	GCGGCCTGCACTCTCGGACCCAGCCCAGG	GCGGCCTGCACTCTCGGACCCAGCCCAGG	GCGGCCTGCACTCTCGGACCCAGCCCAGG	GCGGCCTGCACTCTCGGACCCAGCCCAGG	GCGGCCTGCACTCTCGGACCCAGCCCAGG	GCGGCCTGCACTCTCGGACCCAGCCCAGG
A02	2226	1174079;1174430;1174670;1174689;1174753;1174761;1174883;1175013;1175104;1175482;1175591;1175669;1175701;1175836;1175839;1175904;1175920;1175981;1176040;1176067;1176267;1176305	AGATCACGGGGTCCCCGTCCGA	AGATCACGGGGTCCCCGTCCGA	AGATCACGGGGTCCCCGTCCGA	AGATCACGGGGTCCCCGTCCGA	AGATCACGGGGTCCCCGTCCGA	AGATCACGGGGTCCCCGTCCGA	AGATCACGGGGTCCCCGTCCGA	AGATCACGGGGTCCCCGTCCGA
A02	148	1176892;1176905;1177005;1177040	CCGC	CCGC	CCGC	CCGC	CCGC	CCGC	CCGC	CCGC
A02	3585	1186418;1186732;1186822;1186928;1187319;1187420;1187489;1187909;1188623;1189124;1189285;1189289;1189452;1189917;1190003	AAGAGTAGTTGCGTT	AAGAGTAGTTGCGTT	AAGAGTAGTTGCGTT	AAGAGTAGTTGCGTT	AAGAGTAGTTGCGTT	AAGAGTAGTTGCGTT	AAGAGTAGTTGCGTT	AAGAGTAGTTGCGTT
A02	64401	1191775;1248301;1248343;1248500;1248511;1248610;1248661;1248712;1248909;1248918;1249034;1249230;1249272;1249432;1249518;1249593;1249595;1249663;1249669;1249730;1249850;1249993;1250088;1250302;1250464;1250499;1250878;1251162;1251664;1252125;1252236;1252540;1252984;1253606;1253692;1253929;1254567;1254964;1255418;1255455;1255641;1255687;1255855;1255904;1256022;1256176	GCCAAAGGGGCGCCGCAGCTCGGGGGTCTCTCTGCACACTGCCAAA	GCCAAAGGGGCGCCGCAGCTCGGGGGTCTCTCTGCACACTGCCAAA	GCCAAAGGGGCGCCGCAGCTCGGGGGTCTCTCTGCACACTGCCAAA	GCCAAAGGGGCGCCGCAGCTCGGGGGTCTCTCTGCACACTGCCAAA	GCCAAAGGGGCGCCGCAGCTCGGGGGTCTCTCTGCACACTGCCAAA	GCCAAAGGGGCGCCGCAGCTCGGGGGTCTCTCTGCACACTGCCAAA	GCCAAAGGGGCGCCGCAGCTCGGGGGTCTCTCTGCACACTGCCAAA	GCCAAAGGGGCGCCGCAGCTCGGGGGTCTCTCTGCACACTGCCAAA
A02	573	1259899;1260347;1260472	TCC	TCC	TCC	TCC	TCC	TCC	TCC	TCC
A02	11621	1263764;1263901;1264306;1264937;1264974;1265076;1265394;1265396;1266143;1267030;1267895;1268819;1269459;1270960;1271008;1271089;1274297;1274339;1275385	CTAAAGCCCACCCGGCCCG	CTAAAGCCCACCCGGCCCG	CTAAAGCCCACCCGGCCCG	CTAAAGCCCACCCGGCCCG	CTAAAGCCCACCCGGCCCG	CTAAAGCCCACCCGGCCCG	CTAAAGCCCACCCGGCCCG	CTAAAGCCCACCCGGCCCG
A02	43290	1281792;1282080;1282872;1282921;1283207;1283430;1283543;1283567;1283968;1283988;1284077;1284226;1284317;1284718;1285610;1286012;1286217;1286472;1286696;1286900;1287145;1287151;1287520;1287657;1287772;1288052;1290853;1290877;1291005;1291331;1291453;1291679;1291763;1291797;1291814;1291880;1292077;1292078;1292209;1292221;1292392;1292592;1293229;1293686;1293858;1294032;1294070;1294275;1295014;1295298…	TACGTAATCGAGGATAACATTTCACCATTCGTGAGTCGTTCCTTGCTTACGATACCGTCGTGGTTTCCATTTGTTCGCCCGAAA	TACGTAATCGAGGATAACATTTCACCATTCGTGAGTCGTTCCTTGCTTACGATACCGTCGTGGTTTCCATTTGTTCGCCCGAAA	TACGTAATCGAGGATAACATTTCACCATTCGTGAGTCGTTCCTTGCTTACGATACCGTCGTGGTTTCCATTTGTTCGCCCGAAA	TACGTAATCGAGGATAACATTTCACCATTCGTGAGTCGTTCCTTGCTTACGATACCGTCGTGGTTTCCATTTGTTCGCCCGAAA	TACGTAATCGAGGATAACATTTCACCATTCGTGAGTCGTTCCTTGCTTACGATACCGTCGTGGTTTCCATTTGTTCGCCCGAAA	TACGTAATCGAGGATAACATTTCACCATTCGTGAGTCGTTCCTTGCTTACGATACCGTCGTGGTTTCCATTTGTTCGCCCGAAA	TACGTAATCGAGGATAACATTTCACCATTCGTGAGTCGTTCCTTGCTTACGATACCGTCGTGGTTTCCATTTGTTCGCCCGAAA	TACGTAATCGAGGATAACATTTCACCATTCGTGAGTCGTTCCTTGCTTACGATACCGTCGTGGTTTCCATTTGTTCGCCCGAAA
A02	511	1325593;1325850;1326104	ACT	ACT	ACT	ACT	ACT	ACT	ACT	ACT
A02	8724	1327718;1328208;1329584;1329900;1329905;1330148;1330328;1330627;1330691;1330895;1331343;1331590;1331811;1332138;1332992;1333572;1334222;1334223;1334256;1334323;1334374;1334625;1334775;1335459;1335627;1335776;1336442	CGAGCTTGATACTGGGAGAACGTGAGT	CGAGCTTGATACTGGGAGAACGTGAGT	CGAGCTTGATACTGGGAGAACGTGAGT	CGAGCTTGATACTGGGAGAACGTGAGT	CGAGCTTGATACTGGGAGAACGTGAGT	CGAGCTTGATACTGGGAGAACGTGAGT	CGAGCTTGATACTGGGAGAACGTGAGT	CGAGCTTGATACTGGGAGAACGTGAGT
A02	5755	1438434;1438632;1438652;1438714;1438744;1438805;1438812;1438862;1438920;1439019;1442153;1442283;1442362;1442375;1442717;1442732;1442787;1442807;1442881;1443161;1443193;1443426;1443521;1443660;1444011;1444068;1444189	TCAAGCTCCAGAATGGGCACTCAAGGC	TCAAGCTCCAGAATGGGCACTCAAGGC	TCAAGCTCCAGAATGGGCACTCAAGGC	TCAAGCTCCAGAATGGGCACTCAAGGC	TCAAGCTCCAGAATGGGCACTCAAGGC	TCAAGCTCCAGAATGGGCACTCAAGGC	TCAAGCTCCAGAATGGGCACTCAAGGC	TCAAGCTCCAGAATGGGCACTCAAGGC
A02	682	1463511;1464043;1464193	TCC	TCC	TCC	TCC	TCC	TCC	TCC	TCC
A02	2928	1466220;1466282;1466308;1467146;1468778;1468779;1468908;1468933;1469148	ACACGTGCC	ACACGTGCC	ACACGTGCC	ACACGTGCC	ACACGTGCC	ACACGTGCC	ACACGTGCC	ACACGTGCC
A02	2356	1497916;1498044;1498303;1498856;1498942;1498946;1499032;1499828;1499917;1499931;1500009;1500017;1500078;1500272	TTTCAGCGCTGGTA	TTTCAGCGCTGGTA	TTTCAGCGCTGGTA	TTTCAGCGCTGGTA	TTTCAGCGCTGGTA	TTTCAGCGCTGGTA	TTTCAGCGCTGGTA	TTTCAGCGCTGGTA
A02	10960	1501191;1501379;1501386;1502054;1503042;1503808;1504804;1505997;1506164;1506199;1506879;1507299;1508309;1508717;1509195;1509956;1509979;1509998;1510183;1511116;1511233;1512151	CGTTGCAGCCAGGTTTCAAAGA	CGTTGCAGCCAGGTTTCAAAGA	CGTTGCAGCCAGGTTTCAAAGA	CGTTGCAGCCAGGTTTCAAAGA	CGTTGCAGCCAGGTTTCAAAGA	CGTTGCAGCCAGGTTTCAAAGA	CGTTGCAGCCAGGTTTCAAAGA	CGTTGCAGCCAGGTTTCAAAGA
A02	19910	1596043;1596121;1598516;1599895;1607807;1607855;1608042;1608466;1608614;1609188;1610327;1610547;1610548;1614026;1614140;1615762;1615953	CTGGAACTATTTCCCCC	CTGGAACTATTTCCCCC	CTGGAACTATTTCCCCC	CTGGAACTATTTCCCCC	CTGGAACTATTTCCCCC	CTGGAACTATTTCCCCC	CTGGAACTATTTCCCCC	CTGGAACTATTTCCCCC
A02	284	3203659;3203738;3203943	GAG	GAG	GAG	GAG	GAG	GAG	GAG	GAG
A02	716	3215605;3215643;3215886;3216321	TCAA	TCAA	TCAA	TCAA	TCAA	TCAA	TCAA	TCAA
A02	1122	3219313;3219368;3220043;3220435	ATAT	ATAT	ATAT	ATAT	ATAT	ATAT	ATAT	ATAT
A02	811	3312293;3312724;3313073;3313104	ATTA	ATTA	ATTA	ATTA	ATTA	ATTA	ATTA	ATTA
A02	253	3313105;3313170;3313283;3313358	TTTA	TTTA	TTTA	TTTA	TTTA	TTTA	TTTA	TTTA
A02	403	3314972;3314980;3315375	TTT	TTT	TTT	TTT	TTT	TTT	TTT	TTT
A02	70	3317734;3317740;3317804	GAA	GAA	GAA	GAA	GAA	GAA	GAA	GAA
A02	4779	3322130;3323023;3325135;3326909	GCAC	GCAC	GCAC	GCAC	GCAC	GCAC	GCAC	GCAC
A02	3140	3496036;3497963;3498247;3499176	TGAC	TGAC	TGAC	TGAC	TGAC	TGAC	TGAC	TGAC
A02	176	3779921;3779980;3780097	YYY	YYY	YYY	YYY	YYY	YYY	YYY	YYY
A02	289	4566181;4566470	WR	WR	WR	WR	WR	WR	WR	WR
A02	65	5450358;5450423	RR	RR	RR	RR	RR	RR	RR	RR
A02	330	6469582;6469912	WR	WR	WR	WR	WR	WR	WR	WR
A02	166	6799961;6800055;6800127	WYY	WYY	WYY	WYY	WYY	WYY	WYY	WYY
A02	306	7869753;7869771;7870059	RRR	RRR	RRR	RRR	RRR	RRR	RRR	RRR
A02	611	7944078;7944375;7944415;7944544;7944689	WWYWS	WWYWS	WWYWS	WWYWS	WWYWS	WWYWS	WWYWS	WWYWS
A02	169	9139822;9139874;9139991	YKR	YKR	YKR	YKR	YKR	YKR	YKR	YKR
A02	839	10828510;10828564;10828571;10829080;10829312;10829349	WYRYMR	WYRYMR	WYRYMR	WYRYMR	WYRYMR	WYRYMR	WYRYMR	WYRYMR
A02	59	10921504;10921563	YR	YR	YR	YR	YR	YR	YR	YR
A02	1708	11031466;11031519;11033174	RYW	RYW	RYW	RYW	RYW	RYW	RYW	RYW
A02	241	13980762;13980828;13980957;13981003	RYYR	RYYR	RYYR	RYYR	RYYR	RYYR	RYYR	RYYR
A02	24835	14326142;14326224;14326349;14326368;14326413;14326701;14327035;14327625;14327719;14328167;14328339;14328919;14330273;14330726;14330883;14331486;14331697;14332062;14332439;14332478;14332956;14333025;14333246;14333253;14334288;14334329;14334345;14334738;14334875;14335170;14336372;14337078;14337372;14337595;14338714;14338942;14339358;14339855;14339953;14339954;14340095;14340350;14341195;14341666;143…	GACGTTAACATCGAATAGTGATCTTTCGAAATTATTAAACTTACCGATGATAACCCAGAGCATTATAG	GACGTTAACATCGAATAGTGATCTTTCGAAATTATTAAACTTACCGATGATAACCCAGAGCATTATAG	GACGTTAACATCGAATAGTGATCTTTCGAAATTATTAAACTTACCGATGATAACCCAGAGCATTATAG	GACGTTAACATCGAATAGTGATCTTTCGAAATTATTAAACTTACCGATGATAACCCAGAGCATTATAG	GACGTTAACATCGAATAGTGATCTTTCGAAATTATTAAACTTACCGATGATAACCCAGAGCATTATAG	GACGTTAACATCGAATAGTGATCTTTCGAAATTATTAAACTTACCGATGATAACCCAGAGCATTATAG	GACGTTAACATCGAATAGTGATCTTTCGAAATTATTAAACTTACCGATGATAACCCAGAGCATTATAG	GACGTTAACATCGAATAGTGATCTTTCGAAATTATTAAACTTACCGATGATAACCCAGAGCATTATAG
A02	1110	14352014;14352436;14352910;14353124	AATA	AATA	AATA	AATA	AATA	AATA	AATA	AATA
A02	3767	14356135;14356467;14356937;14358084;14359086;14359233;14359306;14359585;14359775;14359856;14359902	TTTGATACTTT	TTTGATACTTT	TTTGATACTTT	TTTGATACTTT	TTTGATACTTT	TTTGATACTTT	TTTGATACTTT	TTTGATACTTT
A02	2965	14360509;14360620;14360989;14360997;14361040;14362562;14362740;14363049;14363053;14363474	TTTACAAGGC	TTTACAAGGC	TTTACAAGGC	TTTACAAGGC	TTTACAAGGC	TTTACAAGGC	TTTACAAGGC	TTTACAAGGC
A02	243	14363811;14363840;14364054	TGT	TGT	TGT	TGT	TGT	TGT	TGT	TGT
A02	899	14366628;14366924;14367064;14367517;14367527	GATAT	GATAT	GATAT	GATAT	GATAT	GATAT	GATAT	GATAT
A02	993	14368580;14368842;14368925;14368987;14369044;14369573	TTTTAA	TTTTAA	TTTTAA	TTTTAA	TTTTAA	TTTTAA	TTTTAA	TTTTAA
A02	2215	14373194;14373426;14373647;14373752;14373986;14374005;14374038;14374236;14374415;14374524;14374614;14374729;14374889;14374964;14375409	AACCTATCAGTTGAA	AACCTATCAGTTGAA	AACCTATCAGTTGAA	AACCTATCAGTTGAA	AACCTATCAGTTGAA	AACCTATCAGTTGAA	AACCTATCAGTTGAA	AACCTATCAGTTGAA
A02	3529	14378436;14379056;14379421;14379462;14379528;14379802;14380034;14380895;14381189;14381217;14381470;14381529;14381904;14381965	ACTTATAAGTGAAG	ACTTATAAGTGAAG	ACTTATAAGTGAAG	ACTTATAAGTGAAG	ACTTATAAGTGAAG	ACTTATAAGTGAAG	ACTTATAAGTGAAG	ACTTATAAGTGAAG
A02	29297	14388834;14388846;14389274;14389473;14389521;14389930;14390041;14390204;14417909;14418131	ATTATGGATA	ATTATGGATA	ATTATGGATA	ATTATGGATA	ATTATGGATA	ATTATGGATA	ATTATGGATA	ATTATGGATA
A02	9133	14423684;14423846;14424019;14424068;14424346;14424503;14424586;14426241;14426599;14426647;14426768;14426893;14427016;14427360;14427423;14427755;14427783;14428015;14428158;14428502;14428503;14428748;14428774;14428888;14429042;14429963;14430071;14430625;14430854;14432187;14432256;14432817	TCTTTTGTATAATCTTTATATCGTGTAGACAA	TCTTTTGTATAATCTTTATATCGTGTAGACAA	TCTTTTGTATAATCTTTATATCGTGTAGACAA	TCTTTTGTATAATCTTTATATCGTGTAGACAA	TCTTTTGTATAATCTTTATATCGTGTAGACAA	TCTTTTGTATAATCTTTATATCGTGTAGACAA	TCTTTTGTATAATCTTTATATCGTGTAGACAA	TCTTTTGTATAATCTTTATATCGTGTAGACAA
A02	7637	14441874;14442762;14442996;14443483;14443576;14443789;14443890;14444070;14444192;14444561;14444645;14444740;14444857;14444864;14445061;14445434;14445581;14446270;14448447;14449018;14449511	ATCAATTGTAATCTAATGTTA	ATCAATTGTAATCTAATGTTA	ATCAATTGTAATCTAATGTTA	ATCAATTGTAATCTAATGTTA	ATCAATTGTAATCTAATGTTA	ATCAATTGTAATCTAATGTTA	ATCAATTGTAATCTAATGTTA	ATCAATTGTAATCTAATGTTA
A02	5182	14472956;14473121;14475811;14476635;14476932;14477465;14477842;14478138	TTAATGTT	TTAATGTT	TTAATGTT	TTAATGTT	TTAATGTT	TTAATGTT	TTAATGTT	TTAATGTT
A02	4388	14491278;14491300;14491543;14491779;14491970;14493589;14495666	TTTATCA	TTTATCA	TTTATCA	TTTATCA	TTTATCA	TTTATCA	TTTATCA	TTTATCA
A02	8504	14496345;14496597;14496611;14496799;14496864;14497270;14497528;14497794;14497939;14504153;14504803;14504849	GAACGTAACATT	GAACGTAACATT	GAACGTAACATT	GAACGTAACATT	GAACGTAACATT	GAACGTAACATT	GAACGTAACATT	GAACGTAACATT
A02	1889	14509323;14509598;14509619;14509969;14510063;14510388;14510703;14510718;14511212	AAATTAAAA	AAATTAAAA	AAATTAAAA	AAATTAAAA	AAATTAAAA	AAATTAAAA	AAATTAAAA	AAATTAAAA
A02	68	14513559;14513606;14513627	RYY	RYY	RYY	RYY	RYY	RYY	RYY	RYY
A02	1432	14530465;14530488;14531471;14531727;14531897	TGTTA	TGTTA	TGTTA	TGTTA	TGTTA	TGTTA	TGTTA	TGTTA
A02	313	14548250;14548359;14548374;14548563	GAAT	GAAT	GAAT	GAAT	GAAT	GAAT	GAAT	GAAT
A02	16896	14552444;14552729;14552970;14553303;14553780;14553963;14554774;14555190;14555226;14556497;14556965;14557299;14557619;14557759;14558094;14558397;14558398;14558602;14558629;14558722;14558815;14559329;14559372;14560194;14560643;14560671;14560947;14561388;14561994;14562306;14562613;14563015;14563338;14563387;14564385;14564639;14564688;14565398;14565672;14566028;14566069;14566259;14567031;14567139;145…	TTAATTAATGTTTCAAATACGCAGGAAATAGGTAATGTATCATAGTTC	TTAATTAATGTTTCAAATACGCAGGAAATAGGTAATGTATCATAGTTC	TTAATTAATGTTTCAAATACGCAGGAAATAGGTAATGTATCATAGTTC	TTAATTAATGTTTCAAATACGCAGGAAATAGGTAATGTATCATAGTTC	TTAATTAATGTTTCAAATACGCAGGAAATAGGTAATGTATCATAGTTC	TTAATTAATGTTTCAAATACGCAGGAAATAGGTAATGTATCATAGTTC	TTAATTAATGTTTCAAATACGCAGGAAATAGGTAATGTATCATAGTTC	TTAATTAATGTTTCAAATACGCAGGAAATAGGTAATGTATCATAGTTC
A02	3737	14570101;14570136;14570357;14570518;14570711;14572836;14573209;14573838	GTCTTTTA	GTCTTTTA	GTCTTTTA	GTCTTTTA	GTCTTTTA	GTCTTTTA	GTCTTTTA	GTCTTTTA
A02	2950	14600496;14600634;14603446	TGT	TGT	TGT	TGT	TGT	TGT	TGT	TGT
A02	9160	15058765;15059308;15059455;15059531;15059610;15060444;15060675;15061763;15063501;15063733;15064203;15067199;15067836;15067919;15067925	YGMTTAGTGTAYTAY	YGMTTAGTGTAYTAY	YGMTTAGTGTAYTAY	YGMTTAGTGTAYTAY	YGMTTAGTGTAYTAY	YGMTTAGTGTAYTAY	YGMTTAGTGTAYTAY	YGMTTAGTGTAYTAY
A02	285	15500868;15501089;15501153	RYM	RYM	RYM	RYM	RYM	RYM	RYM	RYM
A02	55	17094125;17094180	YM	YM	YM	YM	YM	YM	YM	YM
A02	118	17258413;17258531	WY	WY	WY	WY	WY	WY	WY	WY
A02	81	24168598;24168621;24168679	SRY	SRY	SRY	SRY	SRY	SRY	SRY	SRY
A02	397	25046263;25046652;25046660	MYY	MYY	MYY	MYY	MYY	MYY	MYY	MYY
A02	56	25098565;25098580;25098621	YRR	YRR	YRR	YRR	YRR	YRR	YRR	YRR
A02	310	25296017;25296053;25296327	WYY	WYY	WYY	WYY	WYY	WYY	WYY	WYY
A02	100	27084495;27084595	YR	YR	YR	YR	YR	YR	YR	YR
A02	398	27873129;27873192;27873204;27873453;27873464;27873527	RRYMYW	RRYMYW	RRYMYW	RRYMYW	RRYMYW	RRYMYW	RRYMYW	RRYMYW
A02	264	28905425;28905449;28905557;28905689	MYRY	MYRY	MYRY	MYRY	MYRY	MYRY	MYRY	MYRY
A02	815	30026264;30026397;30026564;30026583;30026592;30026673;30027079	YRMYRRR	YRMYRRR	YRMYRRR	YRMYRRR	YRMYRRR	YRMYRRR	YRMYRRR	YRMYRRR
A02	151	30175893;30175909;30176044	WKY	WKY	WKY	WKY	WKY	WKY	WKY	WKY
A02	1991	30458624;30458790;30458992;30460275;30460390;30460540;30460615	KKWRWYK	KKWRWYK	KKWRWYK	KKWRWYK	KKWRWYK	KKWRWYK	KKWRWYK	KKWRWYK
A02	951	30853373;30853376;30853667;30854289;30854323;30854324	RYYYRR	RYYYRR	RYYYRR	RYYYRR	RYYYRR	RYYYRR	RYYYRR	RYYYRR
A02	428	31017935;31018012;31018122;31018363	YYYW	YYYW	YYYW	YYYW	YYYW	YYYW	YYYW	YYYW
A02	603	31312382;31312728;31312985	RWM	RWM	RWM	RWM	RWM	RWM	RWM	RWM
A02	206	35022033;35022239	RR	RR	RR	RR	RR	RR	RR	RR
A02	77	36045992;36046010;36046069	YYW	YYW	YYW	YYW	YYW	YYW	YYW	YYW
A02	432	37144429;37144827;37144861	YMR	YMR	YMR	YMR	YMR	YMR	YMR	YMR
A02	238	37527911;37527961;37528149	MWY	MWY	MWY	MWY	MWY	MWY	MWY	MWY
A02	55	39083942;39083954;39083997	ACC	ACC	ACC	ACC	ACC	ACC	ACC	ACC
A02	296	39512725;39512891;39513021	YMK	YMK	YMK	YMK	YMK	YMK	YMK	YMK
A02	321	39942645;39942966	RM	RM	RM	RM	RM	RM	RM	RM
A02	6862	42290830;42291330;42291435;42292117;42292388;42292466;42292594;42293393;42293475;42293664;42294345;42294536;42294717;42295543;42295646;42296428;42296638;42297692	CAGGCTTAAACAGTTAAA	CAGGCTTAAACAGTTAAA	CAGGCTTAAACAGTTAAA	CAGGCTTAAACAGTTAAA	CAGGCTTAAACAGTTAAA	CAGGCTTAAACAGTTAAA	CAGGCTTAAACAGTTAAA	CAGGCTTAAACAGTTAAA
A02	130	42301090;42301135;42301220	GGA	GGA	GGA	GGA	GGA	GGA	GGA	GGA
A02	35109	42427862;42427906;42427969;42428074;42428395;42428397;42428535;42428739;42428809;42428873;42429113;42429612;42429873;42430867;42431126;42431135;42431563;42431759;42431849;42432364;42432641;42433405;42433486;42433649;42435281;42435781;42462971	GATGCACATCATCTTCCGGTAAATTCC	GATGCACATCATCTTCCGGTAAATTCC	GATGCACATCATCTTCCGGTAAATTCC	GATGCACATCATCTTCCGGTAAATTCC	GATGCACATCATCTTCCGGTAAATTCC	GATGCACATCATCTTCCGGTAAATTCC	GATGCACATCATCTTCCGGTAAATTCC	GATGCACATCATCTTCCGGTAAATTCC
A02	4128	42609363;42613491	GA	GA	GA	GA	GA	GA	GA	GA
A02	1674	42661242;42662857;42662916	CCT	CCT	CCT	CCT	CCT	CCT	CCT	CCT
A02	30158	42834087;42836930;42836992;42837167;42837277;42837338;42838156;42838275;42838551;42838973;42839036;42840410;42840805;42840993;42842231;42842388;42842496;42842523;42842942;42844097;42844606;42844680;42844748;42844879;42844998;42845039;42845055;42845277;42845334;42845886;42846426;42846581;42846811;42847722;42850696;42852601;42852707;42852801;42853870;42854220;42854636;42854948;42855442;42855571;428…	TCTTCATTATTGAACAAACTTTGGATTCTAAGATATTAGAAATGTAACACGGCTCGTTTAGTAG	TCTTCATTATTGAACAAACTTTGGATTCTAAGATATTAGAAATGTAACACGGCTCGTTTAGTAG	TCTTCATTATTGAACAAACTTTGGATTCTAAGATATTAGAAATGTAACACGGCTCGTTTAGTAG	TCTTCATTATTGAACAAACTTTGGATTCTAAGATATTAGAAATGTAACACGGCTCGTTTAGTAG	TCTTCATTATTGAACAAACTTTGGATTCTAAGATATTAGAAATGTAACACGGCTCGTTTAGTAG	TCTTCATTATTGAACAAACTTTGGATTCTAAGATATTAGAAATGTAACACGGCTCGTTTAGTAG	TCTTCATTATTGAACAAACTTTGGATTCTAAGATATTAGAAATGTAACACGGCTCGTTTAGTAG	TCTTCATTATTGAACAAACTTTGGATTCTAAGATATTAGAAATGTAACACGGCTCGTTTAGTAG
A02	344	42899170;42899514	KY	KY	KY	KY	KY	KY	KY	KY
A02	20429	43170295;43170415;43170740;43171127;43171215;43171662;43171921;43172048;43172362;43184954;43185135;43185303;43185445;43185568;43185592;43185781;43185860;43186240;43186582;43186922;43187143;43187403;43187451;43190724	GAGAAGTAAATTATTGTCCGGTGC	GAGAAGTAAATTATTGTCCGGTGC	GAGAAGTAAATTATTGTCCGGTGC	GAGAAGTAAATTATTGTCCGGTGC	GAGAAGTAAATTATTGTCCGGTGC	GAGAAGTAAATTATTGTCCGGTGC	GAGAAGTAAATTATTGTCCGGTGC	GAGAAGTAAATTATTGTCCGGTGC
A02	51874	43197667;43222703;43226895;43230679;43231327;43249541	GGTTCC	GGTTCC	GGTTCC	GGTTCC	GGTTCC	GGTTCC	GGTTCC	GGTTCC
A02	689	43869055;43869744	RY	RY	RY	RY	RY	RY	RY	RY
A02	460	44338663;44339012;44339052;44339123	YWWY	YWWY	YWWY	YWWY	YWWY	YWWY	YWWY	YWWY
A02	266	45222072;45222338	SY	SY	SY	SY	SY	SY	SY	SY
A02	490	47721187;47721305;47721314;47721439;47721443;47721592;47721593;47721676;47721677	RRMRYRYYY	RRMRYRYYY	RRMRYRYYY	RRMRYRYYY	RRMRYRYYY	RRMRYRYYY	RRMRYRYYY	RRMRYRYYY
A02	145	49615914;49616041;49616059	RYW	RYW	RYW	RYW	RYW	RYW	RYW	RYW
A02	111	49624910;49625021	YK	YK	YK	YK	YK	YK	YK	YK
A02	964	50722989;50723923;50723942;50723953	RWRY	RWRY	RWRY	RWRY	RWRY	RWRY	RWRY	RWRY
A02	499	51088707;51088767;51088783;51089184;51089206	YYMRY	YYMRY	YYMRY	YYMRY	YYMRY	YYMRY	YYMRY	YYMRY
A02	395	52815563;52815564;52815647;52815958	KYWK	KYWK	KYWK	KYWK	KYWK	KYWK	KYWK	KYWK
A02	54	53213101;53213108;53213155	ATA	ATA	ATA	ATA	ATA	ATA	ATA	ATA
A02	483	53774313;53774314;53774657;53774663;53774686;53774734;53774745;53774781;53774796	YYKRKWRKR	YYKRKWRKR	YYKRKWRKR	YYKRKWRKR	YYKRKWRKR	YYKRKWRKR	YYKRKWRKR	YYKRKWRKR
A02	99	55153357;55153456	MY	MY	MY	MY	MY	MY	MY	MY
A02	74	56732388;56732462	RK	RK	RK	RK	RK	RK	RK	RK
A02	2260	57364112;57365115;57366296;57366372	CATT	CATT	CATT	CATT	CATT	CATT	CATT	CATT
A02	492	57666115;57666521;57666587;57666591;57666607	KYYRY	KYYRY	KYYRY	KYYRY	KYYRY	KYYRY	KYYRY	KYYRY
A02	3073	57929387;57932460	RK	RK	RK	RK	RK	RK	RK	RK
A02	2231	61757526;61759742;61759757	YSY	YSY	YSY	YSY	YSY	YSY	YSY	YSY
A02	97	62301054;62301073;62301151	RKY	RKY	RKY	RKY	RKY	RKY	RKY	RKY
A02	96	65413008;65413042;65413104	RKW	RKW	RKW	RKW	RKW	RKW	RKW	RKW
A03	11305	75250926;75262231	CC	CC	CC	CC	CC	CC	CC	CC
A03	1286	75641945;75642879;75643199;75643231	YWMK	YWMK	YWMK	YWMK	YWMK	YWMK	YWMK	YWMK
A03	116151	76637299;76637423;76638045;76638329;76638433;76639801;76641257;76643251;76643890;76643891;76645026;76645599;76647362;76647713;76647955;76648127;76648565;76650613;76652044;76652113;76652263;76741009;76741299;76742036;76742521;76743618;76743656;76743902;76743920;76744336;76744535;76744745;76744758;76744795;76745004;76745220;76745279;76745312;76745538;76746880;76749595;76749731;76749960;76750025;767…	GCTGTTCAATGGTAGGAACTATTAGCTAAGACGAGATAACAGCCATAATTAATACT	GCTGTTCAATGGTAGGAACTATTAGCTAAGACGAGATAACAGCCATAATTAATACT	GCTGTTCAATGGTAGGAACTATTAGCTAAGACGAGATAACAGCCATAATTAATACT	GCTGTTCAATGGTAGGAACTATTAGCTAAGACGAGATAACAGCCATAATTAATACT	GCTGTTCAATGGTAGGAACTATTAGCTAAGACGAGATAACAGCCATAATTAATACT	GCTGTTCAATGGTAGGAACTATTAGCTAAGACGAGATAACAGCCATAATTAATACT	GCTGTTCAATGGTAGGAACTATTAGCTAAGACGAGATAACAGCCATAATTAATACT	GCTGTTCAATGGTAGGAACTATTAGCTAAGACGAGATAACAGCCATAATTAATACT
A03	37581	76995659;76995728;76996266;76996437;76996986;76997149;76997387;76997556;76998055;76998321;76998415;76998480;76998559;77000025;77000182;77000234;77000395;77000409;77001940;77001988;77002063;77002083;77002449;77002773;77004171;77004883;77005109;77005188;77005270;77007296;77007415;77007418;77007905;77008304;77008439;77009090;77009462;77009508;77009759;77010803;77011079;77011082;77011325;77011362;770…	ATGTTATAAGTATAAATTAGTAATAGTATGAAAAAATTCATACAAGTTTTACGCTTAAATTAATTTAAATTATTATTTAGTTTTATTCTTATCCAGC	ATGTTATAAGTATAAATTAGTAATAGTATGAAAAAATTCATACAAGTTTTACGCTTAAATTAATTTAAATTATTATTTAGTTTTATTCTTATCCAGC	ATGTTATAAGTATAAATTAGTAATAGTATGAAAAAATTCATACAAGTTTTACGCTTAAATTAATTTAAATTATTATTTAGTTTTATTCTTATCCAGC	ATGTTATAAGTATAAATTAGTAATAGTATGAAAAAATTCATACAAGTTTTACGCTTAAATTAATTTAAATTATTATTTAGTTTTATTCTTATCCAGC	ATGTTATAAGTATAAATTAGTAATAGTATGAAAAAATTCATACAAGTTTTACGCTTAAATTAATTTAAATTATTATTTAGTTTTATTCTTATCCAGC	ATGTTATAAGTATAAATTAGTAATAGTATGAAAAAATTCATACAAGTTTTACGCTTAAATTAATTTAAATTATTATTTAGTTTTATTCTTATCCAGC	ATGTTATAAGTATAAATTAGTAATAGTATGAAAAAATTCATACAAGTTTTACGCTTAAATTAATTTAAATTATTATTTAGTTTTATTCTTATCCAGC	ATGTTATAAGTATAAATTAGTAATAGTATGAAAAAATTCATACAAGTTTTACGCTTAAATTAATTTAAATTATTATTTAGTTTTATTCTTATCCAGC
A03	28457	77113582;77113951;77114238;77114373;77114718;77115255;77115563;77117650;77118816;77118933;77118981;77119141;77119625;77119695;77119769;77119778;77119825;77119915;77120291;77120345;77122043;77122842;77124097;77124262;77124922;77125311;77125358;77126665;77126765;77126832;77127076;77129610;77129839;77129987;77130614;77131496;77131888;77132157;77132446;77132831;77132928;77133201;77133273;77134883;771…	CTACGTTCGATAAAAAAATGTGATTGGATGAATAACAGATACTAAATTTATAAATTATC	CTACGTTCGATAAAAAAATGTGATTGGATGAATAACAGATACTAAATTTATAAATTATC	CTACGTTCGATAAAAAAATGTGATTGGATGAATAACAGATACTAAATTTATAAATTATC	CTACGTTCGATAAAAAAATGTGATTGGATGAATAACAGATACTAAATTTATAAATTATC	CTACGTTCGATAAAAAAATGTGATTGGATGAATAACAGATACTAAATTTATAAATTATC	CTACGTTCGATAAAAAAATGTGATTGGATGAATAACAGATACTAAATTTATAAATTATC	CTACGTTCGATAAAAAAATGTGATTGGATGAATAACAGATACTAAATTTATAAATTATC	CTACGTTCGATAAAAAAATGTGATTGGATGAATAACAGATACTAAATTTATAAATTATC
A03	1952	77336200;77336712;77336764;77337671;77338152	GGAAG	GGAAG	GGAAG	GGAAG	GGAAG	GGAAG	GGAAG	GGAAG
A03	62808	77519895;77519977;77520337;77520589;77520733;77520972;77521206;77521283;77522700;77523855;77523977;77524008;77524202;77525230;77525252;77525458;77526244;77526343;77526574;77527092;77527381;77527762;77527922;77528270;77528696;77528858;77529674;77529948;77530182;77530380;77530658;77530827;77530848;77530914;77531093;77531177;77531268;77531497;77531781;77532215;77532434;77532467;77532816;77533573;775…	CACTAACATTCTCTTTAACTAAGTAAAGTATCTTAGTTTTATAATAATTTAAGAAGGCTGTGCTCTAATTATCGTAAACTCTTAGTGCTATCAAAACTAACGTAACCCGTAGAGATCACTTTTATTGATTTTGGAGTT	CACTAACATTCTCTTTAACTAAGTAAAGTATCTTAGTTTTATAATAATTTAAGAAGGCTGTGCTCTAATTATCGTAAACTCTTAGTGCTATCAAAACTAACGTAACCCGTAGAGATCACTTTTATTGATTTTGGAGTT	CACTAACATTCTCTTTAACTAAGTAAAGTATCTTAGTTTTATAATAATTTAAGAAGGCTGTGCTCTAATTATCGTAAACTCTTAGTGCTATCAAAACTAACGTAACCCGTAGAGATCACTTTTATTGATTTTGGAGTT	CACTAACATTCTCTTTAACTAAGTAAAGTATCTTAGTTTTATAATAATTTAAGAAGGCTGTGCTCTAATTATCGTAAACTCTTAGTGCTATCAAAACTAACGTAACCCGTAGAGATCACTTTTATTGATTTTGGAGTT	CACTAACATTCTCTTTAACTAAGTAAAGTATCTTAGTTTTATAATAATTTAAGAAGGCTGTGCTCTAATTATCGTAAACTCTTAGTGCTATCAAAACTAACGTAACCCGTAGAGATCACTTTTATTGATTTTGGAGTT	CACTAACATTCTCTTTAACTAAGTAAAGTATCTTAGTTTTATAATAATTTAAGAAGGCTGTGCTCTAATTATCGTAAACTCTTAGTGCTATCAAAACTAACGTAACCCGTAGAGATCACTTTTATTGATTTTGGAGTT	CACTAACATTCTCTTTAACTAAGTAAAGTATCTTAGTTTTATAATAATTTAAGAAGGCTGTGCTCTAATTATCGTAAACTCTTAGTGCTATCAAAACTAACGTAACCCGTAGAGATCACTTTTATTGATTTTGGAGTT	CACTAACATTCTCTTTAACTAAGTAAAGTATCTTAGTTTTATAATAATTTAAGAAGGCTGTGCTCTAATTATCGTAAACTCTTAGTGCTATCAAAACTAACGTAACCCGTAGAGATCACTTTTATTGATTTTGGAGTT
A03	14817	77735461;77737331;77739468;77741532;77745772;77746885;77746980;77748484;77748507;77748844;77750278	GGTCGTACATA	GGTCGTACATA	GGTCGTACATA	GGTCGTACATA	GGTCGTACATA	GGTCGTACATA	GGTCGTACATA	GGTCGTACATA
A03	14804	77766001;77767565;77768738;77768950;77777049;77779892;77779900;77779956;77780805	ATCTAACTG	ATCTAACTG	ATCTAACTG	ATCTAACTG	ATCTAACTG	ATCTAACTG	ATCTAACTG	ATCTAACTG
A03	31394	78043725;78044099;78044204;78045677;78045953;78046647;78047325;78047671;78047930;78048426;78048471;78048542;78048682;78048726;78048810;78049639;78050280;78050557;78050662;78051032;78051056;78052178;78053882;78055075;78055938;78056347;78057362;78057438;78057813;78057977;78058162;78058364;78058748;78058843;78059131;78059955;78060175;78060536;78060552;78060626;78060801;78061216;78061390;78061466;780…	TTCTTGTTATTATCGGATTATTGGAAAAAAATATTAGTGTAATATTGTCACCTGATATTATAGACTTTAACATACTTAGTAACC	TTCTTGTTATTATCGGATTATTGGAAAAAAATATTAGTGTAATATTGTCACCTGATATTATAGACTTTAACATACTTAGTAACC	TTCTTGTTATTATCGGATTATTGGAAAAAAATATTAGTGTAATATTGTCACCTGATATTATAGACTTTAACATACTTAGTAACC	TTCTTGTTATTATCGGATTATTGGAAAAAAATATTAGTGTAATATTGTCACCTGATATTATAGACTTTAACATACTTAGTAACC	TTCTTGTTATTATCGGATTATTGGAAAAAAATATTAGTGTAATATTGTCACCTGATATTATAGACTTTAACATACTTAGTAACC	TTCTTGTTATTATCGGATTATTGGAAAAAAATATTAGTGTAATATTGTCACCTGATATTATAGACTTTAACATACTTAGTAACC	TTCTTGTTATTATCGGATTATTGGAAAAAAATATTAGTGTAATATTGTCACCTGATATTATAGACTTTAACATACTTAGTAACC	TTCTTGTTATTATCGGATTATTGGAAAAAAATATTAGTGTAATATTGTCACCTGATATTATAGACTTTAACATACTTAGTAACC
A03	1696	78500056;78500085;78501752	KSY	KSY	KSY	KSY	KSY	KSY	KSY	KSY
A03	1541	78568302;78568319;78569168;78569541;78569590;78569843	TGCGGG	TGCGGG	TGCGGG	TGCGGG	TGCGGG	TGCGGG	TGCGGG	TGCGGG
A03	1759	79668129;79668171;79669888	RYY	RYY	RYY	RYY	RYY	RYY	RYY	RYY
A03	326	80762808;80762829;80763134	YMY	YMY	YMY	YMY	YMY	YMY	YMY	YMY
A03	1344	81532821;81533904;81534165	SRW	SRW	SRW	SRW	SRW	SRW	SRW	SRW
A03	1000	82776325;82776377;82776769;82776779;82777007;82777097;82777103;82777206;82777325	YYKYRYKRR	YYKYRYKRR	YYKYRYKRR	YYKYRYKRR	YYKYRYKRR	YYKYRYKRR	YYKYRYKRR	YYKYRYKRR
A03	339	83640533;83640536;83640760;83640872	RRKY	RRKY	RRKY	RRKY	RRKY	RRKY	RRKY	RRKY
A03	125	83644131;83644206;83644256	TGG	TGG	TGG	TGG	TGG	TGG	TGG	TGG
A03	928	83651679;83651862;83651923;83652607	RRRR	RRRR	RRRR	RRRR	RRRR	RRRR	RRRR	RRRR
A03	2181	83688549;83689720;83690730	YYM	YYM	YYM	YYM	YYM	YYM	YYM	YYM
A03	102	83733244;83733300;83733346	YYY	YYY	YYY	YYY	YYY	YYY	YYY	YYY
A03	1002	84128298;84129300	SR	SR	SR	SR	SR	SR	SR	SR
A03	89	84193416;84193505	RM	RM	RM	RM	RM	RM	RM	RM
A03	302	84717041;84717343	YR	YR	YR	YR	YR	YR	YR	YR
A03	114	85071219;85071224;85071333	RRK	RRK	RRK	RRK	RRK	RRK	RRK	RRK
A03	217	86664695;86664912	YR	YR	YR	YR	YR	YR	YR	YR
A03	32478	87449059;87450343;87452417;87453012;87453592;87454613;87455217;87455381;87455479;87455491;87455928;87456319;87456967;87457518;87457667;87460245;87461178;87461645;87462278;87462279;87464138;87464484;87464570;87464834;87464936;87467359;87468058;87468124;87468240;87468925;87468977;87469172;87469972;87470496;87470550;87470611;87470730;87471507;87471943;87472046;87472588;87472644;87473246;87473350;874…	TTGACAATTATTTTGAGTGTATTAATTCCTTTAAATAAAAATTTTATTAATATTTGATTTCATGAAG	TTGACAATTATTTTGAGTGTATTAATTCCTTTAAATAAAAATTTTATTAATATTTGATTTCATGAAG	TTGACAATTATTTTGAGTGTATTAATTCCTTTAAATAAAAATTTTATTAATATTTGATTTCATGAAG	TTGACAATTATTTTGAGTGTATTAATTCCTTTAAATAAAAATTTTATTAATATTTGATTTCATGAAG	TTGACAATTATTTTGAGTGTATTAATTCCTTTAAATAAAAATTTTATTAATATTTGATTTCATGAAG	TTGACAATTATTTTGAGTGTATTAATTCCTTTAAATAAAAATTTTATTAATATTTGATTTCATGAAG	TTGACAATTATTTTGAGTGTATTAATTCCTTTAAATAAAAATTTTATTAATATTTGATTTCATGAAG	TTGACAATTATTTTGAGTGTATTAATTCCTTTAAATAAAAATTTTATTAATATTTGATTTCATGAAG
A03	6627	88089202;88090209;88095829	TAC	TAC	TAC	TAC	TAC	TAC	TAC	TAC
A03	7736	88135768;88138875;88140735;88143504	TGCG	TGCG	TGCG	TGCG	TGCG	TGCG	TGCG	TGCG
A03	25064	88388503;88389864;88390522;88390975;88391072;88391166;88397299;88397436;88397495;88397635;88398184;88398505;88398561;88401164;88401759;88401990;88402295;88402370;88402595;88403543;88404092;88404110;88404831;88406340;88413567	CCTTTAAGTACTGTCACTATAAACA	CCTTTAAGTACTGTCACTATAAACA	CCTTTAAGTACTGTCACTATAAACA	CCTTTAAGTACTGTCACTATAAACA	CCTTTAAGTACTGTCACTATAAACA	CCTTTAAGTACTGTCACTATAAACA	CCTTTAAGTACTGTCACTATAAACA	CCTTTAAGTACTGTCACTATAAACA
A03	9032	90912715;90913177;90914292;90916357;90916866;90917366;90917488;90917658;90917993;90918646;90918977;90919213;90920257;90921094;90921358;90921643;90921747	AATAGGAACTTACCAAG	AATAGGAACTTACCAAG	AATAGGAACTTACCAAG	AATAGGAACTTACCAAG	AATAGGAACTTACCAAG	AATAGGAACTTACCAAG	AATAGGAACTTACCAAG	AATAGGAACTTACCAAG
A03	3265	91092287;91093173;91095552	TCA	TCA	TCA	TCA	TCA	TCA	TCA	TCA
A03	306	91096200;91096343;91096506	AAT	AAT	AAT	AAT	AAT	AAT	AAT	AAT
A03	29468	91098382;91098539;91098882;91099101;91099467;91099498;91099661;91100133;91100699;91100968;91101113;91101297;91101651;91101989;91102098;91102362;91102745;91102754;91103181;91103466;91103751;91104132;91104174;91104232;91104397;91104778;91105256;91105632;91105749;91106275;91106315;91106653;91106787;91107100;91107205;91107552;91108014;91108619;91109081;91109884;91110969;91111085;91111111;91111811;911…	CATATTGAGGATCATTACTACATAGGACGAGCCTAAAGAGCTGGGTATTGGCACTTAGGTGAAGAGACGTGTG	CATATTGAGGATCATTACTACATAGGACGAGCCTAAAGAGCTGGGTATTGGCACTTAGGTGAAGAGACGTGTG	CATATTGAGGATCATTACTACATAGGACGAGCCTAAAGAGCTGGGTATTGGCACTTAGGTGAAGAGACGTGTG	CATATTGAGGATCATTACTACATAGGACGAGCCTAAAGAGCTGGGTATTGGCACTTAGGTGAAGAGACGTGTG	CATATTGAGGATCATTACTACATAGGACGAGCCTAAAGAGCTGGGTATTGGCACTTAGGTGAAGAGACGTGTG	CATATTGAGGATCATTACTACATAGGACGAGCCTAAAGAGCTGGGTATTGGCACTTAGGTGAAGAGACGTGTG	CATATTGAGGATCATTACTACATAGGACGAGCCTAAAGAGCTGGGTATTGGCACTTAGGTGAAGAGACGTGTG	CATATTGAGGATCATTACTACATAGGACGAGCCTAAAGAGCTGGGTATTGGCACTTAGGTGAAGAGACGTGTG
A03	404	91149035;91149055;91149439	AGC	AGC	AGC	AGC	AGC	AGC	AGC	AGC
A03	1207	91157389;91157482;91158596	GCA	GCA	GCA	GCA	GCA	GCA	GCA	GCA
A03	12170	91182947;91183120;91183583;91183584;91184401;91184987;91185420;91185461;91185540;91185686;91185816;91186185;91188743;91189963;91190706;91191199;91191336;91191515;91191674;91192603;91192643;91192827;91193032;91193143;91193192;91193399;91193936;91193994;91194357;91195117	TGCATAGCTTGCTAATTTAATAATGAGACT	TGCATAGCTTGCTAATTTAATAATGAGACT	TGCATAGCTTGCTAATTTAATAATGAGACT	TGCATAGCTTGCTAATTTAATAATGAGACT	TGCATAGCTTGCTAATTTAATAATGAGACT	TGCATAGCTTGCTAATTTAATAATGAGACT	TGCATAGCTTGCTAATTTAATAATGAGACT	TGCATAGCTTGCTAATTTAATAATGAGACT
A03	2523	91242628;91242682;91242707;91242780;91243020;91243033;91243345;91243694;91243873;91243905;91244014;91244015;91244057;91244401;91244635;91244680;91244695;91244903;91244994;91245047;91245063;91245126;91245151	GGTCCCATACCAGCCGTTAGGGT	GGTCCCATACCAGCCGTTAGGGT	GGTCCCATACCAGCCGTTAGGGT	GGTCCCATACCAGCCGTTAGGGT	GGTCCCATACCAGCCGTTAGGGT	GGTCCCATACCAGCCGTTAGGGT	GGTCCCATACCAGCCGTTAGGGT	GGTCCCATACCAGCCGTTAGGGT
A03	595	91245899;91245905;91246011;91246450;91246451;91246494	GGCAAG	GGCAAG	GGCAAG	GGCAAG	GGCAAG	GGCAAG	GGCAAG	GGCAAG
A03	83	91299151;91299179;91299234	YYY	YYY	YYY	YYY	YYY	YYY	YYY	YYY
A03	4056	91303397;91304334;91305234;91306357;91306407;91306500;91306546;91306571;91307063;91307441;91307453	AAGCTGCTCTG	AAGCTGCTCTG	AAGCTGCTCTG	AAGCTGCTCTG	AAGCTGCTCTG	AAGCTGCTCTG	AAGCTGCTCTG	AAGCTGCTCTG
A03	410	91307558;91307561;91307616;91307656;91307866;91307968	GGTTTA	GGTTTA	GGTTTA	GGTTTA	GGTTTA	GGTTTA	GGTTTA	GGTTTA
A03	12045	91315595;91316307;91316372;91316714;91320796;91321147;91321171;91322876;91323075;91323923;91324024;91326097;91326424;91327122;91327264;91327368;91327566;91327640	GATCGTATAGTTCTATCC	GATCGTATAGTTCTATCC	GATCGTATAGTTCTATCC	GATCGTATAGTTCTATCC	GATCGTATAGTTCTATCC	GATCGTATAGTTCTATCC	GATCGTATAGTTCTATCC	GATCGTATAGTTCTATCC
A03	2708	91331506;91332297;91332611;91334214	CGAG	CGAG	CGAG	CGAG	CGAG	CGAG	CGAG	CGAG
A03	1156	91334279;91334334;91334436;91334650;91335038;91335176;91335222;91335256;91335435	GACTAGTAA	GACTAGTAA	GACTAGTAA	GACTAGTAA	GACTAGTAA	GACTAGTAA	GACTAGTAA	GACTAGTAA
A03	7922	91373056;91373134;91373320;91373530;91373786;91374064;91374130;91374239;91376421;91376455;91376597;91376771;91376890;91376932;91377090;91377731;91377878;91378150;91379033;91379160;91379582;91379848;91379891;91380713;91380978	GTCTGTCTATAATAGTACCCAAGAT	GTCTGTCTATAATAGTACCCAAGAT	GTCTGTCTATAATAGTACCCAAGAT	GTCTGTCTATAATAGTACCCAAGAT	GTCTGTCTATAATAGTACCCAAGAT	GTCTGTCTATAATAGTACCCAAGAT	GTCTGTCTATAATAGTACCCAAGAT	GTCTGTCTATAATAGTACCCAAGAT
A03	256	91496216;91496339;91496472	TCC	TCC	TCC	TCC	TCC	TCC	TCC	TCC
A03	523	91535830;91536306;91536353	TAC	TAC	TAC	TAC	TAC	TAC	TAC	TAC
A03	2394	91544136;91544594;91544976;91545190;91545765;91545807;91546148;91546190;91546387;91546429;91546475;91546530	AAAATATCGGTT	AAAATATCGGTT	AAAATATCGGTT	AAAATATCGGTT	AAAATATCGGTT	AAAATATCGGTT	AAAATATCGGTT	AAAATATCGGTT
A03	4198	91549686;91549709;91549716;91550144;91550179;91550449;91550479;91550574;91550790;91550865;91551550;91552071;91552085;91552438;91553045;91553095;91553127;91553549;91553639;91553843;91553884	CTAGATAAAGTGCTATTAGCA	CTAGATAAAGTGCTATTAGCA	CTAGATAAAGTGCTATTAGCA	CTAGATAAAGTGCTATTAGCA	CTAGATAAAGTGCTATTAGCA	CTAGATAAAGTGCTATTAGCA	CTAGATAAAGTGCTATTAGCA	CTAGATAAAGTGCTATTAGCA
A03	989	91554094;91554266;91555083	TTG	TTG	TTG	TTG	TTG	TTG	TTG	TTG
A03	7207	91555679;91555873;91556030;91556976;91557545;91557595;91558374;91558515;91558720;91558762;91559091;91559097;91559112;91559373;91561456;91561785;91562272;91562687;91562886	ACTGCTTGTACTCGACAGT	ACTGCTTGTACTCGACAGT	ACTGCTTGTACTCGACAGT	ACTGCTTGTACTCGACAGT	ACTGCTTGTACTCGACAGT	ACTGCTTGTACTCGACAGT	ACTGCTTGTACTCGACAGT	ACTGCTTGTACTCGACAGT
A03	899	91654855;91655754	GC	GC	GC	GC	GC	GC	GC	GC
A03	13739	91655761;91656271;91656384;91656660;91656737;91657875;91658284;91658743;91658979;91659957;91660381;91660510;91660624;91660766;91660891;91661058;91661092;91661549;91662414;91663019;91663904;91664519;91664595;91664777;91665688;91665833;91665909;91666422;91666479;91666700;91666786;91668019;91668022;91668253;91668382;91668762;91668768;91669268;91669369;91669500	CGAGCTAAAGCATTAAGCTTGTAAATACTGAATAAATCAG	CGAGCTAAAGCATTAAGCTTGTAAATACTGAATAAATCAG	CGAGCTAAAGCATTAAGCTTGTAAATACTGAATAAATCAG	CGAGCTAAAGCATTAAGCTTGTAAATACTGAATAAATCAG	CGAGCTAAAGCATTAAGCTTGTAAATACTGAATAAATCAG	CGAGCTAAAGCATTAAGCTTGTAAATACTGAATAAATCAG	CGAGCTAAAGCATTAAGCTTGTAAATACTGAATAAATCAG	CGAGCTAAAGCATTAAGCTTGTAAATACTGAATAAATCAG
A03	15140	91670776;91670799;91671255;91671348;91671717;91671944;91672225;91672652;91672662;91672777;91673090;91673171;91673207;91673519;91673735;91673840;91673906;91674242;91674760;91674884;91675345;91675900;91675982;91676390;91676624;91676871;91677172;91677237;91677268;91677287;91677406;91677956;91678068;91678408;91678495;91678655;91678704;91678947;91679191;91679360;91680202;91680232;91680345;91680422;916…	AGAATGTAGATCTATCTAGTGGCATTAACGGGCAAATAACAACTATAAATGGAACTGACTTGAGTTTTGCTGC	AGAATGTAGATCTATCTAGTGGCATTAACGGGCAAATAACAACTATAAATGGAACTGACTTGAGTTTTGCTGC	AGAATGTAGATCTATCTAGTGGCATTAACGGGCAAATAACAACTATAAATGGAACTGACTTGAGTTTTGCTGC	AGAATGTAGATCTATCTAGTGGCATTAACGGGCAAATAACAACTATAAATGGAACTGACTTGAGTTTTGCTGC	AGAATGTAGATCTATCTAGTGGCATTAACGGGCAAATAACAACTATAAATGGAACTGACTTGAGTTTTGCTGC	AGAATGTAGATCTATCTAGTGGCATTAACGGGCAAATAACAACTATAAATGGAACTGACTTGAGTTTTGCTGC	AGAATGTAGATCTATCTAGTGGCATTAACGGGCAAATAACAACTATAAATGGAACTGACTTGAGTTTTGCTGC	AGAATGTAGATCTATCTAGTGGCATTAACGGGCAAATAACAACTATAAATGGAACTGACTTGAGTTTTGCTGC
A03	4601	91687234;91687371;91687669;91687923;91687974;91688277;91688361;91688539;91688658;91688891;91689478;91689664;91689744;91689754;91689794;91689810;91689857;91690923;91691074;91691221;91691253;91691376;91691471;91691835	GATTAGATCGAACTAAATTACATC	GATTAGATCGAACTAAATTACATC	GATTAGATCGAACTAAATTACATC	GATTAGATCGAACTAAATTACATC	GATTAGATCGAACTAAATTACATC	GATTAGATCGAACTAAATTACATC	GATTAGATCGAACTAAATTACATC	GATTAGATCGAACTAAATTACATC
A03	13406	91698095;91698406;91698664;91698803;91699312;91699352;91699440;91699518;91700000;91700366;91700381;91700415;91700933;91701060;91701112;91701176;91701383;91701688;91703889;91704089;91704356;91704888;91705328;91705635;91706024;91706157;91706262;91706794;91706831;91707652;91707699;91709048;91709431;91709714;91709721;91711093;91711501	TTTGCCATAGAGAAGATATAGATGTCTCTCTAGACAA	TTTGCCATAGAGAAGATATAGATGTCTCTCTAGACAA	TTTGCCATAGAGAAGATATAGATGTCTCTCTAGACAA	TTTGCCATAGAGAAGATATAGATGTCTCTCTAGACAA	TTTGCCATAGAGAAGATATAGATGTCTCTCTAGACAA	TTTGCCATAGAGAAGATATAGATGTCTCTCTAGACAA	TTTGCCATAGAGAAGATATAGATGTCTCTCTAGACAA	TTTGCCATAGAGAAGATATAGATGTCTCTCTAGACAA
A03	5827	91719179;91719456;91719786;91719790;91719895;91720300;91720311;91720605;91724084;91724269;91724275;91724342;91724374;91724551;91725006	TTTAATTAACTACAT	TTTAATTAACTACAT	TTTAATTAACTACAT	TTTAATTAACTACAT	TTTAATTAACTACAT	TTTAATTAACTACAT	TTTAATTAACTACAT	TTTAATTAACTACAT
A03	204	91728403;91728470;91728607	AGT	AGT	AGT	AGT	AGT	AGT	AGT	AGT
A03	8049	91729239;91730510;91731904;91733690;91734206;91734323;91734651;91734781;91734883;91734977;91735073;91735191;91735697;91735923;91735936;91736052;91736227;91736313;91737288	TCTTGATTTATTTTTCGTG	TCTTGATTTATTTTTCGTG	TCTTGATTTATTTTTCGTG	TCTTGATTTATTTTTCGTG	TCTTGATTTATTTTTCGTG	TCTTGATTTATTTTTCGTG	TCTTGATTTATTTTTCGTG	TCTTGATTTATTTTTCGTG
A03	200	91738181;91738301;91738349;91738381	ATCG	ATCG	ATCG	ATCG	ATCG	ATCG	ATCG	ATCG
A03	28933	91738469;91738487;91739068;91739106;91739200;91739302;91739522;91739565;91739617;91739787;91739836;91740236;91740340;91740521;91740688;91740877;91741568;91741571;91741603;91741845;91741955;91742032;91742273;91743012;91743612;91743962;91744036;91744139;91744546;91744966;91745003;91745533;91745636;91746511;91747288;91748393;91748596;91748687;91749121;91750454;91751564;91751570;91751618;91752807;917…	CAGGACAAACCACCCAGTAACCAATGCTTAGGTGTGAAACGATTCACTGAAGGATTGTGATTTTCTCGAATATCCAAGCTACAGAACCACTTCTAATCGTAAG	CAGGACAAACCACCCAGTAACCAATGCTTAGGTGTGAAACGATTCACTGAAGGATTGTGATTTTCTCGAATATCCAAGCTACAGAACCACTTCTAATCGTAAG	CAGGACAAACCACCCAGTAACCAATGCTTAGGTGTGAAACGATTCACTGAAGGATTGTGATTTTCTCGAATATCCAAGCTACAGAACCACTTCTAATCGTAAG	CAGGACAAACCACCCAGTAACCAATGCTTAGGTGTGAAACGATTCACTGAAGGATTGTGATTTTCTCGAATATCCAAGCTACAGAACCACTTCTAATCGTAAG	CAGGACAAACCACCCAGTAACCAATGCTTAGGTGTGAAACGATTCACTGAAGGATTGTGATTTTCTCGAATATCCAAGCTACAGAACCACTTCTAATCGTAAG	CAGGACAAACCACCCAGTAACCAATGCTTAGGTGTGAAACGATTCACTGAAGGATTGTGATTTTCTCGAATATCCAAGCTACAGAACCACTTCTAATCGTAAG	CAGGACAAACCACCCAGTAACCAATGCTTAGGTGTGAAACGATTCACTGAAGGATTGTGATTTTCTCGAATATCCAAGCTACAGAACCACTTCTAATCGTAAG	CAGGACAAACCACCCAGTAACCAATGCTTAGGTGTGAAACGATTCACTGAAGGATTGTGATTTTCTCGAATATCCAAGCTACAGAACCACTTCTAATCGTAAG
A03	13178	91768591;91768595;91768662;91768768;91768980;91769037;91769147;91769163;91769241;91769295;91769303;91769388;91769921;91770196;91770363;91770539;91770545;91770582;91770916;91770961;91771057;91771145;91772263;91772502;91772627;91772729;91772760;91772770;91772885;91773220;91773418;91773716;91773737;91774074;91774479;91774629;91775010;91775025;91775056;91776153;91776352;91776558;91776767;91776827;917…	TTTATCATATGTGACTCCTGTTGATTCATCTATAAAGTGTAGAGTATGATTTATTA	TTTATCATATGTGACTCCTGTTGATTCATCTATAAAGTGTAGAGTATGATTTATTA	TTTATCATATGTGACTCCTGTTGATTCATCTATAAAGTGTAGAGTATGATTTATTA	TTTATCATATGTGACTCCTGTTGATTCATCTATAAAGTGTAGAGTATGATTTATTA	TTTATCATATGTGACTCCTGTTGATTCATCTATAAAGTGTAGAGTATGATTTATTA	TTTATCATATGTGACTCCTGTTGATTCATCTATAAAGTGTAGAGTATGATTTATTA	TTTATCATATGTGACTCCTGTTGATTCATCTATAAAGTGTAGAGTATGATTTATTA	TTTATCATATGTGACTCCTGTTGATTCATCTATAAAGTGTAGAGTATGATTTATTA
A03	2914	91784395;91784561;91784759;91785141;91785178;91785507;91785695;91786139;91786947;91787309	CCTCCTATGG	CCTCCTATGG	CCTCCTATGG	CCTCCTATGG	CCTCCTATGG	CCTCCTATGG	CCTCCTATGG	CCTCCTATGG
A03	8207	91789031;91789446;91789982;91791181;91791182;91792625;91792901;91793110;91793268;91793568;91793670;91793826;91794116;91794362;91794625;91794723;91795137;91795383;91795406;91795665;91795879;91795899;91796673;91797238	CCTGTCAACTGTGGAATATAGATG	CCTGTCAACTGTGGAATATAGATG	CCTGTCAACTGTGGAATATAGATG	CCTGTCAACTGTGGAATATAGATG	CCTGTCAACTGTGGAATATAGATG	CCTGTCAACTGTGGAATATAGATG	CCTGTCAACTGTGGAATATAGATG	CCTGTCAACTGTGGAATATAGATG
A03	84	91799982;91800025;91800066	TTG	TTG	TTG	TTG	TTG	TTG	TTG	TTG
A03	23277	91800248;91800272;91800729;91801307;91801534;91802086;91802628;91802812;91803507;91803864;91804168;91804310;91805646;91806112;91806143;91806177;91806438;91806521;91806822;91807295;91807611;91807683;91808699;91809284;91809317;91809376;91810495;91811031;91812630;91812933;91814005;91819404;91819552;91819554;91820056;91820562;91820591;91821577;91821894;91822352;91822427;91822759;91822778;91822893;918…	CGTCATATCAAGACTTGTTAATACCCTACTCGCGTTCATGCCGTGTTGT	CGTCATATCAAGACTTGTTAATACCCTACTCGCGTTCATGCCGTGTTGT	CGTCATATCAAGACTTGTTAATACCCTACTCGCGTTCATGCCGTGTTGT	CGTCATATCAAGACTTGTTAATACCCTACTCGCGTTCATGCCGTGTTGT	CGTCATATCAAGACTTGTTAATACCCTACTCGCGTTCATGCCGTGTTGT	CGTCATATCAAGACTTGTTAATACCCTACTCGCGTTCATGCCGTGTTGT	CGTCATATCAAGACTTGTTAATACCCTACTCGCGTTCATGCCGTGTTGT	CGTCATATCAAGACTTGTTAATACCCTACTCGCGTTCATGCCGTGTTGT
A03	2327	91837610;91837625;91837665;91838921;91839166;91839276;91839937	AATGGCC	AATGGCC	AATGGCC	AATGGCC	AATGGCC	AATGGCC	AATGGCC	AATGGCC
A03	5522	91841665;91841690;91841762;91841861;91842007;91842415;91842526;91842611;91842628;91842826;91843489;91843839;91844804;91844823;91845756;91846426;91846432;91846840;91847187	TACCTTTGCTCATAGGTAT	TACCTTTGCTCATAGGTAT	TACCTTTGCTCATAGGTAT	TACCTTTGCTCATAGGTAT	TACCTTTGCTCATAGGTAT	TACCTTTGCTCATAGGTAT	TACCTTTGCTCATAGGTAT	TACCTTTGCTCATAGGTAT
A03	1981	91894613;91895081;91895303;91895386;91895417;91895582;91895751;91895870;91896594	GATAAACGC	GATAAACGC	GATAAACGC	GATAAACGC	GATAAACGC	GATAAACGC	GATAAACGC	GATAAACGC
A03	188	92843763;92843922;92843951	YYW	YYW	YYW	YYW	YYW	YYW	YYW	YYW
A03	385	93420560;93420563;93420631;93420672;93420945	WRSRY	WRSRY	WRSRY	WRSRY	WRSRY	WRSRY	WRSRY	WRSRY
A03	3160	93521736;93522386;93522415;93522861;93522924;93523831;93524896	ATTCTTT	ATTCTTT	ATTCTTT	ATTCTTT	ATTCTTT	ATTCTTT	ATTCTTT	ATTCTTT
A03	25358	93628207;93628364;93628709;93632078;93640421;93645080;93645434;93646231;93647614;93648251;93649236;93649758;93650206;93652427;93652608;93653565	CTCGGAAAAATCTCAC	CTCGGAAAAATCTCAC	CTCGGAAAAATCTCAC	CTCGGAAAAATCTCAC	CTCGGAAAAATCTCAC	CTCGGAAAAATCTCAC	CTCGGAAAAATCTCAC	CTCGGAAAAATCTCAC
A03	13573	93660944;93661106;93662704;93663777;93664022;93664572;93664939;93665257;93667780;93668255;93668455;93669290;93670682;93671292;93672389;93672390;93672645;93674517	GGCGTTATTTTGGGTAAC	GGCGTTATTTTGGGTAAC	GGCGTTATTTTGGGTAAC	GGCGTTATTTTGGGTAAC	GGCGTTATTTTGGGTAAC	GGCGTTATTTTGGGTAAC	GGCGTTATTTTGGGTAAC	GGCGTTATTTTGGGTAAC
A03	211	93683385;93683596	MR	MR	MR	MR	MR	MR	MR	MR
A03	110	93839615;93839695;93839725	RRR	RRR	RRR	RRR	RRR	RRR	RRR	RRR
A03	407	94281077;94281153;94281484	YYM	YYM	YYM	YYM	YYM	YYM	YYM	YYM
A03	18660	94602537;94603267;94604131;94604504;94604572;94604821;94604849;94605116;94605340;94605815;94605866;94605882;94606865;94607978;94608530;94608755;94609605;94610010;94611378;94612753;94614792;94615021;94616241;94617049;94617266;94617395;94617691;94618071;94618635;94620587;94621127;94621161;94621197	TCACTTGATTTATTAATCATAATGATACCTTTC	TCACTTGATTTATTAATCATAATGATACCTTTC	TCACTTGATTTATTAATCATAATGATACCTTTC	TCACTTGATTTATTAATCATAATGATACCTTTC	TCACTTGATTTATTAATCATAATGATACCTTTC	TCACTTGATTTATTAATCATAATGATACCTTTC	TCACTTGATTTATTAATCATAATGATACCTTTC	TCACTTGATTTATTAATCATAATGATACCTTTC
A03	71	94921772;94921843	KR	KR	KR	KR	KR	KR	KR	KR
A03	7107	94955150;94956506;94956573;94956584;94957847;94962130;94962257	AAGTTTA	AAGTTTA	AAGTTTA	AAGTTTA	AAGTTTA	AAGTTTA	AAGTTTA	AAGTTTA
A03	17177	94965307;94965405;94965615;94966136;94966255;94966859;94966924;94967145;94967269;94967937;94968296;94970309;94971085;94971286;94971287;94972485;94972583;94973794;94974230;94975161;94975186;94975598;94975780;94977153;94978300;94978937;94979022;94979238;94979805;94979983;94980054;94981535;94981672;94982463;94982484	ATATTATGTGAAATTGGGTCAGTATTGGATCTACA	ATATTATGTGAAATTGGGTCAGTATTGGATCTACA	ATATTATGTGAAATTGGGTCAGTATTGGATCTACA	ATATTATGTGAAATTGGGTCAGTATTGGATCTACA	ATATTATGTGAAATTGGGTCAGTATTGGATCTACA	ATATTATGTGAAATTGGGTCAGTATTGGATCTACA	ATATTATGTGAAATTGGGTCAGTATTGGATCTACA	ATATTATGTGAAATTGGGTCAGTATTGGATCTACA
A03	5979	95027047;95027477;95030709;95030731;95031391;95031954;95033026	AATTCCT	AATTCCT	AATTCCT	AATTCCT	AATTCCT	AATTCCT	AATTCCT	AATTCCT
A03	1070	95034624;95035017;95035694	CCA	CCA	CCA	CCA	CCA	CCA	CCA	CCA
A03	5653	95042887;95043064;95045516;95046461;95047236;95047513;95048374;95048540	ATTAGTCG	ATTAGTCG	ATTAGTCG	ATTAGTCG	ATTAGTCG	ATTAGTCG	ATTAGTCG	ATTAGTCG
A03	1239	95050499;95051172;95051738	TAA	TAA	TAA	TAA	TAA	TAA	TAA	TAA
A03	5250	95124721;95124756;95124839;95124879;95125055;95125079;95125251;95125252;95125432;95125601;95125714;95125777;95126450;95126810;95126993;95127079;95127713;95127856;95128090;95128136;95128146;95128235;95128432;95128505;95128530;95128548;95128744;95128806;95128853;95129207;95129225;95129310;95129391;95129765;95129843;95129849;95129971	CCTTGTTTGCCAACGAGGCCTTCGGGGACCATTCAAA	CCTTGTTTGCCAACGAGGCCTTCGGGGACCATTCAAA	CCTTGTTTGCCAACGAGGCCTTCGGGGACCATTCAAA	CCTTGTTTGCCAACGAGGCCTTCGGGGACCATTCAAA	CCTTGTTTGCCAACGAGGCCTTCGGGGACCATTCAAA	CCTTGTTTGCCAACGAGGCCTTCGGGGACCATTCAAA	CCTTGTTTGCCAACGAGGCCTTCGGGGACCATTCAAA	CCTTGTTTGCCAACGAGGCCTTCGGGGACCATTCAAA
A03	481	95130590;95130686;95130897;95131071	RYRS	RYRS	RYRS	RYRS	RYRS	RYRS	RYRS	RYRS
A03	9085	95132788;95132835;95133052;95133053;95133448;95133556;95133558;95133891;95133916;95134184;95134768;95135020;95136088;95136310;95136918;95137002;95137126;95137209;95137287;95137542;95137568;95138393;95138673;95138688;95138929;95139269;95139576;95140664;95140789;95141209;95141221;95141228;95141523;95141534;95141759;95141873	CTTGCAGCCTGAGTGAGGCTTAATCAAGAAAGTCTG	CTTGCAGCCTGAGTGAGGCTTAATCAAGAAAGTCTG	CTTGCAGCCTGAGTGAGGCTTAATCAAGAAAGTCTG	CTTGCAGCCTGAGTGAGGCTTAATCAAGAAAGTCTG	CTTGCAGCCTGAGTGAGGCTTAATCAAGAAAGTCTG	CTTGCAGCCTGAGTGAGGCTTAATCAAGAAAGTCTG	CTTGCAGCCTGAGTGAGGCTTAATCAAGAAAGTCTG	CTTGCAGCCTGAGTGAGGCTTAATCAAGAAAGTCTG
A03	266	95148870;95148957;95149026;95149136	TATT	TATT	TATT	TATT	TATT	TATT	TATT	TATT
A03	958	95149729;95149930;95150011;95150241;95150258;95150334;95150687	TCATTAC	TCATTAC	TCATTAC	TCATTAC	TCATTAC	TCATTAC	TCATTAC	TCATTAC
A03	93	95151866;95151917;95151959	ACA	ACA	ACA	ACA	ACA	ACA	ACA	ACA
A03	472	95153194;95153480;95153554;95153666	ACTG	ACTG	ACTG	ACTG	ACTG	ACTG	ACTG	ACTG
A03	166	95165045;95165061;95165211	TGT	TGT	TGT	TGT	TGT	TGT	TGT	TGT
A03	7555	95172533;95173129;95174459;95174797;95176175;95176193;95176879;95176990;95178168;95178640;95178683;95180088	AAACCGCCGCGA	AAACCGCCGCGA	AAACCGCCGCGA	AAACCGCCGCGA	AAACCGCCGCGA	AAACCGCCGCGA	AAACCGCCGCGA	AAACCGCCGCGA
A03	5757	95180392;95181869;95183923;95184012;95184314;95184418;95184452;95185226;95185337;95185697;95185985;95186149	GCCTACTAAATA	GCCTACTAAATA	GCCTACTAAATA	GCCTACTAAATA	GCCTACTAAATA	GCCTACTAAATA	GCCTACTAAATA	GCCTACTAAATA
A03	286	95201119;95201161;95201334;95201367;95201370;95201405	RRYRMY	RRYRMY	RRYRMY	RRYRMY	RRYRMY	RRYRMY	RRYRMY	RRYRMY
A03	966	95235185;95235841;95236151	TAT	TAT	TAT	TAT	TAT	TAT	TAT	TAT
A03	3081	95259994;95260522;95260852;95261143;95262028;95262497;95263075	GACGACT	GACGACT	GACGACT	GACGACT	GACGACT	GACGACT	GACGACT	GACGACT
A03	950	95279014;95279246;95279299;95279514;95279519;95279544;95279553;95279729;95279964	ATAAAGACA	ATAAAGACA	ATAAAGACA	ATAAAGACA	ATAAAGACA	ATAAAGACA	ATAAAGACA	ATAAAGACA
A03	2922	95285847;95286647;95286662;95287242;95287436;95287946;95288195;95288686;95288769	CGAGAGGAC	CGAGAGGAC	CGAGAGGAC	CGAGAGGAC	CGAGAGGAC	CGAGAGGAC	CGAGAGGAC	CGAGAGGAC
A03	1256	95292437;95292549;95293693	GTA	GTA	GTA	GTA	GTA	GTA	GTA	GTA
A03	3693	95301070;95301743;95303114;95304763	GGAG	GGAG	GGAG	GGAG	GGAG	GGAG	GGAG	GGAG
A03	7596	95312325;95313556;95313644;95313844;95314038;95314672;95315528;95316393;95316490;95316603;95316842;95316903;95317057;95317210;95317486;95317505;95317727;95318145;95318276;95318426;95318816;95319160;95319233;95319596;95319640;95319746;95319921	CTACTGAAGTGATGTTATTGGTTTGAT	CTACTGAAGTGATGTTATTGGTTTGAT	CTACTGAAGTGATGTTATTGGTTTGAT	CTACTGAAGTGATGTTATTGGTTTGAT	CTACTGAAGTGATGTTATTGGTTTGAT	CTACTGAAGTGATGTTATTGGTTTGAT	CTACTGAAGTGATGTTATTGGTTTGAT	CTACTGAAGTGATGTTATTGGTTTGAT
A03	7518	95323115;95323969;95324641;95324671;95324913;95325684;95326519;95326547;95326888;95327283;95329090;95329290;95329365;95330000;95330533;95330633	GGAGATATAAGATCCA	GGAGATATAAGATCCA	GGAGATATAAGATCCA	GGAGATATAAGATCCA	GGAGATATAAGATCCA	GGAGATATAAGATCCA	GGAGATATAAGATCCA	GGAGATATAAGATCCA
A03	1862	95336526;95336868;95336877;95337830;95338088;95338388	ACCTAA	ACCTAA	ACCTAA	ACCTAA	ACCTAA	ACCTAA	ACCTAA	ACCTAA
A03	56	95453211;95453212;95453267	RRY	RRY	RRY	RRY	RRY	RRY	RRY	RRY
A03	328	95563682;95563864;95564010	AGA	AGA	AGA	AGA	AGA	AGA	AGA	AGA
A03	6434	95607802;95607928;95608112;95608422;95608544;95609652;95609667;95609918;95610498;95611445;95612992;95614063;95614236	TAGAATAGTTAGC	TAGAATAGTTAGC	TAGAATAGTTAGC	TAGAATAGTTAGC	TAGAATAGTTAGC	TAGAATAGTTAGC	TAGAATAGTTAGC	TAGAATAGTTAGC
A03	137	95819574;95819711	YY	YY	YY	YY	YY	YY	YY	YY
A03	81	95912335;95912416	YR	YR	YR	YR	YR	YR	YR	YR
A03	60	95923340;95923400	YR	YR	YR	YR	YR	YR	YR	YR
A03	559	95944998;95945020;95945084;95945255;95945420;95945551;95945557	YWRRYKY	YWRRYKY	YWRRYKY	YWRRYKY	YWRRYKY	YWRRYKY	YWRRYKY	YWRRYKY
A03	65	95991035;95991099;95991100	GGA	GGA	GGA	GGA	GGA	GGA	GGA	GGA
A03	101	96031469;96031570	YR	YR	YR	YR	YR	YR	YR	YR
A03	179	96032822;96032823;96033001	RYK	RYK	RYK	RYK	RYK	RYK	RYK	RYK
A03	72	96994699;96994741;96994771	AAC	AAC	AAC	AAC	AAC	AAC	AAC	AAC
A03	276	97037580;97037731;97037856	TTA	TTA	TTA	TTA	TTA	TTA	TTA	TTA
A03	4949	97045304;97045308;97045343;97045459;97045499;97045537;97045571;97045587;97045652;97045682;97045731;97045900;97046023;97046219;97046364;97046419;97046641;97047136;97047137;97047470;97047529;97047538;97047671;97047778;97047835;97047861;97047866;97049694;97049823;97050088;97050253	GGTATAATGATAGAAATCGGCCCAACAGTGA	GGTATAATGATAGAAATCGGCCCAACAGTGA	GGTATAATGATAGAAATCGGCCCAACAGTGA	GGTATAATGATAGAAATCGGCCCAACAGTGA	GGTATAATGATAGAAATCGGCCCAACAGTGA	GGTATAATGATAGAAATCGGCCCAACAGTGA	GGTATAATGATAGAAATCGGCCCAACAGTGA	GGTATAATGATAGAAATCGGCCCAACAGTGA
A03	699	97069434;97069539;97069583;97069614;97069664;97069765;97069795;97069796;97069921;97070133	AACAATTAAG	AACAATTAAG	AACAATTAAG	AACAATTAAG	AACAATTAAG	AACAATTAAG	AACAATTAAG	AACAATTAAG
A03	4810	97071911;97072081;97072106;97072332;97072931;97072999;97073049;97073098;97073225;97073234;97073479;97073585;97073705;97073731;97073754;97073866;97074010;97074059;97074114;97074134;97074444;97074522;97074878;97074946;97074971;97075047;97075085;97075086;97075171;97075286;97075421;97075443;97075461;97075497;97075593;97076721	GCTCTCCAGAGGGCATTCCGGCCACTCAGTTTACAT	GCTCTCCAGAGGGCATTCCGGCCACTCAGTTTACAT	GCTCTCCAGAGGGCATTCCGGCCACTCAGTTTACAT	GCTCTCCAGAGGGCATTCCGGCCACTCAGTTTACAT	GCTCTCCAGAGGGCATTCCGGCCACTCAGTTTACAT	GCTCTCCAGAGGGCATTCCGGCCACTCAGTTTACAT	GCTCTCCAGAGGGCATTCCGGCCACTCAGTTTACAT	GCTCTCCAGAGGGCATTCCGGCCACTCAGTTTACAT
A03	594	97682515;97682560;97682651;97683109	AGGC	AGGC	AGGC	AGGC	AGGC	AGGC	AGGC	AGGC
A03	1130	98090874;98090875;98091268;98091434;98091486;98091493;98091653;98091990;98092004	YRKYRWYRK	YRKYRWYRK	YRKYRWYRK	YRKYRWYRK	YRKYRWYRK	YRKYRWYRK	YRKYRWYRK	YRKYRWYRK
A03	586	98273503;98273995;98274089	CTC	CTC	CTC	CTC	CTC	CTC	CTC	CTC
A03	3087	98293344;98293615;98296204;98296431	CCGT	CCGT	CCGT	CCGT	CCGT	CCGT	CCGT	CCGT
A03	5695	98296688;98296865;98296939;98297028;98297226;98297537;98297589;98297962;98298009;98298066;98298218;98298959;98298963;98298985;98299750;98300349;98301101;98301242;98302049;98302063;98302119;98302123;98302383	ATGGCGCAAAGTGTCTCACCCTT	ATGGCGCAAAGTGTCTCACCCTT	ATGGCGCAAAGTGTCTCACCCTT	ATGGCGCAAAGTGTCTCACCCTT	ATGGCGCAAAGTGTCTCACCCTT	ATGGCGCAAAGTGTCTCACCCTT	ATGGCGCAAAGTGTCTCACCCTT	ATGGCGCAAAGTGTCTCACCCTT
A03	1282	98303389;98304439;98304503;98304671	TGAA	TGAA	TGAA	TGAA	TGAA	TGAA	TGAA	TGAA
A03	73	98305771;98305842;98305844	AAC	AAC	AAC	AAC	AAC	AAC	AAC	AAC
A03	74	98311073;98311112;98311147	AAT	AAT	AAT	AAT	AAT	AAT	AAT	AAT
A03	520	98311203;98311259;98311269;98311723	ATTT	ATTT	ATTT	ATTT	ATTT	ATTT	ATTT	ATTT
A03	416	98311729;98311991;98312145	TAA	TAA	TAA	TAA	TAA	TAA	TAA	TAA
A03	883	98331902;98331912;98332785	CAT	CAT	CAT	CAT	CAT	CAT	CAT	CAT
A03	6270	98332939;98334987;98335197;98335207;98335209;98335697;98336500;98336742;98337338;98337841;98338309;98338708;98339209	AGAGGCCAGTAAC	AGAGGCCAGTAAC	AGAGGCCAGTAAC	AGAGGCCAGTAAC	AGAGGCCAGTAAC	AGAGGCCAGTAAC	AGAGGCCAGTAAC	AGAGGCCAGTAAC
A03	682	98340249;98340696;98340847;98340931	GGTC	GGTC	GGTC	GGTC	GGTC	GGTC	GGTC	GGTC
A03	517	98341912;98342045;98342260;98342429	TACT	TACT	TACT	TACT	TACT	TACT	TACT	TACT
A03	2139	98342884;98343876;98345023	CCC	CCC	CCC	CCC	CCC	CCC	CCC	CCC
A03	4769	98347918;98348007;98348711;98348871;98349006;98349216;98349338;98349625;98349735;98349943;98350996;98352684;98352687	GCAGAAGTAACCG	GCAGAAGTAACCG	GCAGAAGTAACCG	GCAGAAGTAACCG	GCAGAAGTAACCG	GCAGAAGTAACCG	GCAGAAGTAACCG	GCAGAAGTAACCG
A03	12836	98355421;98356575;98356685;98358386;98359192;98359337;98359594;98360317;98360486;98360503;98360744;98360780;98360784;98360925;98361224;98361894;98361990;98362936;98366426;98367971;98368257	CACGGATGTAGACATACGGAC	CACGGATGTAGACATACGGAC	CACGGATGTAGACATACGGAC	CACGGATGTAGACATACGGAC	CACGGATGTAGACATACGGAC	CACGGATGTAGACATACGGAC	CACGGATGTAGACATACGGAC	CACGGATGTAGACATACGGAC
A03	883	98372001;98372127;98372381;98372827;98372884	GGCAA	GGCAA	GGCAA	GGCAA	GGCAA	GGCAA	GGCAA	GGCAA
A03	10227	98374297;98374882;98375852;98376639;98376961;98377326;98378183;98378548;98378563;98378699;98379015;98379303;98379747;98379786;98380534;98384524	ATGTAAACTGCTGAAT	ATGTAAACTGCTGAAT	ATGTAAACTGCTGAAT	ATGTAAACTGCTGAAT	ATGTAAACTGCTGAAT	ATGTAAACTGCTGAAT	ATGTAAACTGCTGAAT	ATGTAAACTGCTGAAT
A03	92	98389655;98389729;98389747	RYR	RYR	RYR	RYR	RYR	RYR	RYR	RYR
A03	3279	98428792;98428929;98429126;98429139;98429162;98429272;98429273;98429274;98429283;98429434;98429835;98430318;98430643;98431162;98432071	CCGGATTTGGCGTGG	CCGGATTTGGCGTGG	CCGGATTTGGCGTGG	CCGGATTTGGCGTGG	CCGGATTTGGCGTGG	CCGGATTTGGCGTGG	CCGGATTTGGCGTGG	CCGGATTTGGCGTGG
A03	1043	98591356;98591404;98591885;98592266;98592380;98592399	GTTGAT	GTTGAT	GTTGAT	GTTGAT	GTTGAT	GTTGAT	GTTGAT	GTTGAT
A03	2736	99856709;99859146;99859445	CTC	CTC	CTC	CTC	CTC	CTC	CTC	CTC
A03	4113	99865849;99866555;99867169;99867571;99868610;99868715;99868852;99869535;99869961;99869962	CCCAATATTT	CCCAATATTT	CCCAATATTT	CCCAATATTT	CCCAATATTT	CCCAATATTT	CCCAATATTT	CCCAATATTT
A03	11887	99871408;99874961;99874992;99875005;99876273;99876319;99877351;99877424;99878272;99883295	TATCCAGCCC	TATCCAGCCC	TATCCAGCCC	TATCCAGCCC	TATCCAGCCC	TATCCAGCCC	TATCCAGCCC	TATCCAGCCC
A03	11454	99910320;99910455;99910513;99910682;99910848;99911388;99911562;99911615;99911769;99911879;99912309;99919388;99919389;99919696;99919879;99920960;99921299;99921310;99921380;99921492;99921578;99921774	TGACAATCAAGTTTCAAATCCT	TGACAATCAAGTTTCAAATCCT	TGACAATCAAGTTTCAAATCCT	TGACAATCAAGTTTCAAATCCT	TGACAATCAAGTTTCAAATCCT	TGACAATCAAGTTTCAAATCCT	TGACAATCAAGTTTCAAATCCT	TGACAATCAAGTTTCAAATCCT
A03	6192	99923537;99924877;99924954;99926396;99926494;99926543;99926688;99926870;99927264;99927332;99929608;99929709;99929728;99929729	CAGTCTAGCGATGA	CAGTCTAGCGATGA	CAGTCTAGCGATGA	CAGTCTAGCGATGA	CAGTCTAGCGATGA	CAGTCTAGCGATGA	CAGTCTAGCGATGA	CAGTCTAGCGATGA
A03	285	100089488;100089533;100089584;100089646;100089761;100089773	KMRRSW	KMRRSW	KMRRSW	KMRRSW	KMRRSW	KMRRSW	KMRRSW	KMRRSW
A03	134	100138334;100138455;100138468	YYS	YYS	YYS	YYS	YYS	YYS	YYS	YYS
A03	471	822158;822175;822422;822476;822629	AAGAA	AAGAA	AAGAA	AAGAA	AAGAA	AAGAA	AAGAA	AAGAA
A03	205	857270;857419;857475	TAC	TAC	TAC	TAC	TAC	TAC	TAC	TAC
A03	11933	859454;859671;859793;860685;861950;862169;862212;863602;863751;864472;864765;864996;865338;865443;866320;866779;866925;867938;868219;870593;870980;871269;871387	GATTTTCTTTCGATTCCACCATT	GATTTTCTTTCGATTCCACCATT	GATTTTCTTTCGATTCCACCATT	GATTTTCTTTCGATTCCACCATT	GATTTTCTTTCGATTCCACCATT	GATTTTCTTTCGATTCCACCATT	GATTTTCTTTCGATTCCACCATT	GATTTTCTTTCGATTCCACCATT
A03	1110	993624;993982;994043;994053;994539;994547;994660;994730;994734	YMYYYRRRY	YMYYYRRRY	YMYYYRRRY	YMYYYRRRY	YMYYYRRRY	YMYYYRRRY	YMYYYRRRY	YMYYYRRRY
A03	498	1098020;1098430;1098518	AGG	AGG	AGG	AGG	AGG	AGG	AGG	AGG
A03	13457	1105578;1105828;1106695;1109853;1111227;1112140;1117759;1117922;1119035	GTGGATAAG	GTGGATAAG	GTGGATAAG	GTGGATAAG	GTGGATAAG	GTGGATAAG	GTGGATAAG	GTGGATAAG
A03	5338	1121671;1121954;1122215;1124208;1124969;1125206;1126143;1126540;1127009	CCACTTTAA	CCACTTTAA	CCACTTTAA	CCACTTTAA	CCACTTTAA	CCACTTTAA	CCACTTTAA	CCACTTTAA
A03	11916	1150637;1150683;1151290;1151429;1151482;1151879;1153600;1153705;1153749;1153832;1154044;1154101;1154120;1154353;1154443;1154478;1155049;1155085;1155086;1155407;1155480;1155615;1155734;1155779;1155806;1155917;1155918;1156358;1156405;1156448;1156554;1156679;1156778;1156821;1156847;1156863;1157344;1157381;1157392;1157536;1157885;1158124;1158143;1158155;1158276;1158847;1158931;1159029;1159205;1159279…	AATTTTGGAACCTTATTAATGATTATTTACGTGGAGAGTCCGTGACATCTATTAATTAAGCCT	AATTTTGGAACCTTATTAATGATTATTTACGTGGAGAGTCCGTGACATCTATTAATTAAGCCT	AATTTTGGAACCTTATTAATGATTATTTACGTGGAGAGTCCGTGACATCTATTAATTAAGCCT	AATTTTGGAACCTTATTAATGATTATTTACGTGGAGAGTCCGTGACATCTATTAATTAAGCCT	AATTTTGGAACCTTATTAATGATTATTTACGTGGAGAGTCCGTGACATCTATTAATTAAGCCT	AATTTTGGAACCTTATTAATGATTATTTACGTGGAGAGTCCGTGACATCTATTAATTAAGCCT	AATTTTGGAACCTTATTAATGATTATTTACGTGGAGAGTCCGTGACATCTATTAATTAAGCCT	AATTTTGGAACCTTATTAATGATTATTTACGTGGAGAGTCCGTGACATCTATTAATTAAGCCT
A03	8534	1165745;1168248;1169382;1170559;1171084;1171307;1171442;1171883;1172102;1172423;1172499;1173725;1174279	GCAAGAATAAGCA	GCAAGAATAAGCA	GCAAGAATAAGCA	GCAAGAATAAGCA	GCAAGAATAAGCA	GCAAGAATAAGCA	GCAAGAATAAGCA	GCAAGAATAAGCA
A03	1127	1176988;1177317;1177340;1177400;1177504;1177574;1177595;1177723;1178115	AGGTGCATA	AGGTGCATA	AGGTGCATA	AGGTGCATA	AGGTGCATA	AGGTGCATA	AGGTGCATA	AGGTGCATA
A03	14118	1188059;1188422;1188589;1188733;1188883;1190332;1190826;1190964;1191003;1191006;1191130;1192035;1192117;1192132;1192444;1193563;1193586;1194032;1194309;1194371;1194428;1194663;1194675;1194904;1195036;1195407;1195449;1195541;1195862;1202177	CCTAAGGCATTTTCATATGAAATAGTTGAG	CCTAAGGCATTTTCATATGAAATAGTTGAG	CCTAAGGCATTTTCATATGAAATAGTTGAG	CCTAAGGCATTTTCATATGAAATAGTTGAG	CCTAAGGCATTTTCATATGAAATAGTTGAG	CCTAAGGCATTTTCATATGAAATAGTTGAG	CCTAAGGCATTTTCATATGAAATAGTTGAG	CCTAAGGCATTTTCATATGAAATAGTTGAG
A03	316	1322977;1323229;1323293	GTT	GTT	GTT	GTT	GTT	GTT	GTT	GTT
A03	5493	1330256;1330946;1331035;1332089;1332647;1332799;1332829;1332981;1333298;1333299;1334064;1334619;1335011;1335194;1335293;1335749	GATTTGGTATGAATTA	GATTTGGTATGAATTA	GATTTGGTATGAATTA	GATTTGGTATGAATTA	GATTTGGTATGAATTA	GATTTGGTATGAATTA	GATTTGGTATGAATTA	GATTTGGTATGAATTA
A03	5045	1336800;1336946;1337786;1337812;1337970;1339500;1339673;1340513;1341845	CGAAACACG	CGAAACACG	CGAAACACG	CGAAACACG	CGAAACACG	CGAAACACG	CGAAACACG	CGAAACACG
A03	205	1504781;1504970;1504986	AAA	AAA	AAA	AAA	AAA	AAA	AAA	AAA
A03	176	1509936;1510082;1510112	GAT	GAT	GAT	GAT	GAT	GAT	GAT	GAT
A03	118	1512354;1512363;1512375;1512472	TTGT	TTGT	TTGT	TTGT	TTGT	TTGT	TTGT	TTGT
A03	190	1517803;1517902;1517932;1517993	AAGA	AAGA	AAGA	AAGA	AAGA	AAGA	AAGA	AAGA
A03	101	1518431;1518514;1518532	ATT	ATT	ATT	ATT	ATT	ATT	ATT	ATT
A03	284	1528880;1528951;1529102;1529164	AATA	AATA	AATA	AATA	AATA	AATA	AATA	AATA
A03	2011	1546528;1546546;1546582;1546698;1546763;1546794;1547050;1547058;1547145;1547200;1548313;1548423;1548539	ACGCTGCTAATTA	ACGCTGCTAATTA	ACGCTGCTAATTA	ACGCTGCTAATTA	ACGCTGCTAATTA	ACGCTGCTAATTA	ACGCTGCTAATTA	ACGCTGCTAATTA
A03	256	1548693;1548763;1548768;1548949	AGGC	AGGC	AGGC	AGGC	AGGC	AGGC	AGGC	AGGC
A03	376	1549834;1550210	AA	AA	AA	AA	AA	AA	AA	AA
A03	600	1566886;1567399;1567486	TCA	TCA	TCA	TCA	TCA	TCA	TCA	TCA
A03	61	1670831;1670879;1670892	GGA	GGA	GGA	GGA	GGA	GGA	GGA	GGA
A03	104	1788547;1788598;1788651	AAT	AAT	AAT	AAT	AAT	AAT	AAT	AAT
A03	269	1842355;1842475;1842498;1842624	ATAA	ATAA	ATAA	ATAA	ATAA	ATAA	ATAA	ATAA
A03	154	1911999;1912067;1912153	GGT	GGT	GGT	GGT	GGT	GGT	GGT	GGT
A03	1274	1921524;1922117;1922123;1922798	ATTG	ATTG	ATTG	ATTG	ATTG	ATTG	ATTG	ATTG
A03	1577	1962059;1963308;1963589;1963636	TCCG	TCCG	TCCG	TCCG	TCCG	TCCG	TCCG	TCCG
A03	547	2018851;2019207;2019302;2019398	AGGG	AGGG	AGGG	AGGG	AGGG	AGGG	AGGG	AGGG
A03	243	2035624;2035792;2035867	TAC	TAC	TAC	TAC	TAC	TAC	TAC	TAC
A03	158	2052770;2052928	CT	CT	CT	CT	CT	CT	CT	CT
A03	334	2229008;2229043;2229342	TAA	TAA	TAA	TAA	TAA	TAA	TAA	TAA
A03	938	2251170;2251467;2251672;2252108	GCAG	GCAG	GCAG	GCAG	GCAG	GCAG	GCAG	GCAG
A03	446	2433374;2433716;2433820	TTA	TTA	TTA	TTA	TTA	TTA	TTA	TTA
A03	367	2443070;2443114;2443130;2443353;2443375;2443434;2443437	GTATAGC	GTATAGC	GTATAGC	GTATAGC	GTATAGC	GTATAGC	GTATAGC	GTATAGC
A03	188	2446011;2446020;2446199	GGA	GGA	GGA	GGA	GGA	GGA	GGA	GGA
A03	1153	2447846;2447878;2448101;2448623;2448636;2448999	TATGCT	TATGCT	TATGCT	TATGCT	TATGCT	TATGCT	TATGCT	TATGCT
A03	289	2507613;2507690;2507902	CGT	CGT	CGT	CGT	CGT	CGT	CGT	CGT
A03	1070	2557012;2557173;2557431;2558082	CCTG	CCTG	CCTG	CCTG	CCTG	CCTG	CCTG	CCTG
A03	137	2563024;2563045;2563161	ATT	ATT	ATT	ATT	ATT	ATT	ATT	ATT
A03	533	2651135;2651304;2651668	TCT	TCT	TCT	TCT	TCT	TCT	TCT	TCT
A03	189	2654179;2654367;2654368	CTG	CTG	CTG	CTG	CTG	CTG	CTG	CTG
A03	460	2683020;2683333;2683480	CGC	CGC	CGC	CGC	CGC	CGC	CGC	CGC
A03	912	2708791;2709422;2709703	AAC	AAC	AAC	AAC	AAC	AAC	AAC	AAC
A03	426	2804355;2804362;2804726;2804781	TGCA	TGCA	TGCA	TGCA	TGCA	TGCA	TGCA	TGCA
A03	167	2862275;2862284;2862442	AGT	AGT	AGT	AGT	AGT	AGT	AGT	AGT
A03	149	2863186;2863228;2863335	CTT	CTT	CTT	CTT	CTT	CTT	CTT	CTT
A03	590	2905922;2906114;2906200;2906512	TCTT	TCTT	TCTT	TCTT	TCTT	TCTT	TCTT	TCTT
A03	233	2951428;2951502;2951661	ATA	ATA	ATA	ATA	ATA	ATA	ATA	ATA
A03	166	2951940;2951969;2952047;2952106	TCCG	TCCG	TCCG	TCCG	TCCG	TCCG	TCCG	TCCG
A03	1487	3017829;3018046;3018076;3018158;3018433;3018835;3018919;3019312;3019316	RKYYRYYYK	RKYYRYYYK	RKYYRYYYK	RKYYRYYYK	RKYYRYYYK	RKYYRYYYK	RKYYRYYYK	RKYYRYYYK
A03	1796	3116391;3116585;3116685;3116686;3116728;3116747;3116896;3116949;3117012;3117023;3117083;3117138;3117170;3117178;3117242;3117247;3117290;3117442;3117458;3117578;3117610;3117663;3117737;3117816;3118187	TGGACACTCTATTTGGACCAGCCGG	TGGACACTCTATTTGGACCAGCCGG	TGGACACTCTATTTGGACCAGCCGG	TGGACACTCTATTTGGACCAGCCGG	TGGACACTCTATTTGGACCAGCCGG	TGGACACTCTATTTGGACCAGCCGG	TGGACACTCTATTTGGACCAGCCGG	TGGACACTCTATTTGGACCAGCCGG
A03	198	3123604;3123622;3123789;3123802	CCCG	CCCG	CCCG	CCCG	CCCG	CCCG	CCCG	CCCG
A03	5359	3125530;3127020;3127068;3127070;3127232;3127281;3127294;3128382;3128851;3128860;3129065;3129119;3129148;3129154;3129193;3129539;3129757;3130117;3130176;3130252;3130350;3130657;3130670;3130693;3130765;3130785;3130889	ATCAGACTCCGTACACTGCCGTTTCTC	ATCAGACTCCGTACACTGCCGTTTCTC	ATCAGACTCCGTACACTGCCGTTTCTC	ATCAGACTCCGTACACTGCCGTTTCTC	ATCAGACTCCGTACACTGCCGTTTCTC	ATCAGACTCCGTACACTGCCGTTTCTC	ATCAGACTCCGTACACTGCCGTTTCTC	ATCAGACTCCGTACACTGCCGTTTCTC
A03	4111	3217751;3218209;3218491;3218607;3218841;3218886;3218944;3218969;3219026;3219223;3219320;3219346;3219573;3219626;3219635;3219828;3219876;3220083;3220418;3220513;3220579;3220628;3220843;3221013;3221217;3221862	ATCCCGTCAAGGTAATTTCGTGTAGT	ATCCCGTCAAGGTAATTTCGTGTAGT	ATCCCGTCAAGGTAATTTCGTGTAGT	ATCCCGTCAAGGTAATTTCGTGTAGT	ATCCCGTCAAGGTAATTTCGTGTAGT	ATCCCGTCAAGGTAATTTCGTGTAGT	ATCCCGTCAAGGTAATTTCGTGTAGT	ATCCCGTCAAGGTAATTTCGTGTAGT
A03	2193	3273192;3274557;3274948;3275060;3275079;3275200;3275294;3275357;3275385	GTTTAGCTA	GTTTAGCTA	GTTTAGCTA	GTTTAGCTA	GTTTAGCTA	GTTTAGCTA	GTTTAGCTA	GTTTAGCTA
A03	1405	3275458;3275489;3275518;3275709;3275823;3275913;3275977;3276083;3276085;3276099;3276863	TCGCACATTTC	TCGCACATTTC	TCGCACATTTC	TCGCACATTTC	TCGCACATTTC	TCGCACATTTC	TCGCACATTTC	TCGCACATTTC
A03	2496	3282783;3283438;3283477;3283553;3283684;3283975;3284082;3284195;3284439;3284497;3284615;3284634;3284835;3284874;3284884;3284981;3284983;3285049;3285053;3285084;3285279	TGCACCTTTGGTCAGAGACGA	TGCACCTTTGGTCAGAGACGA	TGCACCTTTGGTCAGAGACGA	TGCACCTTTGGTCAGAGACGA	TGCACCTTTGGTCAGAGACGA	TGCACCTTTGGTCAGAGACGA	TGCACCTTTGGTCAGAGACGA	TGCACCTTTGGTCAGAGACGA
A03	1370	3286691;3286765;3287778;3287983;3288061	TCCGT	TCCGT	TCCGT	TCCGT	TCCGT	TCCGT	TCCGT	TCCGT
A03	65	3346630;3346639;3346695	AAA	AAA	AAA	AAA	AAA	AAA	AAA	AAA
A03	69	3415564;3415567;3415633	ATA	ATA	ATA	ATA	ATA	ATA	ATA	ATA
A03	352	3424367;3424372;3424719	GTT	GTT	GTT	GTT	GTT	GTT	GTT	GTT
A03	51	3444411;3444434;3444435;3444462	CTAT	CTAT	CTAT	CTAT	CTAT	CTAT	CTAT	CTAT
A03	417	3448920;3449128;3449337	AAA	AAA	AAA	AAA	AAA	AAA	AAA	AAA
A03	259	3464359;3464469;3464618	CAA	CAA	CAA	CAA	CAA	CAA	CAA	CAA
A03	274	3507675;3507926;3507949	AGC	AGC	AGC	AGC	AGC	AGC	AGC	AGC
A03	65	3535353;3535399;3535418	AGA	AGA	AGA	AGA	AGA	AGA	AGA	AGA
A03	180	3552865;3553008;3553045	CAC	CAC	CAC	CAC	CAC	CAC	CAC	CAC
A03	5621	3604910;3605340;3610393;3610531	ATAT	ATAT	ATAT	ATAT	ATAT	ATAT	ATAT	ATAT
A03	191	3610907;3610922;3611098	TCT	TCT	TCT	TCT	TCT	TCT	TCT	TCT
A03	604	3675875;3675896;3676246;3676479	GAAC	GAAC	GAAC	GAAC	GAAC	GAAC	GAAC	GAAC
A03	151	3679808;3679937;3679959	CGA	CGA	CGA	CGA	CGA	CGA	CGA	CGA
A03	163	3683269;3683363;3683432	GTT	GTT	GTT	GTT	GTT	GTT	GTT	GTT
A03	148	3700577;3700703;3700725	CTT	CTT	CTT	CTT	CTT	CTT	CTT	CTT
A03	233	3709364;3709440;3709597	TGT	TGT	TGT	TGT	TGT	TGT	TGT	TGT
A03	1088	3721483;3722157;3722571	CAT	CAT	CAT	CAT	CAT	CAT	CAT	CAT
A03	967	4952498;4952528;4953465	ATA	ATA	ATA	ATA	ATA	ATA	ATA	ATA
A03	24127	4961602;4961662;4962622;4963302;4964300;4964586;4965601;4965947;4966610;4967336;4967813;4968699;4969221;4969401;4969508;4969710;4969761;4970184;4970208;4970315;4971000;4971141;4971437;4971769;4972090;4973041;4973274;4974842;4975986;4976143;4976179;4976387;4976978;4977051;4977085;4977486;4979147;4979623;4979784;4980068;4980741;4980871;4982302;4982990;4984464;4984738;4985729	TTCTTTAGTTATTAGTACACTTCTCCTCGGGTTTTTTTGACTCCAGC	TTCTTTAGTTATTAGTACACTTCTCCTCGGGTTTTTTTGACTCCAGC	TTCTTTAGTTATTAGTACACTTCTCCTCGGGTTTTTTTGACTCCAGC	TTCTTTAGTTATTAGTACACTTCTCCTCGGGTTTTTTTGACTCCAGC	TTCTTTAGTTATTAGTACACTTCTCCTCGGGTTTTTTTGACTCCAGC	TTCTTTAGTTATTAGTACACTTCTCCTCGGGTTTTTTTGACTCCAGC	TTCTTTAGTTATTAGTACACTTCTCCTCGGGTTTTTTTGACTCCAGC	TTCTTTAGTTATTAGTACACTTCTCCTCGGGTTTTTTTGACTCCAGC
A03	5226	4989328;4989429;4989795;4989864;4989874;4989942;4990307;4990370;4990448;4990727;4990945;4990957;4991534;4991571;4992582;4992608;4992833;4992884;4992899;4993038;4993406;4993684;4993774;4993867;4993874;4993888;4994329;4994554	GCATGCTCGAGGCACAAGTATAATTACG	GCATGCTCGAGGCACAAGTATAATTACG	GCATGCTCGAGGCACAAGTATAATTACG	GCATGCTCGAGGCACAAGTATAATTACG	GCATGCTCGAGGCACAAGTATAATTACG	GCATGCTCGAGGCACAAGTATAATTACG	GCATGCTCGAGGCACAAGTATAATTACG	GCATGCTCGAGGCACAAGTATAATTACG
A03	2076	4998070;4999443;4999909;5000146	TTCG	TTCG	TTCG	TTCG	TTCG	TTCG	TTCG	TTCG
A03	54	5218719;5218773	RR	RR	RR	RR	RR	RR	RR	RR
A03	238	5718296;5718518;5718534	TAC	TAC	TAC	TAC	TAC	TAC	TAC	TAC
A03	232	5720896;5721009;5721120;5721128	TACT	TACT	TACT	TACT	TACT	TACT	TACT	TACT
A03	2301	5729166;5729342;5729764;5729964;5729981;5729983;5730244;5730256;5730713;5730724;5730753;5730854;5730870;5730871;5730953;5730973;5731002;5731208;5731232;5731417;5731467	TAAGAAGCACTGTTCTTGAAA	TAAGAAGCACTGTTCTTGAAA	TAAGAAGCACTGTTCTTGAAA	TAAGAAGCACTGTTCTTGAAA	TAAGAAGCACTGTTCTTGAAA	TAAGAAGCACTGTTCTTGAAA	TAAGAAGCACTGTTCTTGAAA	TAAGAAGCACTGTTCTTGAAA
A03	12322	5731684;5732050;5732408;5732527;5732568;5732640;5732683;5732772;5737471;5737594;5737781;5737953;5738116;5738236;5738294;5738549;5739461;5739708;5739768;5739781;5739886;5740083;5740326;5740419;5740566;5741292;5741489;5741699;5741807;5741936;5741987;5741990;5742041;5743626;5743914;5744006	CCGTTAGGTCTGTTTGTTATAGGCGGCTAGAGGATT	CCGTTAGGTCTGTTTGTTATAGGCGGCTAGAGGATT	CCGTTAGGTCTGTTTGTTATAGGCGGCTAGAGGATT	CCGTTAGGTCTGTTTGTTATAGGCGGCTAGAGGATT	CCGTTAGGTCTGTTTGTTATAGGCGGCTAGAGGATT	CCGTTAGGTCTGTTTGTTATAGGCGGCTAGAGGATT	CCGTTAGGTCTGTTTGTTATAGGCGGCTAGAGGATT	CCGTTAGGTCTGTTTGTTATAGGCGGCTAGAGGATT
A03	837	5834937;5835060;5835110;5835610;5835622;5835649;5835703;5835774	CAGGTGCT	CAGGTGCT	CAGGTGCT	CAGGTGCT	CAGGTGCT	CAGGTGCT	CAGGTGCT	CAGGTGCT
A03	9603	5835820;5835866;5835892;5836030;5836181;5836529;5838298;5838511;5839180;5840128;5840145;5840399;5840845;5841339;5841807;5842041;5844304;5845343;5845423	GAAACACGTGGGTAGCTGC	GAAACACGTGGGTAGCTGC	GAAACACGTGGGTAGCTGC	GAAACACGTGGGTAGCTGC	GAAACACGTGGGTAGCTGC	GAAACACGTGGGTAGCTGC	GAAACACGTGGGTAGCTGC	GAAACACGTGGGTAGCTGC
A03	852	6617560;6618277;6618412	TTC	TTC	TTC	TTC	TTC	TTC	TTC	TTC
A03	499	6621365;6621463;6621864	AAA	AAA	AAA	AAA	AAA	AAA	AAA	AAA
A03	26729	6622519;6622802;6622924;6624011;6624081;6624152;6624629;6625388;6626096;6626183;6626615;6626685;6626697;6626970;6627041;6627160;6627582;6627622;6627654;6628150;6628229;6628306;6628386;6628427;6628656;6628675;6628973;6629279;6629365;6629471;6629510;6629681;6629740;6629876;6630945;6631351;6631388;6634098;6634269;6634849;6635517;6635561;6635760;6637468;6637777;6637948;6638539;6642252;6643610;6644850…	CAAAATCCTCAAATTACACTTATCTAGACTTGTTCGTCTCCTAGAGTGTTTTAGACTAGTTTGCA	CAAAATCCTCAAATTACACTTATCTAGACTTGTTCGTCTCCTAGAGTGTTTTAGACTAGTTTGCA	CAAAATCCTCAAATTACACTTATCTAGACTTGTTCGTCTCCTAGAGTGTTTTAGACTAGTTTGCA	CAAAATCCTCAAATTACACTTATCTAGACTTGTTCGTCTCCTAGAGTGTTTTAGACTAGTTTGCA	CAAAATCCTCAAATTACACTTATCTAGACTTGTTCGTCTCCTAGAGTGTTTTAGACTAGTTTGCA	CAAAATCCTCAAATTACACTTATCTAGACTTGTTCGTCTCCTAGAGTGTTTTAGACTAGTTTGCA	CAAAATCCTCAAATTACACTTATCTAGACTTGTTCGTCTCCTAGAGTGTTTTAGACTAGTTTGCA	CAAAATCCTCAAATTACACTTATCTAGACTTGTTCGTCTCCTAGAGTGTTTTAGACTAGTTTGCA
A03	22630	6654727;6655042;6655509;6655940;6656127;6656302;6656648;6656675;6657052;6657076;6657180;6657512;6657682;6658288;6661666;6662596;6663532;6663993;6664107;6664855;6666259;6666473;6666744;6667825;6667978;6668132;6669256;6669656;6671794;6672075;6672691;6673540;6674075;6674350;6675258;6675272;6676815;6676897;6676915;6676930;6676985;6677090;6677204;6677248;6677279;6677357	CTAATCATATTTACCGGAGGTGTTATGAGAGAGAAGAAATAGGACT	CTAATCATATTTACCGGAGGTGTTATGAGAGAGAAGAAATAGGACT	CTAATCATATTTACCGGAGGTGTTATGAGAGAGAAGAAATAGGACT	CTAATCATATTTACCGGAGGTGTTATGAGAGAGAAGAAATAGGACT	CTAATCATATTTACCGGAGGTGTTATGAGAGAGAAGAAATAGGACT	CTAATCATATTTACCGGAGGTGTTATGAGAGAGAAGAAATAGGACT	CTAATCATATTTACCGGAGGTGTTATGAGAGAGAAGAAATAGGACT	CTAATCATATTTACCGGAGGTGTTATGAGAGAGAAGAAATAGGACT
A03	2266	6678424;6678645;6679025;6679237;6679951;6679982;6679999;6680275;6680484;6680549;6680649;6680690	AGGTAAGCCTAT	AGGTAAGCCTAT	AGGTAAGCCTAT	AGGTAAGCCTAT	AGGTAAGCCTAT	AGGTAAGCCTAT	AGGTAAGCCTAT	AGGTAAGCCTAT
A03	318	6683260;6683267;6683578	CAC	CAC	CAC	CAC	CAC	CAC	CAC	CAC
A03	6370	6684152;6684742;6684806;6685318;6685997;6686142;6687111;6687977;6687991;6688738;6688759;6688942;6689122;6689350;6689842;6689867;6690053;6690160;6690182;6690234;6690257;6690522	TAACGCACCCTTTTCAACAAAT	TAACGCACCCTTTTCAACAAAT	TAACGCACCCTTTTCAACAAAT	TAACGCACCCTTTTCAACAAAT	TAACGCACCCTTTTCAACAAAT	TAACGCACCCTTTTCAACAAAT	TAACGCACCCTTTTCAACAAAT	TAACGCACCCTTTTCAACAAAT
A03	8177	6693659;6693721;6694175;6694843;6695056;6695344;6695494;6695555;6695692;6695724;6695822;6695889;6695893;6696207;6696209;6696372;6696530;6697035;6697125;6697495;6697827;6697905;6698390;6698933;6699487;6699992;6700228;6700296;6700313;6700744;6701088;6701546;6701698;6701720;6701836	GTAATTTTATAAATATCTTTTGTACGATTGTCTAG	GTAATTTTATAAATATCTTTTGTACGATTGTCTAG	GTAATTTTATAAATATCTTTTGTACGATTGTCTAG	GTAATTTTATAAATATCTTTTGTACGATTGTCTAG	GTAATTTTATAAATATCTTTTGTACGATTGTCTAG	GTAATTTTATAAATATCTTTTGTACGATTGTCTAG	GTAATTTTATAAATATCTTTTGTACGATTGTCTAG	GTAATTTTATAAATATCTTTTGTACGATTGTCTAG
A03	6476	6706707;6707813;6708885;6709143;6709693;6709906;6710151;6710374;6711622;6712572;6712840;6712841;6712996;6713183	CTAAATTCCTAGCT	CTAAATTCCTAGCT	CTAAATTCCTAGCT	CTAAATTCCTAGCT	CTAAATTCCTAGCT	CTAAATTCCTAGCT	CTAAATTCCTAGCT	CTAAATTCCTAGCT
A03	17464	6733477;6733491;6733518;6733999;6734270;6734869;6734920;6735213;6735324;6735361;6735417;6735441;6735442;6735447;6735453;6736083;6736149;6736164;6736859;6737366;6737549;6737969;6738497;6738829;6739585;6739612;6739955;6739992;6740142;6740234;6740299;6740826;6741060;6741067;6741168;6741313;6741379;6741803;6741823;6741911;6742133;6742410;6742601;6742666;6744318;6744652;6744752;6744937;6745574;6745777…	CTTTAACGATAATCATTCTTTTTACGTAACTATTTTAGTAGAAATCTTATAGCTC	CTTTAACGATAATCATTCTTTTTACGTAACTATTTTAGTAGAAATCTTATAGCTC	CTTTAACGATAATCATTCTTTTTACGTAACTATTTTAGTAGAAATCTTATAGCTC	CTTTAACGATAATCATTCTTTTTACGTAACTATTTTAGTAGAAATCTTATAGCTC	CTTTAACGATAATCATTCTTTTTACGTAACTATTTTAGTAGAAATCTTATAGCTC	CTTTAACGATAATCATTCTTTTTACGTAACTATTTTAGTAGAAATCTTATAGCTC	CTTTAACGATAATCATTCTTTTTACGTAACTATTTTAGTAGAAATCTTATAGCTC	CTTTAACGATAATCATTCTTTTTACGTAACTATTTTAGTAGAAATCTTATAGCTC
A03	391	6770954;6771179;6771345	TGA	TGA	TGA	TGA	TGA	TGA	TGA	TGA
A03	47162	6778647;6779150;6781262;6782165;6818432;6823090;6823133;6823319;6823349;6823405;6823671;6823682;6824144;6824266;6824693;6824771;6824905;6824982;6825138;6825477;6825757;6825809	TGTGAGTCGTTGTAGGAGCGGG	TGTGAGTCGTTGTAGGAGCGGG	TGTGAGTCGTTGTAGGAGCGGG	TGTGAGTCGTTGTAGGAGCGGG	TGTGAGTCGTTGTAGGAGCGGG	TGTGAGTCGTTGTAGGAGCGGG	TGTGAGTCGTTGTAGGAGCGGG	TGTGAGTCGTTGTAGGAGCGGG
A03	628	6836355;6836618;6836983	TTG	TTG	TTG	TTG	TTG	TTG	TTG	TTG
A03	3534	6867402;6867617;6867736;6867874;6868018;6868044;6868057;6868249;6868287;6868458;6868480;6868596;6869977;6870526;6870806;6870936	ATTCGTTTCAAGCAGG	ATTCGTTTCAAGCAGG	ATTCGTTTCAAGCAGG	ATTCGTTTCAAGCAGG	ATTCGTTTCAAGCAGG	ATTCGTTTCAAGCAGG	ATTCGTTTCAAGCAGG	ATTCGTTTCAAGCAGG
A03	2217	6882586;6882725;6882894;6883031;6883130;6883206;6883265;6883412;6883481;6883486;6883666;6883884;6883905;6883910;6883950;6884117;6884232;6884306;6884513;6884616;6884658;6884690;6884803	TATGCCAGGGTGGTATGGTACGT	TATGCCAGGGTGGTATGGTACGT	TATGCCAGGGTGGTATGGTACGT	TATGCCAGGGTGGTATGGTACGT	TATGCCAGGGTGGTATGGTACGT	TATGCCAGGGTGGTATGGTACGT	TATGCCAGGGTGGTATGGTACGT	TATGCCAGGGTGGTATGGTACGT
A03	260	6884898;6884962;6885008;6885158	GTCC	GTCC	GTCC	GTCC	GTCC	GTCC	GTCC	GTCC
A03	6465	6885968;6886189;6886196;6886252;6886422;6886488;6886536;6886622;6886785;6886947;6887048;6887152;6887289;6887291;6887358;6887713;6887839;6887909;6888017;6888063;6888068;6888366;6888399;6888567;6888637;6888646;6888698;6888786;6888832;6888907;6888908;6889033;6889477;6889621;6889649;6889804;6890037;6890112;6890516;6890574;6890580;6891161;6891340;6891467;6891471;6891576;6891837;6892138;6892272;6892283…	ACCGAGTGTGTTCTCAGATCCGTGTAAAAAATATGCCACTCCCTGATGTGA	ACCGAGTGTGTTCTCAGATCCGTGTAAAAAATATGCCACTCCCTGATGTGA	ACCGAGTGTGTTCTCAGATCCGTGTAAAAAATATGCCACTCCCTGATGTGA	ACCGAGTGTGTTCTCAGATCCGTGTAAAAAATATGCCACTCCCTGATGTGA	ACCGAGTGTGTTCTCAGATCCGTGTAAAAAATATGCCACTCCCTGATGTGA	ACCGAGTGTGTTCTCAGATCCGTGTAAAAAATATGCCACTCCCTGATGTGA	ACCGAGTGTGTTCTCAGATCCGTGTAAAAAATATGCCACTCCCTGATGTGA	ACCGAGTGTGTTCTCAGATCCGTGTAAAAAATATGCCACTCCCTGATGTGA
A03	1352	6892731;6892761;6892852;6892877;6893131;6893188;6893216;6893376;6893484;6893579;6893609;6893655;6893717;6893913;6893994;6894005;6894083	TGGCCAATCAAAATATA	TGGCCAATCAAAATATA	TGGCCAATCAAAATATA	TGGCCAATCAAAATATA	TGGCCAATCAAAATATA	TGGCCAATCAAAATATA	TGGCCAATCAAAATATA	TGGCCAATCAAAATATA
A03	55	6895820;6895875	YY	YY	YY	YY	YY	YY	YY	YY
A03	292	6896439;6896646;6896708;6896731	ACCG	ACCG	ACCG	ACCG	ACCG	ACCG	ACCG	ACCG
A03	311	6896900;6897029;6897211	TTG	TTG	TTG	TTG	TTG	TTG	TTG	TTG
A03	2046	6898743;6898766;6898902;6899057;6899298;6899411;6899436;6899453;6899840;6899994;6900076;6900120;6900230;6900278;6900431;6900490;6900789	ATYAATGAGCTGAGAGT	ATYAATGAGCTGAGAGT	ATYAATGAGCTGAGAGT	ATYAATGAGCTGAGAGT	ATYAATGAGCTGAGAGT	ATYAATGAGCTGAGAGT	ATYAATGAGCTGAGAGT	ATYAATGAGCTGAGAGT
A03	1460	6901108;6901139;6901165;6901565;6901653;6901994;6902354;6902388;6902560;6902568	GGAATTGAGT	GGAATTGAGT	GGAATTGAGT	GGAATTGAGT	GGAATTGAGT	GGAATTGAGT	GGAATTGAGT	GGAATTGAGT
A03	247	6902604;6902714;6902802;6902851	CCTA	CCTA	CCTA	CCTA	CCTA	CCTA	CCTA	CCTA
A03	498	6903394;6903397;6903656;6903892	ATTG	ATTG	ATTG	ATTG	ATTG	ATTG	ATTG	ATTG
A03	194	6904232;6904353;6904426	CTC	CTC	CTC	CTC	CTC	CTC	CTC	CTC
A03	354	6904779;6904877;6904914;6905133	CGAG	CGAG	CGAG	CGAG	CGAG	CGAG	CGAG	CGAG
A03	222	6905169;6905225;6905391	AGC	AGC	AGC	AGC	AGC	AGC	AGC	AGC
A03	1337	6905392;6905869;6905888;6906205;6906229;6906291;6906507;6906516;6906553;6906637;6906729	ACAGTCTGACT	ACAGTCTGACT	ACAGTCTGACT	ACAGTCTGACT	ACAGTCTGACT	ACAGTCTGACT	ACAGTCTGACT	ACAGTCTGACT
A03	308	6906865;6906916;6907010;6907173	GTAA	GTAA	GTAA	GTAA	GTAA	GTAA	GTAA	GTAA
A03	703	6911620;6912300;6912323	GGA	GGA	GGA	GGA	GGA	GGA	GGA	GGA
A03	123	6912422;6912441;6912545	GGC	GGC	GGC	GGC	GGC	GGC	GGC	GGC
A03	2450	7219675;7221409;7222125	GCG	GCG	GCG	GCG	GCG	GCG	GCG	GCG
A03	4314	7226303;7230094;7230534;7230617	ATTT	ATTT	ATTT	ATTT	ATTT	ATTT	ATTT	ATTT
A03	1816	7253921;7255303;7255536;7255737	AAAT	AAAT	AAAT	AAAT	AAAT	AAAT	AAAT	AAAT
A03	1147	7255827;7256801;7256974	ATT	ATT	ATT	ATT	ATT	ATT	ATT	ATT
A03	321	7264350;7264525;7264667;7264671	CTTT	CTTT	CTTT	CTTT	CTTT	CTTT	CTTT	CTTT
A03	659	7264900;7265381;7265559	GTT	GTT	GTT	GTT	GTT	GTT	GTT	GTT
A03	216	7268052;7268078;7268268	GCA	GCA	GCA	GCA	GCA	GCA	GCA	GCA
A03	124	8275017;8275083;8275141	MRK	MRK	MRK	MRK	MRK	MRK	MRK	MRK
A03	491	9250095;9250282;9250501;9250586	YMMY	YMMY	YMMY	YMMY	YMMY	YMMY	YMMY	YMMY
A03	1208	9705237;9705965;9706445	CAG	CAG	CAG	CAG	CAG	CAG	CAG	CAG
A03	375	10047990;10048365	KY	KY	KY	KY	KY	KY	KY	KY
A03	51	11337438;11337475;11337489	SRM	SRM	SRM	SRM	SRM	SRM	SRM	SRM
A03	346	12806574;12806685;12806920	YWY	YWY	YWY	YWY	YWY	YWY	YWY	YWY
A03	61	13742819;13742880	RR	RR	RR	RR	RR	RR	RR	RR
A03	9360	14364014;14364410;14364687;14364728;14364759;14365166;14365351;14365432;14365829;14366022;14366162;14366383;14366890;14367024;14367265;14367283;14367339;14367400;14367430;14367491;14367692;14368069;14368086;14368183;14368389;14368691;14368795;14368922;14369427;14369607;14369761;14369820;14369822;14369912;14370034;14370301;14370403;14370486;14370623;14370916;14371132;14371133;14371188;14371232;143…	GTCTGACTGTTCAGCATTAGGAAGCCAACATTCGGCCTGAGCCGCAAAGGTTAAGTCGC	GTCTGACTGTTCAGCATTAGGAAGCCAACATTCGGCCTGAGCCGCAAAGGTTAAGTCGC	GTCTGACTGTTCAGCATTAGGAAGCCAACATTCGGCCTGAGCCGCAAAGGTTAAGTCGC	GTCTGACTGTTCAGCATTAGGAAGCCAACATTCGGCCTGAGCCGCAAAGGTTAAGTCGC	GTCTGACTGTTCAGCATTAGGAAGCCAACATTCGGCCTGAGCCGCAAAGGTTAAGTCGC	GTCTGACTGTTCAGCATTAGGAAGCCAACATTCGGCCTGAGCCGCAAAGGTTAAGTCGC	GTCTGACTGTTCAGCATTAGGAAGCCAACATTCGGCCTGAGCCGCAAAGGTTAAGTCGC	GTCTGACTGTTCAGCATTAGGAAGCCAACATTCGGCCTGAGCCGCAAAGGTTAAGTCGC
A03	14039	14374002;14374023;14374085;14374116;14374136;14374445;14374455;14374764;14374816;14374921;14375091;14375142;14375229;14375564;14375568;14375993;14376055;14376119;14376234;14376311;14376650;14376699;14376801;14376858;14377064;14377260;14377352;14377428;14377439;14377469;14377850;14377905;14378050;14378299;14378308;14378360;14378410;14378553;14378635;14378842;14378850;14379147;14379470;14379535;143…	ACTATTCACTCATTTTGGCGTATAGTAACATTTAACAGCCTTAAACGATTCGCGCTCTAAAAGTACTTACCCTAGAAAACCGGGACATTCTCAAAGAAATCTT	ACTATTCACTCATTTTGGCGTATAGTAACATTTAACAGCCTTAAACGATTCGCGCTCTAAAAGTACTTACCCTAGAAAACCGGGACATTCTCAAAGAAATCTT	ACTATTCACTCATTTTGGCGTATAGTAACATTTAACAGCCTTAAACGATTCGCGCTCTAAAAGTACTTACCCTAGAAAACCGGGACATTCTCAAAGAAATCTT	ACTATTCACTCATTTTGGCGTATAGTAACATTTAACAGCCTTAAACGATTCGCGCTCTAAAAGTACTTACCCTAGAAAACCGGGACATTCTCAAAGAAATCTT	ACTATTCACTCATTTTGGCGTATAGTAACATTTAACAGCCTTAAACGATTCGCGCTCTAAAAGTACTTACCCTAGAAAACCGGGACATTCTCAAAGAAATCTT	ACTATTCACTCATTTTGGCGTATAGTAACATTTAACAGCCTTAAACGATTCGCGCTCTAAAAGTACTTACCCTAGAAAACCGGGACATTCTCAAAGAAATCTT	ACTATTCACTCATTTTGGCGTATAGTAACATTTAACAGCCTTAAACGATTCGCGCTCTAAAAGTACTTACCCTAGAAAACCGGGACATTCTCAAAGAAATCTT	ACTATTCACTCATTTTGGCGTATAGTAACATTTAACAGCCTTAAACGATTCGCGCTCTAAAAGTACTTACCCTAGAAAACCGGGACATTCTCAAAGAAATCTT
A03	32477	14392211;14392233;14392608;14392620;14392628;14392761;14392842;14392923;14392959;14393038;14393167;14393401;14393496;14393583;14393682;14393785;14393801;14394461;14394661;14394755;14394812;14394845;14395178;14395179;14395270;14395296;14395303;14395481;14395613;14395683;14395706;14395789;14395803;14395944;14396140;14396203;14396419;14396700;14397598;14397662;14397935;14397956;14397958;14398125;143…	GGGATTAATAGAGACTATCAATAGCTTGAGGGTGGAGGTAATGGACAACAAGTCTTCGCTTGATCGTACAGAGTCCACCTTTAACTCTGTAGGGCAGTACGAGTAAATAGATTCCTTAAATAACTAT	GGGATTAATAGAGACTATCAATAGCTTGAGGGTGGAGGTAATGGACAACAAGTCTTCGCTTGATCGTACAGAGTCCACCTTTAACTCTGTAGGGCAGTACGAGTAAATAGATTCCTTAAATAACTAT	GGGATTAATAGAGACTATCAATAGCTTGAGGGTGGAGGTAATGGACAACAAGTCTTCGCTTGATCGTACAGAGTCCACCTTTAACTCTGTAGGGCAGTACGAGTAAATAGATTCCTTAAATAACTAT	GGGATTAATAGAGACTATCAATAGCTTGAGGGTGGAGGTAATGGACAACAAGTCTTCGCTTGATCGTACAGAGTCCACCTTTAACTCTGTAGGGCAGTACGAGTAAATAGATTCCTTAAATAACTAT	GGGATTAATAGAGACTATCAATAGCTTGAGGGTGGAGGTAATGGACAACAAGTCTTCGCTTGATCGTACAGAGTCCACCTTTAACTCTGTAGGGCAGTACGAGTAAATAGATTCCTTAAATAACTAT	GGGATTAATAGAGACTATCAATAGCTTGAGGGTGGAGGTAATGGACAACAAGTCTTCGCTTGATCGTACAGAGTCCACCTTTAACTCTGTAGGGCAGTACGAGTAAATAGATTCCTTAAATAACTAT	GGGATTAATAGAGACTATCAATAGCTTGAGGGTGGAGGTAATGGACAACAAGTCTTCGCTTGATCGTACAGAGTCCACCTTTAACTCTGTAGGGCAGTACGAGTAAATAGATTCCTTAAATAACTAT	GGGATTAATAGAGACTATCAATAGCTTGAGGGTGGAGGTAATGGACAACAAGTCTTCGCTTGATCGTACAGAGTCCACCTTTAACTCTGTAGGGCAGTACGAGTAAATAGATTCCTTAAATAACTAT
A03	1190	14425392;14425503;14425915;14426061;14426107;14426320;14426347;14426582	TTAGACTC	TTAGACTC	TTAGACTC	TTAGACTC	TTAGACTC	TTAGACTC	TTAGACTC	TTAGACTC
A03	4195	14429852;14430594;14430825;14430956;14430993;14431031;14431084;14431213;14431241;14431270;14431297;14431422;14431603;14431682;14431876;14432074;14432157;14432238;14432974;14433242;14433295;14433299;14433338;14433444;14433987;14434047	AAGCTGCCATTTTCTGTATAGTTTTG	AAGCTGCCATTTTCTGTATAGTTTTG	AAGCTGCCATTTTCTGTATAGTTTTG	AAGCTGCCATTTTCTGTATAGTTTTG	AAGCTGCCATTTTCTGTATAGTTTTG	AAGCTGCCATTTTCTGTATAGTTTTG	AAGCTGCCATTTTCTGTATAGTTTTG	AAGCTGCCATTTTCTGTATAGTTTTG
A03	11114	14437107;14437240;14437317;14437379;14437406;14437407;14437504;14437599;14437762;14437938;14438099;14438669;14438795;14438885;14439231;14439342;14439419;14439538;14439621;14439802;14439943;14440433;14440680;14440706;14440796;14440800;14440944;14441480;14441514;14441798;14441958;14441961;14442262;14442290;14442345;14442751;14442939;14443001;14443002;14443046;14443430;14443668;14443706;14443991;144…	TTTATTGGTCCTTTCACAGCAATGCTGTCTTTTTCTTCATTTCCTGTATTGTTCAATGC	TTTATTGGTCCTTTCACAGCAATGCTGTCTTTTTCTTCATTTCCTGTATTGTTCAATGC	TTTATTGGTCCTTTCACAGCAATGCTGTCTTTTTCTTCATTTCCTGTATTGTTCAATGC	TTTATTGGTCCTTTCACAGCAATGCTGTCTTTTTCTTCATTTCCTGTATTGTTCAATGC	TTTATTGGTCCTTTCACAGCAATGCTGTCTTTTTCTTCATTTCCTGTATTGTTCAATGC	TTTATTGGTCCTTTCACAGCAATGCTGTCTTTTTCTTCATTTCCTGTATTGTTCAATGC	TTTATTGGTCCTTTCACAGCAATGCTGTCTTTTTCTTCATTTCCTGTATTGTTCAATGC	TTTATTGGTCCTTTCACAGCAATGCTGTCTTTTTCTTCATTTCCTGTATTGTTCAATGC
A03	182	14449241;14449276;14449423	CAG	CAG	CAG	CAG	CAG	CAG	CAG	CAG
A03	4223	14449518;14450055;14450117;14450267;14450279;14450353;14450862;14451032;14451237;14451339;14451489;14451581;14451683;14451971;14452051;14452172;14452261;14452922;14453234;14453460;14453741	AACGTTCATCATAAAAATACT	AACGTTCATCATAAAAATACT	AACGTTCATCATAAAAATACT	AACGTTCATCATAAAAATACT	AACGTTCATCATAAAAATACT	AACGTTCATCATAAAAATACT	AACGTTCATCATAAAAATACT	AACGTTCATCATAAAAATACT
A03	6003	14454271;14454573;14454610;14454667;14454747;14454828;14454895;14454910;14455034;14455066;14455478;14455631;14455768;14455920;14455959;14456041;14456072;14456119;14456341;14456414;14456482;14456574;14456576;14456738;14456813;14456863;14456926;14457313;14457550;14457774;14457840;14457979;14458170;14458368;14458427;14458732;14458801;14458933;14458936;14459045;14459148;14459288;14459381;14459567;144…	TAGCCATGTGCTATTTAGAATGGTCATAAAAAGAAATCATGTTTGCCGAA	TAGCCATGTGCTATTTAGAATGGTCATAAAAAGAAATCATGTTTGCCGAA	TAGCCATGTGCTATTTAGAATGGTCATAAAAAGAAATCATGTTTGCCGAA	TAGCCATGTGCTATTTAGAATGGTCATAAAAAGAAATCATGTTTGCCGAA	TAGCCATGTGCTATTTAGAATGGTCATAAAAAGAAATCATGTTTGCCGAA	TAGCCATGTGCTATTTAGAATGGTCATAAAAAGAAATCATGTTTGCCGAA	TAGCCATGTGCTATTTAGAATGGTCATAAAAAGAAATCATGTTTGCCGAA	TAGCCATGTGCTATTTAGAATGGTCATAAAAAGAAATCATGTTTGCCGAA
A03	2621	14462946;14463092;14463162;14463439;14463469;14463543;14463784;14463800;14463869;14463889;14464372;14464423;14464571;14464933;14465058;14465567	TGTACGTACGTTGAAT	TGTACGTACGTTGAAT	TGTACGTACGTTGAAT	TGTACGTACGTTGAAT	TGTACGTACGTTGAAT	TGTACGTACGTTGAAT	TGTACGTACGTTGAAT	TGTACGTACGTTGAAT
A03	23798	14466267;14466461;14466469;14466651;14466764;14467213;14467694;14467695;14467917;14468048;14468063;14468075;14468235;14468787;14468968;14469091;14469149;14469339;14469647;14469702;14470417;14470493;14470678;14471001;14472460;14472781;14473457;14473642;14473839;14474261;14474482;14475530;14475625;14475628;14475807;14475814;14475976;14476423;14476432;14477319;14477594;14477659;14478039;14478470;144…	AATTAAGTTTCTTCAGAATAAAGGTCCCTTGCGGCCCGTGGATCTATTAGCCTCTAATCACAACTAATTAGGTGT	AATTAAGTTTCTTCAGAATAAAGGTCCCTTGCGGCCCGTGGATCTATTAGCCTCTAATCACAACTAATTAGGTGT	AATTAAGTTTCTTCAGAATAAAGGTCCCTTGCGGCCCGTGGATCTATTAGCCTCTAATCACAACTAATTAGGTGT	AATTAAGTTTCTTCAGAATAAAGGTCCCTTGCGGCCCGTGGATCTATTAGCCTCTAATCACAACTAATTAGGTGT	AATTAAGTTTCTTCAGAATAAAGGTCCCTTGCGGCCCGTGGATCTATTAGCCTCTAATCACAACTAATTAGGTGT	AATTAAGTTTCTTCAGAATAAAGGTCCCTTGCGGCCCGTGGATCTATTAGCCTCTAATCACAACTAATTAGGTGT	AATTAAGTTTCTTCAGAATAAAGGTCCCTTGCGGCCCGTGGATCTATTAGCCTCTAATCACAACTAATTAGGTGT	AATTAAGTTTCTTCAGAATAAAGGTCCCTTGCGGCCCGTGGATCTATTAGCCTCTAATCACAACTAATTAGGTGT
A03	3309	14490414;14490662;14490698;14490728;14490915;14490957;14490975;14491051;14491164;14491254;14491284;14491363;14491650;14491740;14491756;14491974;14492083;14492118;14492160;14492455;14492463;14492476;14493384;14493421;14493422;14493656;14493705;14493723	ATTCAGTGAATTTCCTCTCCATCACGAT	ATTCAGTGAATTTCCTCTCCATCACGAT	ATTCAGTGAATTTCCTCTCCATCACGAT	ATTCAGTGAATTTCCTCTCCATCACGAT	ATTCAGTGAATTTCCTCTCCATCACGAT	ATTCAGTGAATTTCCTCTCCATCACGAT	ATTCAGTGAATTTCCTCTCCATCACGAT	ATTCAGTGAATTTCCTCTCCATCACGAT
A03	69	20717168;20717188;20717226;20717237	MRKR	MRKR	MRKR	MRKR	MRKR	MRKR	MRKR	MRKR
A03	404	20862799;20863203	YY	YY	YY	YY	YY	YY	YY	YY
A03	347	20867411;20867758	WK	WK	WK	WK	WK	WK	WK	WK
A03	108	21548538;21548646	RY	RY	RY	RY	RY	RY	RY	RY
A03	224	21602011;21602130;21602235	RYM	RYM	RYM	RYM	RYM	RYM	RYM	RYM
A03	317	24333471;24333750;24333788	YYR	YYR	YYR	YYR	YYR	YYR	YYR	YYR
A03	3236	26508915;26508930;26512130;26512151	MYRM	MYRM	MYRM	MYRM	MYRM	MYRM	MYRM	MYRM
A03	186	26780372;26780414;26780558	MKY	MKY	MKY	MKY	MKY	MKY	MKY	MKY
A03	4005	27467401;27467537;27467563;27467733;27467994;27468070;27468472;27469023;27469105;27469439;27469529;27470100;27470290;27470371;27471370;27471406	AATCAAACCTAGCCAA	AATCAAACCTAGCCAA	AATCAAACCTAGCCAA	AATCAAACCTAGCCAA	AATCAAACCTAGCCAA	AATCAAACCTAGCCAA	AATCAAACCTAGCCAA	AATCAAACCTAGCCAA
A03	6581	28496202;28496753;28502783	TCA	TCA	TCA	TCA	TCA	TCA	TCA	TCA
A03	80615	28860692;28860860;28861344;28861672;28861720;28862090;28862142;28862874;28863013;28863486;28863520;28863592;28864180;28864778;28865953;28866185;28866279;28866512;28866783;28867043;28867589;28867608;28868174;28868298;28868397;28868501;28868522;28868600;28868651;28871166;28871286;28871375;28871795;28871947;28872476;28872795;28872815;28872870;28873177;28873191;28873784;28873988;28874878;28875043;288…	TATATAAAAACTTCTATCAGATTTTACACTTAAATCAGTAATCATTCAACCTTGTATGTATTAATCCTATATGAAATAGGCTAGCA	TATATAAAAACTTCTATCAGATTTTACACTTAAATCAGTAATCATTCAACCTTGTATGTATTAATCCTATATGAAATAGGCTAGCA	TATATAAAAACTTCTATCAGATTTTACACTTAAATCAGTAATCATTCAACCTTGTATGTATTAATCCTATATGAAATAGGCTAGCA	TATATAAAAACTTCTATCAGATTTTACACTTAAATCAGTAATCATTCAACCTTGTATGTATTAATCCTATATGAAATAGGCTAGCA	TATATAAAAACTTCTATCAGATTTTACACTTAAATCAGTAATCATTCAACCTTGTATGTATTAATCCTATATGAAATAGGCTAGCA	TATATAAAAACTTCTATCAGATTTTACACTTAAATCAGTAATCATTCAACCTTGTATGTATTAATCCTATATGAAATAGGCTAGCA	TATATAAAAACTTCTATCAGATTTTACACTTAAATCAGTAATCATTCAACCTTGTATGTATTAATCCTATATGAAATAGGCTAGCA	TATATAAAAACTTCTATCAGATTTTACACTTAAATCAGTAATCATTCAACCTTGTATGTATTAATCCTATATGAAATAGGCTAGCA
A03	271	28947875;28948092;28948146	MRM	MRM	MRM	MRM	MRM	MRM	MRM	MRM
A03	86	29368933;29369019	WR	WR	WR	WR	WR	WR	WR	WR
A03	1252	29435637;29435740;29435749;29435838;29435949;29436580;29436766;29436823;29436834;29436889	MWMYKSRRMY	MWMYKSRRMY	MWMYKSRRMY	MWMYKSRRMY	MWMYKSRRMY	MWMYKSRRMY	MWMYKSRRMY	MWMYKSRRMY
A03	1845	29437118;29437188;29437276;29437322;29437325;29437516;29437844;29437993;29438065;29438160;29438655;29438682;29438846;29438963	YYMRRRKYYYRMWY	YYMRRRKYYYRMWY	YYMRRRKYYYRMWY	YYMRRRKYYYRMWY	YYMRRRKYYYRMWY	YYMRRRKYYYRMWY	YYMRRRKYYYRMWY	YYMRRRKYYYRMWY
A03	7175	29572183;29578519;29579358	GAC	GAC	GAC	GAC	GAC	GAC	GAC	GAC
A03	1130	29792517;29792670;29792673;29792678;29792811;29792874;29793002;29793283;29793290;29793443;29793555;29793647	YYKYYRRYYTYR	YYKYYRRYYTYR	YYKYYRRYYTYR	YYKYYRRYYTYR	YYKYYRRYYTYR	YYKYYRRYYTYR	YYKYYRRYYTYR	YYKYYRRYYTYR
A03	6826	29833084;29836566;29839910	GTC	GTC	GTC	GTC	GTC	GTC	GTC	GTC
A03	97	30566457;30566554	KW	KW	KW	KW	KW	KW	KW	KW
A03	9727	31262428;31264992;31265039;31265367;31265485;31265955;31266002;31266068;31266131;31266266;31266368;31266771;31266924;31267014;31267040;31267147;31267477;31267478;31267551;31267641;31267720;31267775;31267801;31268223;31268282;31268799;31268800;31268865;31269022;31270836;31271601;31271977;31271978;31272154;31272155	WRRKRYYYKRWKGRSMYYYMMRYRWCRSMYWAAWK	WRRKRYYYKRWKGRSMYYYMMRYRWCRSMYWAAWK	WRRKRYYYKRWKGRSMYYYMMRYRWCRSMYWAAWK	WRRKRYYYKRWKGRSMYYYMMRYRWCRSMYWAAWK	WRRKRYYYKRWKGRSMYYYMMRYRWCRSMYWAAWK	WRRKRYYYKRWKGRSMYYYMMRYRWCRSMYWAAWK	WRRKRYYYKRWKGRSMYYYMMRYRWCRSMYWAAWK	WRRKRYYYKRWKGRSMYYYMMRYRWCRSMYWAAWK
A03	418	32640845;32640898;32640963;32641263	RMRY	RMRY	RMRY	RMRY	RMRY	RMRY	RMRY	RMRY
A03	62	32871551;32871554;32871613	AAT	AAT	AAT	AAT	AAT	AAT	AAT	AAT
A03	140	33272045;33272179;33272185	RRK	RRK	RRK	RRK	RRK	RRK	RRK	RRK
A03	83	33843622;33843705	RY	RY	RY	RY	RY	RY	RY	RY
A03	271	33990897;33990903;33991168	RYW	RYW	RYW	RYW	RYW	RYW	RYW	RYW
A03	93	35268536;35268609;35268629	KMW	KMW	KMW	KMW	KMW	KMW	KMW	KMW
A03	156286	35478422;35631476;35633483;35633746;35633770;35633864;35633957;35633959;35634016;35634090;35634189;35634292;35634362;35634363;35634602;35634608;35634708	RTRRYSKYMWRYRRMYR	RTRRYSKYMWRYRRMYR	RTRRYSKYMWRYRRMYR	RTRRYSKYMWRYRRMYR	RTRRYSKYMWRYRRMYR	RTRRYSKYMWRYRRMYR	RTRRYSKYMWRYRRMYR	RTRRYSKYMWRYRRMYR
A03	69	36059024;36059093	YR	YR	YR	YR	YR	YR	YR	YR
A03	1552	36074639;36074671;36074802;36074873;36075415;36075456;36075482;36075563;36075687;36075911;36076171;36076191	RRRRRKYRRRYR	RRRRRKYRRRYR	RRRRRKYRRRYR	RRRRRKYRRRYR	RRRRRKYRRRYR	RRRRRKYRRRYR	RRRRRKYRRRYR	RRRRRKYRRRYR
A03	189	37534157;37534320;37534346	RRR	RRR	RRR	RRR	RRR	RRR	RRR	RRR
A03	563	37578813;37578855;37579159;37579164;37579167;37579376	RRRYYM	RRRYYM	RRRYYM	RRRYYM	RRRYYM	RRRYYM	RRRYYM	RRRYYM
A03	278	37631819;37631935;37632097	WYY	WYY	WYY	WYY	WYY	WYY	WYY	WYY
A03	263	38043049;38043064;38043065;38043227;38043312	RMRRY	RMRRY	RMRRY	RMRRY	RMRRY	RMRRY	RMRRY	RMRRY
A03	313	38450147;38450269;38450460	YYR	YYR	YYR	YYR	YYR	YYR	YYR	YYR
A03	69	38577374;38577437;38577443	KRY	KRY	KRY	KRY	KRY	KRY	KRY	KRY
A03	341	39100499;39100557;39100840	KYY	KYY	KYY	KYY	KYY	KYY	KYY	KYY
A03	65786	39180478;39180849;39182575;39183044;39184061;39184495;39184516;39187288;39188472;39188869;39189768;39189858;39190031;39190652;39191752;39192566;39192641;39192661;39192712;39194639;39194927;39195058;39195161;39197376;39197970;39198162;39198499;39198511;39199016;39199062;39242704;39244328;39244359;39244624;39246264	CGTGGTTCTATATGTAAGACAGATTGGTAGGCACA	CGTGGTTCTATATGTAAGACAGATTGGTAGGCACA	CGTGGTTCTATATGTAAGACAGATTGGTAGGCACA	CGTGGTTCTATATGTAAGACAGATTGGTAGGCACA	CGTGGTTCTATATGTAAGACAGATTGGTAGGCACA	CGTGGTTCTATATGTAAGACAGATTGGTAGGCACA	CGTGGTTCTATATGTAAGACAGATTGGTAGGCACA	CGTGGTTCTATATGTAAGACAGATTGGTAGGCACA
A03	27268	39873380;39874191;39874563;39874630;39875514;39875627;39875721;39876133;39876135;39876338;39876424;39876835;39876988;39877210;39878223;39878614;39878707;39878942;39879526;39880703;39881901;39882092;39882388;39882460;39883070;39883400;39883650;39883728;39883966;39884455;39884927;39885006;39886410;39886662;39887339;39887349;39888222;39888391;39889094;39896653;39899213;39899284;39900648	TAACAAGTCATAGGTCCAGCAAAACACTATATTGCGAACTCTC	TAACAAGTCATAGGTCCAGCAAAACACTATATTGCGAACTCTC	TAACAAGTCATAGGTCCAGCAAAACACTATATTGCGAACTCTC	TAACAAGTCATAGGTCCAGCAAAACACTATATTGCGAACTCTC	TAACAAGTCATAGGTCCAGCAAAACACTATATTGCGAACTCTC	TAACAAGTCATAGGTCCAGCAAAACACTATATTGCGAACTCTC	TAACAAGTCATAGGTCCAGCAAAACACTATATTGCGAACTCTC	TAACAAGTCATAGGTCCAGCAAAACACTATATTGCGAACTCTC
A03	3589	39964747;39967297;39968336	AAT	AAT	AAT	AAT	AAT	AAT	AAT	AAT
A03	8740	40208592;40209462;40209463;40209486;40209752;40209820;40210142;40210276;40212683;40212704;40213121;40213122;40213299;40213990;40214563;40214881;40215169;40215914;40216906;40217332	GTCGGAAGTTGTATCGTGAC	GTCGGAAGTTGTATCGTGAC	GTCGGAAGTTGTATCGTGAC	GTCGGAAGTTGTATCGTGAC	GTCGGAAGTTGTATCGTGAC	GTCGGAAGTTGTATCGTGAC	GTCGGAAGTTGTATCGTGAC	GTCGGAAGTTGTATCGTGAC
A03	486	40348657;40348669;40349143	YRR	YRR	YRR	YRR	YRR	YRR	YRR	YRR
A03	2999	40626189;40629188	AT	AT	AT	AT	AT	AT	AT	AT
A03	71	42634787;42634858	SR	SR	SR	SR	SR	SR	SR	SR
A03	9776	43933211;43935071;43942987	ACC	ACC	ACC	ACC	ACC	ACC	ACC	ACC
A03	355	44295641;44295996	AC	AC	AC	AC	AC	AC	AC	AC
A03	2350	45949812;45949814;45952162	TGA	TGA	TGA	TGA	TGA	TGA	TGA	TGA
A03	984	48885287;48886269;48886271	TAT	TAT	TAT	TAT	TAT	TAT	TAT	TAT
A03	29046	49160732;49160804;49160971;49161073;49161292;49163054;49163107;49163821;49172833;49173044;49173258;49173371;49174356;49175149;49178879;49179705;49180144;49180316;49180629;49181468;49181731;49182249;49182259;49182304;49183142;49183586;49184772;49184853;49185169;49185309;49185324;49185670;49186600;49186908;49187356;49187523;49188254;49188281;49189000;49189036;49189489;49189778	TGATAATGTTTGAGACCTTTATTAGTAGTGATTTCCTACTTT	TGATAATGTTTGAGACCTTTATTAGTAGTGATTTCCTACTTT	TGATAATGTTTGAGACCTTTATTAGTAGTGATTTCCTACTTT	TGATAATGTTTGAGACCTTTATTAGTAGTGATTTCCTACTTT	TGATAATGTTTGAGACCTTTATTAGTAGTGATTTCCTACTTT	TGATAATGTTTGAGACCTTTATTAGTAGTGATTTCCTACTTT	TGATAATGTTTGAGACCTTTATTAGTAGTGATTTCCTACTTT	TGATAATGTTTGAGACCTTTATTAGTAGTGATTTCCTACTTT
A03	59	50943456;50943496;50943513;50943515	RSYK	RSYK	RSYK	RSYK	RSYK	RSYK	RSYK	RSYK
A03	271	51830292;51830310;51830410;51830470;51830548;51830563	YYYSRK	YYYSRK	YYYSRK	YYYSRK	YYYSRK	YYYSRK	YYYSRK	YYYSRK
A03	54	51839299;51839300;51839353	YRS	YRS	YRS	YRS	YRS	YRS	YRS	YRS
A03	7591	51859070;51866342;51866661	ATC	ATC	ATC	ATC	ATC	ATC	ATC	ATC
A03	50173	52626271;52629054;52634087;52635395;52635773;52635924;52636448;52636878;52637291;52637302;52637373;52637770;52638331;52638351;52638823;52639047;52639056;52639140;52639297;52639396;52639412;52639529;52639534;52640448;52640715;52640822;52641495;52641915;52641922;52642000;52642013;52642146;52642349;52642647;52643013;52643150;52643285;52643587;52644209;52644709;52644839;52645028;52645226;52645288;526…	TTTCATAAACCCCAGTGTAGATACTAGCAACCTTCGAGAGAAAACATATTTAGTAGTATACTATTTAGAAGCTGATAATTATCTGATACAACAACCCGTAATTTATTGAATATATAGACAAGC	TTTCATAAACCCCAGTGTAGATACTAGCAACCTTCGAGAGAAAACATATTTAGTAGTATACTATTTAGAAGCTGATAATTATCTGATACAACAACCCGTAATTTATTGAATATATAGACAAGC	TTTCATAAACCCCAGTGTAGATACTAGCAACCTTCGAGAGAAAACATATTTAGTAGTATACTATTTAGAAGCTGATAATTATCTGATACAACAACCCGTAATTTATTGAATATATAGACAAGC	TTTCATAAACCCCAGTGTAGATACTAGCAACCTTCGAGAGAAAACATATTTAGTAGTATACTATTTAGAAGCTGATAATTATCTGATACAACAACCCGTAATTTATTGAATATATAGACAAGC	TTTCATAAACCCCAGTGTAGATACTAGCAACCTTCGAGAGAAAACATATTTAGTAGTATACTATTTAGAAGCTGATAATTATCTGATACAACAACCCGTAATTTATTGAATATATAGACAAGC	TTTCATAAACCCCAGTGTAGATACTAGCAACCTTCGAGAGAAAACATATTTAGTAGTATACTATTTAGAAGCTGATAATTATCTGATACAACAACCCGTAATTTATTGAATATATAGACAAGC	TTTCATAAACCCCAGTGTAGATACTAGCAACCTTCGAGAGAAAACATATTTAGTAGTATACTATTTAGAAGCTGATAATTATCTGATACAACAACCCGTAATTTATTGAATATATAGACAAGC	TTTCATAAACCCCAGTGTAGATACTAGCAACCTTCGAGAGAAAACATATTTAGTAGTATACTATTTAGAAGCTGATAATTATCTGATACAACAACCCGTAATTTATTGAATATATAGACAAGC
A03	84	52707268;52707345;52707352	YYS	YYS	YYS	YYS	YYS	YYS	YYS	YYS
A03	541	52877336;52877449;52877553;52877839;52877877	RYRSY	RYRSY	RYRSY	RYRSY	RYRSY	RYRSY	RYRSY	RYRSY
A03	12803	53068966;53068996;53069097;53069889;53070029;53070142;53070232;53070236;53070940;53071488;53071936;53071963;53072003;53072049;53072274;53072680;53072697;53072906;53073189;53073378;53073683;53073758;53074367;53075055;53075145;53076003;53076274;53076472;53076988;53077233;53077448;53077634;53077768;53079450;53081769	CGTCTCACACAAACAAAATCATGTTCCATGTAACT	CGTCTCACACAAACAAAATCATGTTCCATGTAACT	CGTCTCACACAAACAAAATCATGTTCCATGTAACT	CGTCTCACACAAACAAAATCATGTTCCATGTAACT	CGTCTCACACAAACAAAATCATGTTCCATGTAACT	CGTCTCACACAAACAAAATCATGTTCCATGTAACT	CGTCTCACACAAACAAAATCATGTTCCATGTAACT	CGTCTCACACAAACAAAATCATGTTCCATGTAACT
A03	9510	53116474;53117372;53117501;53117832;53119545;53119667;53119882;53120240;53120481;53120526;53121147;53121707;53122083;53122176;53122282;53122592;53122645;53123039;53123420;53123508;53123560;53124188;53124806;53125737;53125984	ACATAATTTGAATTATACACTCTAG	ACATAATTTGAATTATACACTCTAG	ACATAATTTGAATTATACACTCTAG	ACATAATTTGAATTATACACTCTAG	ACATAATTTGAATTATACACTCTAG	ACATAATTTGAATTATACACTCTAG	ACATAATTTGAATTATACACTCTAG	ACATAATTTGAATTATACACTCTAG
A03	325	53661839;53661843;53662118;53662164	YYYR	YYYR	YYYR	YYYR	YYYR	YYYR	YYYR	YYYR
A03	346	54047184;54047188;54047520;54047530	RRRW	RRRW	RRRW	RRRW	RRRW	RRRW	RRRW	RRRW
A03	111	54064538;54064649	AT	AT	AT	AT	AT	AT	AT	AT
A03	18420	54574899;54575184;54575448;54575794;54576321;54576963;54577067;54577130;54577235;54577453;54577546;54577620;54577728;54578500;54578724;54578773;54578992;54579079;54579174;54579581;54579642;54579690;54580664;54581331;54581429;54581488;54581768;54581883;54582085;54582293;54582539;54582715;54582953;54583532;54583820;54583894;54584059;54586254;54586359;54586521;54586881;54587274;54588581;54588697;545…	GGGTAACCCAAAAAGATTTGATAGAGATATGATTTCTAAATTTTATCGATACTAC	GGGTAACCCAAAAAGATTTGATAGAGATATGATTTCTAAATTTTATCGATACTAC	GGGTAACCCAAAAAGATTTGATAGAGATATGATTTCTAAATTTTATCGATACTAC	GGGTAACCCAAAAAGATTTGATAGAGATATGATTTCTAAATTTTATCGATACTAC	GGGTAACCCAAAAAGATTTGATAGAGATATGATTTCTAAATTTTATCGATACTAC	GGGTAACCCAAAAAGATTTGATAGAGATATGATTTCTAAATTTTATCGATACTAC	GGGTAACCCAAAAAGATTTGATAGAGATATGATTTCTAAATTTTATCGATACTAC	GGGTAACCCAAAAAGATTTGATAGAGATATGATTTCTAAATTTTATCGATACTAC
A03	142072	54801834;54801980;54802027;54933924;54933925;54933941;54934400;54934415;54934823;54938177;54938517;54939052;54939194;54939542;54939768;54940125;54940195;54940642;54941245;54941742;54941743;54942289;54943432;54943906	RAGYRCKGYYRRGAWMCAYWWRMW	RAGYRCKGYYRRGAWMCAYWWRMW	RAGYRCKGYYRRGAWMCAYWWRMW	RAGYRCKGYYRRGAWMCAYWWRMW	RAGYRCKGYYRRGAWMCAYWWRMW	RAGYRCKGYYRRGAWMCAYWWRMW	RAGYRCKGYYRRGAWMCAYWWRMW	RAGYRCKGYYRRGAWMCAYWWRMW
A03	1861	55072616;55074477	TA	TA	TA	TA	TA	TA	TA	TA
A03	5103	55833183;55833205;55833592;55834119;55834394;55834613;55835000;55835594;55835766;55835838;55836172;55836479;55836509;55836554;55836777;55837316;55837386;55837447;55837545;55838286	TTAAGTACTCACGCGTTTAT	TTAAGTACTCACGCGTTTAT	TTAAGTACTCACGCGTTTAT	TTAAGTACTCACGCGTTTAT	TTAAGTACTCACGCGTTTAT	TTAAGTACTCACGCGTTTAT	TTAAGTACTCACGCGTTTAT	TTAAGTACTCACGCGTTTAT
A03	39712	55980359;55980773;55981041;55981933;55981998;55982278;55982372;55982702;55982802;55983111;55983563;55983598;55983661;55983765;55983777;55984018;55984125;55984533;55984539;55984600;55984855;55985067;55985608;55985968;55987190;55987768;55989477;55989658;55989942;55990155;55990161;55990515;55991204;55992808;55993509;55994126;55994400;55995262;55995408;55995534;55996505;55996668;55996837;55997312;559…	ATCTTTGAACATGTATTGTGCAATCCCGGGTGAGTATATAATACGTTGAACGGACCGTACGTGGTGCCACCCCAAGAGGCTACCAACTGCTCGACAACCGAACCTATATGAAAATGCAATGGAGGCCAATTCCCACAAACTTCTAAAAGGGGTCTGCTAAGGTTACTTCCACAGACAAGGGTTCAG	ATCTTTGAACATGTATTGTGCAATCCCGGGTGAGTATATAATACGTTGAACGGACCGTACGTGGTGCCACCCCAAGAGGCTACCAACTGCTCGACAACCGAACCTATATGAAAATGCAATGGAGGCCAATTCCCACAAACTTCTAAAAGGGGTCTGCTAAGGTTACTTCCACAGACAAGGGTTCAG	ATCTTTGAACATGTATTGTGCAATCCCGGGTGAGTATATAATACGTTGAACGGACCGTACGTGGTGCCACCCCAAGAGGCTACCAACTGCTCGACAACCGAACCTATATGAAAATGCAATGGAGGCCAATTCCCACAAACTTCTAAAAGGGGTCTGCTAAGGTTACTTCCACAGACAAGGGTTCAG	ATCTTTGAACATGTATTGTGCAATCCCGGGTGAGTATATAATACGTTGAACGGACCGTACGTGGTGCCACCCCAAGAGGCTACCAACTGCTCGACAACCGAACCTATATGAAAATGCAATGGAGGCCAATTCCCACAAACTTCTAAAAGGGGTCTGCTAAGGTTACTTCCACAGACAAGGGTTCAG	ATCTTTGAACATGTATTGTGCAATCCCGGGTGAGTATATAATACGTTGAACGGACCGTACGTGGTGCCACCCCAAGAGGCTACCAACTGCTCGACAACCGAACCTATATGAAAATGCAATGGAGGCCAATTCCCACAAACTTCTAAAAGGGGTCTGCTAAGGTTACTTCCACAGACAAGGGTTCAG	ATCTTTGAACATGTATTGTGCAATCCCGGGTGAGTATATAATACGTTGAACGGACCGTACGTGGTGCCACCCCAAGAGGCTACCAACTGCTCGACAACCGAACCTATATGAAAATGCAATGGAGGCCAATTCCCACAAACTTCTAAAAGGGGTCTGCTAAGGTTACTTCCACAGACAAGGGTTCAG	ATCTTTGAACATGTATTGTGCAATCCCGGGTGAGTATATAATACGTTGAACGGACCGTACGTGGTGCCACCCCAAGAGGCTACCAACTGCTCGACAACCGAACCTATATGAAAATGCAATGGAGGCCAATTCCCACAAACTTCTAAAAGGGGTCTGCTAAGGTTACTTCCACAGACAAGGGTTCAG	ATCTTTGAACATGTATTGTGCAATCCCGGGTGAGTATATAATACGTTGAACGGACCGTACGTGGTGCCACCCCAAGAGGCTACCAACTGCTCGACAACCGAACCTATATGAAAATGCAATGGAGGCCAATTCCCACAAACTTCTAAAAGGGGTCTGCTAAGGTTACTTCCACAGACAAGGGTTCAG
A03	1090	56021717;56021890;56021981;56022180;56022195;56022242;56022265;56022334;56022404;56022454;56022807	ACTATATTTCA	ACTATATTTCA	ACTATATTTCA	ACTATATTTCA	ACTATATTTCA	ACTATATTTCA	ACTATATTTCA	ACTATATTTCA
A03	6012	56041166;56041387;56041391;56041471;56041520;56041548;56041564;56041830;56041964;56042197;56042284;56042446;56042476;56042600;56042668;56042754;56042770;56042913;56043222;56043278;56043504;56043539;56043602;56043619;56043755;56043760;56043859;56043938;56043944;56043952;56044111;56044124;56044130;56044201;56044320;56044341;56044387;56044479;56044493;56044759;56044973;56045073;56045403;56045409;560…	TCGCGTCCCCTAACTCCAGATAAACCATGACTGTTGCGCTTGCGATGGAACCGCGATCCTA	TCGCGTCCCCTAACTCCAGATAAACCATGACTGTTGCGCTTGCGATGGAACCGCGATCCTA	TCGCGTCCCCTAACTCCAGATAAACCATGACTGTTGCGCTTGCGATGGAACCGCGATCCTA	TCGCGTCCCCTAACTCCAGATAAACCATGACTGTTGCGCTTGCGATGGAACCGCGATCCTA	TCGCGTCCCCTAACTCCAGATAAACCATGACTGTTGCGCTTGCGATGGAACCGCGATCCTA	TCGCGTCCCCTAACTCCAGATAAACCATGACTGTTGCGCTTGCGATGGAACCGCGATCCTA	TCGCGTCCCCTAACTCCAGATAAACCATGACTGTTGCGCTTGCGATGGAACCGCGATCCTA	TCGCGTCCCCTAACTCCAGATAAACCATGACTGTTGCGCTTGCGATGGAACCGCGATCCTA
A03	6074	56097996;56098528;56098547;56098938;56099039;56099475;56099515;56099548;56099625;56099734;56100014;56100131;56100283;56100285;56100463;56100794;56100960;56101073;56101142;56101291;56101371;56101700;56102246;56102335;56102410;56102911;56103442;56103691;56103756;56104032;56104070	AGTTTTCGCACCCAAAGTCAACATGCAAGCT	AGTTTTCGCACCCAAAGTCAACATGCAAGCT	AGTTTTCGCACCCAAAGTCAACATGCAAGCT	AGTTTTCGCACCCAAAGTCAACATGCAAGCT	AGTTTTCGCACCCAAAGTCAACATGCAAGCT	AGTTTTCGCACCCAAAGTCAACATGCAAGCT	AGTTTTCGCACCCAAAGTCAACATGCAAGCT	AGTTTTCGCACCCAAAGTCAACATGCAAGCT
A03	53757	56109953;56109960;56110070;56110095;56110405;56110466;56110881;56111440;56111706;56111785;56111861;56111876;56111939;56112145;56112324;56159859;56159881;56159999;56160061;56160096;56160722;56160824;56160953;56161009;56161374;56161418;56161602;56161617;56161881;56162268;56162353;56162589;56162742;56162754;56162836;56163293;56163710	CAGTATGCTAGGTCGTGCAAAGCAGGCATTTCCTACG	CAGTATGCTAGGTCGTGCAAAGCAGGCATTTCCTACG	CAGTATGCTAGGTCGTGCAAAGCAGGCATTTCCTACG	CAGTATGCTAGGTCGTGCAAAGCAGGCATTTCCTACG	CAGTATGCTAGGTCGTGCAAAGCAGGCATTTCCTACG	CAGTATGCTAGGTCGTGCAAAGCAGGCATTTCCTACG	CAGTATGCTAGGTCGTGCAAAGCAGGCATTTCCTACG	CAGTATGCTAGGTCGTGCAAAGCAGGCATTTCCTACG
A03	4633	56164505;56164718;56164923;56165004;56165229;56165463;56165474;56165529;56165785;56166491;56166533;56166803;56166910;56166965;56167109;56167407;56167510;56167530;56167718;56167764;56167777;56167898;56168068;56168201;56168316;56168361;56168458;56168485;56168979;56168982;56169028;56169047;56169138	GCGCAACCTCTATGAGACGAACCACCTCATTAC	GCGCAACCTCTATGAGACGAACCACCTCATTAC	GCGCAACCTCTATGAGACGAACCACCTCATTAC	GCGCAACCTCTATGAGACGAACCACCTCATTAC	GCGCAACCTCTATGAGACGAACCACCTCATTAC	GCGCAACCTCTATGAGACGAACCACCTCATTAC	GCGCAACCTCTATGAGACGAACCACCTCATTAC	GCGCAACCTCTATGAGACGAACCACCTCATTAC
A03	66	56230579;56230645	RY	RY	RY	RY	RY	RY	RY	RY
A03	370	56232623;56232630;56232713;56232993	AGAT	AGAT	AGAT	AGAT	AGAT	AGAT	AGAT	AGAT
A03	10938	56241588;56241723;56241763;56242214;56242229;56242272;56242442;56242463;56242809;56243079;56243628;56244108;56244312;56244399;56244613;56244917;56244931;56245117;56245148;56245555;56245694;56245740;56245838;56245847;56245909;56246712;56246830;56247134;56247154;56247301;56247331;56247474;56247502;56247811;56247959;56248214;56248287;56248986;56249339;56249515;56249611;56250214;56250418;56250481;562…	TCTGCAAGCTGGATAGACGCGACGATCTGCATTGTCACTCACTAAGTAGTA	TCTGCAAGCTGGATAGACGCGACGATCTGCATTGTCACTCACTAAGTAGTA	TCTGCAAGCTGGATAGACGCGACGATCTGCATTGTCACTCACTAAGTAGTA	TCTGCAAGCTGGATAGACGCGACGATCTGCATTGTCACTCACTAAGTAGTA	TCTGCAAGCTGGATAGACGCGACGATCTGCATTGTCACTCACTAAGTAGTA	TCTGCAAGCTGGATAGACGCGACGATCTGCATTGTCACTCACTAAGTAGTA	TCTGCAAGCTGGATAGACGCGACGATCTGCATTGTCACTCACTAAGTAGTA	TCTGCAAGCTGGATAGACGCGACGATCTGCATTGTCACTCACTAAGTAGTA
A03	2612	56257025;56257201;56257207;56257982;56258062;56258083;56258156;56258569;56258854;56259062;56259068;56259106;56259158;56259177;56259368;56259399;56259497;56259637	TTAATGTCACCACTACGA	TTAATGTCACCACTACGA	TTAATGTCACCACTACGA	TTAATGTCACCACTACGA	TTAATGTCACCACTACGA	TTAATGTCACCACTACGA	TTAATGTCACCACTACGA	TTAATGTCACCACTACGA
A03	4786	56260244;56262310;56262641;56263411;56263472;56263692;56263694;56263765;56264630;56265020;56265030	AAGTGGACATA	AAGTGGACATA	AAGTGGACATA	AAGTGGACATA	AAGTGGACATA	AAGTGGACATA	AAGTGGACATA	AAGTGGACATA
A03	13199	56265525;56265986;56266221;56267074;56267587;56268096;56268582;56268642;56268904;56269833;56271596;56272158;56272262;56272417;56273679;56273961;56274297;56274372;56274913;56275215;56275323;56275342;56276183;56276497;56276855;56276949;56276982;56277307;56277505;56277645;56277922;56277926;56278002;56278393;56278427;56278724	GGTGCATCATTACACTGAATGTCTTTGCATTGAGTA	GGTGCATCATTACACTGAATGTCTTTGCATTGAGTA	GGTGCATCATTACACTGAATGTCTTTGCATTGAGTA	GGTGCATCATTACACTGAATGTCTTTGCATTGAGTA	GGTGCATCATTACACTGAATGTCTTTGCATTGAGTA	GGTGCATCATTACACTGAATGTCTTTGCATTGAGTA	GGTGCATCATTACACTGAATGTCTTTGCATTGAGTA	GGTGCATCATTACACTGAATGTCTTTGCATTGAGTA
A03	4418	56326327;56326833;56326932;56326967;56327002;56327089;56327364;56327386;56327393;56327522;56328039;56328266;56328487;56328660;56328812;56329076;56329630;56329830;56330015;56330313;56330381;56330745	GTTAGTTCCTCGAACGGAATAG	GTTAGTTCCTCGAACGGAATAG	GTTAGTTCCTCGAACGGAATAG	GTTAGTTCCTCGAACGGAATAG	GTTAGTTCCTCGAACGGAATAG	GTTAGTTCCTCGAACGGAATAG	GTTAGTTCCTCGAACGGAATAG	GTTAGTTCCTCGAACGGAATAG
A03	2176	56331237;56331388;56331618;56331743;56331796;56332172;56332218;56332238;56332315;56332783;56332807;56333277;56333410;56333413	TTAGTTTAAAAGAA	TTAGTTTAAAAGAA	TTAGTTTAAAAGAA	TTAGTTTAAAAGAA	TTAGTTTAAAAGAA	TTAGTTTAAAAGAA	TTAGTTTAAAAGAA	TTAGTTTAAAAGAA
A03	2609	56335024;56335029;56335257;56335357;56335390;56335488;56335507;56335633;56335673;56335783;56335948;56336016;56336102;56336296;56336302;56336424;56336459;56336558;56336719;56336735;56337250;56337256;56337599;56337633	TTAGGCAATAACGAATGCACCCAG	TTAGGCAATAACGAATGCACCCAG	TTAGGCAATAACGAATGCACCCAG	TTAGGCAATAACGAATGCACCCAG	TTAGGCAATAACGAATGCACCCAG	TTAGGCAATAACGAATGCACCCAG	TTAGGCAATAACGAATGCACCCAG	TTAGGCAATAACGAATGCACCCAG
A03	199	56339229;56339237;56339320;56339428	AATG	AATG	AATG	AATG	AATG	AATG	AATG	AATG
A03	9986	56342260;56342286;56342481;56342688;56342720;56342973;56343284;56344713;56344821;56345192;56346106;56346146;56346350;56346432;56346495;56346726;56347131;56347152;56347577;56347856;56347945;56347978;56348003;56348138;56348549;56348886;56349012;56349238;56349394;56349408;56349481;56349499;56349646;56349678;56349822;56349846;56349939;56350108;56350246;56350718;56352210;56352246	AATTTCTGGCTCAGTTGCGCCTCTGTTATGGCTTCCTTGTAA	AATTTCTGGCTCAGTTGCGCCTCTGTTATGGCTTCCTTGTAA	AATTTCTGGCTCAGTTGCGCCTCTGTTATGGCTTCCTTGTAA	AATTTCTGGCTCAGTTGCGCCTCTGTTATGGCTTCCTTGTAA	AATTTCTGGCTCAGTTGCGCCTCTGTTATGGCTTCCTTGTAA	AATTTCTGGCTCAGTTGCGCCTCTGTTATGGCTTCCTTGTAA	AATTTCTGGCTCAGTTGCGCCTCTGTTATGGCTTCCTTGTAA	AATTTCTGGCTCAGTTGCGCCTCTGTTATGGCTTCCTTGTAA
A03	10183	56383975;56384107;56384387;56385013;56385439;56386091;56386177;56386668;56386673;56387031;56387171;56387184;56387637;56387780;56387918;56388026;56388462;56388486;56388593;56388640;56388694;56389233;56389745;56389924;56390046;56390140;56390583;56391023;56391199;56391390;56391598;56391752;56392059;56392140;56392233;56392347;56392475;56392522;56392648;56392799;56392871;56392875;56393113;56393162;563…	ATAATGAAGGTTTTCAATCTAAGTAATGTTTGTAATAAAGCAAATGCTCTGT	ATAATGAAGGTTTTCAATCTAAGTAATGTTTGTAATAAAGCAAATGCTCTGT	ATAATGAAGGTTTTCAATCTAAGTAATGTTTGTAATAAAGCAAATGCTCTGT	ATAATGAAGGTTTTCAATCTAAGTAATGTTTGTAATAAAGCAAATGCTCTGT	ATAATGAAGGTTTTCAATCTAAGTAATGTTTGTAATAAAGCAAATGCTCTGT	ATAATGAAGGTTTTCAATCTAAGTAATGTTTGTAATAAAGCAAATGCTCTGT	ATAATGAAGGTTTTCAATCTAAGTAATGTTTGTAATAAAGCAAATGCTCTGT	ATAATGAAGGTTTTCAATCTAAGTAATGTTTGTAATAAAGCAAATGCTCTGT
A03	3292	56394925;56395293;56395991;56397196;56397200;56397365;56397375;56398200;56398217	TCCATTAGA	TCCATTAGA	TCCATTAGA	TCCATTAGA	TCCATTAGA	TCCATTAGA	TCCATTAGA	TCCATTAGA
A03	232	56400526;56400659;56400758	CTA	CTA	CTA	CTA	CTA	CTA	CTA	CTA
A03	13322	56408417;56408440;56408617;56408685;56408867;56408870;56408956;56409369;56409493;56409682;56409710;56409967;56409989;56409991;56410367;56410967;56411290;56411291;56411582;56412153;56412680;56412876;56413345;56413843;56414038;56414321;56414463;56414555;56414680;56414708;56415074;56415193;56415367;56415370;56415709;56415808;56416742;56416893;56417055;56417150;56417730;56417741;56417897;56418020;564…	ACCTGTCATTGGATCGGCGGTCATCGCTTCGAGCAACGTGTCATTTGCTTAAAACACCTACGCTACATAAATGAAGATTTCTT	ACCTGTCATTGGATCGGCGGTCATCGCTTCGAGCAACGTGTCATTTGCTTAAAACACCTACGCTACATAAATGAAGATTTCTT	ACCTGTCATTGGATCGGCGGTCATCGCTTCGAGCAACGTGTCATTTGCTTAAAACACCTACGCTACATAAATGAAGATTTCTT	ACCTGTCATTGGATCGGCGGTCATCGCTTCGAGCAACGTGTCATTTGCTTAAAACACCTACGCTACATAAATGAAGATTTCTT	ACCTGTCATTGGATCGGCGGTCATCGCTTCGAGCAACGTGTCATTTGCTTAAAACACCTACGCTACATAAATGAAGATTTCTT	ACCTGTCATTGGATCGGCGGTCATCGCTTCGAGCAACGTGTCATTTGCTTAAAACACCTACGCTACATAAATGAAGATTTCTT	ACCTGTCATTGGATCGGCGGTCATCGCTTCGAGCAACGTGTCATTTGCTTAAAACACCTACGCTACATAAATGAAGATTTCTT	ACCTGTCATTGGATCGGCGGTCATCGCTTCGAGCAACGTGTCATTTGCTTAAAACACCTACGCTACATAAATGAAGATTTCTT
A03	8286	56422588;56422615;56422737;56422748;56422795;56422939;56423240;56423241;56423405;56423454;56423720;56423949;56424064;56424212;56424253;56424329;56424447;56424567;56424665;56424848;56425158;56425306;56425468;56425605;56425747;56425852;56425874;56425936;56426011;56426037;56426072;56426480;56426860;56426951;56427586;56427787;56427958;56428342;56428569;56428792;56429014;56429386;56429652;56429832;564…	AGATTTAAACACGCGATATTGGAAAATTCATATCGGTCGTCAACTCTATATGA	AGATTTAAACACGCGATATTGGAAAATTCATATCGGTCGTCAACTCTATATGA	AGATTTAAACACGCGATATTGGAAAATTCATATCGGTCGTCAACTCTATATGA	AGATTTAAACACGCGATATTGGAAAATTCATATCGGTCGTCAACTCTATATGA	AGATTTAAACACGCGATATTGGAAAATTCATATCGGTCGTCAACTCTATATGA	AGATTTAAACACGCGATATTGGAAAATTCATATCGGTCGTCAACTCTATATGA	AGATTTAAACACGCGATATTGGAAAATTCATATCGGTCGTCAACTCTATATGA	AGATTTAAACACGCGATATTGGAAAATTCATATCGGTCGTCAACTCTATATGA
A03	10946	56431914;56432479;56432581;56432748;56433458;56434094;56434245;56434387;56434405;56435160;56435230;56435325;56435368;56435431;56436425;56436600;56436722;56437024;56437249;56437623;56438086;56438659;56438676;56438797;56439021;56439205;56439325;56439685;56439774;56440019;56440048;56440220;56440847;56440866;56440945;56441088;56441127;56441210;56441283;56441455;56441718;56441842;56441936;56442328;564…	TACTTAAGTTATAGATTTTTACTTTCCTATACCGTGTGTATCTGATAGT	TACTTAAGTTATAGATTTTTACTTTCCTATACCGTGTGTATCTGATAGT	TACTTAAGTTATAGATTTTTACTTTCCTATACCGTGTGTATCTGATAGT	TACTTAAGTTATAGATTTTTACTTTCCTATACCGTGTGTATCTGATAGT	TACTTAAGTTATAGATTTTTACTTTCCTATACCGTGTGTATCTGATAGT	TACTTAAGTTATAGATTTTTACTTTCCTATACCGTGTGTATCTGATAGT	TACTTAAGTTATAGATTTTTACTTTCCTATACCGTGTGTATCTGATAGT	TACTTAAGTTATAGATTTTTACTTTCCTATACCGTGTGTATCTGATAGT
A03	861	56446695;56447390;56447556	ACT	ACT	ACT	ACT	ACT	ACT	ACT	ACT
A03	3573	56447731;56447989;56448422;56448781;56448865;56449148;56449311;56449326;56449789;56450040;56450093;56450103;56450132;56450295;56450582;56451304	ATTACCGAAAATGAGC	ATTACCGAAAATGAGC	ATTACCGAAAATGAGC	ATTACCGAAAATGAGC	ATTACCGAAAATGAGC	ATTACCGAAAATGAGC	ATTACCGAAAATGAGC	ATTACCGAAAATGAGC
A03	1177	56471323;56471456;56471461;56471539;56471800;56471801;56471817;56471866;56471947;56472093;56472149;56472373;56472416;56472500	AAATGAGAAAACAT	AAATGAGAAAACAT	AAATGAGAAAACAT	AAATGAGAAAACAT	AAATGAGAAAACAT	AAATGAGAAAACAT	AAATGAGAAAACAT	AAATGAGAAAACAT
A03	6216	56528115;56528195;56528586;56528616;56528905;56529364;56529392;56529413;56529458;56529483;56529497;56529554;56529626;56529643;56529801;56530043;56530442;56530575;56530616;56530691;56530922;56531046;56531875;56531949;56532080;56532314;56532396;56532397;56532412;56532488;56532519;56532677;56532884;56533186;56533344;56533494;56533649;56533827;56533846;56534320;56534331	TAATAGCCCCGCTCCGAACCCACCTAAATATCCACATGAAG	TAATAGCCCCGCTCCGAACCCACCTAAATATCCACATGAAG	TAATAGCCCCGCTCCGAACCCACCTAAATATCCACATGAAG	TAATAGCCCCGCTCCGAACCCACCTAAATATCCACATGAAG	TAATAGCCCCGCTCCGAACCCACCTAAATATCCACATGAAG	TAATAGCCCCGCTCCGAACCCACCTAAATATCCACATGAAG	TAATAGCCCCGCTCCGAACCCACCTAAATATCCACATGAAG	TAATAGCCCCGCTCCGAACCCACCTAAATATCCACATGAAG
A03	6996	56535782;56536009;56536065;56536590;56536789;56536912;56536913;56537561;56537778;56537800;56538288;56538352;56538646;56539021;56539044;56539185;56539329;56539419;56539850;56539919;56539964;56540430;56540695;56541038;56541052;56541805;56542222;56542535;56542599;56542635;56542778	TATCATAATAGGGAGTATACGATTGGGATGA	TATCATAATAGGGAGTATACGATTGGGATGA	TATCATAATAGGGAGTATACGATTGGGATGA	TATCATAATAGGGAGTATACGATTGGGATGA	TATCATAATAGGGAGTATACGATTGGGATGA	TATCATAATAGGGAGTATACGATTGGGATGA	TATCATAATAGGGAGTATACGATTGGGATGA	TATCATAATAGGGAGTATACGATTGGGATGA
A03	11293	56543516;56543576;56543667;56543925;56544110;56544190;56544417;56544496;56544660;56544921;56545030;56545386;56545448;56545520;56545800;56545972;56545977;56546987;56547150;56547162;56547163;56547190;56547266;56547556;56547721;56547849;56548350;56548391;56548553;56548575;56548583;56548633;56548773;56549388;56549417;56549588;56549799;56549859;56550340;56550373;56550395;56550461;56550543;56550890;565…	TCGTAATCTATGCGTCACTCACGCTGTTTCGCTAACAGGTTACAATTTGCAGGGTGA	TCGTAATCTATGCGTCACTCACGCTGTTTCGCTAACAGGTTACAATTTGCAGGGTGA	TCGTAATCTATGCGTCACTCACGCTGTTTCGCTAACAGGTTACAATTTGCAGGGTGA	TCGTAATCTATGCGTCACTCACGCTGTTTCGCTAACAGGTTACAATTTGCAGGGTGA	TCGTAATCTATGCGTCACTCACGCTGTTTCGCTAACAGGTTACAATTTGCAGGGTGA	TCGTAATCTATGCGTCACTCACGCTGTTTCGCTAACAGGTTACAATTTGCAGGGTGA	TCGTAATCTATGCGTCACTCACGCTGTTTCGCTAACAGGTTACAATTTGCAGGGTGA	TCGTAATCTATGCGTCACTCACGCTGTTTCGCTAACAGGTTACAATTTGCAGGGTGA
A03	6929	56565728;56565870;56565987;56566382;56566535;56567261;56567319;56567412;56567825;56567956;56568095;56568239;56568340;56568355;56568579;56568593;56569198;56569716;56569971;56570136;56570243;56570345;56570427;56570868;56570973;56571327;56571496;56571691;56571872;56572126;56572137;56572148;56572279;56572657	AGATCACAGGGATGAGAGCCAATGCGACGTTCAA	AGATCACAGGGATGAGAGCCAATGCGACGTTCAA	AGATCACAGGGATGAGAGCCAATGCGACGTTCAA	AGATCACAGGGATGAGAGCCAATGCGACGTTCAA	AGATCACAGGGATGAGAGCCAATGCGACGTTCAA	AGATCACAGGGATGAGAGCCAATGCGACGTTCAA	AGATCACAGGGATGAGAGCCAATGCGACGTTCAA	AGATCACAGGGATGAGAGCCAATGCGACGTTCAA
A03	514	56576917;56577198;56577345;56577401;56577405;56577431	TGACTA	TGACTA	TGACTA	TGACTA	TGACTA	TGACTA	TGACTA	TGACTA
A03	3438	56579152;56579206;56579243;56579281;56579315;56579423;56579695;56579937;56579958;56580319;56580763;56580941;56581170;56581174;56581821;56581876;56581951;56582103;56582127;56582444;56582590	TCTTTAGAATTGTCTTTCTAC	TCTTTAGAATTGTCTTTCTAC	TCTTTAGAATTGTCTTTCTAC	TCTTTAGAATTGTCTTTCTAC	TCTTTAGAATTGTCTTTCTAC	TCTTTAGAATTGTCTTTCTAC	TCTTTAGAATTGTCTTTCTAC	TCTTTAGAATTGTCTTTCTAC
A03	22619	56676175;56676269;56676374;56676438;56676463;56676510;56676541;56676653;56676870;56676905;56677742;56677782;56678011;56678156;56678604;56678754;56678756;56678796;56679004;56679011;56679470;56679812;56680143;56680272;56681544;56681862;56681971;56681999;56682152;56682262;56682333;56683023;56684343;56684551;56684798;56685435;56685665;56685675;56685703;56686673;56686745;56686793;56686944;56688074;566…	TATGTAGCGTGAGTGCAGTCTAATCTAGTGCGCGATGCGACACCTCCAACCTTCCGGCAACTAACTATAGAC	TATGTAGCGTGAGTGCAGTCTAATCTAGTGCGCGATGCGACACCTCCAACCTTCCGGCAACTAACTATAGAC	TATGTAGCGTGAGTGCAGTCTAATCTAGTGCGCGATGCGACACCTCCAACCTTCCGGCAACTAACTATAGAC	TATGTAGCGTGAGTGCAGTCTAATCTAGTGCGCGATGCGACACCTCCAACCTTCCGGCAACTAACTATAGAC	TATGTAGCGTGAGTGCAGTCTAATCTAGTGCGCGATGCGACACCTCCAACCTTCCGGCAACTAACTATAGAC	TATGTAGCGTGAGTGCAGTCTAATCTAGTGCGCGATGCGACACCTCCAACCTTCCGGCAACTAACTATAGAC	TATGTAGCGTGAGTGCAGTCTAATCTAGTGCGCGATGCGACACCTCCAACCTTCCGGCAACTAACTATAGAC	TATGTAGCGTGAGTGCAGTCTAATCTAGTGCGCGATGCGACACCTCCAACCTTCCGGCAACTAACTATAGAC
A03	4521	56710092;56710120;56710767;56711025;56711829;56711929;56712016;56712251;56712367;56712473;56712735;56713108;56713414;56713904;56714613	AGAATCATGTTTTCT	AGAATCATGTTTTCT	AGAATCATGTTTTCT	AGAATCATGTTTTCT	AGAATCATGTTTTCT	AGAATCATGTTTTCT	AGAATCATGTTTTCT	AGAATCATGTTTTCT
A03	10786	56718393;56718423;56718845;56719105;56719234;56719322;56719700;56719921;56719986;56719994;56720013;56720226;56720498;56720883;56720995;56721025;56721160;56721170;56721228;56721307;56721321;56721342;56721375;56721477;56721632;56721663;56721798;56721909;56722007;56722167;56722298;56723251;56723490;56723670;56724536;56724565;56724856;56724969;56725158;56725594;56725930;56726100;56727141;56727309;567…	CATTGCAAGCCGAAATTCTATATACCATATAATGATACTGAGAATTGTGTAAT	CATTGCAAGCCGAAATTCTATATACCATATAATGATACTGAGAATTGTGTAAT	CATTGCAAGCCGAAATTCTATATACCATATAATGATACTGAGAATTGTGTAAT	CATTGCAAGCCGAAATTCTATATACCATATAATGATACTGAGAATTGTGTAAT	CATTGCAAGCCGAAATTCTATATACCATATAATGATACTGAGAATTGTGTAAT	CATTGCAAGCCGAAATTCTATATACCATATAATGATACTGAGAATTGTGTAAT	CATTGCAAGCCGAAATTCTATATACCATATAATGATACTGAGAATTGTGTAAT	CATTGCAAGCCGAAATTCTATATACCATATAATGATACTGAGAATTGTGTAAT
A03	277	56730898;56730992;56731175	ACT	ACT	ACT	ACT	ACT	ACT	ACT	ACT
A03	4562	56733265;56733553;56733557;56733610;56733658;56733785;56734122;56734200;56734244;56734356;56734366;56734747;56735021;56735158;56735433;56735478;56735769;56735805;56736061;56736204;56736344;56736914;56736916;56737286;56737368;56737445;56737608;56737827	AAACGCATAATATTCGACAAACGTCCTT	AAACGCATAATATTCGACAAACGTCCTT	AAACGCATAATATTCGACAAACGTCCTT	AAACGCATAATATTCGACAAACGTCCTT	AAACGCATAATATTCGACAAACGTCCTT	AAACGCATAATATTCGACAAACGTCCTT	AAACGCATAATATTCGACAAACGTCCTT	AAACGCATAATATTCGACAAACGTCCTT
A03	15358	56749414;56749501;56749864;56750427;56750860;56751061;56751100;56751154;56751355;56751370;56751469;56751559;56751615;56751701;56751762;56752300;56752888;56753080;56753090;56753200;56753855;56753866;56753986;56754822;56754863;56756270;56756583;56756960;56757805;56758082;56758160;56758236;56758703;56758817;56759123;56759142;56759143;56759474;56759559;56759695;56760512;56761054;56761076;56761888;567…	ATTTGTTAAAGTAGTCATAGAATAAATCCTGGGTACACAAATGCGCACACGTAACATGGTATA	ATTTGTTAAAGTAGTCATAGAATAAATCCTGGGTACACAAATGCGCACACGTAACATGGTATA	ATTTGTTAAAGTAGTCATAGAATAAATCCTGGGTACACAAATGCGCACACGTAACATGGTATA	ATTTGTTAAAGTAGTCATAGAATAAATCCTGGGTACACAAATGCGCACACGTAACATGGTATA	ATTTGTTAAAGTAGTCATAGAATAAATCCTGGGTACACAAATGCGCACACGTAACATGGTATA	ATTTGTTAAAGTAGTCATAGAATAAATCCTGGGTACACAAATGCGCACACGTAACATGGTATA	ATTTGTTAAAGTAGTCATAGAATAAATCCTGGGTACACAAATGCGCACACGTAACATGGTATA	ATTTGTTAAAGTAGTCATAGAATAAATCCTGGGTACACAAATGCGCACACGTAACATGGTATA
A03	6993	56765755;56765756;56766074;56766111;56766271;56766320;56766335;56766572;56766919;56766973;56767008;56767486;56767563;56767621;56767804;56768594;56768649;56768809;56768818;56769072;56769823;56770438;56770863;56771569;56771941;56772349;56772661;56772731;56772739;56772748	GGACTCAGGCTAATGTATCTCTTTGCTTAT	GGACTCAGGCTAATGTATCTCTTTGCTTAT	GGACTCAGGCTAATGTATCTCTTTGCTTAT	GGACTCAGGCTAATGTATCTCTTTGCTTAT	GGACTCAGGCTAATGTATCTCTTTGCTTAT	GGACTCAGGCTAATGTATCTCTTTGCTTAT	GGACTCAGGCTAATGTATCTCTTTGCTTAT	GGACTCAGGCTAATGTATCTCTTTGCTTAT
A03	445	56773698;56773713;56773940;56774143	TCAT	TCAT	TCAT	TCAT	TCAT	TCAT	TCAT	TCAT
A03	2652	56777168;56777431;56777841;56777876;56778012;56778020;56778075;56778136;56778448;56778713;56778917;56778918;56778981;56779111;56779341;56779674;56779820	AGAACAGCGCTGAAAAT	AGAACAGCGCTGAAAAT	AGAACAGCGCTGAAAAT	AGAACAGCGCTGAAAAT	AGAACAGCGCTGAAAAT	AGAACAGCGCTGAAAAT	AGAACAGCGCTGAAAAT	AGAACAGCGCTGAAAAT
A03	3530	56802132;56802206;56802208;56802505;56802556;56802702;56802865;56803076;56803096;56803208;56803309;56803774;56803845;56803953;56804601;56804746;56805010;56805105;56805284;56805475;56805649;56805662	TAAGTATGTCTTACTATTTCCA	TAAGTATGTCTTACTATTTCCA	TAAGTATGTCTTACTATTTCCA	TAAGTATGTCTTACTATTTCCA	TAAGTATGTCTTACTATTTCCA	TAAGTATGTCTTACTATTTCCA	TAAGTATGTCTTACTATTTCCA	TAAGTATGTCTTACTATTTCCA
A03	49206	56809865;56810135;56810217;56810940;56811042;56811117;56811605;56812493;56813209;56813252;56813624;56813686;56813758;56814064;56814535;56814675;56814758;56815381;56816127;56816162;56817076;56817263;56817813;56817865;56818389;56818449;56818646;56818775;56818964;56819034;56819052;56819086;56819197;56819230;56819486;56819593;56819654;56819704;56819760;56819963;56820027;56820162;56820196;56820296;568…	TTAGAAATAAAAACAATAAAATGTCTCTGTGAACATAGTTCTAACGTGCTTTCGCGGAATGGCAGATCGGCCCGCGTTCTCGGCGTTCTTACTTAGCCTACGGTCCTTTTAATTTCCTGATTGAAATGATGAATGGTCTTCCTGAATGAAATAGCCTACTATCACTTGCTCACCAGTGAGAAGAGCGATTGACGCTAAAATTTGAGTTAGCCAACGAT	TTAGAAATAAAAACAATAAAATGTCTCTGTGAACATAGTTCTAACGTGCTTTCGCGGAATGGCAGATCGGCCCGCGTTCTCGGCGTTCTTACTTAGCCTACGGTCCTTTTAATTTCCTGATTGAAATGATGAATGGTCTTCCTGAATGAAATAGCCTACTATCACTTGCTCACCAGTGAGAAGAGCGATTGACGCTAAAATTTGAGTTAGCCAACGAT	TTAGAAATAAAAACAATAAAATGTCTCTGTGAACATAGTTCTAACGTGCTTTCGCGGAATGGCAGATCGGCCCGCGTTCTCGGCGTTCTTACTTAGCCTACGGTCCTTTTAATTTCCTGATTGAAATGATGAATGGTCTTCCTGAATGAAATAGCCTACTATCACTTGCTCACCAGTGAGAAGAGCGATTGACGCTAAAATTTGAGTTAGCCAACGAT	TTAGAAATAAAAACAATAAAATGTCTCTGTGAACATAGTTCTAACGTGCTTTCGCGGAATGGCAGATCGGCCCGCGTTCTCGGCGTTCTTACTTAGCCTACGGTCCTTTTAATTTCCTGATTGAAATGATGAATGGTCTTCCTGAATGAAATAGCCTACTATCACTTGCTCACCAGTGAGAAGAGCGATTGACGCTAAAATTTGAGTTAGCCAACGAT	TTAGAAATAAAAACAATAAAATGTCTCTGTGAACATAGTTCTAACGTGCTTTCGCGGAATGGCAGATCGGCCCGCGTTCTCGGCGTTCTTACTTAGCCTACGGTCCTTTTAATTTCCTGATTGAAATGATGAATGGTCTTCCTGAATGAAATAGCCTACTATCACTTGCTCACCAGTGAGAAGAGCGATTGACGCTAAAATTTGAGTTAGCCAACGAT	TTAGAAATAAAAACAATAAAATGTCTCTGTGAACATAGTTCTAACGTGCTTTCGCGGAATGGCAGATCGGCCCGCGTTCTCGGCGTTCTTACTTAGCCTACGGTCCTTTTAATTTCCTGATTGAAATGATGAATGGTCTTCCTGAATGAAATAGCCTACTATCACTTGCTCACCAGTGAGAAGAGCGATTGACGCTAAAATTTGAGTTAGCCAACGAT	TTAGAAATAAAAACAATAAAATGTCTCTGTGAACATAGTTCTAACGTGCTTTCGCGGAATGGCAGATCGGCCCGCGTTCTCGGCGTTCTTACTTAGCCTACGGTCCTTTTAATTTCCTGATTGAAATGATGAATGGTCTTCCTGAATGAAATAGCCTACTATCACTTGCTCACCAGTGAGAAGAGCGATTGACGCTAAAATTTGAGTTAGCCAACGAT	TTAGAAATAAAAACAATAAAATGTCTCTGTGAACATAGTTCTAACGTGCTTTCGCGGAATGGCAGATCGGCCCGCGTTCTCGGCGTTCTTACTTAGCCTACGGTCCTTTTAATTTCCTGATTGAAATGATGAATGGTCTTCCTGAATGAAATAGCCTACTATCACTTGCTCACCAGTGAGAAGAGCGATTGACGCTAAAATTTGAGTTAGCCAACGAT
A03	2124	56860257;56860420;56860919;56860994;56860998;56861021;56861118;56861271;56861641;56861698;56862162;56862381	ATTGATTTGAGA	ATTGATTTGAGA	ATTGATTTGAGA	ATTGATTTGAGA	ATTGATTTGAGA	ATTGATTTGAGA	ATTGATTTGAGA	ATTGATTTGAGA
A03	1299	56863073;56863517;56863533;56863736;56863782;56863813;56863842;56863998;56864132;56864182;56864257;56864274;56864320;56864372	ACAGTACGGATTGT	ACAGTACGGATTGT	ACAGTACGGATTGT	ACAGTACGGATTGT	ACAGTACGGATTGT	ACAGTACGGATTGT	ACAGTACGGATTGT	ACAGTACGGATTGT
A03	2060	56864437;56864494;56864513;56864717;56864947;56865143;56865401;56865466;56865506;56865571;56865947;56865982;56866429;56866496;56866497	GCTTACAATATTTTA	GCTTACAATATTTTA	GCTTACAATATTTTA	GCTTACAATATTTTA	GCTTACAATATTTTA	GCTTACAATATTTTA	GCTTACAATATTTTA	GCTTACAATATTTTA
A03	316	56868115;56868134;56868161;56868172;56868289;56868292;56868431	TCCTTGT	TCCTTGT	TCCTTGT	TCCTTGT	TCCTTGT	TCCTTGT	TCCTTGT	TCCTTGT
A03	6246	56870929;56870984;56871100;56871356;56871459;56871675;56871761;56871818;56871969;56872093;56872168;56872405;56872959;56873018;56873248;56873459;56873808;56874628;56874987;56875003;56875040;56875077;56875493;56876052;56876102;56876402;56876968;56877175	CTGGGGTTCCCACCTATTAGAGGCCGCT	CTGGGGTTCCCACCTATTAGAGGCCGCT	CTGGGGTTCCCACCTATTAGAGGCCGCT	CTGGGGTTCCCACCTATTAGAGGCCGCT	CTGGGGTTCCCACCTATTAGAGGCCGCT	CTGGGGTTCCCACCTATTAGAGGCCGCT	CTGGGGTTCCCACCTATTAGAGGCCGCT	CTGGGGTTCCCACCTATTAGAGGCCGCT
A03	1935	56877471;56877474;56877484;56877730;56877792;56878052;56878113;56878135;56878140;56878149;56878554;56879406	GCATTTTGATGG	GCATTTTGATGG	GCATTTTGATGG	GCATTTTGATGG	GCATTTTGATGG	GCATTTTGATGG	GCATTTTGATGG	GCATTTTGATGG
A03	6882	56880376;56880778;56881237;56881341;56881388;56881615;56881711;56881721;56881821;56881851;56881920;56882049;56882232;56882296;56882382;56882409;56882475;56882649;56882677;56882678;56882722;56882801;56883194;56883256;56883448;56883480;56883513;56883621;56883635;56883650;56883743;56883744;56883807;56884040;56884112;56884327;56884365;56884420;56884537;56884797;56884905;56885046;56885229;56885267;568…	CACTTATCTCTACATCGTCCCAAAGTTCTATTCACGAACCACCACGTGCAACCGTTTTTGAG	CACTTATCTCTACATCGTCCCAAAGTTCTATTCACGAACCACCACGTGCAACCGTTTTTGAG	CACTTATCTCTACATCGTCCCAAAGTTCTATTCACGAACCACCACGTGCAACCGTTTTTGAG	CACTTATCTCTACATCGTCCCAAAGTTCTATTCACGAACCACCACGTGCAACCGTTTTTGAG	CACTTATCTCTACATCGTCCCAAAGTTCTATTCACGAACCACCACGTGCAACCGTTTTTGAG	CACTTATCTCTACATCGTCCCAAAGTTCTATTCACGAACCACCACGTGCAACCGTTTTTGAG	CACTTATCTCTACATCGTCCCAAAGTTCTATTCACGAACCACCACGTGCAACCGTTTTTGAG	CACTTATCTCTACATCGTCCCAAAGTTCTATTCACGAACCACCACGTGCAACCGTTTTTGAG
A03	10556	56889452;56889537;56889578;56889757;56889842;56889865;56890037;56890197;56890450;56890581;56890846;56890967;56891995;56892052;56892470;56892624;56892981;56893075;56893152;56893283;56893292;56894081;56894157;56894311;56894575;56894665;56894715;56894778;56894842;56894909;56894912;56894960;56895005;56895048;56895203;56895217;56895479;56895538;56895660;56895803;56895894;56896062;56896072;56896225;568…	ACATCCGTATCAGAAACTTCCGGGGGCGTTCCTTTAACTTTAAGTTATCACGCTAGACTTACCCAGTTTTCATATGC	ACATCCGTATCAGAAACTTCCGGGGGCGTTCCTTTAACTTTAAGTTATCACGCTAGACTTACCCAGTTTTCATATGC	ACATCCGTATCAGAAACTTCCGGGGGCGTTCCTTTAACTTTAAGTTATCACGCTAGACTTACCCAGTTTTCATATGC	ACATCCGTATCAGAAACTTCCGGGGGCGTTCCTTTAACTTTAAGTTATCACGCTAGACTTACCCAGTTTTCATATGC	ACATCCGTATCAGAAACTTCCGGGGGCGTTCCTTTAACTTTAAGTTATCACGCTAGACTTACCCAGTTTTCATATGC	ACATCCGTATCAGAAACTTCCGGGGGCGTTCCTTTAACTTTAAGTTATCACGCTAGACTTACCCAGTTTTCATATGC	ACATCCGTATCAGAAACTTCCGGGGGCGTTCCTTTAACTTTAAGTTATCACGCTAGACTTACCCAGTTTTCATATGC	ACATCCGTATCAGAAACTTCCGGGGGCGTTCCTTTAACTTTAAGTTATCACGCTAGACTTACCCAGTTTTCATATGC
A03	741	56900703;56900705;56900851;56900963;56900978;56900991;56901253;56901322;56901444	TGCTATTCA	TGCTATTCA	TGCTATTCA	TGCTATTCA	TGCTATTCA	TGCTATTCA	TGCTATTCA	TGCTATTCA
A03	6197	56906194;56906876;56907137;56907345;56907353;56907917;56908076;56908305;56908443;56908454;56908539;56908640;56908648;56908737;56908762;56908792;56908813;56908972;56909229;56909699;56909731;56909936;56909990;56910892;56910983;56911109;56911253;56911283;56911396;56912391	GGTTTACTCAAAGCTAATTACCATATCTCA	GGTTTACTCAAAGCTAATTACCATATCTCA	GGTTTACTCAAAGCTAATTACCATATCTCA	GGTTTACTCAAAGCTAATTACCATATCTCA	GGTTTACTCAAAGCTAATTACCATATCTCA	GGTTTACTCAAAGCTAATTACCATATCTCA	GGTTTACTCAAAGCTAATTACCATATCTCA	GGTTTACTCAAAGCTAATTACCATATCTCA
A03	20334	56991785;56991915;56992319;56992653;56992682;56992760;56993197;56993335;56993547;56993629;56993832;56994160;56995193;56995313;56995342;56995383;56995550;56995621;56995653;56995833;56997042;56997163;56997896;56998103;56998579;56998610;56998620;56999152;56999618;56999966;57000357;57002473;57002580;57002626;57002915;57002972;57003066;57003155;57003157;57004129;57004429;57004626;57005032;57005137;570…	CCTAACGACTAGTAAGGAGATATTATGTAATTAGGATACAGCTTACCTAACGCTAGATTTTGATATAGTAAAACT	CCTAACGACTAGTAAGGAGATATTATGTAATTAGGATACAGCTTACCTAACGCTAGATTTTGATATAGTAAAACT	CCTAACGACTAGTAAGGAGATATTATGTAATTAGGATACAGCTTACCTAACGCTAGATTTTGATATAGTAAAACT	CCTAACGACTAGTAAGGAGATATTATGTAATTAGGATACAGCTTACCTAACGCTAGATTTTGATATAGTAAAACT	CCTAACGACTAGTAAGGAGATATTATGTAATTAGGATACAGCTTACCTAACGCTAGATTTTGATATAGTAAAACT	CCTAACGACTAGTAAGGAGATATTATGTAATTAGGATACAGCTTACCTAACGCTAGATTTTGATATAGTAAAACT	CCTAACGACTAGTAAGGAGATATTATGTAATTAGGATACAGCTTACCTAACGCTAGATTTTGATATAGTAAAACT	CCTAACGACTAGTAAGGAGATATTATGTAATTAGGATACAGCTTACCTAACGCTAGATTTTGATATAGTAAAACT
A03	1595	57021324;57021363;57022165;57022558;57022630;57022685;57022812;57022919	CTTGATCG	CTTGATCG	CTTGATCG	CTTGATCG	CTTGATCG	CTTGATCG	CTTGATCG	CTTGATCG
A03	5213	57023054;57023351;57023470;57023692;57023876;57023911;57023947;57024059;57024311;57024522;57024727;57024922;57025695;57026018;57026250;57026357;57026442;57026595;57026786;57026941;57027021;57027974;57028005;57028077;57028264;57028267	TTTAAAACAACGTGAATTGGAGGCAA	TTTAAAACAACGTGAATTGGAGGCAA	TTTAAAACAACGTGAATTGGAGGCAA	TTTAAAACAACGTGAATTGGAGGCAA	TTTAAAACAACGTGAATTGGAGGCAA	TTTAAAACAACGTGAATTGGAGGCAA	TTTAAAACAACGTGAATTGGAGGCAA	TTTAAAACAACGTGAATTGGAGGCAA
A03	804	57035565;57035655;57035810;57036118;57036119;57036310;57036369	GTGATGT	GTGATGT	GTGATGT	GTGATGT	GTGATGT	GTGATGT	GTGATGT	GTGATGT
A03	1982	57391058;57392148;57393040	TTT	TTT	TTT	TTT	TTT	TTT	TTT	TTT
A03	1374	57429071;57429618;57430445	TAA	TAA	TAA	TAA	TAA	TAA	TAA	TAA
A03	6730	57431230;57432543;57432781;57434432;57434982;57435090;57435303;57435310;57436342;57436954;57437243;57437244;57437325;57437575;57437960	ATAAAAAGTAGCATC	ATAAAAAGTAGCATC	ATAAAAAGTAGCATC	ATAAAAAGTAGCATC	ATAAAAAGTAGCATC	ATAAAAAGTAGCATC	ATAAAAAGTAGCATC	ATAAAAAGTAGCATC
A03	10153	57468926;57469193;57469747;57470277;57470558;57471275;57471536;57471551;57471707;57471887;57472103;57472199;57472580;57473391;57473756;57474243;57474379;57474458;57474721;57474749;57474883;57474946;57475600;57475726;57476098;57476428;57476524;57477146;57478493;57478911;57479079	GGCAGGTCGCCGTGAACGCTCAAAGCATAAA	GGCAGGTCGCCGTGAACGCTCAAAGCATAAA	GGCAGGTCGCCGTGAACGCTCAAAGCATAAA	GGCAGGTCGCCGTGAACGCTCAAAGCATAAA	GGCAGGTCGCCGTGAACGCTCAAAGCATAAA	GGCAGGTCGCCGTGAACGCTCAAAGCATAAA	GGCAGGTCGCCGTGAACGCTCAAAGCATAAA	GGCAGGTCGCCGTGAACGCTCAAAGCATAAA
A03	9535	57482580;57483667;57484178;57484370;57484375;57484391;57484408;57484496;57484811;57485051;57485987;57486524;57487250;57487355;57487744;57488199;57488529;57488631;57489028;57489169;57489204;57489467;57489544;57489679;57490094;57490226;57490463;57490582;57490775;57490786;57490968;57491448;57492115	CAACGGTTGTTTAGTTTAAGCGCCAGCCTTGAA	CAACGGTTGTTTAGTTTAAGCGCCAGCCTTGAA	CAACGGTTGTTTAGTTTAAGCGCCAGCCTTGAA	CAACGGTTGTTTAGTTTAAGCGCCAGCCTTGAA	CAACGGTTGTTTAGTTTAAGCGCCAGCCTTGAA	CAACGGTTGTTTAGTTTAAGCGCCAGCCTTGAA	CAACGGTTGTTTAGTTTAAGCGCCAGCCTTGAA	CAACGGTTGTTTAGTTTAAGCGCCAGCCTTGAA
A03	4814	57657154;57657897;57657944;57658104;57658283;57658699;57658887;57659072;57659079;57659099;57659596;57659750;57659949;57660041;57660090;57660092;57660222;57660249;57660512;57660757;57660771;57660908;57661136;57661239;57661368;57661968	AATTCGCTACATCTCTAATTACGCTT	AATTCGCTACATCTCTAATTACGCTT	AATTCGCTACATCTCTAATTACGCTT	AATTCGCTACATCTCTAATTACGCTT	AATTCGCTACATCTCTAATTACGCTT	AATTCGCTACATCTCTAATTACGCTT	AATTCGCTACATCTCTAATTACGCTT	AATTCGCTACATCTCTAATTACGCTT
A03	8770	57666140;57666228;57666258;57666312;57666439;57666670;57666754;57667481;57667495;57668014;57668310;57668408;57668533;57669491;57669593;57669671;57669710;57669985;57670519;57670653;57670742;57670757;57670897;57670977;57671056;57671141;57671210;57671500;57671540;57671545;57671911;57672032;57672306;57672450;57672869;57673249;57673946;57674482;57674603;57674816;57674910	ACATTGGTTCTGATAGTACTAATGCGTTTAATTAGCCTCGT	ACATTGGTTCTGATAGTACTAATGCGTTTAATTAGCCTCGT	ACATTGGTTCTGATAGTACTAATGCGTTTAATTAGCCTCGT	ACATTGGTTCTGATAGTACTAATGCGTTTAATTAGCCTCGT	ACATTGGTTCTGATAGTACTAATGCGTTTAATTAGCCTCGT	ACATTGGTTCTGATAGTACTAATGCGTTTAATTAGCCTCGT	ACATTGGTTCTGATAGTACTAATGCGTTTAATTAGCCTCGT	ACATTGGTTCTGATAGTACTAATGCGTTTAATTAGCCTCGT
A03	2320	57677197;57677222;57677295;57677611;57677650;57677726;57677813;57677958;57678084;57678182;57678267;57678395;57678396;57678875;57678942;57679106;57679170;57679517	TTCAGATGGCCAATAACT	TTCAGATGGCCAATAACT	TTCAGATGGCCAATAACT	TTCAGATGGCCAATAACT	TTCAGATGGCCAATAACT	TTCAGATGGCCAATAACT	TTCAGATGGCCAATAACT	TTCAGATGGCCAATAACT
A03	2330	57724821;57724925;57725000;57725015;57725689;57725871;57725969;57726231;57726810;57726843;57726920;57727151	GTTCCCATTAAA	GTTCCCATTAAA	GTTCCCATTAAA	GTTCCCATTAAA	GTTCCCATTAAA	GTTCCCATTAAA	GTTCCCATTAAA	GTTCCCATTAAA
A03	4620	57728505;57729521;57729924;57730054;57730137;57730580;57730581;57730690;57731089;57731611;57732123;57732180;57732258;57732506;57732519;57732758;57732893;57733125	AGCTTGGAAGATAAACTT	AGCTTGGAAGATAAACTT	AGCTTGGAAGATAAACTT	AGCTTGGAAGATAAACTT	AGCTTGGAAGATAAACTT	AGCTTGGAAGATAAACTT	AGCTTGGAAGATAAACTT	AGCTTGGAAGATAAACTT
A03	3308	57735063;57735064;57736121;57736156;57736196;57736198;57736200;57736236;57736349;57736447;57736863;57737070;57737075;57737185;57737269;57737331;57737386;57737425;57737834;57738008;57738012;57738371	TTTACGTTAAACCGATTTGACG	TTTACGTTAAACCGATTTGACG	TTTACGTTAAACCGATTTGACG	TTTACGTTAAACCGATTTGACG	TTTACGTTAAACCGATTTGACG	TTTACGTTAAACCGATTTGACG	TTTACGTTAAACCGATTTGACG	TTTACGTTAAACCGATTTGACG
A03	1039	57741728;57741811;57741919;57742767	TATA	TATA	TATA	TATA	TATA	TATA	TATA	TATA
A03	70	57745261;57745291;57745331	TTC	TTC	TTC	TTC	TTC	TTC	TTC	TTC
A03	1300	57751196;57751285;57751310;57751331;57751384;57751449;57751535;57751556;57751583;57751628;57751735;57751947;57752277;57752380;57752496	CATACTGCGGGTTAA	CATACTGCGGGTTAA	CATACTGCGGGTTAA	CATACTGCGGGTTAA	CATACTGCGGGTTAA	CATACTGCGGGTTAA	CATACTGCGGGTTAA	CATACTGCGGGTTAA
A03	7937	57760472;57760528;57760620;57760662;57760793;57760803;57761066;57761217;57761329;57761521;57761682;57761715;57761998;57762001;57762597;57762828;57763091;57763122;57763214;57763358;57763590;57763847;57763854;57763876;57763943;57764457;57767146;57767180;57767571;57767703;57767796;57767840;57768009;57768062;57768069;57768306;57768323;57768393;57768409	TATATACCTGATAACTTGCCCACTACTTATAGGGTCTCT	TATATACCTGATAACTTGCCCACTACTTATAGGGTCTCT	TATATACCTGATAACTTGCCCACTACTTATAGGGTCTCT	TATATACCTGATAACTTGCCCACTACTTATAGGGTCTCT	TATATACCTGATAACTTGCCCACTACTTATAGGGTCTCT	TATATACCTGATAACTTGCCCACTACTTATAGGGTCTCT	TATATACCTGATAACTTGCCCACTACTTATAGGGTCTCT	TATATACCTGATAACTTGCCCACTACTTATAGGGTCTCT
A03	1995	57768985;57769407;57769683;57769846;57769860;57769960;57770233;57770247;57770284;57770558;57770614;57770656;57770753;57770777;57770980	TTTAGAGAGGCCATG	TTTAGAGAGGCCATG	TTTAGAGAGGCCATG	TTTAGAGAGGCCATG	TTTAGAGAGGCCATG	TTTAGAGAGGCCATG	TTTAGAGAGGCCATG	TTTAGAGAGGCCATG
A03	143	57771882;57771930;57772025	CGA	CGA	CGA	CGA	CGA	CGA	CGA	CGA
A03	4990	57776346;57776349;57776370;57776511;57777014;57777121;57777256;57777442;57777496;57777743;57777783;57777872;57778191;57778243;57778507;57778601;57778758;57778861;57779047;57779123;57779256;57779322;57779436;57780181;57780392;57780827;57780929;57781044;57781193;57781248;57781270;57781336	ACGATCAAGACTGCCATAGATTGCCGGGGAAT	ACGATCAAGACTGCCATAGATTGCCGGGGAAT	ACGATCAAGACTGCCATAGATTGCCGGGGAAT	ACGATCAAGACTGCCATAGATTGCCGGGGAAT	ACGATCAAGACTGCCATAGATTGCCGGGGAAT	ACGATCAAGACTGCCATAGATTGCCGGGGAAT	ACGATCAAGACTGCCATAGATTGCCGGGGAAT	ACGATCAAGACTGCCATAGATTGCCGGGGAAT
A03	997	57781925;57782129;57782159;57782173;57782408;57782642;57782786;57782922	ACGTACTT	ACGTACTT	ACGTACTT	ACGTACTT	ACGTACTT	ACGTACTT	ACGTACTT	ACGTACTT
A03	3948	57784458;57785045;57785395;57785692;57785923;57786198;57786239;57786517;57786827;57787180;57787307;57787464;57787569;57788406	CATGTCTAACGTGT	CATGTCTAACGTGT	CATGTCTAACGTGT	CATGTCTAACGTGT	CATGTCTAACGTGT	CATGTCTAACGTGT	CATGTCTAACGTGT	CATGTCTAACGTGT
A03	468	57820828;57820909;57821296	TAC	TAC	TAC	TAC	TAC	TAC	TAC	TAC
A03	25131	57829257;57829345;57829776;57829786;57829870;57830328;57830644;57830696;57830747;57831046;57831139;57831455;57831472;57831497;57831507;57831654;57832174;57832266;57832463;57832529;57832854;57832978;57833121;57833448;57852020;57852211;57852351;57852410;57852887;57853165;57853520;57853555;57853570;57853621;57853805;57853961;57853994;57854116;57854117;57854164;57854254;57854259;57854388	CACCGAGTCAACGACAAATAAACTAGCGCGAAAGCGCTGAGGA	CACCGAGTCAACGACAAATAAACTAGCGCGAAAGCGCTGAGGA	CACCGAGTCAACGACAAATAAACTAGCGCGAAAGCGCTGAGGA	CACCGAGTCAACGACAAATAAACTAGCGCGAAAGCGCTGAGGA	CACCGAGTCAACGACAAATAAACTAGCGCGAAAGCGCTGAGGA	CACCGAGTCAACGACAAATAAACTAGCGCGAAAGCGCTGAGGA	CACCGAGTCAACGACAAATAAACTAGCGCGAAAGCGCTGAGGA	CACCGAGTCAACGACAAATAAACTAGCGCGAAAGCGCTGAGGA
A03	6265	57910793;57910971;57910973;57911093;57911312;57911417;57911465;57911581;57911651;57911693;57911715;57911750;57911878;57912067;57912069;57912081;57912342;57912377;57912488;57912558;57912636;57912638;57912708;57912709;57912828;57912963;57913080;57913174;57913191;57913315;57913452;57913509;57914138;57914670;57914767;57914961;57915280;57915476;57915574;57915790;57915794;57915893;57915939;57915965;579…	TTAGGACCCGCAACATGGATGGCGTTCTGGACTTACGGACTTTACGTAATGT	TTAGGACCCGCAACATGGATGGCGTTCTGGACTTACGGACTTTACGTAATGT	TTAGGACCCGCAACATGGATGGCGTTCTGGACTTACGGACTTTACGTAATGT	TTAGGACCCGCAACATGGATGGCGTTCTGGACTTACGGACTTTACGTAATGT	TTAGGACCCGCAACATGGATGGCGTTCTGGACTTACGGACTTTACGTAATGT	TTAGGACCCGCAACATGGATGGCGTTCTGGACTTACGGACTTTACGTAATGT	TTAGGACCCGCAACATGGATGGCGTTCTGGACTTACGGACTTTACGTAATGT	TTAGGACCCGCAACATGGATGGCGTTCTGGACTTACGGACTTTACGTAATGT
A03	2135	57918005;57918060;57918212;57918266;57918336;57918594;57918949;57918979;57918998;57919049;57919059;57919223;57919552;57919768;57920140	ACAGGTCGCGTTTAG	ACAGGTCGCGTTTAG	ACAGGTCGCGTTTAG	ACAGGTCGCGTTTAG	ACAGGTCGCGTTTAG	ACAGGTCGCGTTTAG	ACAGGTCGCGTTTAG	ACAGGTCGCGTTTAG
A03	187	57921113;57921215;57921300	TTT	TTT	TTT	TTT	TTT	TTT	TTT	TTT
A03	1264	57966702;57966722;57967458;57967966	AATT	AATT	AATT	AATT	AATT	AATT	AATT	AATT
A03	1411	57970044;57970490;57971455	GAG	GAG	GAG	GAG	GAG	GAG	GAG	GAG
A03	359	59553629;59553656;59553988	RRR	RRR	RRR	RRR	RRR	RRR	RRR	RRR
A03	91	59992664;59992755	MS	MS	MS	MS	MS	MS	MS	MS
A03	321	60174519;60174520;60174730;60174840	YYYY	YYYY	YYYY	YYYY	YYYY	YYYY	YYYY	YYYY
A03	367	61180970;61180971;61180977;61181332;61181337	WRYRY	WRYRY	WRYRY	WRYRY	WRYRY	WRYRY	WRYRY	WRYRY
A03	402	61659259;61659269;61659661	YRR	YRR	YRR	YRR	YRR	YRR	YRR	YRR
A03	3617	64798160;64801777	RY	RY	RY	RY	RY	RY	RY	RY
A03	397	65114988;65115068;65115072;65115193;65115300;65115385	YRMKRR	YRMKRR	YRMKRR	YRMKRR	YRMKRR	YRMKRR	YRMKRR	YRMKRR
A03	34507	65153855;65154815;65155739;65155822;65155996;65156020;65156197;65156227;65156826;65156879;65160409;65160801;65161569;65162400;65162615;65168656;65170563;65170793;65171135;65171231;65171249;65171300;65171550;65171559;65171908;65172052;65172354;65173808;65173908;65173972;65174252;65174255;65174332;65174537;65174688;65175375;65175448;65175485;65178304;65178664;65178795;65179696;65181067;65181837;651…	CCATCATATTACTCCCATTATTCTTTTTAATGAGATCTGACTCCAAGGATGG	CCATCATATTACTCCCATTATTCTTTTTAATGAGATCTGACTCCAAGGATGG	CCATCATATTACTCCCATTATTCTTTTTAATGAGATCTGACTCCAAGGATGG	CCATCATATTACTCCCATTATTCTTTTTAATGAGATCTGACTCCAAGGATGG	CCATCATATTACTCCCATTATTCTTTTTAATGAGATCTGACTCCAAGGATGG	CCATCATATTACTCCCATTATTCTTTTTAATGAGATCTGACTCCAAGGATGG	CCATCATATTACTCCCATTATTCTTTTTAATGAGATCTGACTCCAAGGATGG	CCATCATATTACTCCCATTATTCTTTTTAATGAGATCTGACTCCAAGGATGG
A03	27237	66046083;66046547;66046608;66047869;66049725;66049901;66050127;66050621;66051042;66051063;66051167;66051369;66051473;66051556;66052471;66052832;66053134;66053489;66054287;66054812;66055120;66056086;66056807;66057085;66057645;66057812;66065701;66065814;66065920;66065966;66066060;66066139;66066727;66066945;66067031;66067238;66067540;66067577;66067904;66068038;66068367;66068721;66069598;66069668;660…	TGCCTACTACTATAGTGTAGCACTTCTGATGTTAGAGTAAATTCTTGACTCTAATAGGTTTC	TGCCTACTACTATAGTGTAGCACTTCTGATGTTAGAGTAAATTCTTGACTCTAATAGGTTTC	TGCCTACTACTATAGTGTAGCACTTCTGATGTTAGAGTAAATTCTTGACTCTAATAGGTTTC	TGCCTACTACTATAGTGTAGCACTTCTGATGTTAGAGTAAATTCTTGACTCTAATAGGTTTC	TGCCTACTACTATAGTGTAGCACTTCTGATGTTAGAGTAAATTCTTGACTCTAATAGGTTTC	TGCCTACTACTATAGTGTAGCACTTCTGATGTTAGAGTAAATTCTTGACTCTAATAGGTTTC	TGCCTACTACTATAGTGTAGCACTTCTGATGTTAGAGTAAATTCTTGACTCTAATAGGTTTC	TGCCTACTACTATAGTGTAGCACTTCTGATGTTAGAGTAAATTCTTGACTCTAATAGGTTTC
A03	6815	66163048;66164165;66165769;66165934;66166175;66166338;66166416;66166560;66166920;66167362;66167370;66168159;66168371;66169432;66169863	AGTAGTGGACATAAC	AGTAGTGGACATAAC	AGTAGTGGACATAAC	AGTAGTGGACATAAC	AGTAGTGGACATAAC	AGTAGTGGACATAAC	AGTAGTGGACATAAC	AGTAGTGGACATAAC
A03	30119	66357769;66357947;66358648;66358675;66358802;66358984;66359139;66359902;66360255;66360808;66361104;66361429;66361682;66361721;66361955;66361963;66361995;66362207;66363137;66363666;66364210;66364267;66364338;66364621;66364641;66364726;66364930;66365089;66365255;66365607;66365861;66366054;66366420;66366595;66366601;66367043;66367130;66367756;66368433;66369089;66369442;66370132;66370355;66370384;663…	CCGGATTTTTGAATAATAGAATGTTGGATACTTCACAAGCTAATTTACGAAATTAATGGTTAGCTG	CCGGATTTTTGAATAATAGAATGTTGGATACTTCACAAGCTAATTTACGAAATTAATGGTTAGCTG	CCGGATTTTTGAATAATAGAATGTTGGATACTTCACAAGCTAATTTACGAAATTAATGGTTAGCTG	CCGGATTTTTGAATAATAGAATGTTGGATACTTCACAAGCTAATTTACGAAATTAATGGTTAGCTG	CCGGATTTTTGAATAATAGAATGTTGGATACTTCACAAGCTAATTTACGAAATTAATGGTTAGCTG	CCGGATTTTTGAATAATAGAATGTTGGATACTTCACAAGCTAATTTACGAAATTAATGGTTAGCTG	CCGGATTTTTGAATAATAGAATGTTGGATACTTCACAAGCTAATTTACGAAATTAATGGTTAGCTG	CCGGATTTTTGAATAATAGAATGTTGGATACTTCACAAGCTAATTTACGAAATTAATGGTTAGCTG
A03	4547	66432360;66432517;66432913;66436906;66436907	RSRMM	RSRMM	RSRMM	RSRMM	RSRMM	RSRMM	RSRMM	RSRMM
A03	4261	66524906;66529167	AT	AT	AT	AT	AT	AT	AT	AT
A03	15638	67097214;67097453;67097553;67097676;67097820;67098023;67098366;67098521;67099466;67099621;67099797;67100057;67101450;67101623;67101828;67101927;67102031;67102339;67102602;67102724;67102757;67103027;67103227;67103487;67103655;67103682;67103835;67104099;67104202;67104221;67104555;67104672;67104963;67104985;67106020;67108797;67109121;67109130;67109916;67109974;67110076;67110236;67110418;67110594;671…	GATTTATCAATGTTGATATTTAGGATTCCTAAACAGTTTAGCCTAATAAAATAG	GATTTATCAATGTTGATATTTAGGATTCCTAAACAGTTTAGCCTAATAAAATAG	GATTTATCAATGTTGATATTTAGGATTCCTAAACAGTTTAGCCTAATAAAATAG	GATTTATCAATGTTGATATTTAGGATTCCTAAACAGTTTAGCCTAATAAAATAG	GATTTATCAATGTTGATATTTAGGATTCCTAAACAGTTTAGCCTAATAAAATAG	GATTTATCAATGTTGATATTTAGGATTCCTAAACAGTTTAGCCTAATAAAATAG	GATTTATCAATGTTGATATTTAGGATTCCTAAACAGTTTAGCCTAATAAAATAG	GATTTATCAATGTTGATATTTAGGATTCCTAAACAGTTTAGCCTAATAAAATAG
A03	25558	67209818;67214135;67220937;67226530;67229448;67231641;67235053;67235376	CTGCCGGA	CTGCCGGA	CTGCCGGA	CTGCCGGA	CTGCCGGA	CTGCCGGA	CTGCCGGA	CTGCCGGA
A03	48061	67307415;67312246;67322531;67322825;67325069;67325183;67328264;67329928;67341740;67355476	TCAGGGTCCG	TCAGGGTCCG	TCAGGGTCCG	TCAGGGTCCG	TCAGGGTCCG	TCAGGGTCCG	TCAGGGTCCG	TCAGGGTCCG
A03	16629	67660441;67661800;67662546;67662556;67662614;67662766;67662861;67663076;67663738;67664512;67664741;67666804;67666806;67666982;67667008;67667051;67667182;67667202;67667600;67667725;67667907;67668085;67668872;67669038;67669102;67669479;67670089;67670181;67670183;67670283;67670674;67670750;67670751;67671611;67671816;67671967;67671992;67672952;67673026;67673208;67673500;67673519;67673581;67673702;676…	GTTTAAGACATAACTTGTGGTTGCCTTTTGTCGTAATCCTTTTAAATTATATTAAGATGC	GTTTAAGACATAACTTGTGGTTGCCTTTTGTCGTAATCCTTTTAAATTATATTAAGATGC	GTTTAAGACATAACTTGTGGTTGCCTTTTGTCGTAATCCTTTTAAATTATATTAAGATGC	GTTTAAGACATAACTTGTGGTTGCCTTTTGTCGTAATCCTTTTAAATTATATTAAGATGC	GTTTAAGACATAACTTGTGGTTGCCTTTTGTCGTAATCCTTTTAAATTATATTAAGATGC	GTTTAAGACATAACTTGTGGTTGCCTTTTGTCGTAATCCTTTTAAATTATATTAAGATGC	GTTTAAGACATAACTTGTGGTTGCCTTTTGTCGTAATCCTTTTAAATTATATTAAGATGC	GTTTAAGACATAACTTGTGGTTGCCTTTTGTCGTAATCCTTTTAAATTATATTAAGATGC
A03	63	67878394;67878419;67878457	RMR	RMR	RMR	RMR	RMR	RMR	RMR	RMR
A03	6298	68060108;68062194;68066406	GGC	GGC	GGC	GGC	GGC	GGC	GGC	GGC
A03	190	68110333;68110489;68110523	RRR	RRR	RRR	RRR	RRR	RRR	RRR	RRR
A03	69	68221867;68221936	CG	CG	CG	CG	CG	CG	CG	CG
A03	4763	68469643;68470534;68474406	CTA	CTA	CTA	CTA	CTA	CTA	CTA	CTA
A03	121	68808586;68808707	TT	TT	TT	TT	TT	TT	TT	TT
A03	4622	68813476;68816583;68817968;68818098	ACAT	ACAT	ACAT	ACAT	ACAT	ACAT	ACAT	ACAT
A03	208	69131197;69131380;69131405	YYW	YYW	YYW	YYW	YYW	YYW	YYW	YYW
A03	121	69131448;69131550;69131569	YSR	YSR	YSR	YSR	YSR	YSR	YSR	YSR
A03	945	69295724;69295788;69296128;69296468;69296570;69296669	YKRARR	YKRARR	YKRARR	YKRARR	YKRARR	YKRARR	YKRARR	YKRARR
A03	375	69678727;69679102	GG	GG	GG	GG	GG	GG	GG	GG
A03	9801	69905402;69905992;69906015;69907285;69908543;69908624;69909091;69909267;69909277;69909515;69909667;69910000;69910326;69910856;69910886;69911308;69912807;69912881;69913177;69913514;69913711;69914355;69914364;69914395;69914693;69914721;69914943;69915041;69915112;69915125;69915203	AACAATTTAAGTTCTCCTAATTAAACTTTCG	AACAATTTAAGTTCTCCTAATTAAACTTTCG	AACAATTTAAGTTCTCCTAATTAAACTTTCG	AACAATTTAAGTTCTCCTAATTAAACTTTCG	AACAATTTAAGTTCTCCTAATTAAACTTTCG	AACAATTTAAGTTCTCCTAATTAAACTTTCG	AACAATTTAAGTTCTCCTAATTAAACTTTCG	AACAATTTAAGTTCTCCTAATTAAACTTTCG
A03	15443	70630891;70632089;70632308;70632469;70636256;70636635;70637092;70637799;70637918;70638508;70638883;70638935;70639034;70639169;70640513;70640603;70640723;70641338;70641411;70641476;70641629;70642251;70642738;70642780;70643172;70643329;70643932;70644280;70644834;70645693;70645735;70645843;70646034;70646135;70646334	GATTTTGGTAAGAAAGAAAAAATGTTTCTGTGGGT	GATTTTGGTAAGAAAGAAAAAATGTTTCTGTGGGT	GATTTTGGTAAGAAAGAAAAAATGTTTCTGTGGGT	GATTTTGGTAAGAAAGAAAAAATGTTTCTGTGGGT	GATTTTGGTAAGAAAGAAAAAATGTTTCTGTGGGT	GATTTTGGTAAGAAAGAAAAAATGTTTCTGTGGGT	GATTTTGGTAAGAAAGAAAAAATGTTTCTGTGGGT	GATTTTGGTAAGAAAGAAAAAATGTTTCTGTGGGT
A03	390	71177819;71177838;71178209	MRK	MRK	MRK	MRK	MRK	MRK	MRK	MRK
A03	12371	71217313;71224361;71229684	GAA	GAA	GAA	GAA	GAA	GAA	GAA	GAA
A03	75	71782916;71782955;71782981;71782991	KMRY	KMRY	KMRY	KMRY	KMRY	KMRY	KMRY	KMRY
A03	24953	71867924;71868405;71883086;71889143;71889663;71892877	CAACGC	CAACGC	CAACGC	CAACGC	CAACGC	CAACGC	CAACGC	CAACGC
A03	18173	72386655;72386969;72387399;72387685;72387799;72388010;72388040;72388197;72388819;72389222;72389488;72389565;72389646;72389875;72390686;72390982;72391117;72391345;72391550;72391998;72394631;72398801;72399134;72399790;72402296;72403964;72404512;72404557;72404696;72404794;72404828	GGGGAGTGGAACGTGCGGCATGTGCTGATTC	GGGGAGTGGAACGTGCGGCATGTGCTGATTC	GGGGAGTGGAACGTGCGGCATGTGCTGATTC	GGGGAGTGGAACGTGCGGCATGTGCTGATTC	GGGGAGTGGAACGTGCGGCATGTGCTGATTC	GGGGAGTGGAACGTGCGGCATGTGCTGATTC	GGGGAGTGGAACGTGCGGCATGTGCTGATTC	GGGGAGTGGAACGTGCGGCATGTGCTGATTC
A03	810	72519859;72520266;72520361;72520379;72520441;72520443;72520634;72520669	KRMRKMCS	KRMRKMCS	KRMRKMCS	KRMRKMCS	KRMRKMCS	KRMRKMCS	KRMRKMCS	KRMRKMCS
A03	654	72520688;72520796;72520849;72521015;72521342	RYRKW	RYRKW	RYRKW	RYRKW	RYRKW	RYRKW	RYRKW	RYRKW
A03	69713	72941824;72942208;72942263;72942709;72942723;72943310;72944145;72944412;72946835;72946930;72947648;72947838;72947960;72948240;72948844;72949134;72949169;72949401;72949965;72952159;72952511;72952631;72952954;72953333;72953651;72954437;72954612;72954676;72954761;72955150;72955557;72955779;72956159;72956201;72956642;72956717;72956760;72957126;72958332;72958442;72958675;72959247;72959263;72960421;729…	CAAAATTGAGAAGGTTCTATGCTAGTATTCTGTTATTAATTCTTAAAATAACTACTTAGCCGAAAAAGTTGTGCTGTCGGCAATCACTTTAGAATATTATTGGATTTCGGCAGGGTATTTTCTATCTCTGTGCCTCTTTTCCGATC	CAAAATTGAGAAGGTTCTATGCTAGTATTCTGTTATTAATTCTTAAAATAACTACTTAGCCGAAAAAGTTGTGCTGTCGGCAATCACTTTAGAATATTATTGGATTTCGGCAGGGTATTTTCTATCTCTGTGCCTCTTTTCCGATC	CAAAATTGAGAAGGTTCTATGCTAGTATTCTGTTATTAATTCTTAAAATAACTACTTAGCCGAAAAAGTTGTGCTGTCGGCAATCACTTTAGAATATTATTGGATTTCGGCAGGGTATTTTCTATCTCTGTGCCTCTTTTCCGATC	CAAAATTGAGAAGGTTCTATGCTAGTATTCTGTTATTAATTCTTAAAATAACTACTTAGCCGAAAAAGTTGTGCTGTCGGCAATCACTTTAGAATATTATTGGATTTCGGCAGGGTATTTTCTATCTCTGTGCCTCTTTTCCGATC	CAAAATTGAGAAGGTTCTATGCTAGTATTCTGTTATTAATTCTTAAAATAACTACTTAGCCGAAAAAGTTGTGCTGTCGGCAATCACTTTAGAATATTATTGGATTTCGGCAGGGTATTTTCTATCTCTGTGCCTCTTTTCCGATC	CAAAATTGAGAAGGTTCTATGCTAGTATTCTGTTATTAATTCTTAAAATAACTACTTAGCCGAAAAAGTTGTGCTGTCGGCAATCACTTTAGAATATTATTGGATTTCGGCAGGGTATTTTCTATCTCTGTGCCTCTTTTCCGATC	CAAAATTGAGAAGGTTCTATGCTAGTATTCTGTTATTAATTCTTAAAATAACTACTTAGCCGAAAAAGTTGTGCTGTCGGCAATCACTTTAGAATATTATTGGATTTCGGCAGGGTATTTTCTATCTCTGTGCCTCTTTTCCGATC	CAAAATTGAGAAGGTTCTATGCTAGTATTCTGTTATTAATTCTTAAAATAACTACTTAGCCGAAAAAGTTGTGCTGTCGGCAATCACTTTAGAATATTATTGGATTTCGGCAGGGTATTTTCTATCTCTGTGCCTCTTTTCCGATC
A03	561	73107072;73107335;73107633	ATA	ATA	ATA	ATA	ATA	ATA	ATA	ATA
A03	966	73109229;73109988;73110195	TAT	TAT	TAT	TAT	TAT	TAT	TAT	TAT
A03	925	73111089;73111402;73111435;73112014	TTAA	TTAA	TTAA	TTAA	TTAA	TTAA	TTAA	TTAA
A03	404	73112711;73112796;73113041;73113115	AAAA	AAAA	AAAA	AAAA	AAAA	AAAA	AAAA	AAAA
A03	674	73118768;73119245;73119442	ACT	ACT	ACT	ACT	ACT	ACT	ACT	ACT
A03	630	73120021;73120487;73120514;73120651	TTTA	TTTA	TTTA	TTTA	TTTA	TTTA	TTTA	TTTA
A03	785	73121029;73121277;73121552;73121814	CTTA	CTTA	CTTA	CTTA	CTTA	CTTA	CTTA	CTTA
A03	1901	73122481;73123294;73123618;73124382	TCAA	TCAA	TCAA	TCAA	TCAA	TCAA	TCAA	TCAA
A03	1781	73124626;73124953;73126189;73126407	CAGT	CAGT	CAGT	CAGT	CAGT	CAGT	CAGT	CAGT
A03	349	73137014;73137334;73137363	AAA	AAA	AAA	AAA	AAA	AAA	AAA	AAA
A03	311	73140654;73140770;73140875;73140965	AATC	AATC	AATC	AATC	AATC	AATC	AATC	AATC
A03	1436	73296056;73297221;73297390;73297492	TGAT	TGAT	TGAT	TGAT	TGAT	TGAT	TGAT	TGAT
A03	12417	73305291;73306931;73317708	TTT	TTT	TTT	TTT	TTT	TTT	TTT	TTT
A03	621	73318438;73318733;73318864;73319059	ACCT	ACCT	ACCT	ACCT	ACCT	ACCT	ACCT	ACCT
A03	406	73330219;73330364;73330625	TTA	TTA	TTA	TTA	TTA	TTA	TTA	TTA
A03	74	73512151;73512192;73512225	WYR	WYR	WYR	WYR	WYR	WYR	WYR	WYR
A03	306	73542681;73542713;73542856;73542880;73542972;73542987	RYRSRY	RYRSRY	RYRSRY	RYRSRY	RYRSRY	RYRSRY	RYRSRY	RYRSRY
A03	1734	73546014;73546772;73547396;73547748	TTTG	TTTG	TTTG	TTTG	TTTG	TTTG	TTTG	TTTG
A03	237	73556302;73556429;73556539	AGA	AGA	AGA	AGA	AGA	AGA	AGA	AGA
A03	612	73558573;73558710;73559185	TTA	TTA	TTA	TTA	TTA	TTA	TTA	TTA
A03	576	73663569;73663679;73663814;73664145	TGGA	TGGA	TGGA	TGGA	TGGA	TGGA	TGGA	TGGA
A03	1047	73672241;73672507;73672875;73673288	ACGT	ACGT	ACGT	ACGT	ACGT	ACGT	ACGT	ACGT
A03	1282	73682878;73682944;73683508;73684160	TCAT	TCAT	TCAT	TCAT	TCAT	TCAT	TCAT	TCAT
A03	1451	73706717;73706781;73707221;73708168	TTAA	TTAA	TTAA	TTAA	TTAA	TTAA	TTAA	TTAA
A03	783	73715017;73715293;73715309;73715800	CATT	CATT	CATT	CATT	CATT	CATT	CATT	CATT
A03	351	73749781;73750057;73750132	ATT	ATT	ATT	ATT	ATT	ATT	ATT	ATT
A03	120	73755969;73755997;73756089	YRM	YRM	YRM	YRM	YRM	YRM	YRM	YRM
A03	437	73865210;73865448;73865549;73865647	TTCA	TTCA	TTCA	TTCA	TTCA	TTCA	TTCA	TTCA
A03	689	73870669;73870738;73870748;73871358	CTAA	CTAA	CTAA	CTAA	CTAA	CTAA	CTAA	CTAA
A03	505	73874130;73874423;73874501;73874635	GTAG	GTAG	GTAG	GTAG	GTAG	GTAG	GTAG	GTAG
A03	410	73905114;73905252;73905524	GTT	GTT	GTT	GTT	GTT	GTT	GTT	GTT
A03	704	73916102;73916197;73916806	CCA	CCA	CCA	CCA	CCA	CCA	CCA	CCA
A03	354	73955899;73955930;73956253	GTA	GTA	GTA	GTA	GTA	GTA	GTA	GTA
A03	461	73966166;73966340;73966570;73966627	TACT	TACT	TACT	TACT	TACT	TACT	TACT	TACT
A03	453	74089447;74089480;74089900	CAT	CAT	CAT	CAT	CAT	CAT	CAT	CAT
A03	487	74090552;74090796;74091039	AGT	AGT	AGT	AGT	AGT	AGT	AGT	AGT
A03	484	74092704;74092819;74092824;74093188	TGAA	TGAA	TGAA	TGAA	TGAA	TGAA	TGAA	TGAA
A03	1841	74133007;74134076;74134499;74134848	AAGC	AAGC	AAGC	AAGC	AAGC	AAGC	AAGC	AAGC
A03	329	74147704;74147883;74148017;74148033	AGAT	AGAT	AGAT	AGAT	AGAT	AGAT	AGAT	AGAT
A03	236	74149302;74149436;74149524;74149538	CACT	CACT	CACT	CACT	CACT	CACT	CACT	CACT
A03	269	74152788;74152959;74153057	ATC	ATC	ATC	ATC	ATC	ATC	ATC	ATC
A03	547	74156080;74156406;74156556;74156627	AAAC	AAAC	AAAC	AAAC	AAAC	AAAC	AAAC	AAAC
A03	629	74172810;74172959;74173048;74173439	ATTA	ATTA	ATTA	ATTA	ATTA	ATTA	ATTA	ATTA
A03	427	74185814;74185952;74185978;74186241	AGTG	AGTG	AGTG	AGTG	AGTG	AGTG	AGTG	AGTG
A03	1054	74218123;74218521;74219177	ATA	ATA	ATA	ATA	ATA	ATA	ATA	ATA
A03	2428	74227909;74228866;74229587;74230337	TTAT	TTAT	TTAT	TTAT	TTAT	TTAT	TTAT	TTAT
A03	775	74233509;74233635;74233974;74234284	GTTA	GTTA	GTTA	GTTA	GTTA	GTTA	GTTA	GTTA
A03	1043	74242389;74242894;74243432	AAA	AAA	AAA	AAA	AAA	AAA	AAA	AAA
A03	238	74276004;74276054;74276242	TAC	TAC	TAC	TAC	TAC	TAC	TAC	TAC
A03	629	74357568;74357850;74357886;74358197	GTTT	GTTT	GTTT	GTTT	GTTT	GTTT	GTTT	GTTT
A03	512	74364431;74364737;74364903;74364943	AAAA	AAAA	AAAA	AAAA	AAAA	AAAA	AAAA	AAAA
A03	210	74367944;74368030;74368154	ATT	ATT	ATT	ATT	ATT	ATT	ATT	ATT
A03	157	74380120;74380123;74380277	TTC	TTC	TTC	TTC	TTC	TTC	TTC	TTC
A03	1186	74382314;74382393;74382461;74383500	ATTG	ATTG	ATTG	ATTG	ATTG	ATTG	ATTG	ATTG
A03	291	74452342;74452461;74452606;74452633	TCGT	TCGT	TCGT	TCGT	TCGT	TCGT	TCGT	TCGT
A03	299	74491327;74491626	CC	CC	CC	CC	CC	CC	CC	CC
A03	490	74492381;74492617;74492653;74492871	TCTA	TCTA	TCTA	TCTA	TCTA	TCTA	TCTA	TCTA
A03	1010	74506625;74506935;74507027;74507635	ATAC	ATAC	ATAC	ATAC	ATAC	ATAC	ATAC	ATAC
A03	1778	74518134;74518399;74518444;74519912	RYRY	RYRY	RYRY	RYRY	RYRY	RYRY	RYRY	RYRY
A03	1328	74578087;74579415	GG	GG	GG	GG	GG	GG	GG	GG
A03	1557	74615811;74617031;74617279;74617368	AGTT	AGTT	AGTT	AGTT	AGTT	AGTT	AGTT	AGTT
A03	598	74635437;74636035	AG	AG	AG	AG	AG	AG	AG	AG
A03	714	74699320;74699683;74699937;74700034	TAAA	TAAA	TAAA	TAAA	TAAA	TAAA	TAAA	TAAA
A03	1449	74728884;74729079;74730333	TAT	TAT	TAT	TAT	TAT	TAT	TAT	TAT
A04	74	4832;4906	WR	WR	WR	WR	WR	WR	WR	WR
A04	414	28406;28424;28546;28644;28723;28729;28820	YWRARRK	YWRARRK	YWRARRK	YWRARRK	YWRARRK	YWRARRK	YWRARRK	YWRARRK
A04	2192	227882;228673;229439;230074	GTTC	GTTC	GTTC	GTTC	GTTC	GTTC	GTTC	GTTC
A04	57	459534;459535;459591	YYK	YYK	YYK	YYK	YYK	YYK	YYK	YYK
A04	8843	711752;711753;711812;712497;716239;720595	AAGTGT	AAGTGT	AAGTGT	AAGTGT	AAGTGT	AAGTGT	AAGTGT	AAGTGT
A04	792	778121;778255;778394;778654;778913	MMWRY	MMWRY	MMWRY	MMWRY	MMWRY	MMWRY	MMWRY	MMWRY
A04	11411	855161;857312;857784;864354;866002;866572	TATTTA	TATTTA	TATTTA	TATTTA	TATTTA	TATTTA	TATTTA	TATTTA
A04	1983	926065;926102;926964;927282;928048	CTAAA	CTAAA	CTAAA	CTAAA	CTAAA	CTAAA	CTAAA	CTAAA
A04	4102	1064240;1066857;1067261;1067276;1067932;1068342	AACTTA	AACTTA	AACTTA	AACTTA	AACTTA	AACTTA	AACTTA	AACTTA
A04	140	1076176;1076192;1076316	WSR	WSR	WSR	WSR	WSR	WSR	WSR	WSR
A04	1018	1119852;1119896;1120815;1120870	AGAG	AGAG	AGAG	AGAG	AGAG	AGAG	AGAG	AGAG
A04	175	1127313;1127324;1127488	GGT	GGT	GGT	GGT	GGT	GGT	GGT	GGT
A04	5314	1273618;1273699;1273970;1274048;1274239;1275521;1275590;1275633;1275682;1276013;1276767;1276970;1277203;1277208;1277421;1277453;1277515;1277527;1278080;1278785;1278932	AATCAACCATAAATTGGTGCA	AATCAACCATAAATTGGTGCA	AATCAACCATAAATTGGTGCA	AATCAACCATAAATTGGTGCA	AATCAACCATAAATTGGTGCA	AATCAACCATAAATTGGTGCA	AATCAACCATAAATTGGTGCA	AATCAACCATAAATTGGTGCA
A04	97	1716428;1716474;1716525	CTG	CTG	CTG	CTG	CTG	CTG	CTG	CTG
A04	1163	1809602;1809978;1810001;1810118;1810164;1810305;1810580;1810765	ATATTTCA	ATATTTCA	ATATTTCA	ATATTTCA	ATATTTCA	ATATTTCA	ATATTTCA	ATATTTCA
A04	7607	1827652;1827968;1828152;1828892;1828928;1829103;1829177;1829380;1829722;1829916;1829969;1830216;1830446;1830480;1830750;1830826;1830950;1831074;1831245;1831265;1831324;1831494;1831608;1831697;1831747;1831830;1831857;1831883;1831898;1831956;1831998;1832018;1832043;1832193;1832546;1832772;1833000;1833087;1833353;1833425;1833593;1833606;1833691;1834000;1834176;1834544;1834549;1834923;1834946;1834966…	ACACCTTTTCCTTTAACTTTAGGCATTCACGCAGCATTTAGCCCGAACTGC	ACACCTTTTCCTTTAACTTTAGGCATTCACGCAGCATTTAGCCCGAACTGC	ACACCTTTTCCTTTAACTTTAGGCATTCACGCAGCATTTAGCCCGAACTGC	ACACCTTTTCCTTTAACTTTAGGCATTCACGCAGCATTTAGCCCGAACTGC	ACACCTTTTCCTTTAACTTTAGGCATTCACGCAGCATTTAGCCCGAACTGC	ACACCTTTTCCTTTAACTTTAGGCATTCACGCAGCATTTAGCCCGAACTGC	ACACCTTTTCCTTTAACTTTAGGCATTCACGCAGCATTTAGCCCGAACTGC	ACACCTTTTCCTTTAACTTTAGGCATTCACGCAGCATTTAGCCCGAACTGC
A04	951	1836512;1836585;1836676;1837463	CTCA	CTCA	CTCA	CTCA	CTCA	CTCA	CTCA	CTCA
A04	22168	1849154;1849273;1849488;1849536;1849774;1849828;1850064;1850104;1850173;1850274;1850476;1850498;1850549;1850559;1850846;1851144;1851705;1851760;1851762;1852707;1852752;1852832;1853190;1853273;1853433;1853466;1853602;1853929;1854282;1854319;1855101;1855334;1855886;1855905;1856306;1857023;1857521;1857566;1857591;1857759;1857803;1858025;1858430;1859538;1859868;1859947;1860175;1860785;1861495;1861876…	TTGTAGCTATATAATCAAAGAGGAGTGAGATGCTCACACCGAGGGATCCCGACTTCCATTAATTATTGCTAGTTCCTGCACCATATA	TTGTAGCTATATAATCAAAGAGGAGTGAGATGCTCACACCGAGGGATCCCGACTTCCATTAATTATTGCTAGTTCCTGCACCATATA	TTGTAGCTATATAATCAAAGAGGAGTGAGATGCTCACACCGAGGGATCCCGACTTCCATTAATTATTGCTAGTTCCTGCACCATATA	TTGTAGCTATATAATCAAAGAGGAGTGAGATGCTCACACCGAGGGATCCCGACTTCCATTAATTATTGCTAGTTCCTGCACCATATA	TTGTAGCTATATAATCAAAGAGGAGTGAGATGCTCACACCGAGGGATCCCGACTTCCATTAATTATTGCTAGTTCCTGCACCATATA	TTGTAGCTATATAATCAAAGAGGAGTGAGATGCTCACACCGAGGGATCCCGACTTCCATTAATTATTGCTAGTTCCTGCACCATATA	TTGTAGCTATATAATCAAAGAGGAGTGAGATGCTCACACCGAGGGATCCCGACTTCCATTAATTATTGCTAGTTCCTGCACCATATA	TTGTAGCTATATAATCAAAGAGGAGTGAGATGCTCACACCGAGGGATCCCGACTTCCATTAATTATTGCTAGTTCCTGCACCATATA
A04	1663	1871382;1872933;1873045	ATT	ATT	ATT	ATT	ATT	ATT	ATT	ATT
A04	2354	1888277;1890336;1890631	GTC	GTC	GTC	GTC	GTC	GTC	GTC	GTC
A04	3509	1899484;1899703;1899861;1901098;1901100;1901160;1901162;1901254;1901481;1901802;1901865;1902993	GTTCAGGCAGGA	GTTCAGGCAGGA	GTTCAGGCAGGA	GTTCAGGCAGGA	GTTCAGGCAGGA	GTTCAGGCAGGA	GTTCAGGCAGGA	GTTCAGGCAGGA
A04	3815	1905961;1906670;1907105;1907455;1907523;1907582;1907587;1907788;1907964;1907983;1908285;1908474;1908830;1909056;1909453;1909630;1909776	AATCTTCGCCGGAGATG	AATCTTCGCCGGAGATG	AATCTTCGCCGGAGATG	AATCTTCGCCGGAGATG	AATCTTCGCCGGAGATG	AATCTTCGCCGGAGATG	AATCTTCGCCGGAGATG	AATCTTCGCCGGAGATG
A04	349	1952134;1952179;1952483	ACA	ACA	ACA	ACA	ACA	ACA	ACA	ACA
A04	1480	1955826;1956139;1956324;1956374;1956420;1956469;1956476;1956965;1957225;1957306	CCCGACTCCT	CCCGACTCCT	CCCGACTCCT	CCCGACTCCT	CCCGACTCCT	CCCGACTCCT	CCCGACTCCT	CCCGACTCCT
A04	107	1958499;1958500;1958606	TCC	TCC	TCC	TCC	TCC	TCC	TCC	TCC
A04	3310	1960429;1960905;1961006;1961232;1961309;1962110;1962544;1962780;1962970;1963286;1963553;1963739	TGTGCGAGTAAC	TGTGCGAGTAAC	TGTGCGAGTAAC	TGTGCGAGTAAC	TGTGCGAGTAAC	TGTGCGAGTAAC	TGTGCGAGTAAC	TGTGCGAGTAAC
A04	913	1964048;1964198;1964338;1964719;1964757;1964805;1964895;1964961	CTTAAGGA	CTTAAGGA	CTTAAGGA	CTTAAGGA	CTTAAGGA	CTTAAGGA	CTTAAGGA	CTTAAGGA
A04	5570	1965062;1965074;1965224;1965504;1965854;1966268;1966337;1966451;1966515;1966527;1967280;1967303;1967525;1967612;1967703;1967843;1967994;1968337;1968489;1968691;1968871;1968918;1968928;1969199;1969231;1969266;1969402;1969461;1969738;1970032;1970155;1970160;1970301;1970424;1970632	AACAGCATAACATATAACCTACATGCATTTCTGTA	AACAGCATAACATATAACCTACATGCATTTCTGTA	AACAGCATAACATATAACCTACATGCATTTCTGTA	AACAGCATAACATATAACCTACATGCATTTCTGTA	AACAGCATAACATATAACCTACATGCATTTCTGTA	AACAGCATAACATATAACCTACATGCATTTCTGTA	AACAGCATAACATATAACCTACATGCATTTCTGTA	AACAGCATAACATATAACCTACATGCATTTCTGTA
A04	4347	1972995;1973216;1973433;1973891;1973901;1974340;1974811;1974877;1974883;1975045;1976351;1976924;1977342	ATTATGTCGTTGA	ATTATGTCGTTGA	ATTATGTCGTTGA	ATTATGTCGTTGA	ATTATGTCGTTGA	ATTATGTCGTTGA	ATTATGTCGTTGA	ATTATGTCGTTGA
A04	4623	2027596;2027900;2028272;2028296;2028322;2028974;2028993;2029034;2029349;2029647;2030126;2030194;2030250;2030775;2030805;2030893;2031019;2031565;2031620;2031877;2031959;2032219	AAACATCCATTTCATCCTCTCC	AAACATCCATTTCATCCTCTCC	AAACATCCATTTCATCCTCTCC	AAACATCCATTTCATCCTCTCC	AAACATCCATTTCATCCTCTCC	AAACATCCATTTCATCCTCTCC	AAACATCCATTTCATCCTCTCC	AAACATCCATTTCATCCTCTCC
A04	2316	2034250;2034927;2035246;2035405;2035702;2036254;2036566	ACTGGCG	ACTGGCG	ACTGGCG	ACTGGCG	ACTGGCG	ACTGGCG	ACTGGCG	ACTGGCG
A04	173	2037041;2037200;2037214	CAC	CAC	CAC	CAC	CAC	CAC	CAC	CAC
A04	712	2037766;2038343;2038478	AGT	AGT	AGT	AGT	AGT	AGT	AGT	AGT
A04	3108	2038676;2038764;2038893;2039007;2039297;2039338;2039412;2039475;2039595;2039739;2039781;2039880;2040002;2040284;2040415;2040735;2041192;2041561;2041784	AGATGCTTGCTAATCATGT	AGATGCTTGCTAATCATGT	AGATGCTTGCTAATCATGT	AGATGCTTGCTAATCATGT	AGATGCTTGCTAATCATGT	AGATGCTTGCTAATCATGT	AGATGCTTGCTAATCATGT	AGATGCTTGCTAATCATGT
A04	1829	2043123;2043218;2043348;2043373;2043439;2043590;2043691;2043753;2044236;2044502;2044821;2044948;2044952	TCAAGGGCCCGGA	TCAAGGGCCCGGA	TCAAGGGCCCGGA	TCAAGGGCCCGGA	TCAAGGGCCCGGA	TCAAGGGCCCGGA	TCAAGGGCCCGGA	TCAAGGGCCCGGA
A04	657	2046918;2047468;2047575	CAT	CAT	CAT	CAT	CAT	CAT	CAT	CAT
A04	4644	2048313;2048452;2048598;2048742;2048831;2048982;2049143;2049157;2049375;2049762;2049933;2050035;2050276;2050375;2051109;2051893;2052030;2052416;2052915;2052957	AGAGCGCAGACCCTGAAGGA	AGAGCGCAGACCCTGAAGGA	AGAGCGCAGACCCTGAAGGA	AGAGCGCAGACCCTGAAGGA	AGAGCGCAGACCCTGAAGGA	AGAGCGCAGACCCTGAAGGA	AGAGCGCAGACCCTGAAGGA	AGAGCGCAGACCCTGAAGGA
A04	351	2072555;2072563;2072906	TAA	TAA	TAA	TAA	TAA	TAA	TAA	TAA
A04	17883	2074167;2074474;2077127;2078264;2078639;2079329;2079373;2079474;2079528;2080008;2080337;2083722;2084202;2084626;2086800;2087550;2087749;2087792;2087942;2088012;2088029;2088175;2088715;2090723;2091470;2092050	CGACAGAACCTCCAAACCGCTAGTGG	CGACAGAACCTCCAAACCGCTAGTGG	CGACAGAACCTCCAAACCGCTAGTGG	CGACAGAACCTCCAAACCGCTAGTGG	CGACAGAACCTCCAAACCGCTAGTGG	CGACAGAACCTCCAAACCGCTAGTGG	CGACAGAACCTCCAAACCGCTAGTGG	CGACAGAACCTCCAAACCGCTAGTGG
A04	1193	2194926;2195271;2196119	GTC	GTC	GTC	GTC	GTC	GTC	GTC	GTC
A04	1270	2201318;2201569;2202064;2202588	TCAT	TCAT	TCAT	TCAT	TCAT	TCAT	TCAT	TCAT
A04	9761	2203625;2203853;2204790;2204811;2205040;2205786;2206331;2206415;2206589;2206717;2207867;2208246;2208812;2209379;2209391;2209985;2210191;2210512;2210555;2211688;2211724;2212379;2212486;2212637;2213386	TGTGCTATTTGGAAATATATTGCAC	TGTGCTATTTGGAAATATATTGCAC	TGTGCTATTTGGAAATATATTGCAC	TGTGCTATTTGGAAATATATTGCAC	TGTGCTATTTGGAAATATATTGCAC	TGTGCTATTTGGAAATATATTGCAC	TGTGCTATTTGGAAATATATTGCAC	TGTGCTATTTGGAAATATATTGCAC
A04	288	2214992;2215151;2215280	TCT	TCT	TCT	TCT	TCT	TCT	TCT	TCT
A04	186	2215540;2215612;2215726	WRM	WRM	WRM	WRM	WRM	WRM	WRM	WRM
A04	7716	2231168;2231790;2231911;2232390;2232467;2232541;2232897;2233177;2233776;2234048;2234121;2234367;2234617;2235705;2235713;2235886;2235949;2235979;2236180;2236255;2236324;2236489;2236802;2236844;2236898;2237425;2237847;2238057;2238266;2238631;2238799;2238884	ATTCTAGAAATATTTATTAAATTTTCATGAGT	ATTCTAGAAATATTTATTAAATTTTCATGAGT	ATTCTAGAAATATTTATTAAATTTTCATGAGT	ATTCTAGAAATATTTATTAAATTTTCATGAGT	ATTCTAGAAATATTTATTAAATTTTCATGAGT	ATTCTAGAAATATTTATTAAATTTTCATGAGT	ATTCTAGAAATATTTATTAAATTTTCATGAGT	ATTCTAGAAATATTTATTAAATTTTCATGAGT
A04	2626	2341239;2341487;2341655;2343865	TCAA	TCAA	TCAA	TCAA	TCAA	TCAA	TCAA	TCAA
A04	263	3262651;3262914	RS	RS	RS	RS	RS	RS	RS	RS
A04	275	3688944;3689212;3689219	RYR	RYR	RYR	RYR	RYR	RYR	RYR	RYR
A04	9376	4550809;4550884;4551652;4551655;4552031;4555071;4555164;4556448;4557575;4557747;4557995;4558915;4559253;4559597;4559691;4559920;4560128;4560185	TTTTCAGCAGCATTATGT	TTTTCAGCAGCATTATGT	TTTTCAGCAGCATTATGT	TTTTCAGCAGCATTATGT	TTTTCAGCAGCATTATGT	TTTTCAGCAGCATTATGT	TTTTCAGCAGCATTATGT	TTTTCAGCAGCATTATGT
A04	5936	4561045;4561585;4563178;4563423;4563528;4563716;4563935;4563972;4565204;4565322;4565486;4565798;4565970;4565977;4566110;4566981	AATTTTTTTCATAAGA	AATTTTTTTCATAAGA	AATTTTTTTCATAAGA	AATTTTTTTCATAAGA	AATTTTTTTCATAAGA	AATTTTTTTCATAAGA	AATTTTTTTCATAAGA	AATTTTTTTCATAAGA
A04	430	4588779;4588818;4589023;4589209	ACAA	ACAA	ACAA	ACAA	ACAA	ACAA	ACAA	ACAA
A04	2428	4592606;4594980;4595031;4595034	ATAA	ATAA	ATAA	ATAA	ATAA	ATAA	ATAA	ATAA
A04	1239	4603699;4604129;4604163;4604880;4604938	GAGGA	GAGGA	GAGGA	GAGGA	GAGGA	GAGGA	GAGGA	GAGGA
A04	8164	4637527;4637554;4637999;4640102;4640137;4641196;4641499;4641813;4641817;4642623;4643079;4645194;4645602;4645641;4645691	ATTTCACATACCTGG	ATTTCACATACCTGG	ATTTCACATACCTGG	ATTTCACATACCTGG	ATTTCACATACCTGG	ATTTCACATACCTGG	ATTTCACATACCTGG	ATTTCACATACCTGG
A04	6074	4661325;4662863;4662994;4663307;4663635;4663795;4663995;4664403;4664622;4664686;4665069;4665495;4665597;4665637;4665854;4666210;4666280;4666464;4666707;4666711;4666956;4667158;4667192;4667399	TGCTTTAAACATTTTTTTCAAGTT	TGCTTTAAACATTTTTTTCAAGTT	TGCTTTAAACATTTTTTTCAAGTT	TGCTTTAAACATTTTTTTCAAGTT	TGCTTTAAACATTTTTTTCAAGTT	TGCTTTAAACATTTTTTTCAAGTT	TGCTTTAAACATTTTTTTCAAGTT	TGCTTTAAACATTTTTTTCAAGTT
A04	28848	4681318;4682378;4682410;4682633;4683060;4683693;4684183;4684541;4685405;4685721;4686117;4686795;4687272;4687838;4687852;4688244;4688290;4688822;4689049;4689769;4689915;4690014;4690015;4690366;4690447;4690602;4690794;4691424;4691983;4692035;4692112;4692556;4692888;4692933;4694002;4694081;4695026;4695289;4695478;4696018;4696160;4696958;4697340;4698359;4698912;4699119;4699135;4699663;4699833;4699911…	CTAATGTTGGGTTTATAGATTGTAAAATTAAGTATATGTATAATCAACAAAAAATAAACTTATACAAAATATAAAGA	CTAATGTTGGGTTTATAGATTGTAAAATTAAGTATATGTATAATCAACAAAAAATAAACTTATACAAAATATAAAGA	CTAATGTTGGGTTTATAGATTGTAAAATTAAGTATATGTATAATCAACAAAAAATAAACTTATACAAAATATAAAGA	CTAATGTTGGGTTTATAGATTGTAAAATTAAGTATATGTATAATCAACAAAAAATAAACTTATACAAAATATAAAGA	CTAATGTTGGGTTTATAGATTGTAAAATTAAGTATATGTATAATCAACAAAAAATAAACTTATACAAAATATAAAGA	CTAATGTTGGGTTTATAGATTGTAAAATTAAGTATATGTATAATCAACAAAAAATAAACTTATACAAAATATAAAGA	CTAATGTTGGGTTTATAGATTGTAAAATTAAGTATATGTATAATCAACAAAAAATAAACTTATACAAAATATAAAGA	CTAATGTTGGGTTTATAGATTGTAAAATTAAGTATATGTATAATCAACAAAAAATAAACTTATACAAAATATAAAGA
A04	3454	4719059;4719568;4719788;4720420;4720960;4721056;4721260;4721743;4722073;4722165;4722513	GCGGAGATGAG	GCGGAGATGAG	GCGGAGATGAG	GCGGAGATGAG	GCGGAGATGAG	GCGGAGATGAG	GCGGAGATGAG	GCGGAGATGAG
A04	9889	4792603;4792644;4792724;4792813;4793138;4793223;4793374;4793463;4793580;4793739;4794221;4794514;4794878;4795045;4795086;4795161;4795581;4796619;4797139;4797377;4797425;4800092;4800199;4800560;4801726;4801925;4802435;4802492	GTTCAATGACAGATAAATTACGTTTGAT	GTTCAATGACAGATAAATTACGTTTGAT	GTTCAATGACAGATAAATTACGTTTGAT	GTTCAATGACAGATAAATTACGTTTGAT	GTTCAATGACAGATAAATTACGTTTGAT	GTTCAATGACAGATAAATTACGTTTGAT	GTTCAATGACAGATAAATTACGTTTGAT	GTTCAATGACAGATAAATTACGTTTGAT
A04	2230	4849702;4851780;4851932	CTC	CTC	CTC	CTC	CTC	CTC	CTC	CTC
A04	3797	4939388;4939634;4939696;4940683;4940814;4940849;4941000;4941625;4942464;4942789;4942907;4943185	TTTCTATAATAC	TTTCTATAATAC	TTTCTATAATAC	TTTCTATAATAC	TTTCTATAATAC	TTTCTATAATAC	TTTCTATAATAC	TTTCTATAATAC
A04	402	4994777;4994921;4995179	RYR	RYR	RYR	RYR	RYR	RYR	RYR	RYR
A04	950	5217394;5217416;5218344	GGA	GGA	GGA	GGA	GGA	GGA	GGA	GGA
A04	636	6217905;6218342;6218541	GCT	GCT	GCT	GCT	GCT	GCT	GCT	GCT
A04	3485	6220839;6222288;6224324	ACT	ACT	ACT	ACT	ACT	ACT	ACT	ACT
A04	813	6808087;6808512;6808742;6808900	GCGA	GCGA	GCGA	GCGA	GCGA	GCGA	GCGA	GCGA
A04	588	6829551;6829759;6830139	ATC	ATC	ATC	ATC	ATC	ATC	ATC	ATC
A04	1244	6849017;6850261	AT	AT	AT	AT	AT	AT	AT	AT
A04	662	6859926;6860515;6860540;6860588	ACTG	ACTG	ACTG	ACTG	ACTG	ACTG	ACTG	ACTG
A04	6934	6861845;6861940;6862916;6863291;6864071;6864217;6864592;6865058;6865163;6865231;6865264;6865311;6865574;6865595;6866178;6866341;6866525;6866650;6866728;6866807;6868191;6868424;6868779	CAAAGTAGGGCACCGCCTTAAAC	CAAAGTAGGGCACCGCCTTAAAC	CAAAGTAGGGCACCGCCTTAAAC	CAAAGTAGGGCACCGCCTTAAAC	CAAAGTAGGGCACCGCCTTAAAC	CAAAGTAGGGCACCGCCTTAAAC	CAAAGTAGGGCACCGCCTTAAAC	CAAAGTAGGGCACCGCCTTAAAC
A04	226	6870035;6870056;6870221;6870261	GTGT	GTGT	GTGT	GTGT	GTGT	GTGT	GTGT	GTGT
A04	158	7179253;7179411	YY	YY	YY	YY	YY	YY	YY	YY
A04	4094	7246123;7246364;7246386;7246399;7246568;7246852;7247114;7247199;7247373;7247385;7247694;7247802;7248066;7248143;7248792;7248819;7249140;7249598;7249638;7249874;7249895;7249942;7250217	CTGATGCTGAGTCTTATTGCCAT	CTGATGCTGAGTCTTATTGCCAT	CTGATGCTGAGTCTTATTGCCAT	CTGATGCTGAGTCTTATTGCCAT	CTGATGCTGAGTCTTATTGCCAT	CTGATGCTGAGTCTTATTGCCAT	CTGATGCTGAGTCTTATTGCCAT	CTGATGCTGAGTCTTATTGCCAT
A04	422	7256886;7257181;7257308	AAC	AAC	AAC	AAC	AAC	AAC	AAC	AAC
A04	437	7516833;7516980;7517155;7517270	TCGA	TCGA	TCGA	TCGA	TCGA	TCGA	TCGA	TCGA
A04	11212	7540126;7543269;7543620;7543652;7543670;7543800;7543862;7544867;7544978;7545421;7545531;7545666;7545828;7545971;7546024;7546053;7546148;7546191;7546369;7546520;7547477;7547601;7548266;7548440;7548560;7548917;7548962;7549342;7549347;7549401;7549720;7550235;7550522;7550702;7551338	AATACTGTTTTGAGAGTATGGTCAAGTAAATGTCG	AATACTGTTTTGAGAGTATGGTCAAGTAAATGTCG	AATACTGTTTTGAGAGTATGGTCAAGTAAATGTCG	AATACTGTTTTGAGAGTATGGTCAAGTAAATGTCG	AATACTGTTTTGAGAGTATGGTCAAGTAAATGTCG	AATACTGTTTTGAGAGTATGGTCAAGTAAATGTCG	AATACTGTTTTGAGAGTATGGTCAAGTAAATGTCG	AATACTGTTTTGAGAGTATGGTCAAGTAAATGTCG
A04	2843	7574650;7577054;7577192;7577493	CTGC	CTGC	CTGC	CTGC	CTGC	CTGC	CTGC	CTGC
A04	1236	7663935;7664195;7664787;7665171	CGAA	CGAA	CGAA	CGAA	CGAA	CGAA	CGAA	CGAA
A04	4933	7672825;7673429;7673443;7673512;7673562;7674170;7674238;7674284;7674679;7675397;7675929;7676049;7676067;7676224;7676246;7676735;7676751;7676805;7677758	TCAAGTATATACTGTCGAC	TCAAGTATATACTGTCGAC	TCAAGTATATACTGTCGAC	TCAAGTATATACTGTCGAC	TCAAGTATATACTGTCGAC	TCAAGTATATACTGTCGAC	TCAAGTATATACTGTCGAC	TCAAGTATATACTGTCGAC
A04	4999	7931350;7931571;7931686;7932352;7934429;7934433;7934534;7934736;7935753;7935994;7936010;7936192;7936349	ACCCTGCTTACTA	ACCCTGCTTACTA	ACCCTGCTTACTA	ACCCTGCTTACTA	ACCCTGCTTACTA	ACCCTGCTTACTA	ACCCTGCTTACTA	ACCCTGCTTACTA
A04	117	8003111;8003143;8003228	AGA	AGA	AGA	AGA	AGA	AGA	AGA	AGA
A04	150	8825696;8825747;8825753;8825846	RKRR	RKRR	RKRR	RKRR	RKRR	RKRR	RKRR	RKRR
A04	448	10626717;10627003;10627165	YYY	YYY	YYY	YYY	YYY	YYY	YYY	YYY
A04	6343	12440546;12446538;12446655;12446676;12446851;12446889	RKRRRR	RKRRRR	RKRRRR	RKRRRR	RKRRRR	RKRRRR	RKRRRR	RKRRRR
A04	539	13069678;13069734;13069777;13069779;13069868;13069978;13069986;13070169;13070211;13070217	YMWMRKYYMR	YMWMRKYYMR	YMWMRKYYMR	YMWMRKYYMR	YMWMRKYYMR	YMWMRKYYMR	YMWMRKYYMR	YMWMRKYYMR
A04	164	13252882;13253046	RK	RK	RK	RK	RK	RK	RK	RK
A04	120	13436343;13436363;13436463	CAG	CAG	CAG	CAG	CAG	CAG	CAG	CAG
A04	88	15739666;15739754	RK	RK	RK	RK	RK	RK	RK	RK
A04	444	15904972;15905059;15905416	RYY	RYY	RYY	RYY	RYY	RYY	RYY	RYY
A04	709	17055955;17056151;17056165;17056531;17056543;17056617;17056618;17056664	KWRWWYYM	KWRWWYYM	KWRWWYYM	KWRWWYYM	KWRWWYYM	KWRWWYYM	KWRWWYYM	KWRWWYYM
A04	296	18099436;18099441;18099732	RWM	RWM	RWM	RWM	RWM	RWM	RWM	RWM
A04	347	18891436;18891623;18891783	RMR	RMR	RMR	RMR	RMR	RMR	RMR	RMR
A04	2496	19135926;19136236;19138374;19138422	YRYR	YRYR	YRYR	YRYR	YRYR	YRYR	YRYR	YRYR
A04	2965	19627112;19627140;19630077	MYY	MYY	MYY	MYY	MYY	MYY	MYY	MYY
A04	211	20281589;20281721;20281800	YYY	YYY	YYY	YYY	YYY	YYY	YYY	YYY
A04	151	20290008;20290159	RR	RR	RR	RR	RR	RR	RR	RR
A04	135	20424582;20424717	YY	YY	YY	YY	YY	YY	YY	YY
A04	732	21164579;21164976;21165311	SYR	SYR	SYR	SYR	SYR	SYR	SYR	SYR
A04	126	22160442;22160459;22160543;22160568	TCCT	TCCT	TCCT	TCCT	TCCT	TCCT	TCCT	TCCT
A04	125	22330336;22330382;22330461	YRS	YRS	YRS	YRS	YRS	YRS	YRS	YRS
A04	1277	23273650;23273752;23273849;23273992;23274116;23274440;23274927	WWYRMYR	WWYRMYR	WWYRMYR	WWYRMYR	WWYRMYR	WWYRMYR	WWYRMYR	WWYRMYR
A04	121	23489407;23489473;23489528	RRR	RRR	RRR	RRR	RRR	RRR	RRR	RRR
A04	326	24162575;24162597;24162643;24162720;24162745;24162860;24162901	YRMKRYY	YRMKRYY	YRMKRYY	YRMKRYY	YRMKRYY	YRMKRYY	YRMKRYY	YRMKRYY
A04	67	25607357;25607424	RR	RR	RR	RR	RR	RR	RR	RR
A04	191	25855210;25855305;25855401	RMY	RMY	RMY	RMY	RMY	RMY	RMY	RMY
A04	357	26656614;26656661;26656971	KYY	KYY	KYY	KYY	KYY	KYY	KYY	KYY
A04	431	26732659;26732663;26733090	MRR	MRR	MRR	MRR	MRR	MRR	MRR	MRR
A04	61	27080873;27080934	YM	YM	YM	YM	YM	YM	YM	YM
A04	225	27342610;27342623;27342768;27342774;27342835	RMKMM	RMKMM	RMKMM	RMKMM	RMKMM	RMKMM	RMKMM	RMKMM
A04	525	27391273;27391759;27391798	YYR	YYR	YYR	YYR	YYR	YYR	YYR	YYR
A04	1336	28713867;28714362;28714634;28715203	AACA	AACA	AACA	AACA	AACA	AACA	AACA	AACA
A04	846	29296638;29296884;29297147;29297210;29297484	WYWYR	WYWYR	WYWYR	WYWYR	WYWYR	WYWYR	WYWYR	WYWYR
A04	72	30331272;30331279;30331344	YKR	YKR	YKR	YKR	YKR	YKR	YKR	YKR
A04	307	34484115;34484299;34484422	RMR	RMR	RMR	RMR	RMR	RMR	RMR	RMR
A04	100	35482485;35482585	RY	RY	RY	RY	RY	RY	RY	RY
A04	730	36527001;36527643;36527731	YYR	YYR	YYR	YYR	YYR	YYR	YYR	YYR
A04	321	36596921;36597215;36597242	YMM	YMM	YMM	YMM	YMM	YMM	YMM	YMM
A04	339	37494021;37494142;37494158;37494308;37494360	SYYYR	SYYYR	SYYYR	SYYYR	SYYYR	SYYYR	SYYYR	SYYYR
A04	80	38273289;38273292;38273369	CAT	CAT	CAT	CAT	CAT	CAT	CAT	CAT
A04	538	38388056;38388073;38388594	YYK	YYK	YYK	YYK	YYK	YYK	YYK	YYK
A04	1160	40255946;40255962;40256052;40256083;40256119;40256164;40256310;40256430;40256753;40256771;40257106	YRYSYSWRRRY	YRYSYSWRRRY	YRYSYSWRRRY	YRYSYSWRRRY	YRYSYSWRRRY	YRYSYSWRRRY	YRYSYSWRRRY	YRYSYSWRRRY
A04	89	45676282;45676371	WM	WM	WM	WM	WM	WM	WM	WM
A04	759	46535662;46535819;46535833;46535921;46536366;46536387;46536421	KMRKMRK	KMRKMRK	KMRKMRK	KMRKMRK	KMRKMRK	KMRKMRK	KMRKMRK	KMRKMRK
A04	400	46554615;46554634;46554934;46554996;46555015	ATCAT	ATCAT	ATCAT	ATCAT	ATCAT	ATCAT	ATCAT	ATCAT
A04	363	47182263;47182299;47182626	RWY	RWY	RWY	RWY	RWY	RWY	RWY	RWY
A04	62	48170704;48170766	RR	RR	RR	RR	RR	RR	RR	RR
A04	3275	49401160;49401207;49404435	RMK	RMK	RMK	RMK	RMK	RMK	RMK	RMK
A04	612	49952472;49953084	YM	YM	YM	YM	YM	YM	YM	YM
A04	259	50073757;50074016	RM	RM	RM	RM	RM	RM	RM	RM
A04	345	50166881;50166978;50167226	YRR	YRR	YRR	YRR	YRR	YRR	YRR	YRR
A04	605	51925071;51925279;51925676	CAT	CAT	CAT	CAT	CAT	CAT	CAT	CAT
A04	3010	54029017;54030638;54032027	CAT	CAT	CAT	CAT	CAT	CAT	CAT	CAT
A04	1753	54032119;54032496;54033592;54033593;54033872	AGTTA	AGTTA	AGTTA	AGTTA	AGTTA	AGTTA	AGTTA	AGTTA
A04	102	54057183;54057283;54057285	YWY	YWY	YWY	YWY	YWY	YWY	YWY	YWY
A04	2255	56343804;56346059	WM	WM	WM	WM	WM	WM	WM	WM
A04	286	57674899;57675185	RY	RY	RY	RY	RY	RY	RY	RY
A04	4939	59348848;59351014;59351059;59351081;59351276;59351466;59351651;59352004;59352251;59352400;59353787	ATAAAATTACA	ATAAAATTACA	ATAAAATTACA	ATAAAATTACA	ATAAAATTACA	ATAAAATTACA	ATAAAATTACA	ATAAAATTACA
A04	15982	59357594;59357639;59358151;59358384;59358555;59358782;59358797;59359000;59359016;59359052;59359178;59359545;59359686;59359934;59361613;59362243;59362658;59363590;59365198;59368622;59369590;59369907;59369911;59370059;59371038;59372824;59373176;59373482;59373576	AAGTTCTAAGATATAAATTTTGGAACCCA	AAGTTCTAAGATATAAATTTTGGAACCCA	AAGTTCTAAGATATAAATTTTGGAACCCA	AAGTTCTAAGATATAAATTTTGGAACCCA	AAGTTCTAAGATATAAATTTTGGAACCCA	AAGTTCTAAGATATAAATTTTGGAACCCA	AAGTTCTAAGATATAAATTTTGGAACCCA	AAGTTCTAAGATATAAATTTTGGAACCCA
A04	4999	59375668;59376003;59376162;59376467;59376871;59376936;59377412;59377441;59377453;59377495;59377920;59377949;59377979;59378089;59378173;59378514;59378768;59378962;59378970;59380667	ATATACCTACTTGCCTACAA	ATATACCTACTTGCCTACAA	ATATACCTACTTGCCTACAA	ATATACCTACTTGCCTACAA	ATATACCTACTTGCCTACAA	ATATACCTACTTGCCTACAA	ATATACCTACTTGCCTACAA	ATATACCTACTTGCCTACAA
A04	1442	59399020;59399338;59400073;59400462	GTGC	GTGC	GTGC	GTGC	GTGC	GTGC	GTGC	GTGC
A04	2142	59703191;59704381;59704427;59705333	TAAT	TAAT	TAAT	TAAT	TAAT	TAAT	TAAT	TAAT
A04	5929	59726720;59727463;59727904;59732649	TGTC	TGTC	TGTC	TGTC	TGTC	TGTC	TGTC	TGTC
A04	600	59733068;59733593;59733668	TTT	TTT	TTT	TTT	TTT	TTT	TTT	TTT
A04	330	59737223;59737402;59737553	GAA	GAA	GAA	GAA	GAA	GAA	GAA	GAA
A04	543	59747920;59748138;59748225;59748463	TAAT	TAAT	TAAT	TAAT	TAAT	TAAT	TAAT	TAAT
A04	3627	59752388;59752691;59753396;59756015	TGGA	TGGA	TGGA	TGGA	TGGA	TGGA	TGGA	TGGA
A04	327	59772830;59772893;59773157	KKY	KKY	KKY	KKY	KKY	KKY	KKY	KKY
A04	6750	59797970;59798372;59798379;59798478;59799550;59799658;59800375;59800629;59801744;59801828;59803189;59803357;59803430;59803619;59803688;59803689;59803864;59803885;59804204;59804264;59804285;59804390;59804478;59804484;59804651;59804720	GATACTTCACGCTAGCAGCCACGCCT	GATACTTCACGCTAGCAGCCACGCCT	GATACTTCACGCTAGCAGCCACGCCT	GATACTTCACGCTAGCAGCCACGCCT	GATACTTCACGCTAGCAGCCACGCCT	GATACTTCACGCTAGCAGCCACGCCT	GATACTTCACGCTAGCAGCCACGCCT	GATACTTCACGCTAGCAGCCACGCCT
A04	2186	59807519;59808434;59808610;59809705	GTAA	GTAA	GTAA	GTAA	GTAA	GTAA	GTAA	GTAA
A04	4282	59812215;59812446;59812739;59813132;59813391;59814673;59814823;59814847;59815513;59815878;59816467;59816497	CCTATCAAGAAC	CCTATCAAGAAC	CCTATCAAGAAC	CCTATCAAGAAC	CCTATCAAGAAC	CCTATCAAGAAC	CCTATCAAGAAC	CCTATCAAGAAC
A04	1953	59874821;59874934;59874955;59876774	CTCT	CTCT	CTCT	CTCT	CTCT	CTCT	CTCT	CTCT
A04	2294	60235276;60235517;60235646;60236319;60236332;60236336;60236365;60236400;60236486;60236624;60236667;60236855;60237063;60237138;60237219;60237367;60237570	CTTAGTCGCTGATGTTC	CTTAGTCGCTGATGTTC	CTTAGTCGCTGATGTTC	CTTAGTCGCTGATGTTC	CTTAGTCGCTGATGTTC	CTTAGTCGCTGATGTTC	CTTAGTCGCTGATGTTC	CTTAGTCGCTGATGTTC
A04	2884	60451066;60452082;60453689;60453950	CGTT	CGTT	CGTT	CGTT	CGTT	CGTT	CGTT	CGTT
A04	1069	60457243;60457327;60458312	CAT	CAT	CAT	CAT	CAT	CAT	CAT	CAT
A04	3423	60460007;60463430	YR	YR	YR	YR	YR	YR	YR	YR
A04	998	60497805;60497970;60498803	CAC	CAC	CAC	CAC	CAC	CAC	CAC	CAC
A04	91	60686052;60686090;60686143	GGT	GGT	GGT	GGT	GGT	GGT	GGT	GGT
A04	3927	61198506;61199593;61199901;61200520;61201379;61202038;61202390;61202433	TATCTTGC	TATCTTGC	TATCTTGC	TATCTTGC	TATCTTGC	TATCTTGC	TATCTTGC	TATCTTGC
A04	85	61220324;61220409	KR	KR	KR	KR	KR	KR	KR	KR
A04	69	61220623;61220692	YM	YM	YM	YM	YM	YM	YM	YM
A04	15055	61289742;61293713;61293714;61294160;61294619;61294781;61295501;61295816;61296613;61297431;61297648;61297978;61298152;61298772;61299037;61299086;61299307;61300250;61300416;61302495;61303142;61303168;61303876;61303902;61304296;61304430;61304435;61304580;61304683;61304797	CCTCCTCTAATAACTATAATTATATTGAGA	CCTCCTCTAATAACTATAATTATATTGAGA	CCTCCTCTAATAACTATAATTATATTGAGA	CCTCCTCTAATAACTATAATTATATTGAGA	CCTCCTCTAATAACTATAATTATATTGAGA	CCTCCTCTAATAACTATAATTATATTGAGA	CCTCCTCTAATAACTATAATTATATTGAGA	CCTCCTCTAATAACTATAATTATATTGAGA
A04	661	62286301;62286896;62286962	GGT	GGT	GGT	GGT	GGT	GGT	GGT	GGT
A05	891	78759989;78760191;78760255;78760880	AGAT	AGAT	AGAT	AGAT	AGAT	AGAT	AGAT	AGAT
A05	11484	78762258;78762405;78762567;78762870;78762941;78763458;78764918;78765112;78765183;78767156;78768224;78768774;78769096;78769659;78770079;78770561;78770621;78770684;78770796;78771632;78771730;78771921;78772169;78772183;78772377;78773235;78773271;78773742	ATCGATTTTAGTAGTTACTCCAATTATT	ATCGATTTTAGTAGTTACTCCAATTATT	ATCGATTTTAGTAGTTACTCCAATTATT	ATCGATTTTAGTAGTTACTCCAATTATT	ATCGATTTTAGTAGTTACTCCAATTATT	ATCGATTTTAGTAGTTACTCCAATTATT	ATCGATTTTAGTAGTTACTCCAATTATT	ATCGATTTTAGTAGTTACTCCAATTATT
A05	75	78780424;78780499	RY	RY	RY	RY	RY	RY	RY	RY
A05	11444	78787607;78788392;78788829;78788961;78789408;78789702;78789750;78790249;78790345;78790453;78790737;78790993;78792137;78792379;78793737;78793779;78794381;78794516;78794991;78795259;78795384;78795497;78795628;78796610;78796768;78796843;78796985;78797599;78797748;78797771;78798048;78798097;78798224;78798244;78798347;78798380;78798525;78798771;78798777;78799051	TAATCATTGTAAAGAAATAATACTTAGAACATTTATAAAG	TAATCATTGTAAAGAAATAATACTTAGAACATTTATAAAG	TAATCATTGTAAAGAAATAATACTTAGAACATTTATAAAG	TAATCATTGTAAAGAAATAATACTTAGAACATTTATAAAG	TAATCATTGTAAAGAAATAATACTTAGAACATTTATAAAG	TAATCATTGTAAAGAAATAATACTTAGAACATTTATAAAG	TAATCATTGTAAAGAAATAATACTTAGAACATTTATAAAG	TAATCATTGTAAAGAAATAATACTTAGAACATTTATAAAG
A05	266	78956854;78957002;78957120	AGA	AGA	AGA	AGA	AGA	AGA	AGA	AGA
A05	13227	78989471;78989688;78989876;78990384;78990540;78990915;78991480;78992132;78992165;78992234;78993464;78993641;78993759;78994253;78994601;78994700;78994777;78994790;78995250;78995363;78997146;78997282;78997385;78998168;78998434;78998560;78999258;78999509;78999774;79000020;79000209;79000690;79002077;79002402;79002526;79002619;79002698	ATTGTGCATATATGGTTCACTCCGATTATTCTTTAAT	ATTGTGCATATATGGTTCACTCCGATTATTCTTTAAT	ATTGTGCATATATGGTTCACTCCGATTATTCTTTAAT	ATTGTGCATATATGGTTCACTCCGATTATTCTTTAAT	ATTGTGCATATATGGTTCACTCCGATTATTCTTTAAT	ATTGTGCATATATGGTTCACTCCGATTATTCTTTAAT	ATTGTGCATATATGGTTCACTCCGATTATTCTTTAAT	ATTGTGCATATATGGTTCACTCCGATTATTCTTTAAT
A05	782	79009903;79010081;79010196;79010685	GTAA	GTAA	GTAA	GTAA	GTAA	GTAA	GTAA	GTAA
A05	1510	79022122;79022512;79022696;79023632	GCAG	GCAG	GCAG	GCAG	GCAG	GCAG	GCAG	GCAG
A05	2542	79041230;79041265;79041453;79041937;79042058;79042085;79042159;79042352;79042888;79043487;79043609;79043700;79043772	TTGTCTTATATGA	TTGTCTTATATGA	TTGTCTTATATGA	TTGTCTTATATGA	TTGTCTTATATGA	TTGTCTTATATGA	TTGTCTTATATGA	TTGTCTTATATGA
A05	167	79046348;79046363;79046459;79046515	ATCT	ATCT	ATCT	ATCT	ATCT	ATCT	ATCT	ATCT
A05	11223	79097119;79097653;79098756;79100109;79100274;79101433;79102001;79103691;79104924;79105212;79105809;79105906;79106060;79107608;79107634;79107962;79108342	TTTTTAATATGTTTACA	TTTTTAATATGTTTACA	TTTTTAATATGTTTACA	TTTTTAATATGTTTACA	TTTTTAATATGTTTACA	TTTTTAATATGTTTACA	TTTTTAATATGTTTACA	TTTTTAATATGTTTACA
A05	16876	79185206;79187143;79187745;79188341;79188437;79188589;79188770;79189046;79189628;79191137;79191384;79191435;79192418;79193443;79195466;79195700;79197813;79198364;79198960;79199329;79200321;79200334;79201093;79201389;79201420;79201475;79202082	CAATTCCTACGGCAAGAGTACCTAGCC	CAATTCCTACGGCAAGAGTACCTAGCC	CAATTCCTACGGCAAGAGTACCTAGCC	CAATTCCTACGGCAAGAGTACCTAGCC	CAATTCCTACGGCAAGAGTACCTAGCC	CAATTCCTACGGCAAGAGTACCTAGCC	CAATTCCTACGGCAAGAGTACCTAGCC	CAATTCCTACGGCAAGAGTACCTAGCC
A05	57	79203120;79203173;79203177	YYY	YYY	YYY	YYY	YYY	YYY	YYY	YYY
A05	2461	79208358;79208790;79208802;79210819	GACT	GACT	GACT	GACT	GACT	GACT	GACT	GACT
A05	4414	79266539;79266892;79267276;79270389;79270604;79270953	TGTTTT	TGTTTT	TGTTTT	TGTTTT	TGTTTT	TGTTTT	TGTTTT	TGTTTT
A05	5197	79289232;79289476;79289484;79289822;79289843;79290083;79290203;79290775;79291077;79291544;79291802;79292047;79292316;79292370;79292579;79292597;79293936;79294024;79294428;79294429	AGAATTGGTCATATAATAGG	AGAATTGGTCATATAATAGG	AGAATTGGTCATATAATAGG	AGAATTGGTCATATAATAGG	AGAATTGGTCATATAATAGG	AGAATTGGTCATATAATAGG	AGAATTGGTCATATAATAGG	AGAATTGGTCATATAATAGG
A05	158	79324237;79324330;79324395	AAG	AAG	AAG	AAG	AAG	AAG	AAG	AAG
A05	20998	79359832;79359934;79360199;79360215;79360307;79360586;79361071;79361413;79361684;79361771;79362404;79362417;79362529;79362581;79362864;79363662;79364220;79364725;79364914;79365117;79365582;79365769;79365771;79365805;79366767;79366934;79367785;79367882;79368657;79368667;79368846;79368939;79369989;79370782;79370874;79371122;79371464;79371877;79372140;79372278;79372903;79374745;79375054;79375122;793…	CTCCTTCTTGTATTTACTATCAACGTGTTTATATAAATTTATAATAATTCTACAAT	CTCCTTCTTGTATTTACTATCAACGTGTTTATATAAATTTATAATAATTCTACAAT	CTCCTTCTTGTATTTACTATCAACGTGTTTATATAAATTTATAATAATTCTACAAT	CTCCTTCTTGTATTTACTATCAACGTGTTTATATAAATTTATAATAATTCTACAAT	CTCCTTCTTGTATTTACTATCAACGTGTTTATATAAATTTATAATAATTCTACAAT	CTCCTTCTTGTATTTACTATCAACGTGTTTATATAAATTTATAATAATTCTACAAT	CTCCTTCTTGTATTTACTATCAACGTGTTTATATAAATTTATAATAATTCTACAAT	CTCCTTCTTGTATTTACTATCAACGTGTTTATATAAATTTATAATAATTCTACAAT
A05	4598	79384769;79387437;79387473;79388321;79388361;79388402;79388462;79388972;79389009;79389171;79389204;79389311;79389367	CTGAACTATTAAG	CTGAACTATTAAG	CTGAACTATTAAG	CTGAACTATTAAG	CTGAACTATTAAG	CTGAACTATTAAG	CTGAACTATTAAG	CTGAACTATTAAG
A05	21004	79390015;79390116;79390117;79390682;79391455;79391578;79392171;79392175;79392247;79392610;79392633;79392941;79393704;79393859;79394007;79394276;79394321;79394424;79394545;79395351;79395480;79395630;79396033;79396299;79396459;79396600;79397702;79397741;79397745;79397851;79398340;79398483;79398552;79399032;79399264;79399617;79399627;79399640;79400044;79400379;79400499;79400638;79401269;79401608;794…	AAAATTAAATATAAACAGACAGATCTGTTCCGTATTCCTTTATTGTTTTTAAAAGATTACTTTAAAAACGATTTTGCTAAAAAT	AAAATTAAATATAAACAGACAGATCTGTTCCGTATTCCTTTATTGTTTTTAAAAGATTACTTTAAAAACGATTTTGCTAAAAAT	AAAATTAAATATAAACAGACAGATCTGTTCCGTATTCCTTTATTGTTTTTAAAAGATTACTTTAAAAACGATTTTGCTAAAAAT	AAAATTAAATATAAACAGACAGATCTGTTCCGTATTCCTTTATTGTTTTTAAAAGATTACTTTAAAAACGATTTTGCTAAAAAT	AAAATTAAATATAAACAGACAGATCTGTTCCGTATTCCTTTATTGTTTTTAAAAGATTACTTTAAAAACGATTTTGCTAAAAAT	AAAATTAAATATAAACAGACAGATCTGTTCCGTATTCCTTTATTGTTTTTAAAAGATTACTTTAAAAACGATTTTGCTAAAAAT	AAAATTAAATATAAACAGACAGATCTGTTCCGTATTCCTTTATTGTTTTTAAAAGATTACTTTAAAAACGATTTTGCTAAAAAT	AAAATTAAATATAAACAGACAGATCTGTTCCGTATTCCTTTATTGTTTTTAAAAGATTACTTTAAAAACGATTTTGCTAAAAAT
A05	3316	79421221;79421637;79421760;79421923;79422146;79422236;79422977;79423934;79424296;79424428;79424537	AAAATATTAGA	AAAATATTAGA	AAAATATTAGA	AAAATATTAGA	AAAATATTAGA	AAAATATTAGA	AAAATATTAGA	AAAATATTAGA
A05	8660	79425390;79425635;79425713;79425989;79426342;79426929;79427353;79427358;79427405;79427751;79427822;79428248;79428382;79428544;79428629;79428682;79428751;79429504;79430651;79430752;79430948;79431343;79431536;79431604;79431889;79432095;79432476;79432493;79432515;79432858;79432933;79433098;79433277;79433468;79433594;79433770;79434050	AATACCAATTTACAATAAATATTATATAGGGTTTTCA	AATACCAATTTACAATAAATATTATATAGGGTTTTCA	AATACCAATTTACAATAAATATTATATAGGGTTTTCA	AATACCAATTTACAATAAATATTATATAGGGTTTTCA	AATACCAATTTACAATAAATATTATATAGGGTTTTCA	AATACCAATTTACAATAAATATTATATAGGGTTTTCA	AATACCAATTTACAATAAATATTATATAGGGTTTTCA	AATACCAATTTACAATAAATATTATATAGGGTTTTCA
A05	397	79456446;79456793;79456843	TCC	TCC	TCC	TCC	TCC	TCC	TCC	TCC
A05	146	79464084;79464159;79464195;79464230	TTTT	TTTT	TTTT	TTTT	TTTT	TTTT	TTTT	TTTT
A05	1771	79474680;79474691;79475183;79475237;79475552;79475572;79475660;79475686;79475815;79475878;79475971;79475975;79476046;79476082;79476104;79476269;79476366;79476451	ATATTAGATTGTTTTAAC	ATATTAGATTGTTTTAAC	ATATTAGATTGTTTTAAC	ATATTAGATTGTTTTAAC	ATATTAGATTGTTTTAAC	ATATTAGATTGTTTTAAC	ATATTAGATTGTTTTAAC	ATATTAGATTGTTTTAAC
A05	7178	79498030;79498232;79498480;79498494;79498577;79499218;79499484;79499865;79500380;79500396;79500577;79501291;79501364;79501377;79501667;79501840;79501983;79502183;79502312;79502511;79502947;79502963;79503204;79503255;79503349;79503908;79503921;79504284;79504693;79504754;79504981;79505055;79505175;79505208	TACAGCATCTTAGAGTAGTTAAGTGTAAAAACGG	TACAGCATCTTAGAGTAGTTAAGTGTAAAAACGG	TACAGCATCTTAGAGTAGTTAAGTGTAAAAACGG	TACAGCATCTTAGAGTAGTTAAGTGTAAAAACGG	TACAGCATCTTAGAGTAGTTAAGTGTAAAAACGG	TACAGCATCTTAGAGTAGTTAAGTGTAAAAACGG	TACAGCATCTTAGAGTAGTTAAGTGTAAAAACGG	TACAGCATCTTAGAGTAGTTAAGTGTAAAAACGG
A05	2804	79506270;79506336;79506645;79506757;79506789;79506875;79507439;79507537;79507565;79507703;79508296;79508851;79509074	ATATTAACAACTC	ATATTAACAACTC	ATATTAACAACTC	ATATTAACAACTC	ATATTAACAACTC	ATATTAACAACTC	ATATTAACAACTC	ATATTAACAACTC
A05	1491	79563569;79563738;79563786;79563983;79564138;79564350;79564952;79565060	GTTAATAA	GTTAATAA	GTTAATAA	GTTAATAA	GTTAATAA	GTTAATAA	GTTAATAA	GTTAATAA
A05	4992	79607044;79607222;79607499;79607683;79608175;79608290;79608297;79608348;79610387;79611595;79611925;79611948;79612036	AGTTTTACTGCAT	AGTTTTACTGCAT	AGTTTTACTGCAT	AGTTTTACTGCAT	AGTTTTACTGCAT	AGTTTTACTGCAT	AGTTTTACTGCAT	AGTTTTACTGCAT
A05	7209	79632285;79633793;79634966;79635208;79635216;79635580;79635594;79636415;79636463;79636827;79636919;79637297;79637344;79637608;79637715;79638472;79639494	TTATTCTAAAACAATAA	TTATTCTAAAACAATAA	TTATTCTAAAACAATAA	TTATTCTAAAACAATAA	TTATTCTAAAACAATAA	TTATTCTAAAACAATAA	TTATTCTAAAACAATAA	TTATTCTAAAACAATAA
A05	1307	79639743;79640221;79640704;79641050	TTCA	TTCA	TTCA	TTCA	TTCA	TTCA	TTCA	TTCA
A05	5134	79641671;79641956;79642014;79643467;79644286;79644740;79644822;79645096;79645358;79646805	TTTCTATCCC	TTTCTATCCC	TTTCTATCCC	TTTCTATCCC	TTTCTATCCC	TTTCTATCCC	TTTCTATCCC	TTTCTATCCC
A05	1005	79740668;79740767;79741563;79741673	ATGT	ATGT	ATGT	ATGT	ATGT	ATGT	ATGT	ATGT
A05	15059	79743417;79743940;79744328;79744459;79744631;79744709;79745027;79745143;79747937;79748752;79750053;79757750;79758018;79758476	TCATGATCTTATTA	TCATGATCTTATTA	TCATGATCTTATTA	TCATGATCTTATTA	TCATGATCTTATTA	TCATGATCTTATTA	TCATGATCTTATTA	TCATGATCTTATTA
A05	5493	79768420;79768973;79769284;79769450;79770397;79770567;79772068;79772136;79772270;79772431;79773913	TTGTAAAAACA	TTGTAAAAACA	TTGTAAAAACA	TTGTAAAAACA	TTGTAAAAACA	TTGTAAAAACA	TTGTAAAAACA	TTGTAAAAACA
A05	4376	79992667;79993040;79993180;79993198;79993358;79993470;79993523;79993696;79993709;79994276;79994456;79994577;79994947;79995088;79995268;79995561;79995585;79995760;79995886;79996053;79996091;79996373;79996471;79996919;79996967;79997043	TTTATAATCTGCATCAATTTGTGAAA	TTTATAATCTGCATCAATTTGTGAAA	TTTATAATCTGCATCAATTTGTGAAA	TTTATAATCTGCATCAATTTGTGAAA	TTTATAATCTGCATCAATTTGTGAAA	TTTATAATCTGCATCAATTTGTGAAA	TTTATAATCTGCATCAATTTGTGAAA	TTTATAATCTGCATCAATTTGTGAAA
A05	3628	79997335;79997839;79997908;79998455;79998763;79998787;79998920;79999070;79999197;79999928;80000963	CTACATTGAGA	CTACATTGAGA	CTACATTGAGA	CTACATTGAGA	CTACATTGAGA	CTACATTGAGA	CTACATTGAGA	CTACATTGAGA
A05	2146	80001421;80001816;80001864;80002054;80002294;80002452;80002454;80002557;80002766;80002920;80003155;80003260;80003326;80003345;80003469;80003567	TGGACATATCTGATTG	TGGACATATCTGATTG	TGGACATATCTGATTG	TGGACATATCTGATTG	TGGACATATCTGATTG	TGGACATATCTGATTG	TGGACATATCTGATTG	TGGACATATCTGATTG
A05	3267	80005238;80005586;80006188;80006212;80006497;80007257;80008505	AATCGTA	AATCGTA	AATCGTA	AATCGTA	AATCGTA	AATCGTA	AATCGTA	AATCGTA
A05	559	80010735;80011207;80011294	ATG	ATG	ATG	ATG	ATG	ATG	ATG	ATG
A05	1546	80011914;80012000;80012049;80013138;80013460	ATAGA	ATAGA	ATAGA	ATAGA	ATAGA	ATAGA	ATAGA	ATAGA
A05	1199	80029182;80030062;80030094;80030381	TATA	TATA	TATA	TATA	TATA	TATA	TATA	TATA
A05	337	80058188;80058198;80058238;80058522;80058525	KWRYR	KWRYR	KWRYR	KWRYR	KWRYR	KWRYR	KWRYR	KWRYR
A05	4125	80133074;80133229;80133494;80133595;80134131;80134526;80134532;80134782;80134798;80135000;80135274;80135624;80135957;80136280;80136506;80136813;80137199	CTGTAATATATTATTTT	CTGTAATATATTATTTT	CTGTAATATATTATTTT	CTGTAATATATTATTTT	CTGTAATATATTATTTT	CTGTAATATATTATTTT	CTGTAATATATTATTTT	CTGTAATATATTATTTT
A05	3053	80185850;80185919;80186201;80186344;80186612;80188535;80188903	ATAGTAA	ATAGTAA	ATAGTAA	ATAGTAA	ATAGTAA	ATAGTAA	ATAGTAA	ATAGTAA
A05	386	80926014;80926042;80926048;80926202;80926394;80926400	SYKRRR	SYKRRR	SYKRRR	SYKRRR	SYKRRR	SYKRRR	SYKRRR	SYKRRR
A05	119	81997980;81998099	YR	YR	YR	YR	YR	YR	YR	YR
A05	20343	82735485;82736035;82736368;82736625;82737013;82737452;82737912;82739238;82744609;82745350;82745986;82746374;82747092;82747102;82747412;82747934;82748062;82750057;82750728;82751033;82751733;82751872;82752069;82753169;82753648;82753842;82754204;82755828	CCCCCCGCCACTTTAGTTGGCCACACCG	CCCCCCGCCACTTTAGTTGGCCACACCG	CCCCCCGCCACTTTAGTTGGCCACACCG	CCCCCCGCCACTTTAGTTGGCCACACCG	CCCCCCGCCACTTTAGTTGGCCACACCG	CCCCCCGCCACTTTAGTTGGCCACACCG	CCCCCCGCCACTTTAGTTGGCCACACCG	CCCCCCGCCACTTTAGTTGGCCACACCG
A05	565	83390307;83390699;83390872	MYR	MYR	MYR	MYR	MYR	MYR	MYR	MYR
A05	140	84446828;84446830;84446955;84446968	RYKY	RYKY	RYKY	RYKY	RYKY	RYKY	RYKY	RYKY
A05	138	85183208;85183261;85183346	MYK	MYK	MYK	MYK	MYK	MYK	MYK	MYK
A05	623	85818381;85818503;85818565;85818719;85819004	YYMRR	YYMRR	YYMRR	YYMRR	YYMRR	YYMRR	YYMRR	YYMRR
A05	75	88719886;88719898;88719961	RYK	RYK	RYK	RYK	RYK	RYK	RYK	RYK
A05	8023	89016664;89016673;89016687;89016693;89016792;89017110;89017125;89017810;89018708;89018999;89019086;89019278;89023463;89024686;89024687	ACTGAGTCTTCAAGG	ACTGAGTCTTCAAGG	ACTGAGTCTTCAAGG	ACTGAGTCTTCAAGG	ACTGAGTCTTCAAGG	ACTGAGTCTTCAAGG	ACTGAGTCTTCAAGG	ACTGAGTCTTCAAGG
A05	6008	89072992;89073039;89073060;89073112;89076435;89076469;89076531;89076829;89076920;89076951;89077081;89077111;89077199;89077280;89078168;89078182;89079000	TAGACCCCGACACAAGG	TAGACCCCGACACAAGG	TAGACCCCGACACAAGG	TAGACCCCGACACAAGG	TAGACCCCGACACAAGG	TAGACCCCGACACAAGG	TAGACCCCGACACAAGG	TAGACCCCGACACAAGG
A05	3487	897428;898094;898331;899977;900492;900644;900915	AGTTACT	AGTTACT	AGTTACT	AGTTACT	AGTTACT	AGTTACT	AGTTACT	AGTTACT
A05	3325	911693;911909;912079;912200;913129;915018	CGTGAT	CGTGAT	CGTGAT	CGTGAT	CGTGAT	CGTGAT	CGTGAT	CGTGAT
A05	5244	917491;919651;919731;920239;920326;920517;922735	TGGAATT	TGGAATT	TGGAATT	TGGAATT	TGGAATT	TGGAATT	TGGAATT	TGGAATT
A05	3842	1467130;1467718;1468406;1470277;1470726;1470808;1470831;1470972	TCCTACTT	TCCTACTT	TCCTACTT	TCCTACTT	TCCTACTT	TCCTACTT	TCCTACTT	TCCTACTT
A05	3967	1474221;1474424;1474872;1476992;1477389;1478149;1478162;1478188	AAAAACCG	AAAAACCG	AAAAACCG	AAAAACCG	AAAAACCG	AAAAACCG	AAAAACCG	AAAAACCG
A05	384	1481167;1481342;1481551	AGA	AGA	AGA	AGA	AGA	AGA	AGA	AGA
A05	336	1482266;1482424;1482602	AGA	AGA	AGA	AGA	AGA	AGA	AGA	AGA
A05	648	1483598;1483664;1483665;1483771;1483880;1483962;1484164;1484246	GAATTTTC	GAATTTTC	GAATTTTC	GAATTTTC	GAATTTTC	GAATTTTC	GAATTTTC	GAATTTTC
A05	5598	1577868;1577912;1579327;1579556;1579971;1579974;1580063;1580458;1580555;1581058;1581060;1581343;1581409;1583391;1583466	TTAGATTGAATGCTA	TTAGATTGAATGCTA	TTAGATTGAATGCTA	TTAGATTGAATGCTA	TTAGATTGAATGCTA	TTAGATTGAATGCTA	TTAGATTGAATGCTA	TTAGATTGAATGCTA
A05	152	1615770;1615852;1615872;1615901;1615922	GTGCG	GTGCG	GTGCG	GTGCG	GTGCG	GTGCG	GTGCG	GTGCG
A05	850	1632611;1632621;1633461	TTG	TTG	TTG	TTG	TTG	TTG	TTG	TTG
A05	6617	1718332;1718612;1718641;1718900;1719207;1719320;1719370;1719580;1719719;1720455;1720849;1722428;1722452;1722699;1723163;1723371;1723569;1723640;1723904;1723911;1724643;1724804;1724921;1724923;1724949	AAAAACAAAAGAGACTAGTCTAGTC	AAAAACAAAAGAGACTAGTCTAGTC	AAAAACAAAAGAGACTAGTCTAGTC	AAAAACAAAAGAGACTAGTCTAGTC	AAAAACAAAAGAGACTAGTCTAGTC	AAAAACAAAAGAGACTAGTCTAGTC	AAAAACAAAAGAGACTAGTCTAGTC	AAAAACAAAAGAGACTAGTCTAGTC
A05	6860	1727860;1727890;1727923;1728506;1728571;1728592;1728779;1728818;1728877;1729261;1729383;1729400;1730346;1730539;1730633;1730645;1730801;1730880;1730897;1731026;1731036;1731133;1733382;1733394;1733458;1733679;1733718;1733780;1733855;1733964;1734021;1734027;1734028;1734123;1734505;1734580;1734582;1734602;1734696;1734720	CGGCTGCGAGCCGATAGATCTACTAGCAGTCAGAGGTTAT	CGGCTGCGAGCCGATAGATCTACTAGCAGTCAGAGGTTAT	CGGCTGCGAGCCGATAGATCTACTAGCAGTCAGAGGTTAT	CGGCTGCGAGCCGATAGATCTACTAGCAGTCAGAGGTTAT	CGGCTGCGAGCCGATAGATCTACTAGCAGTCAGAGGTTAT	CGGCTGCGAGCCGATAGATCTACTAGCAGTCAGAGGTTAT	CGGCTGCGAGCCGATAGATCTACTAGCAGTCAGAGGTTAT	CGGCTGCGAGCCGATAGATCTACTAGCAGTCAGAGGTTAT
A05	1591	1735188;1735270;1735654;1735713;1735851;1735861;1736102;1736109;1736123;1736188;1736194;1736277;1736322;1736609;1736723;1736779	TCTGCTACCCACGTAG	TCTGCTACCCACGTAG	TCTGCTACCCACGTAG	TCTGCTACCCACGTAG	TCTGCTACCCACGTAG	TCTGCTACCCACGTAG	TCTGCTACCCACGTAG	TCTGCTACCCACGTAG
A05	383	1737335;1737430;1737450;1737599;1737628;1737677;1737718	GTGGGGT	GTGGGGT	GTGGGGT	GTGGGGT	GTGGGGT	GTGGGGT	GTGGGGT	GTGGGGT
A05	7239	1934923;1937373;1940246;1940257;1940809;1940853;1941795;1941881;1942162	GGGAGAATA	GGGAGAATA	GGGAGAATA	GGGAGAATA	GGGAGAATA	GGGAGAATA	GGGAGAATA	GGGAGAATA
A05	14888	1951275;1953235;1954408;1954606;1955433;1955875;1957506;1957923;1958335;1958856;1960624;1960936;1962232;1962610;1963538;1963687;1963721;1963828;1963979;1964595;1964603;1964758;1964794;1965069;1965082;1965146;1965159;1965163;1965388;1965425;1965530;1965531;1965628;1965681;1965793;1965860;1965861;1965878;1966163	CCGTGCCCCTACTCTCGCTCGGACTCTACATACTCTTAG	CCGTGCCCCTACTCTCGCTCGGACTCTACATACTCTTAG	CCGTGCCCCTACTCTCGCTCGGACTCTACATACTCTTAG	CCGTGCCCCTACTCTCGCTCGGACTCTACATACTCTTAG	CCGTGCCCCTACTCTCGCTCGGACTCTACATACTCTTAG	CCGTGCCCCTACTCTCGCTCGGACTCTACATACTCTTAG	CCGTGCCCCTACTCTCGCTCGGACTCTACATACTCTTAG	CCGTGCCCCTACTCTCGCTCGGACTCTACATACTCTTAG
A05	887	1966485;1966626;1966692;1966796;1966808;1966891;1966924;1966968;1967017;1967021;1967061;1967372	AGGAGTTCGCTG	AGGAGTTCGCTG	AGGAGTTCGCTG	AGGAGTTCGCTG	AGGAGTTCGCTG	AGGAGTTCGCTG	AGGAGTTCGCTG	AGGAGTTCGCTG
A05	171	1969702;1969872;1969873	GCA	GCA	GCA	GCA	GCA	GCA	GCA	GCA
A05	2767	1970742;1970972;1971389;1971395;1971598;1971615;1972542;1972724;1972768;1973143;1973494;1973509	CGCTATCCCCCA	CGCTATCCCCCA	CGCTATCCCCCA	CGCTATCCCCCA	CGCTATCCCCCA	CGCTATCCCCCA	CGCTATCCCCCA	CGCTATCCCCCA
A05	1237	1974184;1975024;1975120;1975300;1975421	CCGTT	CCGTT	CCGTT	CCGTT	CCGTT	CCGTT	CCGTT	CCGTT
A05	364	1981040;1981171;1981404	GCG	GCG	GCG	GCG	GCG	GCG	GCG	GCG
A05	1473	1981430;1981758;1981886;1981964;1981987;1982098;1982164;1982193;1982288;1982293;1982440;1982456;1982556;1982567;1982754;1982767;1982800;1982871;1982882;1982899;1982903	AGTTGCCGTATGCCGAATAAA	AGTTGCCGTATGCCGAATAAA	AGTTGCCGTATGCCGAATAAA	AGTTGCCGTATGCCGAATAAA	AGTTGCCGTATGCCGAATAAA	AGTTGCCGTATGCCGAATAAA	AGTTGCCGTATGCCGAATAAA	AGTTGCCGTATGCCGAATAAA
A05	1430	1984124;1984341;1984436;1984546;1984672;1984719;1984727;1984735;1984878;1984891;1985342;1985384;1985553;1985554	TCTGATACATACAT	TCTGATACATACAT	TCTGATACATACAT	TCTGATACATACAT	TCTGATACATACAT	TCTGATACATACAT	TCTGATACATACAT	TCTGATACATACAT
A05	142	1986732;1986859;1986874	TTT	TTT	TTT	TTT	TTT	TTT	TTT	TTT
A05	8328	2025832;2025998;2026189;2026545;2028426;2028859;2029343;2030582;2030700;2031511;2031661;2032190;2033059;2033925;2034160	ATTGCCATATTACGC	ATTGCCATATTACGC	ATTGCCATATTACGC	ATTGCCATATTACGC	ATTGCCATATTACGC	ATTGCCATATTACGC	ATTGCCATATTACGC	ATTGCCATATTACGC
A05	19786	2034395;2034497;2034696;2034714;2034862;2036329;2036807;2036916;2036928;2036960;2037475;2038742;2038775;2038811;2038855;2039878;2040711;2041270;2041535;2041583;2041633;2041696;2041736;2041825;2042125;2042312;2042341;2042476;2042798;2044007;2044120;2045159;2045199;2045266;2047150;2047213;2047431;2047992;2048670;2049358;2049846;2049909;2050060;2050092;2050443;2050485;2050946;2051081;2051172;2051852…	TGCACGGTACCTCATAGGGAACGCTGACCACAGTTATCCGTACCGTGTTTGCCTA	TGCACGGTACCTCATAGGGAACGCTGACCACAGTTATCCGTACCGTGTTTGCCTA	TGCACGGTACCTCATAGGGAACGCTGACCACAGTTATCCGTACCGTGTTTGCCTA	TGCACGGTACCTCATAGGGAACGCTGACCACAGTTATCCGTACCGTGTTTGCCTA	TGCACGGTACCTCATAGGGAACGCTGACCACAGTTATCCGTACCGTGTTTGCCTA	TGCACGGTACCTCATAGGGAACGCTGACCACAGTTATCCGTACCGTGTTTGCCTA	TGCACGGTACCTCATAGGGAACGCTGACCACAGTTATCCGTACCGTGTTTGCCTA	TGCACGGTACCTCATAGGGAACGCTGACCACAGTTATCCGTACCGTGTTTGCCTA
A05	355	2055269;2055552;2055624	WMR	WMR	WMR	WMR	WMR	WMR	WMR	WMR
A05	5549	2136181;2136394;2136784;2136800;2136825;2136991;2137067;2137089;2137103;2137136;2137316;2137332;2137336;2137421;2137447;2137511;2137792;2137921;2137955;2138023;2138572;2138575;2138648;2138701;2138907;2138923;2139145;2139267;2139357;2139372;2139468;2139555;2139585;2139628;2139653;2139700;2139865;2139945;2140020;2140072;2140126;2140134;2140183;2140267;2140270;2140395;2140474;2140566;2140572;2140589…	ACCGCTGTCCAACTCAACGACACCCTAGGTATTAGTTCGCGAGTGACCTTTGAGACCACGC	ACCGCTGTCCAACTCAACGACACCCTAGGTATTAGTTCGCGAGTGACCTTTGAGACCACGC	ACCGCTGTCCAACTCAACGACACCCTAGGTATTAGTTCGCGAGTGACCTTTGAGACCACGC	ACCGCTGTCCAACTCAACGACACCCTAGGTATTAGTTCGCGAGTGACCTTTGAGACCACGC	ACCGCTGTCCAACTCAACGACACCCTAGGTATTAGTTCGCGAGTGACCTTTGAGACCACGC	ACCGCTGTCCAACTCAACGACACCCTAGGTATTAGTTCGCGAGTGACCTTTGAGACCACGC	ACCGCTGTCCAACTCAACGACACCCTAGGTATTAGTTCGCGAGTGACCTTTGAGACCACGC	ACCGCTGTCCAACTCAACGACACCCTAGGTATTAGTTCGCGAGTGACCTTTGAGACCACGC
A05	385	2142062;2142117;2142200;2142261;2142351;2142447	TCTAGA	TCTAGA	TCTAGA	TCTAGA	TCTAGA	TCTAGA	TCTAGA	TCTAGA
A05	3404	2146277;2146737;2146996;2147004;2147669;2147977;2149257;2149438;2149681	ATAGATGGG	ATAGATGGG	ATAGATGGG	ATAGATGGG	ATAGATGGG	ATAGATGGG	ATAGATGGG	ATAGATGGG
A05	2112	2154546;2154616;2154859;2154890;2155362;2155630;2155633;2155995;2156102;2156658	TACACGTTTC	TACACGTTTC	TACACGTTTC	TACACGTTTC	TACACGTTTC	TACACGTTTC	TACACGTTTC	TACACGTTTC
A05	331	2157790;2158121	GT	GT	GT	GT	GT	GT	GT	GT
A05	336	2171279;2171407;2171490;2171615	TCTG	TCTG	TCTG	TCTG	TCTG	TCTG	TCTG	TCTG
A05	5863	2173815;2176784;2176914;2177314;2177736;2178378;2178525;2178681;2178960;2178999;2179555;2179573;2179678	GAGCAAGGTTGTA	GAGCAAGGTTGTA	GAGCAAGGTTGTA	GAGCAAGGTTGTA	GAGCAAGGTTGTA	GAGCAAGGTTGTA	GAGCAAGGTTGTA	GAGCAAGGTTGTA
A05	409	2310742;2310882;2310896;2311133;2311151	GCTTA	GCTTA	GCTTA	GCTTA	GCTTA	GCTTA	GCTTA	GCTTA
A05	10763	2312784;2314143;2314209;2314304;2315846;2316299;2316402;2316527;2316913;2317006;2317327;2317600;2317912;2318691;2319508;2319539;2319742;2319859;2320910;2321197;2321390;2321401;2321433;2321597;2322765;2322806;2323211;2323290;2323547	GGGGATCTCTTCTCAAAATATGTGAAGCC	GGGGATCTCTTCTCAAAATATGTGAAGCC	GGGGATCTCTTCTCAAAATATGTGAAGCC	GGGGATCTCTTCTCAAAATATGTGAAGCC	GGGGATCTCTTCTCAAAATATGTGAAGCC	GGGGATCTCTTCTCAAAATATGTGAAGCC	GGGGATCTCTTCTCAAAATATGTGAAGCC	GGGGATCTCTTCTCAAAATATGTGAAGCC
A05	3900	2326109;2326209;2326617;2326666;2327169;2327257;2327413;2327435;2327886;2328285;2328389;2328499;2328756;2328982;2329141;2329205;2329446;2329485;2329558;2329781;2329917;2330009	GGCGTTACCGTACTTACGATGA	GGCGTTACCGTACTTACGATGA	GGCGTTACCGTACTTACGATGA	GGCGTTACCGTACTTACGATGA	GGCGTTACCGTACTTACGATGA	GGCGTTACCGTACTTACGATGA	GGCGTTACCGTACTTACGATGA	GGCGTTACCGTACTTACGATGA
A05	1612	2331007;2331339;2331440;2331456;2331791;2331907;2332391;2332619	GGAATCGG	GGAATCGG	GGAATCGG	GGAATCGG	GGAATCGG	GGAATCGG	GGAATCGG	GGAATCGG
A05	13430	2362445;2363315;2364073;2365589;2366103;2366386;2366634;2366635;2366756;2366781;2366923;2367102;2367392;2367645;2367690;2367960;2368022;2368063;2368069;2368113;2368202;2368543;2369512;2369903;2369919;2369975;2370204;2370697;2370881;2371029;2371239;2371410;2371474;2371562;2371584;2371629;2371645;2371733;2372116;2372119;2372614;2373041;2373468;2373509;2373737;2373819;2373862;2374314;2374467;2374644…	CCATAATTCGCTACGGTAGAGGGTTGGTCCTAATGCCATTTCCACCGTATACATTCCA	CCATAATTCGCTACGGTAGAGGGTTGGTCCTAATGCCATTTCCACCGTATACATTCCA	CCATAATTCGCTACGGTAGAGGGTTGGTCCTAATGCCATTTCCACCGTATACATTCCA	CCATAATTCGCTACGGTAGAGGGTTGGTCCTAATGCCATTTCCACCGTATACATTCCA	CCATAATTCGCTACGGTAGAGGGTTGGTCCTAATGCCATTTCCACCGTATACATTCCA	CCATAATTCGCTACGGTAGAGGGTTGGTCCTAATGCCATTTCCACCGTATACATTCCA	CCATAATTCGCTACGGTAGAGGGTTGGTCCTAATGCCATTTCCACCGTATACATTCCA	CCATAATTCGCTACGGTAGAGGGTTGGTCCTAATGCCATTTCCACCGTATACATTCCA
A05	14286	2404750;2404968;2405072;2405135;2405371;2405684;2406424;2406990;2407103;2407138;2407318;2407643;2408308;2408319;2408517;2408955;2409452;2409542;2409702;2409723;2410083;2410882;2411144;2411270;2411796;2411943;2413562;2413670;2414705;2414855;2415089;2415579;2416459;2417137;2417208;2417339;2417568;2417591;2417687;2417926;2418126;2418443;2418458;2418530;2419036	GCCTGGCATGCTTCAGAACCGCGAATGATAGGCTGTCTGTTCAAC	GCCTGGCATGCTTCAGAACCGCGAATGATAGGCTGTCTGTTCAAC	GCCTGGCATGCTTCAGAACCGCGAATGATAGGCTGTCTGTTCAAC	GCCTGGCATGCTTCAGAACCGCGAATGATAGGCTGTCTGTTCAAC	GCCTGGCATGCTTCAGAACCGCGAATGATAGGCTGTCTGTTCAAC	GCCTGGCATGCTTCAGAACCGCGAATGATAGGCTGTCTGTTCAAC	GCCTGGCATGCTTCAGAACCGCGAATGATAGGCTGTCTGTTCAAC	GCCTGGCATGCTTCAGAACCGCGAATGATAGGCTGTCTGTTCAAC
A05	901	2547532;2547534;2548433	CGT	CGT	CGT	CGT	CGT	CGT	CGT	CGT
A05	698	2548704;2548736;2549402	TTC	TTC	TTC	TTC	TTC	TTC	TTC	TTC
A05	542	2736647;2736720;2737189	CAC	CAC	CAC	CAC	CAC	CAC	CAC	CAC
A05	154	2785024;2785178	RR	RR	RR	RR	RR	RR	RR	RR
A05	4164	2792753;2792819;2792853;2793066;2793415;2793609;2793726;2793869;2794021;2794130;2794263;2794507;2794625;2794764;2794861;2794882;2795255;2796442;2796517;2796624;2796917	GGTCCCGCGAGCTTCCCCGCG	GGTCCCGCGAGCTTCCCCGCG	GGTCCCGCGAGCTTCCCCGCG	GGTCCCGCGAGCTTCCCCGCG	GGTCCCGCGAGCTTCCCCGCG	GGTCCCGCGAGCTTCCCCGCG	GGTCCCGCGAGCTTCCCCGCG	GGTCCCGCGAGCTTCCCCGCG
A05	91	2797468;2797551;2797559	RRR	RRR	RRR	RRR	RRR	RRR	RRR	RRR
A05	4514	2798458;2799468;2799494;2799743;2800130;2801936;2802972	ATGCTAG	ATGCTAG	ATGCTAG	ATGCTAG	ATGCTAG	ATGCTAG	ATGCTAG	ATGCTAG
A05	1037	2811558;2812580;2812595	AAT	AAT	AAT	AAT	AAT	AAT	AAT	AAT
A05	1100	2853441;2853843;2853912;2853915;2853947;2854541	TTCAGG	TTCAGG	TTCAGG	TTCAGG	TTCAGG	TTCAGG	TTCAGG	TTCAGG
A05	562	2915748;2916102;2916310	GCT	GCT	GCT	GCT	GCT	GCT	GCT	GCT
A05	974	2917844;2918187;2918747;2918818	TGAT	TGAT	TGAT	TGAT	TGAT	TGAT	TGAT	TGAT
A05	150	3108378;3108430;3108499;3108528	TGCT	TGCT	TGCT	TGCT	TGCT	TGCT	TGCT	TGCT
A05	3007	3120210;3120302;3120320;3120377;3120452;3120510;3120519;3120545;3120705;3120733;3120740;3120925;3121112;3121197;3121637;3121684;3121776;3121887;3122032;3122136;3122257;3122419;3122444;3122479;3122501;3122565;3122589;3122804;3122873;3122970;3123039;3123059;3123199;3123217	CTGCCTTATGCCGGCATGCCGAAAGACGTGTTCC	CTGCCTTATGCCGGCATGCCGAAAGACGTGTTCC	CTGCCTTATGCCGGCATGCCGAAAGACGTGTTCC	CTGCCTTATGCCGGCATGCCGAAAGACGTGTTCC	CTGCCTTATGCCGGCATGCCGAAAGACGTGTTCC	CTGCCTTATGCCGGCATGCCGAAAGACGTGTTCC	CTGCCTTATGCCGGCATGCCGAAAGACGTGTTCC	CTGCCTTATGCCGGCATGCCGAAAGACGTGTTCC
A05	121	3130438;3130460;3130559	AAA	AAA	AAA	AAA	AAA	AAA	AAA	AAA
A05	17737	3132425;3132699;3132734;3133195;3133595;3133646;3133725;3133880;3135251;3135770;3136819;3137636;3138636;3139607;3140414;3140573;3141500;3141614;3142215;3142341;3142355;3142587;3143711;3144238;3144937;3146187;3146528;3147274;3148552;3148766;3150069;3150162	GGATTGAATTGGTATTTCAGGCTTCTCGGATC	GGATTGAATTGGTATTTCAGGCTTCTCGGATC	GGATTGAATTGGTATTTCAGGCTTCTCGGATC	GGATTGAATTGGTATTTCAGGCTTCTCGGATC	GGATTGAATTGGTATTTCAGGCTTCTCGGATC	GGATTGAATTGGTATTTCAGGCTTCTCGGATC	GGATTGAATTGGTATTTCAGGCTTCTCGGATC	GGATTGAATTGGTATTTCAGGCTTCTCGGATC
A05	6510	3153676;3153683;3153793;3154361;3156580;3157320;3157344;3158142;3158660;3158708;3159268;3159279;3159298;3159344;3159362;3159479;3159548;3159745;3159841;3159845;3159847;3160144;3160186	TGTCCTACGTCTCGGTCCTCCAT	TGTCCTACGTCTCGGTCCTCCAT	TGTCCTACGTCTCGGTCCTCCAT	TGTCCTACGTCTCGGTCCTCCAT	TGTCCTACGTCTCGGTCCTCCAT	TGTCCTACGTCTCGGTCCTCCAT	TGTCCTACGTCTCGGTCCTCCAT	TGTCCTACGTCTCGGTCCTCCAT
A05	215	3161228;3161254;3161443	GCC	GCC	GCC	GCC	GCC	GCC	GCC	GCC
A05	3035	3171432;3174431;3174467	TTA	TTA	TTA	TTA	TTA	TTA	TTA	TTA
A05	12429	3184146;3185081;3185151;3185760;3186533;3186687;3186716;3186972;3187178;3187610;3187681;3188577;3189769;3191528;3192226;3192933;3193073;3193542;3193559;3194169;3194719;3195776;3195964;3196575	AGGTTACTACGTCACATGGATTTT	AGGTTACTACGTCACATGGATTTT	AGGTTACTACGTCACATGGATTTT	AGGTTACTACGTCACATGGATTTT	AGGTTACTACGTCACATGGATTTT	AGGTTACTACGTCACATGGATTTT	AGGTTACTACGTCACATGGATTTT	AGGTTACTACGTCACATGGATTTT
A05	828	3198593;3199307;3199421	AAA	AAA	AAA	AAA	AAA	AAA	AAA	AAA
A05	1457	3200116;3200554;3200684;3201221;3201573	GTCGA	GTCGA	GTCGA	GTCGA	GTCGA	GTCGA	GTCGA	GTCGA
A05	10137	3430589;3431034;3434419;3435046;3435308;3435357;3435480;3435513;3437182;3438369;3439095;3439681;3440726	CTGCCCTGGGCTA	CTGCCCTGGGCTA	CTGCCCTGGGCTA	CTGCCCTGGGCTA	CTGCCCTGGGCTA	CTGCCCTGGGCTA	CTGCCCTGGGCTA	CTGCCCTGGGCTA
A05	14579	3449656;3451409;3452698;3452884;3453269;3455318;3456856;3460842;3461938;3462099;3462733;3463861;3464235	GGTTAAGTAACGT	GGTTAAGTAACGT	GGTTAAGTAACGT	GGTTAAGTAACGT	GGTTAAGTAACGT	GGTTAAGTAACGT	GGTTAAGTAACGT	GGTTAAGTAACGT
A05	8002	3487053;3487220;3488471;3491139;3491420;3491817;3491950;3493196;3493222;3494172;3494883;3495055	CCTGCGCCAAGA	CCTGCGCCAAGA	CCTGCGCCAAGA	CCTGCGCCAAGA	CCTGCGCCAAGA	CCTGCGCCAAGA	CCTGCGCCAAGA	CCTGCGCCAAGA
A05	141	3500693;3500822;3500834	ATT	ATT	ATT	ATT	ATT	ATT	ATT	ATT
A05	11506	3584147;3584239;3585328;3585529;3586369;3587328;3588189;3588285;3588729;3592305;3592449;3592693;3593281;3594569;3594869;3595391;3595495;3595653	GTAACGTTCGCTAATGTC	GTAACGTTCGCTAATGTC	GTAACGTTCGCTAATGTC	GTAACGTTCGCTAATGTC	GTAACGTTCGCTAATGTC	GTAACGTTCGCTAATGTC	GTAACGTTCGCTAATGTC	GTAACGTTCGCTAATGTC
A05	12039	3684655;3688289;3688452;3688717;3689079;3689118;3689167;3689251;3689431;3689532;3689854;3690370;3690526;3690776;3690796;3691349;3691569;3692618;3693043;3693255;3693337;3693617;3693632;3693855;3694088;3695668;3695700;3696113;3696154;3696380;3696489;3696694	CCTACATCGAAAGCCACTCAATTCGGAGCAAA	CCTACATCGAAAGCCACTCAATTCGGAGCAAA	CCTACATCGAAAGCCACTCAATTCGGAGCAAA	CCTACATCGAAAGCCACTCAATTCGGAGCAAA	CCTACATCGAAAGCCACTCAATTCGGAGCAAA	CCTACATCGAAAGCCACTCAATTCGGAGCAAA	CCTACATCGAAAGCCACTCAATTCGGAGCAAA	CCTACATCGAAAGCCACTCAATTCGGAGCAAA
A05	11478	4850644;4852446;4853199;4862122	GAGC	GAGC	GAGC	GAGC	GAGC	GAGC	GAGC	GAGC
A05	1554	4863242;4864015;4864258;4864796	CGAA	CGAA	CGAA	CGAA	CGAA	CGAA	CGAA	CGAA
A05	2255	4866385;4866745;4868640	GGA	GGA	GGA	GGA	GGA	GGA	GGA	GGA
A05	777	4873378;4873417;4874075;4874155	CTAA	CTAA	CTAA	CTAA	CTAA	CTAA	CTAA	CTAA
A05	621	4888170;4888787;4888791	ATC	ATC	ATC	ATC	ATC	ATC	ATC	ATC
A05	2768	4910595;4912567;4912666;4913363	ATTG	ATTG	ATTG	ATTG	ATTG	ATTG	ATTG	ATTG
A05	1460	4916758;4916842;4918218	CGC	CGC	CGC	CGC	CGC	CGC	CGC	CGC
A05	2420	4918268;4919131;4919236;4920688	GATT	GATT	GATT	GATT	GATT	GATT	GATT	GATT
A05	3648	4922268;4924372;4925893;4925916	GATA	GATA	GATA	GATA	GATA	GATA	GATA	GATA
A05	2604	4946796;4948854;4949152;4949400	TTGA	TTGA	TTGA	TTGA	TTGA	TTGA	TTGA	TTGA
A05	1559	4949775;4949787;4949852;4949978;4950052;4950526;4950538;4950832;4950947;4951334	TGCAGTTTTA	TGCAGTTTTA	TGCAGTTTTA	TGCAGTTTTA	TGCAGTTTTA	TGCAGTTTTA	TGCAGTTTTA	TGCAGTTTTA
A05	2832	4956008;4956889;4957127;4957240;4957736;4957738;4958074;4958094;4958163;4958173;4958358;4958530;4958562;4958840	TCGGTGTTAGGATA	TCGGTGTTAGGATA	TCGGTGTTAGGATA	TCGGTGTTAGGATA	TCGGTGTTAGGATA	TCGGTGTTAGGATA	TCGGTGTTAGGATA	TCGGTGTTAGGATA
A05	6652	4962145;4962197;4962488;4963086;4963899;4964802;4964955;4965186;4965324;4966734;4967124;4967601;4967767;4967847;4967953;4968336;4968556;4968756;4968797	TCGGTCACTCATACAACTC	TCGGTCACTCATACAACTC	TCGGTCACTCATACAACTC	TCGGTCACTCATACAACTC	TCGGTCACTCATACAACTC	TCGGTCACTCATACAACTC	TCGGTCACTCATACAACTC	TCGGTCACTCATACAACTC
A05	736	4979467;4979636;4979847;4979995;4980203	TGAAA	TGAAA	TGAAA	TGAAA	TGAAA	TGAAA	TGAAA	TGAAA
A05	500	4997251;4997414;4997751	CAC	CAC	CAC	CAC	CAC	CAC	CAC	CAC
A05	2428	4999702;4999785;4999823;5000351;5001152;5002130	TGACGG	TGACGG	TGACGG	TGACGG	TGACGG	TGACGG	TGACGG	TGACGG
A05	10310	5006062;5008649;5008963;5009156;5009183;5009254;5009921;5010953;5011351;5011996;5016372	TTGGCGCTATT	TTGGCGCTATT	TTGGCGCTATT	TTGGCGCTATT	TTGGCGCTATT	TTGGCGCTATT	TTGGCGCTATT	TTGGCGCTATT
A05	13996	5043247;5043931;5044503;5044565;5044636;5044962;5045120;5047051;5047276;5048813;5049550;5049586;5049665;5050923;5051658;5051751;5051781;5052252;5052569;5053417;5053469;5053752;5054272;5054775;5055879;5056772;5057031;5057243	ATAGTCTACAATCGACAGTAGGTGAGCT	ATAGTCTACAATCGACAGTAGGTGAGCT	ATAGTCTACAATCGACAGTAGGTGAGCT	ATAGTCTACAATCGACAGTAGGTGAGCT	ATAGTCTACAATCGACAGTAGGTGAGCT	ATAGTCTACAATCGACAGTAGGTGAGCT	ATAGTCTACAATCGACAGTAGGTGAGCT	ATAGTCTACAATCGACAGTAGGTGAGCT
A05	6587	5064804;5065607;5065823;5066407;5067106;5067701;5068407;5068767;5069755;5069965;5069994;5070182;5070606;5071391	ATATAAGGGTTTGT	ATATAAGGGTTTGT	ATATAAGGGTTTGT	ATATAAGGGTTTGT	ATATAAGGGTTTGT	ATATAAGGGTTTGT	ATATAAGGGTTTGT	ATATAAGGGTTTGT
A05	1292	5076485;5077022;5077051;5077075;5077407;5077531;5077683;5077777	ACAGGTGA	ACAGGTGA	ACAGGTGA	ACAGGTGA	ACAGGTGA	ACAGGTGA	ACAGGTGA	ACAGGTGA
A05	4972	5143011;5144371;5145150;5147983	TAAA	TAAA	TAAA	TAAA	TAAA	TAAA	TAAA	TAAA
A05	249	5153763;5153863;5154012	TGC	TGC	TGC	TGC	TGC	TGC	TGC	TGC
A05	808	5154603;5154762;5155048;5155411	AATT	AATT	AATT	AATT	AATT	AATT	AATT	AATT
A05	816	5267446;5267554;5268262	ACG	ACG	ACG	ACG	ACG	ACG	ACG	ACG
A05	554	5492087;5492456;5492465;5492641	TATA	TATA	TATA	TATA	TATA	TATA	TATA	TATA
A05	1103	5492800;5493158;5493442;5493903	ATTT	ATTT	ATTT	ATTT	ATTT	ATTT	ATTT	ATTT
A05	6383	5500464;5501155;5505164;5506847	CCCG	CCCG	CCCG	CCCG	CCCG	CCCG	CCCG	CCCG
A05	2315	5518234;5519222;5520549	AAG	AAG	AAG	AAG	AAG	AAG	AAG	AAG
A05	778	5535231;5535936;5536009	AAT	AAT	AAT	AAT	AAT	AAT	AAT	AAT
A05	5800	5539795;5543784;5545346;5545595	AAGC	AAGC	AAGC	AAGC	AAGC	AAGC	AAGC	AAGC
A05	125	5857428;5857449;5857553	YYR	YYR	YYR	YYR	YYR	YYR	YYR	YYR
A05	856	6218986;6219476;6219597;6219842	TCGC	TCGC	TCGC	TCGC	TCGC	TCGC	TCGC	TCGC
A05	5164	6225560;6228211;6230724	TCG	TCG	TCG	TCG	TCG	TCG	TCG	TCG
A05	1821	6232627;6233421;6233488;6234448	AGGT	AGGT	AGGT	AGGT	AGGT	AGGT	AGGT	AGGT
A05	3853	6251720;6252979;6255393;6255573	GGCG	GGCG	GGCG	GGCG	GGCG	GGCG	GGCG	GGCG
A05	2770	6260313;6261199;6262154;6263083	AATG	AATG	AATG	AATG	AATG	AATG	AATG	AATG
A05	3169	6265659;6267178;6268828	ATT	ATT	ATT	ATT	ATT	ATT	ATT	ATT
A05	1355	6450187;6451226;6451233;6451542	TCAA	TCAA	TCAA	TCAA	TCAA	TCAA	TCAA	TCAA
A05	79	6810002;6810081	KR	KR	KR	KR	KR	KR	KR	KR
A05	258	7678249;7678444;7678507	YMM	YMM	YMM	YMM	YMM	YMM	YMM	YMM
A05	312	7722507;7722819	WW	WW	WW	WW	WW	WW	WW	WW
A05	2626	8838329;8840404;8840955	GAC	GAC	GAC	GAC	GAC	GAC	GAC	GAC
A05	22044	9280804;9281142;9281611;9282592;9285441;9289033;9289795;9291238;9291764;9291782;9292720;9292929;9292974;9293112;9293181;9293439;9293690;9293760;9294086;9294454;9294878;9296205;9296412;9296473;9296730;9297292;9298907;9299265;9299307;9299752;9301842;9302053;9302776;9302810;9302848	CTAGGCAGTCTTTTGTGATACTTTTATGCATATGG	CTAGGCAGTCTTTTGTGATACTTTTATGCATATGG	CTAGGCAGTCTTTTGTGATACTTTTATGCATATGG	CTAGGCAGTCTTTTGTGATACTTTTATGCATATGG	CTAGGCAGTCTTTTGTGATACTTTTATGCATATGG	CTAGGCAGTCTTTTGTGATACTTTTATGCATATGG	CTAGGCAGTCTTTTGTGATACTTTTATGCATATGG	CTAGGCAGTCTTTTGTGATACTTTTATGCATATGG
A05	1760	9305479;9305806;9306127;9307239	CGAT	CGAT	CGAT	CGAT	CGAT	CGAT	CGAT	CGAT
A05	11296	9308247;9309355;9309646;9309726;9309919;9310706;9310818;9311097;9311575;9312172;9312281;9312363;9313314;9313668;9313786;9314549;9315229;9315466;9315705;9315916;9315922;9316769;9316829;9316976;9317586;9318361;9318464;9318481;9318573;9318630;9319156;9319502;9319543	GCAGTACGAACGAAAACCAACCGCTGATTGCCC	GCAGTACGAACGAAAACCAACCGCTGATTGCCC	GCAGTACGAACGAAAACCAACCGCTGATTGCCC	GCAGTACGAACGAAAACCAACCGCTGATTGCCC	GCAGTACGAACGAAAACCAACCGCTGATTGCCC	GCAGTACGAACGAAAACCAACCGCTGATTGCCC	GCAGTACGAACGAAAACCAACCGCTGATTGCCC	GCAGTACGAACGAAAACCAACCGCTGATTGCCC
A05	379	9919863;9920242	SY	SY	SY	SY	SY	SY	SY	SY
A05	4733	10842160;10844746;10846276;10846647;10846893	AACAT	AACAT	AACAT	AACAT	AACAT	AACAT	AACAT	AACAT
A05	9102	11032032;11032042;11035508;11037046;11037885;11038043;11038507;11038709;11039794;11039797;11040011;11040381;11041134	GATACAAATGCTT	GATACAAATGCTT	GATACAAATGCTT	GATACAAATGCTT	GATACAAATGCTT	GATACAAATGCTT	GATACAAATGCTT	GATACAAATGCTT
A05	460	11050604;11050633;11051064	RRY	RRY	RRY	RRY	RRY	RRY	RRY	RRY
A05	8534	11366838;11367147;11367713;11367786;11368512;11369057;11369220;11369762;11370256;11370638;11370697;11371073;11371307;11371961;11372262;11374312;11374953;11375372	ATTCACTTTCGCAATAGT	ATTCACTTTCGCAATAGT	ATTCACTTTCGCAATAGT	ATTCACTTTCGCAATAGT	ATTCACTTTCGCAATAGT	ATTCACTTTCGCAATAGT	ATTCACTTTCGCAATAGT	ATTCACTTTCGCAATAGT
A05	2929	11393126;11393496;11394221;11394533;11394834;11394870;11394965;11395100;11396055	CATGACGTT	CATGACGTT	CATGACGTT	CATGACGTT	CATGACGTT	CATGACGTT	CATGACGTT	CATGACGTT
A05	163	11396976;11396978;11396993;11397139	TCCG	TCCG	TCCG	TCCG	TCCG	TCCG	TCCG	TCCG
A05	15261	11397188;11397246;11402977;11403327;11403415;11404833;11407143;11407268;11410442;11411946;11412449	ATTTGGTGGTT	ATTTGGTGGTT	ATTTGGTGGTT	ATTTGGTGGTT	ATTTGGTGGTT	ATTTGGTGGTT	ATTTGGTGGTT	ATTTGGTGGTT
A05	56	11421779;11421834;11421835	RWK	RWK	RWK	RWK	RWK	RWK	RWK	RWK
A05	1117	11825814;11826751;11826893;11826931	GATT	GATT	GATT	GATT	GATT	GATT	GATT	GATT
A05	624	11833098;11833496;11833565;11833722	GCTA	GCTA	GCTA	GCTA	GCTA	GCTA	GCTA	GCTA
A05	19712	11876051;11876814;11877029;11880021;11883351;11886478;11886495;11886623;11886929;11886986;11887071;11888410;11888719;11889513;11890236;11890335;11890923;11891149;11891271;11891369;11891854;11892964;11892990;11893419;11893532;11894405;11894406;11894591;11895423;11895763	CCAGGATCCGTCCTAAATAAACCCGACTCT	CCAGGATCCGTCCTAAATAAACCCGACTCT	CCAGGATCCGTCCTAAATAAACCCGACTCT	CCAGGATCCGTCCTAAATAAACCCGACTCT	CCAGGATCCGTCCTAAATAAACCCGACTCT	CCAGGATCCGTCCTAAATAAACCCGACTCT	CCAGGATCCGTCCTAAATAAACCCGACTCT	CCAGGATCCGTCCTAAATAAACCCGACTCT
A05	15477	11897187;11897500;11897519;11897897;11898736;11898780;11899003;11899960;11900055;11902216;11903754;11903892;11904504;11905739;11906025;11906663;11906924;11907145;11907495;11908327;11909896;11910128;11910258;11911235;11911466;11911493;11911659;11912012;11912664	CCTTAGACTTATAAATGTGTCCGGTTCTT	CCTTAGACTTATAAATGTGTCCGGTTCTT	CCTTAGACTTATAAATGTGTCCGGTTCTT	CCTTAGACTTATAAATGTGTCCGGTTCTT	CCTTAGACTTATAAATGTGTCCGGTTCTT	CCTTAGACTTATAAATGTGTCCGGTTCTT	CCTTAGACTTATAAATGTGTCCGGTTCTT	CCTTAGACTTATAAATGTGTCCGGTTCTT
A05	9761	11922551;11924070;11924163;11924685;11924742;11924947;11927119;11927137;11927374;11928932;11930241;11930724;11930729;11930777;11931148;11932229;11932312	ACTCAACACAAATTGCA	ACTCAACACAAATTGCA	ACTCAACACAAATTGCA	ACTCAACACAAATTGCA	ACTCAACACAAATTGCA	ACTCAACACAAATTGCA	ACTCAACACAAATTGCA	ACTCAACACAAATTGCA
A05	4895	11968462;11968590;11968991;11969503;11969542;11971143;11973357	ACTGTTA	ACTGTTA	ACTGTTA	ACTGTTA	ACTGTTA	ACTGTTA	ACTGTTA	ACTGTTA
A05	24656	12405166;12406998;12409571;12409783;12414028;12415417;12416321;12417888;12420552;12421092;12423292;12423894;12425247;12428054;12429682;12429822	TAATGTCACAAAAGAA	TAATGTCACAAAAGAA	TAATGTCACAAAAGAA	TAATGTCACAAAAGAA	TAATGTCACAAAAGAA	TAATGTCACAAAAGAA	TAATGTCACAAAAGAA	TAATGTCACAAAAGAA
A05	582	12989178;12989406;12989703;12989715;12989760	YYYYK	YYYYK	YYYYK	YYYYK	YYYYK	YYYYK	YYYYK	YYYYK
A05	319	13061454;13061773	MR	MR	MR	MR	MR	MR	MR	MR
A05	4682	13734830;13736605;13739512	CGC	CGC	CGC	CGC	CGC	CGC	CGC	CGC
A05	293	15473319;15473347;15473612	KSW	KSW	KSW	KSW	KSW	KSW	KSW	KSW
A05	241	16021728;16021969	MS	MS	MS	MS	MS	MS	MS	MS
A05	257	16263372;16263425;16263488;16263539;16263580;16263619;16263629	SYMYYRY	SYMYYRY	SYMYYRY	SYMYYRY	SYMYYRY	SYMYYRY	SYMYYRY	SYMYYRY
A05	380	16331128;16331174;16331373;16331508	RYYR	RYYR	RYYR	RYYR	RYYR	RYYR	RYYR	RYYR
A05	102	16377830;16377932	SK	SK	SK	SK	SK	SK	SK	SK
A05	558	17076314;17076362;17076872	SRK	SRK	SRK	SRK	SRK	SRK	SRK	SRK
A05	8825	17261080;17262346;17262474;17263174;17263829;17264120;17264584;17264754;17264963;17265624;17265681;17265796;17266202;17267776;17267985;17268048;17268885;17269355;17269456;17269905	GATTGGGATAGGAAATATCA	GATTGGGATAGGAAATATCA	GATTGGGATAGGAAATATCA	GATTGGGATAGGAAATATCA	GATTGGGATAGGAAATATCA	GATTGGGATAGGAAATATCA	GATTGGGATAGGAAATATCA	GATTGGGATAGGAAATATCA
A05	4995	17272748;17274069;17275401;17275479;17275604;17275667;17275768;17276935;17277336;17277518;17277743	GCATCCTATAC	GCATCCTATAC	GCATCCTATAC	GCATCCTATAC	GCATCCTATAC	GCATCCTATAC	GCATCCTATAC	GCATCCTATAC
A05	12503	17304553;17305517;17305629;17306233;17306349;17306460;17306530;17309833;17310055;17310252;17311176;17311897;17313491;17316359;17316374;17316450;17316822;17317056	TTTCTGATCAGGTCTTAA	TTTCTGATCAGGTCTTAA	TTTCTGATCAGGTCTTAA	TTTCTGATCAGGTCTTAA	TTTCTGATCAGGTCTTAA	TTTCTGATCAGGTCTTAA	TTTCTGATCAGGTCTTAA	TTTCTGATCAGGTCTTAA
A05	3694	17323090;17323423;17324033;17324036;17324050;17325389;17325710;17326242;17326784	AATCATTAT	AATCATTAT	AATCATTAT	AATCATTAT	AATCATTAT	AATCATTAT	AATCATTAT	AATCATTAT
A05	5896	17348904;17349159;17350467;17350841;17352095;17352812;17352964;17354679;17354800	TATAACAGA	TATAACAGA	TATAACAGA	TATAACAGA	TATAACAGA	TATAACAGA	TATAACAGA	TATAACAGA
A05	803	17490454;17491201;17491257	GGC	GGC	GGC	GGC	GGC	GGC	GGC	GGC
A05	43730	18759542;18759608;18759645;18759793;18759802;18760176;18760254;18760399;18761265;18761543;18761759;18761881;18762148;18762721;18762820;18764150;18767311;18767398;18767890;18768051;18770853;18770951;18772553;18772807;18773246;18773572;18774803;18777143;18778219;18778783;18778984;18779042;18779198;18779405;18779564;18779869;18780426;18780929;18790709;18790938;18791128;18792008;18793496;18793993;187…	RWRRWGAAAGTAAACCAAGTTACAGTGGTAGTTATTCGGGCTGGATACAARRY	RWRRWGAAAGTAAACCAAGTTACAGTGGTAGTTATTCGGGCTGGATACAARRY	RWRRWGAAAGTAAACCAAGTTACAGTGGTAGTTATTCGGGCTGGATACAARRY	RWRRWGAAAGTAAACCAAGTTACAGTGGTAGTTATTCGGGCTGGATACAARRY	RWRRWGAAAGTAAACCAAGTTACAGTGGTAGTTATTCGGGCTGGATACAARRY	RWRRWGAAAGTAAACCAAGTTACAGTGGTAGTTATTCGGGCTGGATACAARRY	RWRRWGAAAGTAAACCAAGTTACAGTGGTAGTTATTCGGGCTGGATACAARRY	RWRRWGAAAGTAAACCAAGTTACAGTGGTAGTTATTCGGGCTGGATACAARRY
A05	3588	20749854;20752724;20753442	ACC	ACC	ACC	ACC	ACC	ACC	ACC	ACC
A05	2143	21399936;21400131;21400781;21400862;21400869;21401157;21401389;21401502;21401563;21401741;21401857;21401861;21401898;21402079	TGATAGAGAGTGGG	TGATAGAGAGTGGG	TGATAGAGAGTGGG	TGATAGAGAGTGGG	TGATAGAGAGTGGG	TGATAGAGAGTGGG	TGATAGAGAGTGGG	TGATAGAGAGTGGG
A05	475	21464251;21464404;21464726	TTA	TTA	TTA	TTA	TTA	TTA	TTA	TTA
A05	288	21464980;21465161;21465268	TAC	TAC	TAC	TAC	TAC	TAC	TAC	TAC
A05	912	21469170;21469329;21469379;21469495;21469515;21469520;21469703;21469853;21470082	AGCTGCCAT	AGCTGCCAT	AGCTGCCAT	AGCTGCCAT	AGCTGCCAT	AGCTGCCAT	AGCTGCCAT	AGCTGCCAT
A05	369	21535182;21535509;21535548;21535551	WYYY	WYYY	WYYY	WYYY	WYYY	WYYY	WYYY	WYYY
A05	1111	21670337;21671114;21671115;21671359;21671448	GATAT	GATAT	GATAT	GATAT	GATAT	GATAT	GATAT	GATAT
A05	5686	21676845;21678811;21679043;21682130;21682331;21682494;21682531	GCTACCG	GCTACCG	GCTACCG	GCTACCG	GCTACCG	GCTACCG	GCTACCG	GCTACCG
A05	310	21752462;21752463;21752772	AAA	AAA	AAA	AAA	AAA	AAA	AAA	AAA
A05	3224	21785637;21786691;21786893;21787404;21787616;21788861	TTGCCG	TTGCCG	TTGCCG	TTGCCG	TTGCCG	TTGCCG	TTGCCG	TTGCCG
A05	570	21797957;21798526;21798527	TTA	TTA	TTA	TTA	TTA	TTA	TTA	TTA
A05	1897	21826564;21827065;21827448;21827496;21827992;21828196;21828461	ATATAGC	ATATAGC	ATATAGC	ATATAGC	ATATAGC	ATATAGC	ATATAGC	ATATAGC
A05	22353	21832129;21833053;21833209;21833227;21833274;21833329;21834411;21835325;21835339;21835382;21835924;21837016;21837158;21838908;21839415;21840545;21842787;21844882;21845284;21845374;21845457;21845506;21845537;21845588;21845785;21845787;21845817;21846048;21846317;21847061;21847095;21847461;21847503;21847564;21847706;21847933;21848226;21848256;21848328;21848440;21848806;21848867;21849710;21849848;218…	GAACCTCCGAGACAAATCCTCTGCGTGAACACCATGGCTACGATAAACTTAACGTACAGTTTGAAATTGTGTAA	GAACCTCCGAGACAAATCCTCTGCGTGAACACCATGGCTACGATAAACTTAACGTACAGTTTGAAATTGTGTAA	GAACCTCCGAGACAAATCCTCTGCGTGAACACCATGGCTACGATAAACTTAACGTACAGTTTGAAATTGTGTAA	GAACCTCCGAGACAAATCCTCTGCGTGAACACCATGGCTACGATAAACTTAACGTACAGTTTGAAATTGTGTAA	GAACCTCCGAGACAAATCCTCTGCGTGAACACCATGGCTACGATAAACTTAACGTACAGTTTGAAATTGTGTAA	GAACCTCCGAGACAAATCCTCTGCGTGAACACCATGGCTACGATAAACTTAACGTACAGTTTGAAATTGTGTAA	GAACCTCCGAGACAAATCCTCTGCGTGAACACCATGGCTACGATAAACTTAACGTACAGTTTGAAATTGTGTAA	GAACCTCCGAGACAAATCCTCTGCGTGAACACCATGGCTACGATAAACTTAACGTACAGTTTGAAATTGTGTAA
A05	330	21876378;21876615;21876708	ATT	ATT	ATT	ATT	ATT	ATT	ATT	ATT
A05	270	21883944;21883959;21884214	RYS	RYS	RYS	RYS	RYS	RYS	RYS	RYS
A05	1609	23699607;23700679;23701216	TGG	TGG	TGG	TGG	TGG	TGG	TGG	TGG
A05	768	23847816;23847833;23848039;23848157;23848445;23848584	TGTAAT	TGTAAT	TGTAAT	TGTAAT	TGTAAT	TGTAAT	TGTAAT	TGTAAT
A05	4764	23894210;23894889;23895084;23895158;23895451;23895565;23895823;23896427;23896531;23896723;23896825;23896842;23897099;23897585;23897805;23897910;23898097;23898131;23898206;23898342;23898368;23898688;23898818;23898922;23898974	TGACCTAAAGAACGTAGCGACTACT	TGACCTAAAGAACGTAGCGACTACT	TGACCTAAAGAACGTAGCGACTACT	TGACCTAAAGAACGTAGCGACTACT	TGACCTAAAGAACGTAGCGACTACT	TGACCTAAAGAACGTAGCGACTACT	TGACCTAAAGAACGTAGCGACTACT	TGACCTAAAGAACGTAGCGACTACT
A05	10867	23900103;23900261;23900572;23900782;23900796;23900843;23900846;23904506;23904544;23904676;23904793;23904982;23904995;23905669;23905926;23907085;23907107;23907651;23910550;23910970	AGCATGCAGGTCCTCGTTCA	AGCATGCAGGTCCTCGTTCA	AGCATGCAGGTCCTCGTTCA	AGCATGCAGGTCCTCGTTCA	AGCATGCAGGTCCTCGTTCA	AGCATGCAGGTCCTCGTTCA	AGCATGCAGGTCCTCGTTCA	AGCATGCAGGTCCTCGTTCA
A05	480	23932393;23932413;23932651;23932707;23932749;23932772;23932805;23932873	YYYRRYRR	YYYRRYRR	YYYRRYRR	YYYRRYRR	YYYRRYRR	YYYRRYRR	YYYRRYRR	YYYRRYRR
A05	1336	23952427;23953085;23953763	TGC	TGC	TGC	TGC	TGC	TGC	TGC	TGC
A05	1331	24017085;24017449;24018416	ACA	ACA	ACA	ACA	ACA	ACA	ACA	ACA
A05	2354	24036114;24036242;24036717;24036792;24036810;24036871;24037034;24037390;24037495;24037522;24037524;24037625;24037673;24037705;24037818;24037829;24037831;24038382;24038468	AAGGAGATCTTTGACAACG	AAGGAGATCTTTGACAACG	AAGGAGATCTTTGACAACG	AAGGAGATCTTTGACAACG	AAGGAGATCTTTGACAACG	AAGGAGATCTTTGACAACG	AAGGAGATCTTTGACAACG	AAGGAGATCTTTGACAACG
A05	9101	24045791;24045815;24045820;24046069;24046082;24046131;24046309;24046337;24046358;24046404;24046469;24046474;24046689;24046693;24046754;24046990;24047014;24047170;24047213;24047367;24047503;24047526;24047873;24047883;24048022;24048033;24048116;24048127;24048211;24048307;24048311;24048406;24048488;24048587;24048697;24048825;24049108;24049160;24049220;24049221;24049393;24049410;24049590;24049610;240…	TTAGAACGGAATCGGACGCTATGACATTCCCCCCGTGGTGTAGAGTGTGTTACCGGAAACGAACAGGGGGC	TTAGAACGGAATCGGACGCTATGACATTCCCCCCGTGGTGTAGAGTGTGTTACCGGAAACGAACAGGGGGC	TTAGAACGGAATCGGACGCTATGACATTCCCCCCGTGGTGTAGAGTGTGTTACCGGAAACGAACAGGGGGC	TTAGAACGGAATCGGACGCTATGACATTCCCCCCGTGGTGTAGAGTGTGTTACCGGAAACGAACAGGGGGC	TTAGAACGGAATCGGACGCTATGACATTCCCCCCGTGGTGTAGAGTGTGTTACCGGAAACGAACAGGGGGC	TTAGAACGGAATCGGACGCTATGACATTCCCCCCGTGGTGTAGAGTGTGTTACCGGAAACGAACAGGGGGC	TTAGAACGGAATCGGACGCTATGACATTCCCCCCGTGGTGTAGAGTGTGTTACCGGAAACGAACAGGGGGC	TTAGAACGGAATCGGACGCTATGACATTCCCCCCGTGGTGTAGAGTGTGTTACCGGAAACGAACAGGGGGC
A05	586	24670707;24671261;24671293	YYY	YYY	YYY	YYY	YYY	YYY	YYY	YYY
A05	110	25209403;25209513	SR	SR	SR	SR	SR	SR	SR	SR
A05	1616	25292039;25293304;25293655	ACA	ACA	ACA	ACA	ACA	ACA	ACA	ACA
A05	5555	27316872;27316936;27316975;27317032;27317210;27317831;27318010;27318346;27318470;27318731;27319123;27319162;27319174;27319365;27319599;27319600;27319627;27319832;27320541;27320594;27320878;27321099;27321514;27321519;27321811;27321857;27322005;27322398;27322427	ATATAGAGCTTCTACTGCGCCAACGCATA	ATATAGAGCTTCTACTGCGCCAACGCATA	ATATAGAGCTTCTACTGCGCCAACGCATA	ATATAGAGCTTCTACTGCGCCAACGCATA	ATATAGAGCTTCTACTGCGCCAACGCATA	ATATAGAGCTTCTACTGCGCCAACGCATA	ATATAGAGCTTCTACTGCGCCAACGCATA	ATATAGAGCTTCTACTGCGCCAACGCATA
A05	426	27705598;27705603;27705648;27706024	RRKR	RRKR	RRKR	RRKR	RRKR	RRKR	RRKR	RRKR
A05	157	27811208;27811365	YR	YR	YR	YR	YR	YR	YR	YR
A05	905	28284573;28285041;28285478	TAG	TAG	TAG	TAG	TAG	TAG	TAG	TAG
A05	465	28300232;28300290;28300573;28300697	GGTA	GGTA	GGTA	GGTA	GGTA	GGTA	GGTA	GGTA
A05	258	28301600;28301844;28301848;28301858	TATA	TATA	TATA	TATA	TATA	TATA	TATA	TATA
A05	684	28312159;28312170;28312843	MRR	MRR	MRR	MRR	MRR	MRR	MRR	MRR
A05	387	28317768;28317943;28318155	ATT	ATT	ATT	ATT	ATT	ATT	ATT	ATT
A05	543	28318869;28318895;28319412	TAA	TAA	TAA	TAA	TAA	TAA	TAA	TAA
A05	231	28320028;28320214;28320259	AAA	AAA	AAA	AAA	AAA	AAA	AAA	AAA
A05	118	29079417;29079535	YY	YY	YY	YY	YY	YY	YY	YY
A05	389	29533997;29534155;29534386	ATA	ATA	ATA	ATA	ATA	ATA	ATA	ATA
A05	4363	29692519;29692693;29692707;29692918;29693374;29693536;29693665;29693963;29693996;29694683;29696647;29696882	GTTATGTATCAA	GTTATGTATCAA	GTTATGTATCAA	GTTATGTATCAA	GTTATGTATCAA	GTTATGTATCAA	GTTATGTATCAA	GTTATGTATCAA
A05	1523	29797966;29798925;29799259;29799489	CAAC	CAAC	CAAC	CAAC	CAAC	CAAC	CAAC	CAAC
A05	422	29799884;29800048;29800258;29800306	CCAA	CCAA	CCAA	CCAA	CCAA	CCAA	CCAA	CCAA
A05	122	30364715;30364733;30364837	WYY	WYY	WYY	WYY	WYY	WYY	WYY	WYY
A05	1773	30431338;30432307;30433111	TAA	TAA	TAA	TAA	TAA	TAA	TAA	TAA
A05	578	30443735;30444289;30444313	TGA	TGA	TGA	TGA	TGA	TGA	TGA	TGA
A05	2181	30557832;30558293;30558407;30558538;30558658;30558887;30558962;30559117;30559538;30559641;30559747;30559770;30559795;30559922;30559999;30560013	KYRAWYYYKYRYRCRY	KYRAWYYYKYRYRCRY	KYRAWYYYKYRYRCRY	KYRAWYYYKYRYRCRY	KYRAWYYYKYRYRCRY	KYRAWYYYKYRYRCRY	KYRAWYYYKYRYRCRY	KYRAWYYYKYRYRCRY
A05	694	30565113;30565454;30565801;30565807	TAAT	TAAT	TAAT	TAAT	TAAT	TAAT	TAAT	TAAT
A05	24866	30567934;30568236;30568311;30568471;30569772;30569908;30570028;30570642;30570690;30570893;30571147;30571211;30571378;30571881;30572114;30572306;30572438;30572621;30572902;30572915;30572968;30573113;30573269;30573456;30573484;30573661;30573781;30573818;30574576;30575506;30578383;30581378;30581891;30582257;30584049;30585780;30585808;30587539;30587612;30588769;30592018;30592423;30592800	ATCGGTTGTCATTCTGTATTTGATAAGAACTGCGAACACAGGA	ATCGGTTGTCATTCTGTATTTGATAAGAACTGCGAACACAGGA	ATCGGTTGTCATTCTGTATTTGATAAGAACTGCGAACACAGGA	ATCGGTTGTCATTCTGTATTTGATAAGAACTGCGAACACAGGA	ATCGGTTGTCATTCTGTATTTGATAAGAACTGCGAACACAGGA	ATCGGTTGTCATTCTGTATTTGATAAGAACTGCGAACACAGGA	ATCGGTTGTCATTCTGTATTTGATAAGAACTGCGAACACAGGA	ATCGGTTGTCATTCTGTATTTGATAAGAACTGCGAACACAGGA
A05	6134	30615452;30615521;30615601;30615783;30615812;30616048;30618479;30619007;30619446;30619722;30619772;30620735;30620790;30621581;30621586	CCCAAGACTAGTACT	CCCAAGACTAGTACT	CCCAAGACTAGTACT	CCCAAGACTAGTACT	CCCAAGACTAGTACT	CCCAAGACTAGTACT	CCCAAGACTAGTACT	CCCAAGACTAGTACT
A05	1554	30622124;30622308;30622367;30622397;30622561;30622584;30622590;30623005;30623312;30623349;30623434;30623533;30623555;30623580;30623678	AGAACATATGTCAGA	AGAACATATGTCAGA	AGAACATATGTCAGA	AGAACATATGTCAGA	AGAACATATGTCAGA	AGAACATATGTCAGA	AGAACATATGTCAGA	AGAACATATGTCAGA
A05	312	30627354;30627615;30627666	GAA	GAA	GAA	GAA	GAA	GAA	GAA	GAA
A05	9242	30633819;30633943;30634121;30634216;30634222;30634387;30634393;30634515;30634563;30634620;30634746;30634758;30634958;30634998;30635149;30635228;30635363;30635369;30635622;30635635;30635694;30635781;30635881;30635959;30636026;30636039;30636188;30636325;30636337;30636493;30636593;30636853;30637123;30637229;30637622;30637673;30637772;30637821;30637883;30638200;30638241;30638316;30638377;30638528;306…	GATTAACGAGATTGAGATTCCAAGCCATCAGACCTCTTATAAAATAAGTAGTGCATGGTGACCCGTCCATGGGTATCTACGCCAGCCAAT	GATTAACGAGATTGAGATTCCAAGCCATCAGACCTCTTATAAAATAAGTAGTGCATGGTGACCCGTCCATGGGTATCTACGCCAGCCAAT	GATTAACGAGATTGAGATTCCAAGCCATCAGACCTCTTATAAAATAAGTAGTGCATGGTGACCCGTCCATGGGTATCTACGCCAGCCAAT	GATTAACGAGATTGAGATTCCAAGCCATCAGACCTCTTATAAAATAAGTAGTGCATGGTGACCCGTCCATGGGTATCTACGCCAGCCAAT	GATTAACGAGATTGAGATTCCAAGCCATCAGACCTCTTATAAAATAAGTAGTGCATGGTGACCCGTCCATGGGTATCTACGCCAGCCAAT	GATTAACGAGATTGAGATTCCAAGCCATCAGACCTCTTATAAAATAAGTAGTGCATGGTGACCCGTCCATGGGTATCTACGCCAGCCAAT	GATTAACGAGATTGAGATTCCAAGCCATCAGACCTCTTATAAAATAAGTAGTGCATGGTGACCCGTCCATGGGTATCTACGCCAGCCAAT	GATTAACGAGATTGAGATTCCAAGCCATCAGACCTCTTATAAAATAAGTAGTGCATGGTGACCCGTCCATGGGTATCTACGCCAGCCAAT
A05	1742	30644284;30644424;30644599;30644613;30644712;30644876;30645161;30645702;30645711;30646026	TCTCCTGTGT	TCTCCTGTGT	TCTCCTGTGT	TCTCCTGTGT	TCTCCTGTGT	TCTCCTGTGT	TCTCCTGTGT	TCTCCTGTGT
A05	3842	30647862;30647869;30647944;30647955;30648078;30648109;30648212;30648229;30648367;30648466;30648486;30648680;30649286;30649343;30649492;30649804;30649815;30649965;30650012;30650113;30650217;30650603;30650617;30650761;30651129;30651191;30651450;30651704	GGTCGCCTCTTGGGTTGTACGGGAAGGT	GGTCGCCTCTTGGGTTGTACGGGAAGGT	GGTCGCCTCTTGGGTTGTACGGGAAGGT	GGTCGCCTCTTGGGTTGTACGGGAAGGT	GGTCGCCTCTTGGGTTGTACGGGAAGGT	GGTCGCCTCTTGGGTTGTACGGGAAGGT	GGTCGCCTCTTGGGTTGTACGGGAAGGT	GGTCGCCTCTTGGGTTGTACGGGAAGGT
A05	4308	30652065;30652307;30652412;30654256;30654616;30654644;30654701;30654757;30654814;30655113;30655174;30655749;30655913;30656134;30656140;30656228;30656373	GCGAGTTGACCCAACAA	GCGAGTTGACCCAACAA	GCGAGTTGACCCAACAA	GCGAGTTGACCCAACAA	GCGAGTTGACCCAACAA	GCGAGTTGACCCAACAA	GCGAGTTGACCCAACAA	GCGAGTTGACCCAACAA
A05	449	30666892;30666936;30667341	TAG	TAG	TAG	TAG	TAG	TAG	TAG	TAG
A05	567	30669621;30670105;30670188	ACT	ACT	ACT	ACT	ACT	ACT	ACT	ACT
A05	58	30671727;30671781;30671785	TCA	TCA	TCA	TCA	TCA	TCA	TCA	TCA
A05	10187	30672063;30672089;30675000;30675040;30676004;30676031;30676306;30676507;30676672;30676708;30676720;30676757;30676790;30676942;30677151;30677234;30678579;30679123;30679484;30680039;30680123;30680174;30680220;30680237;30680481;30680491;30682145;30682225;30682250	GGGAACATGCGATTACAAATCACAGCACA	GGGAACATGCGATTACAAATCACAGCACA	GGGAACATGCGATTACAAATCACAGCACA	GGGAACATGCGATTACAAATCACAGCACA	GGGAACATGCGATTACAAATCACAGCACA	GGGAACATGCGATTACAAATCACAGCACA	GGGAACATGCGATTACAAATCACAGCACA	GGGAACATGCGATTACAAATCACAGCACA
A05	323	30704034;30704300;30704357	CTC	CTC	CTC	CTC	CTC	CTC	CTC	CTC
A05	585	30706687;30706691;30706832;30707272	AGTT	AGTT	AGTT	AGTT	AGTT	AGTT	AGTT	AGTT
A05	7693	30711847;30716167;30716360;30716653;30716789;30716938;30717194;30717327;30717593;30717621;30717685;30718142;30718434;30718514;30718600;30718802;30718917;30718934;30719061;30719186;30719245;30719399;30719540	ATGCATCAGGTATACAGCCTTCA	ATGCATCAGGTATACAGCCTTCA	ATGCATCAGGTATACAGCCTTCA	ATGCATCAGGTATACAGCCTTCA	ATGCATCAGGTATACAGCCTTCA	ATGCATCAGGTATACAGCCTTCA	ATGCATCAGGTATACAGCCTTCA	ATGCATCAGGTATACAGCCTTCA
A05	23562	30730725;30730891;30731075;30731683;30731942;30732014;30732439;30732451;30732609;30732771;30732853;30733084;30733262;30733277;30733669;30733818;30733832;30733989;30734034;30734069;30734175;30734688;30734886;30735110;30735250;30735489;30735490;30736030;30736152;30736294;30736595;30736968;30737807;30737812;30738158;30738427;30738571;30738707;30738821;30739399;30739477;30739920;30740024;30740202;307…	CTGTGAAGGTCAGTAAAACGTAAGATGCCTTCTTGAGACTGTAAATGTTCTCCAATATGTCTTGTTTGGATGATTCGAGGGGGTGTGAATGATTACCA	CTGTGAAGGTCAGTAAAACGTAAGATGCCTTCTTGAGACTGTAAATGTTCTCCAATATGTCTTGTTTGGATGATTCGAGGGGGTGTGAATGATTACCA	CTGTGAAGGTCAGTAAAACGTAAGATGCCTTCTTGAGACTGTAAATGTTCTCCAATATGTCTTGTTTGGATGATTCGAGGGGGTGTGAATGATTACCA	CTGTGAAGGTCAGTAAAACGTAAGATGCCTTCTTGAGACTGTAAATGTTCTCCAATATGTCTTGTTTGGATGATTCGAGGGGGTGTGAATGATTACCA	CTGTGAAGGTCAGTAAAACGTAAGATGCCTTCTTGAGACTGTAAATGTTCTCCAATATGTCTTGTTTGGATGATTCGAGGGGGTGTGAATGATTACCA	CTGTGAAGGTCAGTAAAACGTAAGATGCCTTCTTGAGACTGTAAATGTTCTCCAATATGTCTTGTTTGGATGATTCGAGGGGGTGTGAATGATTACCA	CTGTGAAGGTCAGTAAAACGTAAGATGCCTTCTTGAGACTGTAAATGTTCTCCAATATGTCTTGTTTGGATGATTCGAGGGGGTGTGAATGATTACCA	CTGTGAAGGTCAGTAAAACGTAAGATGCCTTCTTGAGACTGTAAATGTTCTCCAATATGTCTTGTTTGGATGATTCGAGGGGGTGTGAATGATTACCA
A05	276	30757304;30757336;30757512;30757580	TAAG	TAAG	TAAG	TAAG	TAAG	TAAG	TAAG	TAAG
A05	370	30760592;30760787;30760907;30760962	AATC	AATC	AATC	AATC	AATC	AATC	AATC	AATC
A05	223	30764354;30764453;30764577	TAA	TAA	TAA	TAA	TAA	TAA	TAA	TAA
A05	414	30770772;30770817;30771006;30771186	TTAA	TTAA	TTAA	TTAA	TTAA	TTAA	TTAA	TTAA
A05	724	30774276;30774323;30774593;30775000	GAGT	GAGT	GAGT	GAGT	GAGT	GAGT	GAGT	GAGT
A05	88	30775162;30775171;30775211;30775250	ACTG	ACTG	ACTG	ACTG	ACTG	ACTG	ACTG	ACTG
A05	740	30776320;30776541;30777060	ATA	ATA	ATA	ATA	ATA	ATA	ATA	ATA
A05	1011	30777373;30777474;30777501;30778384	ATTT	ATTT	ATTT	ATTT	ATTT	ATTT	ATTT	ATTT
A05	251	30778476;30778482;30778483;30778727	TACA	TACA	TACA	TACA	TACA	TACA	TACA	TACA
A05	433	30787510;30787573;30787943	ACA	ACA	ACA	ACA	ACA	ACA	ACA	ACA
A05	195	30789444;30789461;30789639	ATA	ATA	ATA	ATA	ATA	ATA	ATA	ATA
A05	426	30792920;30793174;30793346	TTA	TTA	TTA	TTA	TTA	TTA	TTA	TTA
A05	2234	30794341;30795478;30795769;30796011;30796544;30796575	AACTCC	AACTCC	AACTCC	AACTCC	AACTCC	AACTCC	AACTCC	AACTCC
A05	303	30862300;30862603	YR	YR	YR	YR	YR	YR	YR	YR
A05	227	31066186;31066219;31066413	WRW	WRW	WRW	WRW	WRW	WRW	WRW	WRW
A05	317	31451999;31452037;31452074;31452316	YYYW	YYYW	YYYW	YYYW	YYYW	YYYW	YYYW	YYYW
A05	2196	31994966;31995084;31995217;31995999;31996037;31996437;31996461;31996569;31996664;31996812;31996859;31996896;31996946;31997162	TAGCTGCCTAGCCA	TAGCTGCCTAGCCA	TAGCTGCCTAGCCA	TAGCTGCCTAGCCA	TAGCTGCCTAGCCA	TAGCTGCCTAGCCA	TAGCTGCCTAGCCA	TAGCTGCCTAGCCA
A05	51	32248446;32248496;32248497	ACT	ACT	ACT	ACT	ACT	ACT	ACT	ACT
A05	175	32258166;32258224;32258341	ACG	ACG	ACG	ACG	ACG	ACG	ACG	ACG
A05	147	32260337;32260364;32260484	AAA	AAA	AAA	AAA	AAA	AAA	AAA	AAA
A05	353	32261198;32261326;32261551	CCG	CCG	CCG	CCG	CCG	CCG	CCG	CCG
A05	1617	32261931;32262810;32263016;32263548	TCTC	TCTC	TCTC	TCTC	TCTC	TCTC	TCTC	TCTC
A05	2987	32264522;32265333;32265431;32267126;32267509	TTAGT	TTAGT	TTAGT	TTAGT	TTAGT	TTAGT	TTAGT	TTAGT
A05	1719	32270190;32270724;32271909	CAA	CAA	CAA	CAA	CAA	CAA	CAA	CAA
A05	146	32272921;32273052;32273067	GTG	GTG	GTG	GTG	GTG	GTG	GTG	GTG
A05	1621	32274202;32275202;32275823	CCC	CCC	CCC	CCC	CCC	CCC	CCC	CCC
A05	655	32283247;32283593;32283683;32283902	TACG	TACG	TACG	TACG	TACG	TACG	TACG	TACG
A05	11803	32301530;32301807;32302357;32303710;32304056;32304103;32304317;32305032;32305386;32305740;32306033;32306516;32308603;32308922;32308923;32309256;32309279;32309376;32310482;32310814;32311263;32311825;32311980;32312132;32312925;32313112;32313333	AGTGTTGGAAGAAGAAAATACATGTTC	AGTGTTGGAAGAAGAAAATACATGTTC	AGTGTTGGAAGAAGAAAATACATGTTC	AGTGTTGGAAGAAGAAAATACATGTTC	AGTGTTGGAAGAAGAAAATACATGTTC	AGTGTTGGAAGAAGAAAATACATGTTC	AGTGTTGGAAGAAGAAAATACATGTTC	AGTGTTGGAAGAAGAAAATACATGTTC
A05	945	32315572;32316508;32316517	TTT	TTT	TTT	TTT	TTT	TTT	TTT	TTT
A05	18820	32328531;32328935;32329013;32329045;32329123;32329258;32329497;32329553;32329742;32329832;32330420;32330794;32330929;32331021;32331196;32331896;32332071;32332114;32332206;32332259;32332454;32332456;32332658;32332735;32332753;32332923;32333386;32333625;32333663;32333795;32333847;32333911;32333966;32334026;32334046;32334125;32334132;32334398;32334561;32335043;32335391;32335857;32335867;32336034;323…	GGACCGGACACGGGGTCCGCAGTAGGACGCCATGCAGTCGGCGCGAGAACTGCCTTTAACTCGGTGATTGGTGGTGCTGTTGTATCGAGGAAGAAACC	GGACCGGACACGGGGTCCGCAGTAGGACGCCATGCAGTCGGCGCGAGAACTGCCTTTAACTCGGTGATTGGTGGTGCTGTTGTATCGAGGAAGAAACC	GGACCGGACACGGGGTCCGCAGTAGGACGCCATGCAGTCGGCGCGAGAACTGCCTTTAACTCGGTGATTGGTGGTGCTGTTGTATCGAGGAAGAAACC	GGACCGGACACGGGGTCCGCAGTAGGACGCCATGCAGTCGGCGCGAGAACTGCCTTTAACTCGGTGATTGGTGGTGCTGTTGTATCGAGGAAGAAACC	GGACCGGACACGGGGTCCGCAGTAGGACGCCATGCAGTCGGCGCGAGAACTGCCTTTAACTCGGTGATTGGTGGTGCTGTTGTATCGAGGAAGAAACC	GGACCGGACACGGGGTCCGCAGTAGGACGCCATGCAGTCGGCGCGAGAACTGCCTTTAACTCGGTGATTGGTGGTGCTGTTGTATCGAGGAAGAAACC	GGACCGGACACGGGGTCCGCAGTAGGACGCCATGCAGTCGGCGCGAGAACTGCCTTTAACTCGGTGATTGGTGGTGCTGTTGTATCGAGGAAGAAACC	GGACCGGACACGGGGTCCGCAGTAGGACGCCATGCAGTCGGCGCGAGAACTGCCTTTAACTCGGTGATTGGTGGTGCTGTTGTATCGAGGAAGAAACC
A05	1602	32383643;32384887;32385004;32385245	TTTC	TTTC	TTTC	TTTC	TTTC	TTTC	TTTC	TTTC
A05	594	32881547;32882057;32882141	TGT	TGT	TGT	TGT	TGT	TGT	TGT	TGT
A05	2594	32952558;32952649;32952968;32953014;32953267;32953363;32953995;32954642;32954737;32955063;32955141;32955152	AATGTTAATCAA	AATGTTAATCAA	AATGTTAATCAA	AATGTTAATCAA	AATGTTAATCAA	AATGTTAATCAA	AATGTTAATCAA	AATGTTAATCAA
A05	4376	32956090;32956283;32956428;32956483;32956638;32957116;32957166;32957576;32957792;32958159;32958185;32958312;32958381;32958571;32958689;32958807;32958946;32958954;32959228;32959715;32959749;32959765;32959774;32959894;32960328;32960466	AGAAAGATAATAAATTGTATTTATAC	AGAAAGATAATAAATTGTATTTATAC	AGAAAGATAATAAATTGTATTTATAC	AGAAAGATAATAAATTGTATTTATAC	AGAAAGATAATAAATTGTATTTATAC	AGAAAGATAATAAATTGTATTTATAC	AGAAAGATAATAAATTGTATTTATAC	AGAAAGATAATAAATTGTATTTATAC
A05	346	32961648;32961665;32961956;32961994	TATT	TATT	TATT	TATT	TATT	TATT	TATT	TATT
A05	445	32963450;32963806;32963895	TAA	TAA	TAA	TAA	TAA	TAA	TAA	TAA
A05	1015	32985956;32985982;32986838;32986971	AAAT	AAAT	AAAT	AAAT	AAAT	AAAT	AAAT	AAAT
A05	3367	32988073;32988140;32988216;32988254;32988678;32988706;32988754;32988909;32989176;32989700;32990783;32991180;32991381;32991440	TTTGAAATGTGAGC	TTTGAAATGTGAGC	TTTGAAATGTGAGC	TTTGAAATGTGAGC	TTTGAAATGTGAGC	TTTGAAATGTGAGC	TTTGAAATGTGAGC	TTTGAAATGTGAGC
A05	73	32994351;32994424	YR	YR	YR	YR	YR	YR	YR	YR
A05	4500	33002094;33002228;33002707;33002719;33002912;33003761;33004097;33004696;33006594	ATTCCTACC	ATTCCTACC	ATTCCTACC	ATTCCTACC	ATTCCTACC	ATTCCTACC	ATTCCTACC	ATTCCTACC
A05	8179	33023123;33023368;33023441;33023540;33023808;33024209;33025455;33025608;33025785;33025833;33025846;33025899;33026124;33026261;33026732;33026742;33026743;33027138;33027265;33027395;33027640;33027756;33027917;33028023;33028026;33028354;33028693;33028716;33029431;33029563;33029640;33029934;33029962;33030029;33030062;33030170;33030266;33030372;33030688;33030846;33030905;33031302	ATTTCAGAATATAAAATTTTACTTATTTTAAAATTATAATAT	ATTTCAGAATATAAAATTTTACTTATTTTAAAATTATAATAT	ATTTCAGAATATAAAATTTTACTTATTTTAAAATTATAATAT	ATTTCAGAATATAAAATTTTACTTATTTTAAAATTATAATAT	ATTTCAGAATATAAAATTTTACTTATTTTAAAATTATAATAT	ATTTCAGAATATAAAATTTTACTTATTTTAAAATTATAATAT	ATTTCAGAATATAAAATTTTACTTATTTTAAAATTATAATAT	ATTTCAGAATATAAAATTTTACTTATTTTAAAATTATAATAT
A05	250	33056665;33056699;33056713;33056915	TAGT	TAGT	TAGT	TAGT	TAGT	TAGT	TAGT	TAGT
A05	533	33071297;33071769;33071830	AGT	AGT	AGT	AGT	AGT	AGT	AGT	AGT
A05	5725	33080699;33081059;33081686;33081702;33081737;33081868;33082083;33082154;33082386;33082451;33082552;33082819;33083267;33083806;33086024;33086122;33086424	AGGTAATACTTTGGAGA	AGGTAATACTTTGGAGA	AGGTAATACTTTGGAGA	AGGTAATACTTTGGAGA	AGGTAATACTTTGGAGA	AGGTAATACTTTGGAGA	AGGTAATACTTTGGAGA	AGGTAATACTTTGGAGA
A05	3289	33087536;33087540;33087705;33087736;33087788;33087870;33088753;33088857;33089015;33089203;33089267;33089747;33089951;33090345;33090472;33090489;33090825	TAGCATATCTTTAGTAT	TAGCATATCTTTAGTAT	TAGCATATCTTTAGTAT	TAGCATATCTTTAGTAT	TAGCATATCTTTAGTAT	TAGCATATCTTTAGTAT	TAGCATATCTTTAGTAT	TAGCATATCTTTAGTAT
A05	8654	33096820;33097178;33097845;33097895;33099677;33100108;33100179;33100529;33102535;33102652;33102757;33103195;33103472;33104048;33105445;33105474	CATTAAAAAAATGTCT	CATTAAAAAAATGTCT	CATTAAAAAAATGTCT	CATTAAAAAAATGTCT	CATTAAAAAAATGTCT	CATTAAAAAAATGTCT	CATTAAAAAAATGTCT	CATTAAAAAAATGTCT
A05	94	33129954;33130023;33130048	YWW	YWW	YWW	YWW	YWW	YWW	YWW	YWW
A05	15061	33134836;33135314;33136133;33136690;33136701;33136879;33136922;33137012;33137203;33137619;33137965;33138472;33138953;33138987;33139142;33139180;33139322;33141634;33141770;33142482;33142775;33142990;33143249;33143344;33143538;33143742;33143883;33145239;33145502;33145947;33146263;33148416;33148514;33148532;33148967;33149008;33149373;33149570;33149897	ATTTTAGTATATAAGAATGATTTGACTAGTTTTAAAAAA	ATTTTAGTATATAAGAATGATTTGACTAGTTTTAAAAAA	ATTTTAGTATATAAGAATGATTTGACTAGTTTTAAAAAA	ATTTTAGTATATAAGAATGATTTGACTAGTTTTAAAAAA	ATTTTAGTATATAAGAATGATTTGACTAGTTTTAAAAAA	ATTTTAGTATATAAGAATGATTTGACTAGTTTTAAAAAA	ATTTTAGTATATAAGAATGATTTGACTAGTTTTAAAAAA	ATTTTAGTATATAAGAATGATTTGACTAGTTTTAAAAAA
A05	79	33564003;33564082	MR	MR	MR	MR	MR	MR	MR	MR
A05	68	34184165;34184191;34184233	YMY	YMY	YMY	YMY	YMY	YMY	YMY	YMY
A05	221	34975725;34975746;34975946	RRS	RRS	RRS	RRS	RRS	RRS	RRS	RRS
A05	1196	35227196;35227212;35227239;35227316;35227438;35227593;35228349;35228392	AAATTAAA	AAATTAAA	AAATTAAA	AAATTAAA	AAATTAAA	AAATTAAA	AAATTAAA	AAATTAAA
A05	4450	35229035;35229100;35229183;35229240;35229409;35229410;35229432;35229512;35229513;35229686;35229876;35229901;35230007;35230034;35230614;35231424;35231689;35231709;35231944;35232132;35233346;35233485	ACGAAGTGATAATTCTCAGAAA	ACGAAGTGATAATTCTCAGAAA	ACGAAGTGATAATTCTCAGAAA	ACGAAGTGATAATTCTCAGAAA	ACGAAGTGATAATTCTCAGAAA	ACGAAGTGATAATTCTCAGAAA	ACGAAGTGATAATTCTCAGAAA	ACGAAGTGATAATTCTCAGAAA
A05	15405	35237865;35238800;35239138;35247039;35247858;35251125;35251870;35251901;35252709;35252938;35253203;35253270	ATAGGCATAGTG	ATAGGCATAGTG	ATAGGCATAGTG	ATAGGCATAGTG	ATAGGCATAGTG	ATAGGCATAGTG	ATAGGCATAGTG	ATAGGCATAGTG
A05	684	35257570;35257946;35257949;35258188;35258215;35258254	CTGGCA	CTGGCA	CTGGCA	CTGGCA	CTGGCA	CTGGCA	CTGGCA	CTGGCA
A05	8344	35262392;35262419;35262820;35263878;35263966;35264157;35264735;35265146;35265174;35265241;35265699;35266130;35266196;35266822;35266960;35268073;35268656;35268944;35269781;35270181;35270736	GTAAACAAAGTATTGACTATT	GTAAACAAAGTATTGACTATT	GTAAACAAAGTATTGACTATT	GTAAACAAAGTATTGACTATT	GTAAACAAAGTATTGACTATT	GTAAACAAAGTATTGACTATT	GTAAACAAAGTATTGACTATT	GTAAACAAAGTATTGACTATT
A05	2628	35270791;35271526;35271527;35271560;35271642;35271876;35273419	AATAATT	AATAATT	AATAATT	AATAATT	AATAATT	AATAATT	AATAATT	AATAATT
A05	33287	35285412;35285829;35285916;35286100;35286435;35286459;35286812;35287036;35287345;35287546;35287771;35288600;35288867;35290948;35291212;35291348;35291368;35291843;35291851;35291982;35292087;35292247;35292280;35292466;35292702;35292705;35292967;35293008;35293245;35293301;35294177;35294593;35294614;35294776;35294917;35295223;35295265;35295528;35295560;35295599;35295637;35295687;35295894;35296918;352…	TTTATCTTCTAATTAATTAGAATCAATGTAAATTTAATTTTAATTGTTATAATTATACTTAAAAACCTAGTTGTTATAAGATTGCTAGATAAACATAGATTAAAAGG	TTTATCTTCTAATTAATTAGAATCAATGTAAATTTAATTTTAATTGTTATAATTATACTTAAAAACCTAGTTGTTATAAGATTGCTAGATAAACATAGATTAAAAGG	TTTATCTTCTAATTAATTAGAATCAATGTAAATTTAATTTTAATTGTTATAATTATACTTAAAAACCTAGTTGTTATAAGATTGCTAGATAAACATAGATTAAAAGG	TTTATCTTCTAATTAATTAGAATCAATGTAAATTTAATTTTAATTGTTATAATTATACTTAAAAACCTAGTTGTTATAAGATTGCTAGATAAACATAGATTAAAAGG	TTTATCTTCTAATTAATTAGAATCAATGTAAATTTAATTTTAATTGTTATAATTATACTTAAAAACCTAGTTGTTATAAGATTGCTAGATAAACATAGATTAAAAGG	TTTATCTTCTAATTAATTAGAATCAATGTAAATTTAATTTTAATTGTTATAATTATACTTAAAAACCTAGTTGTTATAAGATTGCTAGATAAACATAGATTAAAAGG	TTTATCTTCTAATTAATTAGAATCAATGTAAATTTAATTTTAATTGTTATAATTATACTTAAAAACCTAGTTGTTATAAGATTGCTAGATAAACATAGATTAAAAGG	TTTATCTTCTAATTAATTAGAATCAATGTAAATTTAATTTTAATTGTTATAATTATACTTAAAAACCTAGTTGTTATAAGATTGCTAGATAAACATAGATTAAAAGG
A05	107	35319235;35319268;35319337;35319342	CTAA	CTAA	CTAA	CTAA	CTAA	CTAA	CTAA	CTAA
A05	1977	35319761;35319771;35319923;35320091;35320181;35320301;35320486;35320593;35320751;35321115;35321298;35321682;35321738	CATTCTAAATTGA	CATTCTAAATTGA	CATTCTAAATTGA	CATTCTAAATTGA	CATTCTAAATTGA	CATTCTAAATTGA	CATTCTAAATTGA	CATTCTAAATTGA
A05	5048	35324516;35324565;35324644;35324798;35325124;35325801;35326221;35326323;35326339;35326535;35326557;35326643;35327391;35327597;35328172;35329108;35329138;35329212;35329564	TCGATGGACTATTTTACTA	TCGATGGACTATTTTACTA	TCGATGGACTATTTTACTA	TCGATGGACTATTTTACTA	TCGATGGACTATTTTACTA	TCGATGGACTATTTTACTA	TCGATGGACTATTTTACTA	TCGATGGACTATTTTACTA
A05	18622	35338900;35339623;35340095;35340234;35340670;35340680;35341254;35341348;35341359;35341613;35341692;35341973;35342105;35342277;35342657;35342658;35342717;35342746;35342992;35343017;35343023;35343082;35343229;35343579;35343742;35343931;35344248;35344272;35344369;35344404;35344409;35344646;35344691;35345130;35345189;35345392;35345710;35345756;35346439;35346519;35346582;35346668;35347072;35347140;353…	CTGTAAACTGATATATTTTCTCTGATATGTATTTGAGTCTAACTATTCACAACCAAAATTACTCATAAAGAACCGCAAATTATT	CTGTAAACTGATATATTTTCTCTGATATGTATTTGAGTCTAACTATTCACAACCAAAATTACTCATAAAGAACCGCAAATTATT	CTGTAAACTGATATATTTTCTCTGATATGTATTTGAGTCTAACTATTCACAACCAAAATTACTCATAAAGAACCGCAAATTATT	CTGTAAACTGATATATTTTCTCTGATATGTATTTGAGTCTAACTATTCACAACCAAAATTACTCATAAAGAACCGCAAATTATT	CTGTAAACTGATATATTTTCTCTGATATGTATTTGAGTCTAACTATTCACAACCAAAATTACTCATAAAGAACCGCAAATTATT	CTGTAAACTGATATATTTTCTCTGATATGTATTTGAGTCTAACTATTCACAACCAAAATTACTCATAAAGAACCGCAAATTATT	CTGTAAACTGATATATTTTCTCTGATATGTATTTGAGTCTAACTATTCACAACCAAAATTACTCATAAAGAACCGCAAATTATT	CTGTAAACTGATATATTTTCTCTGATATGTATTTGAGTCTAACTATTCACAACCAAAATTACTCATAAAGAACCGCAAATTATT
A05	841	35382558;35382628;35382744;35382761;35382940;35383059;35383067;35383318;35383399	AATGTTACT	AATGTTACT	AATGTTACT	AATGTTACT	AATGTTACT	AATGTTACT	AATGTTACT	AATGTTACT
A05	763	35397237;35397513;35398000	YYR	YYR	YYR	YYR	YYR	YYR	YYR	YYR
A05	454	35400188;35400406;35400470;35400642	TGAT	TGAT	TGAT	TGAT	TGAT	TGAT	TGAT	TGAT
A05	3083	35401538;35401855;35401972;35402028;35402577;35402853;35404043;35404336;35404350;35404543;35404547;35404621	GGAATTTTTACT	GGAATTTTTACT	GGAATTTTTACT	GGAATTTTTACT	GGAATTTTTACT	GGAATTTTTACT	GGAATTTTTACT	GGAATTTTTACT
A05	13262	35431472;35432316;35432678;35433314;35433354;35433355;35436567;35436867;35436927;35437708;35438221;35438223;35438480;35438561;35438783;35439045;35439123;35439485;35440851;35441021;35441159;35441535;35441695;35442158;35442287;35443819;35444107;35444403;35444424;35444734	AAGTTAAAATTCTGCGACCGGTTCAGTAAA	AAGTTAAAATTCTGCGACCGGTTCAGTAAA	AAGTTAAAATTCTGCGACCGGTTCAGTAAA	AAGTTAAAATTCTGCGACCGGTTCAGTAAA	AAGTTAAAATTCTGCGACCGGTTCAGTAAA	AAGTTAAAATTCTGCGACCGGTTCAGTAAA	AAGTTAAAATTCTGCGACCGGTTCAGTAAA	AAGTTAAAATTCTGCGACCGGTTCAGTAAA
A05	359	35445452;35445458;35445614;35445811	ATAA	ATAA	ATAA	ATAA	ATAA	ATAA	ATAA	ATAA
A05	981	35449136;35449411;35449596;35449692;35450117	TTTAT	TTTAT	TTTAT	TTTAT	TTTAT	TTTAT	TTTAT	TTTAT
A05	1324	35451306;35452369;35452630	TAT	TAT	TAT	TAT	TAT	TAT	TAT	TAT
A05	4149	35455992;35456179;35456401;35456465;35456516;35456628;35456778;35456806;35456902;35456994;35457486;35457760;35458181;35458209;35458280;35458371;35458521;35458624;35458798;35458887;35459052;35459096;35459103;35459245;35459249;35459523;35459627;35459725;35459735;35459795;35459880;35459882;35460085;35460140;35460141	CTGAGAAAATATAAATTAATATATTATTGTTGGAA	CTGAGAAAATATAAATTAATATATTATTGTTGGAA	CTGAGAAAATATAAATTAATATATTATTGTTGGAA	CTGAGAAAATATAAATTAATATATTATTGTTGGAA	CTGAGAAAATATAAATTAATATATTATTGTTGGAA	CTGAGAAAATATAAATTAATATATTATTGTTGGAA	CTGAGAAAATATAAATTAATATATTATTGTTGGAA	CTGAGAAAATATAAATTAATATATTATTGTTGGAA
A05	369	35460273;35460306;35460547;35460642	ACTA	ACTA	ACTA	ACTA	ACTA	ACTA	ACTA	ACTA
A05	1096	35461520;35461675;35462062;35462481;35462616	TGTTG	TGTTG	TGTTG	TGTTG	TGTTG	TGTTG	TGTTG	TGTTG
A05	5491	35463472;35463597;35464790;35465525;35465590;35465790;35465797;35465862;35466304;35466504;35466764;35466807;35466990;35467006;35467758;35467963;35468426;35468619;35468738;35468813;35468874;35468963	ACAAAAAAGAAAAATATTTATA	ACAAAAAAGAAAAATATTTATA	ACAAAAAAGAAAAATATTTATA	ACAAAAAAGAAAAATATTTATA	ACAAAAAAGAAAAATATTTATA	ACAAAAAAGAAAAATATTTATA	ACAAAAAAGAAAAATATTTATA	ACAAAAAAGAAAAATATTTATA
A05	137	35476184;35476257;35476321	AAT	AAT	AAT	AAT	AAT	AAT	AAT	AAT
A05	2191	35476466;35477169;35477743;35477798;35478657	TCCAA	TCCAA	TCCAA	TCCAA	TCCAA	TCCAA	TCCAA	TCCAA
A05	5159	35479327;35479499;35479618;35480184;35480448;35481362;35481424;35481427;35481515;35481530;35481587;35481785;35481953;35482018;35482052;35482159;35482541;35483836;35484286;35484365;35484400;35484486	AATATAAAATCACTATAATTAA	AATATAAAATCACTATAATTAA	AATATAAAATCACTATAATTAA	AATATAAAATCACTATAATTAA	AATATAAAATCACTATAATTAA	AATATAAAATCACTATAATTAA	AATATAAAATCACTATAATTAA	AATATAAAATCACTATAATTAA
A05	819	35484832;35484891;35484944;35485133;35485264;35485467;35485534;35485651	AATCTCTT	AATCTCTT	AATCTCTT	AATCTCTT	AATCTCTT	AATCTCTT	AATCTCTT	AATCTCTT
A05	2468	35486060;35486124;35486308;35486599;35486643;35487030;35487202;35487701;35487964;35488112;35488528	TTGTGCACTTG	TTGTGCACTTG	TTGTGCACTTG	TTGTGCACTTG	TTGTGCACTTG	TTGTGCACTTG	TTGTGCACTTG	TTGTGCACTTG
A05	7981	35491719;35491909;35492018;35492214;35492598;35492810;35492891;35492952;35493230;35493276;35493403;35493558;35493606;35493853;35493891;35494114;35494332;35494344;35494380;35494702;35494765;35494782;35494844;35494928;35495354;35495556;35495577;35495984;35496264;35496368;35497403;35497846;35499152;35499682;35499700	TTCTTTTATCTAACGATTAAGTAGAATTAAACACA	TTCTTTTATCTAACGATTAAGTAGAATTAAACACA	TTCTTTTATCTAACGATTAAGTAGAATTAAACACA	TTCTTTTATCTAACGATTAAGTAGAATTAAACACA	TTCTTTTATCTAACGATTAAGTAGAATTAAACACA	TTCTTTTATCTAACGATTAAGTAGAATTAAACACA	TTCTTTTATCTAACGATTAAGTAGAATTAAACACA	TTCTTTTATCTAACGATTAAGTAGAATTAAACACA
A05	2352	35501190;35501396;35501596;35503542	AGGA	AGGA	AGGA	AGGA	AGGA	AGGA	AGGA	AGGA
A05	5751	35595055;35595142;35596452;35598262;35598292;35598535;35598779;35598808;35600806	GTTACATTA	GTTACATTA	GTTACATTA	GTTACATTA	GTTACATTA	GTTACATTA	GTTACATTA	GTTACATTA
A05	5635	35631772;35632244;35632630;35633945;35634571;35634975;35635687;35636231;35636296;35636344;35637407	CAAAAGTGGTG	CAAAAGTGGTG	CAAAAGTGGTG	CAAAAGTGGTG	CAAAAGTGGTG	CAAAAGTGGTG	CAAAAGTGGTG	CAAAAGTGGTG
A05	322	35638942;35638959;35639264	ATC	ATC	ATC	ATC	ATC	ATC	ATC	ATC
A05	311	35640938;35640949;35641249	AAT	AAT	AAT	AAT	AAT	AAT	AAT	AAT
A05	843	35641971;35642055;35642220;35642814	AATG	AATG	AATG	AATG	AATG	AATG	AATG	AATG
A05	1158	35643736;35644439;35644500;35644894	GTAT	GTAT	GTAT	GTAT	GTAT	GTAT	GTAT	GTAT
A05	6590	35647658;35647874;35648651;35648718;35649003;35649348;35649700;35650189;35650483;35651162;35651690;35651697;35652625;35653156;35653698;35654248	TTAGACCCTTTTAAGA	TTAGACCCTTTTAAGA	TTAGACCCTTTTAAGA	TTAGACCCTTTTAAGA	TTAGACCCTTTTAAGA	TTAGACCCTTTTAAGA	TTAGACCCTTTTAAGA	TTAGACCCTTTTAAGA
A05	15216	35667999;35668089;35668411;35668743;35668884;35668958;35668987;35671281;35672142;35672424;35672543;35672622;35673085;35673093;35673214;35673262;35673306;35673641;35675280;35675337;35676267;35676678;35676865;35677306;35677732;35678195;35678573;35679087;35679827;35679890;35679938;35680106;35680138;35680366;35680451;35680533;35680765;35680799;35681328;35681729;35681977;35682022;35682122;35682325;356…	GGTTTTACAAAACAAATAGGGTTATGATTTAACATAATGAAAAAATCAATTAT	GGTTTTACAAAACAAATAGGGTTATGATTTAACATAATGAAAAAATCAATTAT	GGTTTTACAAAACAAATAGGGTTATGATTTAACATAATGAAAAAATCAATTAT	GGTTTTACAAAACAAATAGGGTTATGATTTAACATAATGAAAAAATCAATTAT	GGTTTTACAAAACAAATAGGGTTATGATTTAACATAATGAAAAAATCAATTAT	GGTTTTACAAAACAAATAGGGTTATGATTTAACATAATGAAAAAATCAATTAT	GGTTTTACAAAACAAATAGGGTTATGATTTAACATAATGAAAAAATCAATTAT	GGTTTTACAAAACAAATAGGGTTATGATTTAACATAATGAAAAAATCAATTAT
A05	413	35683925;35684073;35684338	TTT	TTT	TTT	TTT	TTT	TTT	TTT	TTT
A05	2352	35749965;35750078;35750151;35750205;35751413;35751497;35751601;35751801;35751854;35752025;35752152;35752317	GAAAAATATAAT	GAAAAATATAAT	GAAAAATATAAT	GAAAAATATAAT	GAAAAATATAAT	GAAAAATATAAT	GAAAAATATAAT	GAAAAATATAAT
A05	432	35753510;35753845;35753942	TTA	TTA	TTA	TTA	TTA	TTA	TTA	TTA
A05	97	35991702;35991799	SY	SY	SY	SY	SY	SY	SY	SY
A05	504	36203440;36203481;36203520;36203593;36203730;36203765;36203836;36203896;36203944	YWRRRTRYR	YWRRRTRYR	YWRRRTRYR	YWRRRTRYR	YWRRRTRYR	YWRRRTRYR	YWRRRTRYR	YWRRRTRYR
A05	891	36226010;36226867;36226901	RRY	RRY	RRY	RRY	RRY	RRY	RRY	RRY
A05	13406	36752380;36752419;36754527;36754585;36754720;36754743;36756030;36756291;36756503;36756524;36756928;36756956;36757119;36757207;36757511;36757603;36757659;36757716;36761958;36762665;36763801;36764718;36765134;36765786	TGGTTCCTGTATAGAGCTTTATAC	TGGTTCCTGTATAGAGCTTTATAC	TGGTTCCTGTATAGAGCTTTATAC	TGGTTCCTGTATAGAGCTTTATAC	TGGTTCCTGTATAGAGCTTTATAC	TGGTTCCTGTATAGAGCTTTATAC	TGGTTCCTGTATAGAGCTTTATAC	TGGTTCCTGTATAGAGCTTTATAC
A05	668	36804555;36804655;36804675;36805223	GATA	GATA	GATA	GATA	GATA	GATA	GATA	GATA
A05	152	36817938;36818068;36818090	GTT	GTT	GTT	GTT	GTT	GTT	GTT	GTT
A05	78	36848883;36848926;36848961	YMR	YMR	YMR	YMR	YMR	YMR	YMR	YMR
A05	372	36944541;36944794;36944913	CAT	CAT	CAT	CAT	CAT	CAT	CAT	CAT
A05	6524	37149850;37150057;37150260;37150280;37150702;37150913;37150919;37151107;37151134;37151236;37151391;37151772;37152511;37152814;37153241;37153521;37153533;37153978;37154335;37154341;37154519;37156045;37156102;37156360;37156374	AATTAATATAAGCACCCATTAATTT	AATTAATATAAGCACCCATTAATTT	AATTAATATAAGCACCCATTAATTT	AATTAATATAAGCACCCATTAATTT	AATTAATATAAGCACCCATTAATTT	AATTAATATAAGCACCCATTAATTT	AATTAATATAAGCACCCATTAATTT	AATTAATATAAGCACCCATTAATTT
A05	3475	37304111;37304161;37304380;37304457;37304465;37305811;37306229;37306586;37307018;37307300;37307579;37307586	AAATAAATTGAT	AAATAAATTGAT	AAATAAATTGAT	AAATAAATTGAT	AAATAAATTGAT	AAATAAATTGAT	AAATAAATTGAT	AAATAAATTGAT
A05	11220	37318139;37318655;37318844;37318850;37320605;37321236;37321503;37321606;37321932;37323410;37323773;37323795;37323930;37324406;37324811;37326015;37326406;37326616;37327115;37327237;37327367;37327385;37327433;37329359	ACTTTTTAGTAAGTTATATATAGT	ACTTTTTAGTAAGTTATATATAGT	ACTTTTTAGTAAGTTATATATAGT	ACTTTTTAGTAAGTTATATATAGT	ACTTTTTAGTAAGTTATATATAGT	ACTTTTTAGTAAGTTATATATAGT	ACTTTTTAGTAAGTTATATATAGT	ACTTTTTAGTAAGTTATATATAGT
A05	69631	37368773;37369939;37371622;37371733;37371862;37372447;37372504;37373346;37373575;37376035;37424596;37424654;37425496;37427232;37427492;37427761;37428477;37428608;37428623;37428985;37429043;37429147;37429175;37429230;37429535;37429639;37429722;37430538;37430808;37430815;37431666;37431991;37433394;37433698;37433719;37433979;37434016;37434232;37435581;37435953;37435973;37436113;37436581;37436869;374…	AAACAATACAAGTAAGTAGAAGATTCTTAATGTGGTAATTAAATAGAGGG	AAACAATACAAGTAAGTAGAAGATTCTTAATGTGGTAATTAAATAGAGGG	AAACAATACAAGTAAGTAGAAGATTCTTAATGTGGTAATTAAATAGAGGG	AAACAATACAAGTAAGTAGAAGATTCTTAATGTGGTAATTAAATAGAGGG	AAACAATACAAGTAAGTAGAAGATTCTTAATGTGGTAATTAAATAGAGGG	AAACAATACAAGTAAGTAGAAGATTCTTAATGTGGTAATTAAATAGAGGG	AAACAATACAAGTAAGTAGAAGATTCTTAATGTGGTAATTAAATAGAGGG	AAACAATACAAGTAAGTAGAAGATTCTTAATGTGGTAATTAAATAGAGGG
A05	1844	37557193;37557221;37557474;37557504;37557792;37557832;37557861;37558099;37558138;37558725;37558907;37559037	TACATATATTTT	TACATATATTTT	TACATATATTTT	TACATATATTTT	TACATATATTTT	TACATATATTTT	TACATATATTTT	TACATATATTTT
A05	238	37567245;37567427;37567483	TAA	TAA	TAA	TAA	TAA	TAA	TAA	TAA
A05	119	38183310;38183388;38183390;38183423;38183429	YYRRR	YYRRR	YYRRR	YYRRR	YYRRR	YYRRR	YYRRR	YYRRR
A05	1015	38577852;38578090;38578140;38578380;38578388;38578606;38578646;38578670;38578867	RRMYRRYYR	RRMYRRYYR	RRMYRRYYR	RRMYRRYYR	RRMYRRYYR	RRMYRRYYR	RRMYRRYYR	RRMYRRYYR
A05	136	38982165;38982282;38982301	KRK	KRK	KRK	KRK	KRK	KRK	KRK	KRK
A05	20029	39099861;39099867;39100223;39100365;39100641;39100662;39100777;39100938;39100973;39101681;39102127;39103321;39103525;39103830;39103916;39104009;39104147;39104367;39104528;39104629;39104635;39104804;39104938;39105314;39105360;39105479;39105609;39105758;39105772;39106018;39106446;39106515;39106563;39106804;39107312;39108991;39109526;39109936;39110314;39110444;39110556;39111439;39111512;39115329;391…	TTAATTGCTGGGTTATAAAGTTAGTTTATATATATGAATAAGGAATTCATTCTGTGGA	TTAATTGCTGGGTTATAAAGTTAGTTTATATATATGAATAAGGAATTCATTCTGTGGA	TTAATTGCTGGGTTATAAAGTTAGTTTATATATATGAATAAGGAATTCATTCTGTGGA	TTAATTGCTGGGTTATAAAGTTAGTTTATATATATGAATAAGGAATTCATTCTGTGGA	TTAATTGCTGGGTTATAAAGTTAGTTTATATATATGAATAAGGAATTCATTCTGTGGA	TTAATTGCTGGGTTATAAAGTTAGTTTATATATATGAATAAGGAATTCATTCTGTGGA	TTAATTGCTGGGTTATAAAGTTAGTTTATATATATGAATAAGGAATTCATTCTGTGGA	TTAATTGCTGGGTTATAAAGTTAGTTTATATATATGAATAAGGAATTCATTCTGTGGA
A05	4286	39176474;39176746;39176872;39176950;39177117;39177149;39177359;39177502;39178102;39178142;39178442;39178539;39178772;39179071;39179077;39179157;39179217;39179276;39179293;39179410;39179659;39179945;39180115;39180125;39180233;39180327;39180340;39180760	ATATTTATAGTACTCGGCCTATAAAGTA	ATATTTATAGTACTCGGCCTATAAAGTA	ATATTTATAGTACTCGGCCTATAAAGTA	ATATTTATAGTACTCGGCCTATAAAGTA	ATATTTATAGTACTCGGCCTATAAAGTA	ATATTTATAGTACTCGGCCTATAAAGTA	ATATTTATAGTACTCGGCCTATAAAGTA	ATATTTATAGTACTCGGCCTATAAAGTA
A05	1024	39273955;39274005;39274963;39274979	TTCT	TTCT	TTCT	TTCT	TTCT	TTCT	TTCT	TTCT
A05	50413	39298832;39304374;39311146;39311973;39312095;39312436;39313155;39314106;39314419;39314438;39314444;39314634;39314652;39314702;39314936;39315400;39315422;39315499;39315539;39315586;39315896;39315934;39316077;39316724;39316915;39317247;39317501;39317568;39317881;39317924;39318759;39318910;39319198;39320068;39320284;39320404;39320520;39320679;39321249;39321317;39321833;39323618;39323706;39323766;393…	TATATTTGGAATCGGCAATTATTGTTATATAATATTAAACAGCATAATGATTATATTGATAT	TATATTTGGAATCGGCAATTATTGTTATATAATATTAAACAGCATAATGATTATATTGATAT	TATATTTGGAATCGGCAATTATTGTTATATAATATTAAACAGCATAATGATTATATTGATAT	TATATTTGGAATCGGCAATTATTGTTATATAATATTAAACAGCATAATGATTATATTGATAT	TATATTTGGAATCGGCAATTATTGTTATATAATATTAAACAGCATAATGATTATATTGATAT	TATATTTGGAATCGGCAATTATTGTTATATAATATTAAACAGCATAATGATTATATTGATAT	TATATTTGGAATCGGCAATTATTGTTATATAATATTAAACAGCATAATGATTATATTGATAT	TATATTTGGAATCGGCAATTATTGTTATATAATATTAAACAGCATAATGATTATATTGATAT
A05	8208	39350438;39350911;39351144;39352170;39352316;39352484;39352494;39352684;39352771;39352958;39353464;39354308;39354563;39354625;39354779;39355592;39356103;39356210;39356613;39356734;39356794;39357006;39358225;39358587;39358646	ATCAAAAGCAAACAAAGACAGTCTT	ATCAAAAGCAAACAAAGACAGTCTT	ATCAAAAGCAAACAAAGACAGTCTT	ATCAAAAGCAAACAAAGACAGTCTT	ATCAAAAGCAAACAAAGACAGTCTT	ATCAAAAGCAAACAAAGACAGTCTT	ATCAAAAGCAAACAAAGACAGTCTT	ATCAAAAGCAAACAAAGACAGTCTT
A05	10064	39360056;39360443;39361059;39361159;39361965;39363185;39363622;39364769;39366427;39366772;39366912;39367105;39367383;39368077;39368195;39368313;39368712;39369964;39370120	TAACGGATATTATATGAGT	TAACGGATATTATATGAGT	TAACGGATATTATATGAGT	TAACGGATATTATATGAGT	TAACGGATATTATATGAGT	TAACGGATATTATATGAGT	TAACGGATATTATATGAGT	TAACGGATATTATATGAGT
A05	8486	39380723;39381173;39382224;39383382;39383491;39383653;39383668;39383901;39383913;39384630;39384754;39384925;39385208;39385450;39385907;39386270;39386478;39386524;39387006;39387361;39387389;39387550;39387580;39387870;39388114;39388117;39389209	AAATTGAATTAATTATTTTATCTTAGT	AAATTGAATTAATTATTTTATCTTAGT	AAATTGAATTAATTATTTTATCTTAGT	AAATTGAATTAATTATTTTATCTTAGT	AAATTGAATTAATTATTTTATCTTAGT	AAATTGAATTAATTATTTTATCTTAGT	AAATTGAATTAATTATTTTATCTTAGT	AAATTGAATTAATTATTTTATCTTAGT
A05	18765	39390796;39391668;39392306;39392750;39392816;39394194;39394469;39394591;39394989;39395753;39396263;39397473;39398149;39399003;39400043;39400239;39400955;39402144;39402294;39402697;39403218;39403794;39403830;39403945;39404146;39404324;39404458;39405182;39405270;39405320;39405379;39405529;39405753;39405960;39406070;39407252;39407408;39408820;39408884;39409561	TAATTAACGGGGTTGTTAATAAAAAATTGTCATTAAACTC	TAATTAACGGGGTTGTTAATAAAAAATTGTCATTAAACTC	TAATTAACGGGGTTGTTAATAAAAAATTGTCATTAAACTC	TAATTAACGGGGTTGTTAATAAAAAATTGTCATTAAACTC	TAATTAACGGGGTTGTTAATAAAAAATTGTCATTAAACTC	TAATTAACGGGGTTGTTAATAAAAAATTGTCATTAAACTC	TAATTAACGGGGTTGTTAATAAAAAATTGTCATTAAACTC	TAATTAACGGGGTTGTTAATAAAAAATTGTCATTAAACTC
A05	24350	39416345;39416749;39416890;39417396;39417562;39417689;39417791;39417921;39418484;39418883;39419428;39419538;39419722;39419758;39420115;39420270;39421157;39421533;39423984;39426529;39429606;39429658;39430192;39430248;39430296;39430701;39431661;39431724;39438790;39439216;39439356;39440201;39440695	ATACTTTAAAAATGTAACCATATAACRRACCTC	ATACTTTAAAAATGTAACCATATAACRRACCTC	ATACTTTAAAAATGTAACCATATAACRRACCTC	ATACTTTAAAAATGTAACCATATAACRRACCTC	ATACTTTAAAAATGTAACCATATAACRRACCTC	ATACTTTAAAAATGTAACCATATAACRRACCTC	ATACTTTAAAAATGTAACCATATAACRRACCTC	ATACTTTAAAAATGTAACCATATAACRRACCTC
A05	4913	39498662;39499123;39499130;39500156;39500229;39500425;39501176;39502409;39502459;39502773;39503575	TGAAGGAAACC	TGAAGGAAACC	TGAAGGAAACC	TGAAGGAAACC	TGAAGGAAACC	TGAAGGAAACC	TGAAGGAAACC	TGAAGGAAACC
A05	920	39519114;39519298;39519579;39520034	GTAT	GTAT	GTAT	GTAT	GTAT	GTAT	GTAT	GTAT
A05	20812	39526299;39526662;39527112;39527202;39527479;39527976;39528218;39528596;39528831;39529140;39529384;39531519;39534378;39535408;39535516;39536551;39538045;39538069;39538578;39538651;39539152;39539511;39540105;39540314;39540320;39540438;39540574;39540672;39540990;39541085;39541305;39541515;39541559;39541637;39541968;39542131;39542635;39544051;39544248;39544577;39545026;39545200;39545313;39545495;395…	GTTCAACATAATGGCTACTGATTTTTTTATCGTATTAATATGTAATAACTTCT	GTTCAACATAATGGCTACTGATTTTTTTATCGTATTAATATGTAATAACTTCT	GTTCAACATAATGGCTACTGATTTTTTTATCGTATTAATATGTAATAACTTCT	GTTCAACATAATGGCTACTGATTTTTTTATCGTATTAATATGTAATAACTTCT	GTTCAACATAATGGCTACTGATTTTTTTATCGTATTAATATGTAATAACTTCT	GTTCAACATAATGGCTACTGATTTTTTTATCGTATTAATATGTAATAACTTCT	GTTCAACATAATGGCTACTGATTTTTTTATCGTATTAATATGTAATAACTTCT	GTTCAACATAATGGCTACTGATTTTTTTATCGTATTAATATGTAATAACTTCT
A05	11739	39552814;39553385;39553665;39554697;39554777;39555011;39555276;39555518;39556091;39556198;39556363;39556416;39556483;39556801;39556930;39557276;39557750;39557769;39558123;39559119;39559511;39559579;39559588;39559757;39559783;39561681;39561704;39561973;39562220;39563160;39564102;39564553	ATTTATTGTAATTTGATTTATTAATCCGTCCA	ATTTATTGTAATTTGATTTATTAATCCGTCCA	ATTTATTGTAATTTGATTTATTAATCCGTCCA	ATTTATTGTAATTTGATTTATTAATCCGTCCA	ATTTATTGTAATTTGATTTATTAATCCGTCCA	ATTTATTGTAATTTGATTTATTAATCCGTCCA	ATTTATTGTAATTTGATTTATTAATCCGTCCA	ATTTATTGTAATTTGATTTATTAATCCGTCCA
A05	11251	39848037;39848194;39849324;39849543;39850646;39851283;39851352;39851814;39852312;39852497;39853142;39853529;39853581;39854071;39854280;39855010;39855130;39856486;39856737;39856858;39858836;39859288	TTCATTAGGTATTATGATCATG	TTCATTAGGTATTATGATCATG	TTCATTAGGTATTATGATCATG	TTCATTAGGTATTATGATCATG	TTCATTAGGTATTATGATCATG	TTCATTAGGTATTATGATCATG	TTCATTAGGTATTATGATCATG	TTCATTAGGTATTATGATCATG
A05	15022	39876707;39877250;39877661;39877925;39878809;39879060;39881031;39881382;39881461;39881534;39881964;39882072;39882613;39882872;39883155;39884274;39884320;39885032;39885149;39888752;39889202;39889976;39890785;39890853;39891729	TTTTGAAAAATTTGAGTATTGAATG	TTTTGAAAAATTTGAGTATTGAATG	TTTTGAAAAATTTGAGTATTGAATG	TTTTGAAAAATTTGAGTATTGAATG	TTTTGAAAAATTTGAGTATTGAATG	TTTTGAAAAATTTGAGTATTGAATG	TTTTGAAAAATTTGAGTATTGAATG	TTTTGAAAAATTTGAGTATTGAATG
A05	10918	39901483;39901766;39901893;39902128;39902349;39902428;39902683;39902812;39902851;39903012;39903188;39903261;39903765;39904404;39904847;39905213;39905292;39905771;39906984;39907216;39907642;39907770;39909312;39909431;39909614;39909790;39909814;39910052;39910986;39912013;39912401	CGAGTTGTATAAATATTGCTCAAAATAGTAG	CGAGTTGTATAAATATTGCTCAAAATAGTAG	CGAGTTGTATAAATATTGCTCAAAATAGTAG	CGAGTTGTATAAATATTGCTCAAAATAGTAG	CGAGTTGTATAAATATTGCTCAAAATAGTAG	CGAGTTGTATAAATATTGCTCAAAATAGTAG	CGAGTTGTATAAATATTGCTCAAAATAGTAG	CGAGTTGTATAAATATTGCTCAAAATAGTAG
A05	8479	39914507;39914531;39914785;39914835;39914929;39915288;39915401;39915414;39915528;39915881;39916213;39916449;39916471;39918039;39919900;39919982;39920107;39920280;39920358;39920419;39920592;39920839;39921235;39921646;39922200;39922387;39922972;39922986	ACCTATTCGTTAATAGTGAGGTCTTTAA	ACCTATTCGTTAATAGTGAGGTCTTTAA	ACCTATTCGTTAATAGTGAGGTCTTTAA	ACCTATTCGTTAATAGTGAGGTCTTTAA	ACCTATTCGTTAATAGTGAGGTCTTTAA	ACCTATTCGTTAATAGTGAGGTCTTTAA	ACCTATTCGTTAATAGTGAGGTCTTTAA	ACCTATTCGTTAATAGTGAGGTCTTTAA
A05	239	39928551;39928607;39928790	ATT	ATT	ATT	ATT	ATT	ATT	ATT	ATT
A05	28228	39938083;39938156;39938380;39938549;39938586;39938624;39938794;39938857;39939029;39939119;39939182;39939405;39939407;39939466;39939509;39939510;39939547;39939735;39939831;39939890;39940128;39940368;39940596;39940600;39941106;39941397;39941504;39941673;39941684;39941694;39942203;39942519;39942570;39942941;39943618;39943815;39943924;39944104;39944247;39944299;39944367;39944470;39944813;39944853;399…	TTTTCTTTCGGAGTAATTATTAATATACGATATTTAAAAAGTTTTATTGTACGCCCAATTTAAAGAAAGAATGATTGTTTTTAAATATATGATGCATAACTTTTAATTAAG	TTTTCTTTCGGAGTAATTATTAATATACGATATTTAAAAAGTTTTATTGTACGCCCAATTTAAAGAAAGAATGATTGTTTTTAAATATATGATGCATAACTTTTAATTAAG	TTTTCTTTCGGAGTAATTATTAATATACGATATTTAAAAAGTTTTATTGTACGCCCAATTTAAAGAAAGAATGATTGTTTTTAAATATATGATGCATAACTTTTAATTAAG	TTTTCTTTCGGAGTAATTATTAATATACGATATTTAAAAAGTTTTATTGTACGCCCAATTTAAAGAAAGAATGATTGTTTTTAAATATATGATGCATAACTTTTAATTAAG	TTTTCTTTCGGAGTAATTATTAATATACGATATTTAAAAAGTTTTATTGTACGCCCAATTTAAAGAAAGAATGATTGTTTTTAAATATATGATGCATAACTTTTAATTAAG	TTTTCTTTCGGAGTAATTATTAATATACGATATTTAAAAAGTTTTATTGTACGCCCAATTTAAAGAAAGAATGATTGTTTTTAAATATATGATGCATAACTTTTAATTAAG	TTTTCTTTCGGAGTAATTATTAATATACGATATTTAAAAAGTTTTATTGTACGCCCAATTTAAAGAAAGAATGATTGTTTTTAAATATATGATGCATAACTTTTAATTAAG	TTTTCTTTCGGAGTAATTATTAATATACGATATTTAAAAAGTTTTATTGTACGCCCAATTTAAAGAAAGAATGATTGTTTTTAAATATATGATGCATAACTTTTAATTAAG
A05	8487	39972935;39973470;39973805;39973837;39973839;39974177;39974407;39974456;39974536;39974863;39974906;39975372;39978249;39978279;39978760;39979937;39980127;39980383;39980901;39981197;39981293;39981422	TTTATATTTAAAATCTTTTCTT	TTTATATTTAAAATCTTTTCTT	TTTATATTTAAAATCTTTTCTT	TTTATATTTAAAATCTTTTCTT	TTTATATTTAAAATCTTTTCTT	TTTATATTTAAAATCTTTTCTT	TTTATATTTAAAATCTTTTCTT	TTTATATTTAAAATCTTTTCTT
A05	6085	39984810;39984881;39985607;39986990;39987304;39987430;39987721;39987762;39987986;39988090;39988148;39988386;39988683;39988730;39989569;39989597;39989649;39989715;39989740;39989892;39990870;39990895	AAGTTTGTTTATTATTGACCTA	AAGTTTGTTTATTATTGACCTA	AAGTTTGTTTATTATTGACCTA	AAGTTTGTTTATTATTGACCTA	AAGTTTGTTTATTATTGACCTA	AAGTTTGTTTATTATTGACCTA	AAGTTTGTTTATTATTGACCTA	AAGTTTGTTTATTATTGACCTA
A05	3064	39993905;39994163;39994956;39994986;39995077;39995139;39995324;39995568;39996615;39996619;39996694;39996856;39996969	AAGAAGTAGTTAT	AAGAAGTAGTTAT	AAGAAGTAGTTAT	AAGAAGTAGTTAT	AAGAAGTAGTTAT	AAGAAGTAGTTAT	AAGAAGTAGTTAT	AAGAAGTAGTTAT
A05	265	40041458;40041630;40041723	TGC	TGC	TGC	TGC	TGC	TGC	TGC	TGC
A05	21198	40052503;40052750;40052865;40052983;40053519;40054533;40054698;40055007;40055086;40055279;40056309;40056758;40056869;40056939;40056955;40056983;40057186;40057272;40057427;40057447;40057486;40057545;40057651;40057700;40057921;40057933;40062931;40063118;40063133;40063343;40063414;40063429;40063476;40063508;40063665;40063973;40064029;40064141;40064229;40064689;40064765;40064815;40065705;40065721;400…	TATAAATCTAAAATATAAAATAAAATAGCAACTGATACTAGGGATAATAAGTCCCATGGCTAAAATTA	TATAAATCTAAAATATAAAATAAAATAGCAACTGATACTAGGGATAATAAGTCCCATGGCTAAAATTA	TATAAATCTAAAATATAAAATAAAATAGCAACTGATACTAGGGATAATAAGTCCCATGGCTAAAATTA	TATAAATCTAAAATATAAAATAAAATAGCAACTGATACTAGGGATAATAAGTCCCATGGCTAAAATTA	TATAAATCTAAAATATAAAATAAAATAGCAACTGATACTAGGGATAATAAGTCCCATGGCTAAAATTA	TATAAATCTAAAATATAAAATAAAATAGCAACTGATACTAGGGATAATAAGTCCCATGGCTAAAATTA	TATAAATCTAAAATATAAAATAAAATAGCAACTGATACTAGGGATAATAAGTCCCATGGCTAAAATTA	TATAAATCTAAAATATAAAATAAAATAGCAACTGATACTAGGGATAATAAGTCCCATGGCTAAAATTA
A05	314	40135237;40135293;40135551	GAC	GAC	GAC	GAC	GAC	GAC	GAC	GAC
A05	5067	40138370;40138847;40138895;40138974;40139748;40139851;40140394;40140578;40140606;40141407;40141495;40142139;40142589;40142916;40143437	AGTAGTTAGTATTCA	AGTAGTTAGTATTCA	AGTAGTTAGTATTCA	AGTAGTTAGTATTCA	AGTAGTTAGTATTCA	AGTAGTTAGTATTCA	AGTAGTTAGTATTCA	AGTAGTTAGTATTCA
A05	293	40146488;40146666;40146781	TGT	TGT	TGT	TGT	TGT	TGT	TGT	TGT
A05	465	40162482;40162756;40162947	ATA	ATA	ATA	ATA	ATA	ATA	ATA	ATA
A05	763	40178174;40178455;40178937	TGA	TGA	TGA	TGA	TGA	TGA	TGA	TGA
A05	8395	40183840;40184016;40184444;40184527;40185464;40185560;40185658;40185675;40185892;40185914;40185994;40186025;40186170;40186172;40186500;40187787;40190296;40190344;40190636;40190744;40190923;40190995;40191063;40191087;40191183;40191248;40191304;40191625;40191995;40192105;40192122;40192235	TGTTAAACTAACTTATTTGAGTAAACTTATAC	TGTTAAACTAACTTATTTGAGTAAACTTATAC	TGTTAAACTAACTTATTTGAGTAAACTTATAC	TGTTAAACTAACTTATTTGAGTAAACTTATAC	TGTTAAACTAACTTATTTGAGTAAACTTATAC	TGTTAAACTAACTTATTTGAGTAAACTTATAC	TGTTAAACTAACTTATTTGAGTAAACTTATAC	TGTTAAACTAACTTATTTGAGTAAACTTATAC
A05	286	40215216;40215338;40215502	TCA	TCA	TCA	TCA	TCA	TCA	TCA	TCA
A05	17137	40217164;40217268;40217372;40217541;40218602;40219028;40219384;40220042;40220226;40220574;40220737;40220950;40221013;40221468;40221947;40223840;40223882;40224035;40224140;40225098;40226815;40226861;40226862;40227018;40228226;40228296;40228319;40228446;40228450;40228887;40229197;40229544;40229779;40230001;40231170;40231383;40231878;40233369;40234028;40234301	GATTTATAATTGTGTGGAAAGAATCTATGGCACTTCAAAT	GATTTATAATTGTGTGGAAAGAATCTATGGCACTTCAAAT	GATTTATAATTGTGTGGAAAGAATCTATGGCACTTCAAAT	GATTTATAATTGTGTGGAAAGAATCTATGGCACTTCAAAT	GATTTATAATTGTGTGGAAAGAATCTATGGCACTTCAAAT	GATTTATAATTGTGTGGAAAGAATCTATGGCACTTCAAAT	GATTTATAATTGTGTGGAAAGAATCTATGGCACTTCAAAT	GATTTATAATTGTGTGGAAAGAATCTATGGCACTTCAAAT
A05	14247	40245395;40245742;40246404;40246517;40246787;40247333;40247438;40247734;40248224;40248908;40249449;40249617;40250120;40250460;40251857;40252181;40252652;40252881;40253170;40253205;40254166;40254271;40254743;40254862;40255048;40255093;40255461;40255523;40255842;40257487;40257523;40258110;40258534;40259062;40259642	ACTATGCCAACATAAGGCACGTTAAAGTTTTTTCC	ACTATGCCAACATAAGGCACGTTAAAGTTTTTTCC	ACTATGCCAACATAAGGCACGTTAAAGTTTTTTCC	ACTATGCCAACATAAGGCACGTTAAAGTTTTTTCC	ACTATGCCAACATAAGGCACGTTAAAGTTTTTTCC	ACTATGCCAACATAAGGCACGTTAAAGTTTTTTCC	ACTATGCCAACATAAGGCACGTTAAAGTTTTTTCC	ACTATGCCAACATAAGGCACGTTAAAGTTTTTTCC
A05	12468	40274735;40275579;40275982;40276459;40276492;40276547;40276664;40276864;40276927;40277410;40277461;40278688;40279405;40279415;40280262;40281221;40282286;40282394;40282489;40282649;40283072;40286462;40286622;40286713;40286937;40286952;40287036;40287140;40287203	AAATTCAACATTTCTATATAAGATAAGAC	AAATTCAACATTTCTATATAAGATAAGAC	AAATTCAACATTTCTATATAAGATAAGAC	AAATTCAACATTTCTATATAAGATAAGAC	AAATTCAACATTTCTATATAAGATAAGAC	AAATTCAACATTTCTATATAAGATAAGAC	AAATTCAACATTTCTATATAAGATAAGAC	AAATTCAACATTTCTATATAAGATAAGAC
A05	6518	40289355;40289442;40289460;40289461;40289515;40289666;40289694;40289737;40290076;40290163;40290273;40290369;40290472;40290778;40291893;40292218;40292388;40292713;40292742;40293074;40293257;40293571;40294555;40294627;40294926;40295007;40295134;40295220;40295453;40295832;40295873	ATTTTGTTACAAAAATTTTAACAGTTGAATA	ATTTTGTTACAAAAATTTTAACAGTTGAATA	ATTTTGTTACAAAAATTTTAACAGTTGAATA	ATTTTGTTACAAAAATTTTAACAGTTGAATA	ATTTTGTTACAAAAATTTTAACAGTTGAATA	ATTTTGTTACAAAAATTTTAACAGTTGAATA	ATTTTGTTACAAAAATTTTAACAGTTGAATA	ATTTTGTTACAAAAATTTTAACAGTTGAATA
A05	4366	40297579;40297708;40297985;40298008;40299323;40299852;40300520;40300578;40300667;40300721;40300848;40300849;40300959;40301003;40301123;40301216;40301401;40301711;40301817;40301945	CATCTTGTTAAAGTCTTACA	CATCTTGTTAAAGTCTTACA	CATCTTGTTAAAGTCTTACA	CATCTTGTTAAAGTCTTACA	CATCTTGTTAAAGTCTTACA	CATCTTGTTAAAGTCTTACA	CATCTTGTTAAAGTCTTACA	CATCTTGTTAAAGTCTTACA
A05	2767	40306268;40306428;40306921;40307265;40307386;40307618;40308802;40309035	TTTTATCA	TTTTATCA	TTTTATCA	TTTTATCA	TTTTATCA	TTTTATCA	TTTTATCA	TTTTATCA
A05	40019	40316204;40350085;40350210;40350853;40351144;40351254;40351279;40351465;40351835;40353747;40356223	CGTCATCAACG	CGTCATCAACG	CGTCATCAACG	CGTCATCAACG	CGTCATCAACG	CGTCATCAACG	CGTCATCAACG	CGTCATCAACG
A05	4164	40357602;40358610;40359090;40359527;40359733;40359844;40360735;40360898;40360955;40361279;40361558;40361658;40361766	AATTAGTTTATAC	AATTAGTTTATAC	AATTAGTTTATAC	AATTAGTTTATAC	AATTAGTTTATAC	AATTAGTTTATAC	AATTAGTTTATAC	AATTAGTTTATAC
A05	7308	40362681;40362831;40363083;40363128;40363428;40363809;40364186;40366701;40366806;40366997;40367281;40367289;40367558;40369258;40369373;40369989	AAAGTCTGATATATTG	AAAGTCTGATATATTG	AAAGTCTGATATATTG	AAAGTCTGATATATTG	AAAGTCTGATATATTG	AAAGTCTGATATATTG	AAAGTCTGATATATTG	AAAGTCTGATATATTG
A05	5655	40383433;40383528;40383894;40383908;40384059;40384245;40384459;40384565;40384620;40384996;40385506;40386020;40386431;40386445;40386842;40386903;40387043;40388117;40388315;40388339;40388819;40389088	ATAATAGGTTCTTTGGTGACTA	ATAATAGGTTCTTTGGTGACTA	ATAATAGGTTCTTTGGTGACTA	ATAATAGGTTCTTTGGTGACTA	ATAATAGGTTCTTTGGTGACTA	ATAATAGGTTCTTTGGTGACTA	ATAATAGGTTCTTTGGTGACTA	ATAATAGGTTCTTTGGTGACTA
A05	3700	40393748;40393757;40393761;40393892;40393932;40394614;40394652;40394717;40395340;40395527;40395643;40395763;40395841;40396041;40396407;40396658;40396921;40397244;40397300;40397448	TATTGTACGCAACTTATCAT	TATTGTACGCAACTTATCAT	TATTGTACGCAACTTATCAT	TATTGTACGCAACTTATCAT	TATTGTACGCAACTTATCAT	TATTGTACGCAACTTATCAT	TATTGTACGCAACTTATCAT	TATTGTACGCAACTTATCAT
A05	1470	40401638;40402719;40403108	ATG	ATG	ATG	ATG	ATG	ATG	ATG	ATG
A05	14325	40408178;40408844;40408979;40409055;40409924;40409963;40410283;40411066;40411249;40411284;40411307;40411411;40411509;40411626;40412391;40412511;40412524;40413312;40413324;40413575;40413686;40414252;40414467;40414602;40415097;40415323;40415581;40415678;40415794;40415865;40415987;40416154;40417870;40418791;40418831;40419139;40419422;40419500;40420177;40420354;40420535;40421524;40421794;40422449;404…	GTAATCGGAACAATACTATTAGTTTTCATTTTTGAAGTGTACTTC	GTAATCGGAACAATACTATTAGTTTTCATTTTTGAAGTGTACTTC	GTAATCGGAACAATACTATTAGTTTTCATTTTTGAAGTGTACTTC	GTAATCGGAACAATACTATTAGTTTTCATTTTTGAAGTGTACTTC	GTAATCGGAACAATACTATTAGTTTTCATTTTTGAAGTGTACTTC	GTAATCGGAACAATACTATTAGTTTTCATTTTTGAAGTGTACTTC	GTAATCGGAACAATACTATTAGTTTTCATTTTTGAAGTGTACTTC	GTAATCGGAACAATACTATTAGTTTTCATTTTTGAAGTGTACTTC
A05	9496	40434643;40434892;40434958;40435372;40435539;40435768;40435855;40436099;40436186;40436278;40436451;40436660;40436934;40437136;40437893;40438140;40438298;40438509;40441061;40441128;40441232;40441245;40441852;40442232;40442554;40442707;40442739;40442777;40442857;40443075;40443967;40444139	AAACATATTTAAAAGATAATAAATACATTTTA	AAACATATTTAAAAGATAATAAATACATTTTA	AAACATATTTAAAAGATAATAAATACATTTTA	AAACATATTTAAAAGATAATAAATACATTTTA	AAACATATTTAAAAGATAATAAATACATTTTA	AAACATATTTAAAAGATAATAAATACATTTTA	AAACATATTTAAAAGATAATAAATACATTTTA	AAACATATTTAAAAGATAATAAATACATTTTA
A05	908	40520510;40520721;40520924;40521418	AAAT	AAAT	AAAT	AAAT	AAAT	AAAT	AAAT	AAAT
A05	5538	40532715;40532798;40532885;40533145;40534061;40534311;40534514;40534875;40534948;40535534;40536401;40536463;40536622;40536679;40537226;40537237;40537321;40537754;40537814;40537963;40538081;40538111;40538246;40538253	CTATAAGATAGATAATAATTAATT	CTATAAGATAGATAATAATTAATT	CTATAAGATAGATAATAATTAATT	CTATAAGATAGATAATAATTAATT	CTATAAGATAGATAATAATTAATT	CTATAAGATAGATAATAATTAATT	CTATAAGATAGATAATAATTAATT	CTATAAGATAGATAATAATTAATT
A05	26144	40542564;40542713;40542756;40543704;40544122;40544300;40544396;40544864;40545546;40545699;40546012;40546142;40546449;40546630;40547312;40547457;40547939;40547986;40548146;40548269;40548951;40549109;40549171;40549289;40549372;40549705;40549837;40550657;40550767;40550934;40551067;40551312;40551313;40551572;40552834;40552956;40553250;40553375;40553977;40554186;40555719;40555788;40556286;40565707;405…	CGTTTTTACTCTATATTACAACAATATCTATAATATTTCTTGTGTGATAAAACAATTA	CGTTTTTACTCTATATTACAACAATATCTATAATATTTCTTGTGTGATAAAACAATTA	CGTTTTTACTCTATATTACAACAATATCTATAATATTTCTTGTGTGATAAAACAATTA	CGTTTTTACTCTATATTACAACAATATCTATAATATTTCTTGTGTGATAAAACAATTA	CGTTTTTACTCTATATTACAACAATATCTATAATATTTCTTGTGTGATAAAACAATTA	CGTTTTTACTCTATATTACAACAATATCTATAATATTTCTTGTGTGATAAAACAATTA	CGTTTTTACTCTATATTACAACAATATCTATAATATTTCTTGTGTGATAAAACAATTA	CGTTTTTACTCTATATTACAACAATATCTATAATATTTCTTGTGTGATAAAACAATTA
A05	28234	40641371;40641607;40642413;40642864;40645558;40645952;40646072;40646221;40646256;40646928;40647452;40648584;40648914;40648991;40649088;40649319;40649572;40650397;40650668;40650798;40650895;40651234;40651239;40651563;40652022;40652264;40652281;40653057;40653934;40654195;40654482;40654996;40655184;40655242;40656053;40657265;40657312;40657505;40657618;40657665;40658867;40659219;40659440;40659543;406…	TCGAAATATTATGTTCATTTAATACACTTCTCTTATTTTAATTTATTTATAATTTACTTTGTTATAACAGTAATAATAATTTTT	TCGAAATATTATGTTCATTTAATACACTTCTCTTATTTTAATTTATTTATAATTTACTTTGTTATAACAGTAATAATAATTTTT	TCGAAATATTATGTTCATTTAATACACTTCTCTTATTTTAATTTATTTATAATTTACTTTGTTATAACAGTAATAATAATTTTT	TCGAAATATTATGTTCATTTAATACACTTCTCTTATTTTAATTTATTTATAATTTACTTTGTTATAACAGTAATAATAATTTTT	TCGAAATATTATGTTCATTTAATACACTTCTCTTATTTTAATTTATTTATAATTTACTTTGTTATAACAGTAATAATAATTTTT	TCGAAATATTATGTTCATTTAATACACTTCTCTTATTTTAATTTATTTATAATTTACTTTGTTATAACAGTAATAATAATTTTT	TCGAAATATTATGTTCATTTAATACACTTCTCTTATTTTAATTTATTTATAATTTACTTTGTTATAACAGTAATAATAATTTTT	TCGAAATATTATGTTCATTTAATACACTTCTCTTATTTTAATTTATTTATAATTTACTTTGTTATAACAGTAATAATAATTTTT
A05	8433	40671101;40671427;40671460;40671662;40671665;40671905;40671997;40673132;40674455;40674546;40675680;40675839;40675863;40676419;40676819;40676929;40677168;40677465;40677655;40678015;40678339;40678596;40678942;40679003;40679534	TTAATAAATATTTTTTTAAAGTCCC	TTAATAAATATTTTTTTAAAGTCCC	TTAATAAATATTTTTTTAAAGTCCC	TTAATAAATATTTTTTTAAAGTCCC	TTAATAAATATTTTTTTAAAGTCCC	TTAATAAATATTTTTTTAAAGTCCC	TTAATAAATATTTTTTTAAAGTCCC	TTAATAAATATTTTTTTAAAGTCCC
A05	3308	40689791;40689871;40690004;40690238;40690315;40691105;40691136;40691184;40691339;40691780;40692230;40692315;40693099	TATTTATCTCTTT	TATTTATCTCTTT	TATTTATCTCTTT	TATTTATCTCTTT	TATTTATCTCTTT	TATTTATCTCTTT	TATTTATCTCTTT	TATTTATCTCTTT
A05	8959	40698967;40699229;40700036;40700655;40701132;40701394;40701641;40701880;40702349;40702380;40702638;40702643;40702728;40703058;40703711;40704271;40704715;40704868;40706363;40706425;40706729;40706990;40707060;40707297;40707460;40707754;40707926	AACTAATGATTAGATGTCAAGATACAT	AACTAATGATTAGATGTCAAGATACAT	AACTAATGATTAGATGTCAAGATACAT	AACTAATGATTAGATGTCAAGATACAT	AACTAATGATTAGATGTCAAGATACAT	AACTAATGATTAGATGTCAAGATACAT	AACTAATGATTAGATGTCAAGATACAT	AACTAATGATTAGATGTCAAGATACAT
A05	6551	40709354;40709528;40709613;40709794;40710612;40710911;40711075;40711373;40711460;40711547;40711786;40712013;40712179;40712238;40712292;40712376;40712678;40712729;40713065;40713118;40713200;40713842;40715310;40715561;40715905	ATCATTAAATATACTCAATAAATTT	ATCATTAAATATACTCAATAAATTT	ATCATTAAATATACTCAATAAATTT	ATCATTAAATATACTCAATAAATTT	ATCATTAAATATACTCAATAAATTT	ATCATTAAATATACTCAATAAATTT	ATCATTAAATATACTCAATAAATTT	ATCATTAAATATACTCAATAAATTT
A05	5753	40722742;40722988;40723100;40724339;40724470;40724480;40724489;40725743;40727244;40728254;40728364;40728495	ATGGTTTCAATA	ATGGTTTCAATA	ATGGTTTCAATA	ATGGTTTCAATA	ATGGTTTCAATA	ATGGTTTCAATA	ATGGTTTCAATA	ATGGTTTCAATA
A05	3952	40734238;40735047;40735219;40735435;40737982;40738190	TAAACG	TAAACG	TAAACG	TAAACG	TAAACG	TAAACG	TAAACG	TAAACG
A05	4287	40748500;40749463;40750069;40750873;40750950;40751024;40751278;40752401;40752787	GAGCATTAC	GAGCATTAC	GAGCATTAC	GAGCATTAC	GAGCATTAC	GAGCATTAC	GAGCATTAC	GAGCATTAC
A05	3952	42048213;42048272;42048285;42049372;42049559;42049941;42050563;42050713;42051031;42051163;42051246;42052165	AAAACAAGTTAG	AAAACAAGTTAG	AAAACAAGTTAG	AAAACAAGTTAG	AAAACAAGTTAG	AAAACAAGTTAG	AAAACAAGTTAG	AAAACAAGTTAG
A05	66	42449953;42450019	YR	YR	YR	YR	YR	YR	YR	YR
A05	784	42549949;42550733	KR	KR	KR	KR	KR	KR	KR	KR
A05	395	42702275;42702586;42702597;42702670	YRWW	YRWW	YRWW	YRWW	YRWW	YRWW	YRWW	YRWW
A05	942	44396895;44396939;44396982;44397101;44397535;44397672;44397767;44397834;44397835;44397837	SWMRYRGYYK	SWMRYRGYYK	SWMRYRGYYK	SWMRYRGYYK	SWMRYRGYYK	SWMRYRGYYK	SWMRYRGYYK	SWMRYRGYYK
A05	1563	44424430;44424856;44424981;44425095;44425116;44425127;44425292;44425405;44425410;44425648;44425679;44425681;44425993	RKYRKYYRRYYRR	RKYRKYYRRYYRR	RKYRKYYRRYYRR	RKYRKYYRRYYRR	RKYRKYYRRYYRR	RKYRKYYRRYYRR	RKYRKYYRRYYRR	RKYRKYYRRYYRR
A05	252	48401126;48401130;48401378	YYR	YYR	YYR	YYR	YYR	YYR	YYR	YYR
A05	610	49336874;49337087;49337299;49337300;49337484	YWRRY	YWRRY	YWRRY	YWRRY	YWRRY	YWRRY	YWRRY	YWRRY
A05	625	50520228;50520799;50520853	RKM	RKM	RKM	RKM	RKM	RKM	RKM	RKM
A05	606	51254207;51254419;51254600;51254813	YRYR	YRYR	YRYR	YRYR	YRYR	YRYR	YRYR	YRYR
A05	93	51583897;51583990	YY	YY	YY	YY	YY	YY	YY	YY
A05	55	51584275;51584330	RK	RK	RK	RK	RK	RK	RK	RK
A05	677	53583983;53584198;53584307;53584311;53584385;53584660	RYYWRW	RYYWRW	RYYWRW	RYYWRW	RYYWRW	RYYWRW	RYYWRW	RYYWRW
A05	740	53644103;53644396;53644414;53644426;53644649;53644717;53644768;53644813;53644843	YYMRRYYMW	YYMRRYYMW	YYMRRYYMW	YYMRRYYMW	YYMRRYYMW	YYMRRYYMW	YYMRRYYMW	YYMRRYYMW
A05	409	55090153;55090211;55090236;55090562	RYRY	RYRY	RYRY	RYRY	RYRY	RYRY	RYRY	RYRY
A05	136	57380400;57380402;57380536	CGG	CGG	CGG	CGG	CGG	CGG	CGG	CGG
A05	164	57773274;57773432;57773438	YYR	YYR	YYR	YYR	YYR	YYR	YYR	YYR
A05	686	59786576;59786631;59787262	RYY	RYY	RYY	RYY	RYY	RYY	RYY	RYY
A05	106	59921911;59922017	YY	YY	YY	YY	YY	YY	YY	YY
A05	1836	60254248;60254933;60256084	ATA	ATA	ATA	ATA	ATA	ATA	ATA	ATA
A05	741	60802747;60802973;60803141;60803488	YYWY	YYWY	YYWY	YYWY	YYWY	YYWY	YYWY	YYWY
A05	151	61256058;61256141;61256209	YYR	YYR	YYR	YYR	YYR	YYR	YYR	YYR
A05	278	61256587;61256645;61256848;61256865	YYRW	YYRW	YYRW	YYRW	YYRW	YYRW	YYRW	YYRW
A05	100	63149672;63149772	RM	RM	RM	RM	RM	RM	RM	RM
A05	77	64722757;64722834	RM	RM	RM	RM	RM	RM	RM	RM
A05	85	66309532;66309617	KR	KR	KR	KR	KR	KR	KR	KR
A05	409	69439682;69439780;69440033;69440039;69440068;69440091	RSWMAR	RSWMAR	RSWMAR	RSWMAR	RSWMAR	RSWMAR	RSWMAR	RSWMAR
A05	147	69992508;69992516;69992655	RKR	RKR	RKR	RKR	RKR	RKR	RKR	RKR
A05	294	71876361;71876595;71876610;71876641;71876655	YMYYY	YMYYY	YMYYY	YMYYY	YMYYY	YMYYY	YMYYY	YMYYY
A05	241	74738275;74738516	MW	MW	MW	MW	MW	MW	MW	MW
A05	556	74859001;74859067;74859365;74859557	KWRY	KWRY	KWRY	KWRY	KWRY	KWRY	KWRY	KWRY
A06	1032	73682274;73682411;73682732;73682740;73682800;73683113;73683306	GAGCACG	GAGCACG	GAGCACG	GAGCACG	GAGCACG	GAGCACG	GAGCACG	GAGCACG
A06	456	73686104;73686315;73686426;73686560	GCGT	GCGT	GCGT	GCGT	GCGT	GCGT	GCGT	GCGT
A06	2007	73689487;73689505;73689723;73689843;73689982;73690091;73690406;73690770;73690889;73690992;73691109;73691257;73691331;73691494	ATTGGGCGGCGAAT	ATTGGGCGGCGAAT	ATTGGGCGGCGAAT	ATTGGGCGGCGAAT	ATTGGGCGGCGAAT	ATTGGGCGGCGAAT	ATTGGGCGGCGAAT	ATTGGGCGGCGAAT
A06	7969	73725656;73726089;73726304;73726731;73727091;73727980;73728008;73728320;73728397;73728478;73728563;73728575;73728636;73728767;73728911;73729578;73729816;73729861;73729995;73730191;73730319;73730607;73730644;73730752;73731085;73732423;73732614;73732657;73733056;73733625	AAGGCGGTATGCTAAATGCGTTCCGAAGGT	AAGGCGGTATGCTAAATGCGTTCCGAAGGT	AAGGCGGTATGCTAAATGCGTTCCGAAGGT	AAGGCGGTATGCTAAATGCGTTCCGAAGGT	AAGGCGGTATGCTAAATGCGTTCCGAAGGT	AAGGCGGTATGCTAAATGCGTTCCGAAGGT	AAGGCGGTATGCTAAATGCGTTCCGAAGGT	AAGGCGGTATGCTAAATGCGTTCCGAAGGT
A06	8595	73737488;73737489;73737550;73737733;73738094;73738110;73738160;73738345;73738352;73738405;73738625;73738887;73738911;73739004;73739116;73739146;73739505;73739691;73739848;73740135;73740155;73740345;73740347;73740706;73741152;73741182;73741225;73741521;73741689;73741777;73742102;73742334;73742503;73742662;73743072;73743134;73743477;73744411;73745090;73745936;73746083	AAGCCGCGCAATACGGGCTAACGTACGAGTTCGACGGGACC	AAGCCGCGCAATACGGGCTAACGTACGAGTTCGACGGGACC	AAGCCGCGCAATACGGGCTAACGTACGAGTTCGACGGGACC	AAGCCGCGCAATACGGGCTAACGTACGAGTTCGACGGGACC	AAGCCGCGCAATACGGGCTAACGTACGAGTTCGACGGGACC	AAGCCGCGCAATACGGGCTAACGTACGAGTTCGACGGGACC	AAGCCGCGCAATACGGGCTAACGTACGAGTTCGACGGGACC	AAGCCGCGCAATACGGGCTAACGTACGAGTTCGACGGGACC
A06	6737	73754978;73755102;73755143;73755233;73755322;73755326;73755537;73755916;73756376;73756416;73756753;73756935;73757416;73757515;73757553;73757917;73757931;73758014;73758185;73758264;73758290;73758387;73758772;73758938;73759207;73759405;73759541;73759708;73759852;73760214;73760365;73760911;73760936;73761074;73761090;73761278;73761485;73761715	AACGATTTCTTTCTGTCTGTTGGCTTATTACCGATAAA	AACGATTTCTTTCTGTCTGTTGGCTTATTACCGATAAA	AACGATTTCTTTCTGTCTGTTGGCTTATTACCGATAAA	AACGATTTCTTTCTGTCTGTTGGCTTATTACCGATAAA	AACGATTTCTTTCTGTCTGTTGGCTTATTACCGATAAA	AACGATTTCTTTCTGTCTGTTGGCTTATTACCGATAAA	AACGATTTCTTTCTGTCTGTTGGCTTATTACCGATAAA	AACGATTTCTTTCTGTCTGTTGGCTTATTACCGATAAA
A06	5385	73778408;73778460;73778714;73779637;73779761;73779778;73780184;73780335;73780548;73780866;73780972;73781322;73781617;73781717;73781734;73781896;73781917;73782011;73782046;73782125;73782605;73782654;73782714;73782838;73783106;73783149;73783475;73783793	ATGTGTAACTGCTCCCAGTTTGACAACA	ATGTGTAACTGCTCCCAGTTTGACAACA	ATGTGTAACTGCTCCCAGTTTGACAACA	ATGTGTAACTGCTCCCAGTTTGACAACA	ATGTGTAACTGCTCCCAGTTTGACAACA	ATGTGTAACTGCTCCCAGTTTGACAACA	ATGTGTAACTGCTCCCAGTTTGACAACA	ATGTGTAACTGCTCCCAGTTTGACAACA
A06	3993	73785053;73785145;73785166;73785308;73785688;73785852;73785886;73785981;73785993;73786448;73786755;73786812;73787066;73787068;73787109;73787389;73787468;73787551;73788057;73788257;73788373;73788434;73788475;73788559;73788610;73788934;73789046	TGAGTTTATCGTGAGAAGTTACTCCTG	TGAGTTTATCGTGAGAAGTTACTCCTG	TGAGTTTATCGTGAGAAGTTACTCCTG	TGAGTTTATCGTGAGAAGTTACTCCTG	TGAGTTTATCGTGAGAAGTTACTCCTG	TGAGTTTATCGTGAGAAGTTACTCCTG	TGAGTTTATCGTGAGAAGTTACTCCTG	TGAGTTTATCGTGAGAAGTTACTCCTG
A06	6973	73790700;73790754;73791084;73792333;73792660;73792980;73793048;73793447;73793620;73793959;73794065;73794152;73794226;73794608;73795096;73795331;73795614;73795622;73796314;73796337;73796415;73796633;73797107;73797211;73797413;73797420;73797474;73797598;73797599;73797618;73797673	GACACCTCACACACTACCAATTTATATATGT	GACACCTCACACACTACCAATTTATATATGT	GACACCTCACACACTACCAATTTATATATGT	GACACCTCACACACTACCAATTTATATATGT	GACACCTCACACACTACCAATTTATATATGT	GACACCTCACACACTACCAATTTATATATGT	GACACCTCACACACTACCAATTTATATATGT	GACACCTCACACACTACCAATTTATATATGT
A06	1050	73801131;73801286;73801583;73802181	ATAT	ATAT	ATAT	ATAT	ATAT	ATAT	ATAT	ATAT
A06	1164	73833801;73834203;73834347;73834424;73834478;73834493;73834674;73834675;73834707;73834752;73834965	ACGCCTTGATT	ACGCCTTGATT	ACGCCTTGATT	ACGCCTTGATT	ACGCCTTGATT	ACGCCTTGATT	ACGCCTTGATT	ACGCCTTGATT
A06	3347	73836553;73836597;73836623;73836858;73837072;73837466;73837534;73837597;73837688;73837741;73837942;73837987;73838073;73838575;73838716;73838790;73838990;73839133;73839198;73839391;73839470;73839777;73839789;73839900	TACTATATGAATGTTCTAAACTCA	TACTATATGAATGTTCTAAACTCA	TACTATATGAATGTTCTAAACTCA	TACTATATGAATGTTCTAAACTCA	TACTATATGAATGTTCTAAACTCA	TACTATATGAATGTTCTAAACTCA	TACTATATGAATGTTCTAAACTCA	TACTATATGAATGTTCTAAACTCA
A06	11024	73840056;73840436;73840537;73840596;73840779;73840789;73840844;73840903;73840938;73841323;73841338;73841451;73841532;73841590;73841661;73841696;73841828;73841960;73841972;73842007;73842026;73842133;73842301;73842501;73842895;73843102;73843126;73843222;73843332;73843408;73843530;73843567;73843618;73843766;73843856;73844086;73844170;73844250;73844782;73844881;73845165;73845301;73845754;73845781;738…	CACGCACCCATGAGCTGGCTAGAGCGGGATTTCAGAGCTGCATCCGTGTTAGGACTGGCTAACT	CACGCACCCATGAGCTGGCTAGAGCGGGATTTCAGAGCTGCATCCGTGTTAGGACTGGCTAACT	CACGCACCCATGAGCTGGCTAGAGCGGGATTTCAGAGCTGCATCCGTGTTAGGACTGGCTAACT	CACGCACCCATGAGCTGGCTAGAGCGGGATTTCAGAGCTGCATCCGTGTTAGGACTGGCTAACT	CACGCACCCATGAGCTGGCTAGAGCGGGATTTCAGAGCTGCATCCGTGTTAGGACTGGCTAACT	CACGCACCCATGAGCTGGCTAGAGCGGGATTTCAGAGCTGCATCCGTGTTAGGACTGGCTAACT	CACGCACCCATGAGCTGGCTAGAGCGGGATTTCAGAGCTGCATCCGTGTTAGGACTGGCTAACT	CACGCACCCATGAGCTGGCTAGAGCGGGATTTCAGAGCTGCATCCGTGTTAGGACTGGCTAACT
A06	2230	73889080;73889124;73889171;73889229;73889572;73889630;73889675;73889890;73889936;73890209;73890326;73890367;73890708;73890815;73890872;73890983;73891062;73891310	ATGCTTAGTGGCAGACGC	ATGCTTAGTGGCAGACGC	ATGCTTAGTGGCAGACGC	ATGCTTAGTGGCAGACGC	ATGCTTAGTGGCAGACGC	ATGCTTAGTGGCAGACGC	ATGCTTAGTGGCAGACGC	ATGCTTAGTGGCAGACGC
A06	176	73894054;73894171;73894230	GGT	GGT	GGT	GGT	GGT	GGT	GGT	GGT
A06	366	73897661;73897697;73897759;73897867;73897985;73898027	TCGATG	TCGATG	TCGATG	TCGATG	TCGATG	TCGATG	TCGATG	TCGATG
A06	1918	73905823;73905880;73905936;73905983;73906073;73906167;73906175;73906309;73906311;73906427;73906452;73906590;73906654;73906663;73906865;73907000;73907442;73907716;73907741	TTTACGCTAAGTGATGGAA	TTTACGCTAAGTGATGGAA	TTTACGCTAAGTGATGGAA	TTTACGCTAAGTGATGGAA	TTTACGCTAAGTGATGGAA	TTTACGCTAAGTGATGGAA	TTTACGCTAAGTGATGGAA	TTTACGCTAAGTGATGGAA
A06	4010	73908945;73909003;73909135;73909287;73909299;73909531;73909661;73909853;73910030;73910238;73910340;73910392;73910495;73910546;73910558;73910636;73910683;73910719;73910735;73910855;73910915;73910960;73910984;73911042;73911102;73911291;73911326;73911540;73911703;73911758;73911849;73911866;73912100;73912234;73912289;73912381;73912385;73912604;73912890;73912916;73912932;73912955	CTACGGTGACAAGAAGAGCTGGAGGGTTTCCACGATACAAGT	CTACGGTGACAAGAAGAGCTGGAGGGTTTCCACGATACAAGT	CTACGGTGACAAGAAGAGCTGGAGGGTTTCCACGATACAAGT	CTACGGTGACAAGAAGAGCTGGAGGGTTTCCACGATACAAGT	CTACGGTGACAAGAAGAGCTGGAGGGTTTCCACGATACAAGT	CTACGGTGACAAGAAGAGCTGGAGGGTTTCCACGATACAAGT	CTACGGTGACAAGAAGAGCTGGAGGGTTTCCACGATACAAGT	CTACGGTGACAAGAAGAGCTGGAGGGTTTCCACGATACAAGT
A06	1200	73914061;73914669;73915249;73915261	AGAA	AGAA	AGAA	AGAA	AGAA	AGAA	AGAA	AGAA
A06	3970	73917236;73918321;73918583;73918749;73918956;73919024;73919059;73919174;73919362;73919579;73919680;73919702;73919843;73919904;73919922;73919964;73920133;73920198;73920366;73920659;73920680;73920981;73921028;73921206	AGCCACGCATAACCGCCATGGATG	AGCCACGCATAACCGCCATGGATG	AGCCACGCATAACCGCCATGGATG	AGCCACGCATAACCGCCATGGATG	AGCCACGCATAACCGCCATGGATG	AGCCACGCATAACCGCCATGGATG	AGCCACGCATAACCGCCATGGATG	AGCCACGCATAACCGCCATGGATG
A06	332	74057258;74057320;74057438;74057590	KSYR	KSYR	KSYR	KSYR	KSYR	KSYR	KSYR	KSYR
A06	1268	74061105;74061132;74061305;74061380;74061640;74061645;74062020;74062104;74062123;74062131;74062243;74062278;74062345;74062373	TGGGTTACTTAGGA	TGGGTTACTTAGGA	TGGGTTACTTAGGA	TGGGTTACTTAGGA	TGGGTTACTTAGGA	TGGGTTACTTAGGA	TGGGTTACTTAGGA	TGGGTTACTTAGGA
A06	5831	74063501;74063574;74063788;74063981;74064078;74064079;74064142;74064407;74064421;74064444;74064455;74064492;74064552;74064626;74064884;74065287;74065310;74065314;74065340;74065356;74065570;74065589;74065627;74065795;74065835;74065998;74066278;74066316;74066482;74066795;74067335;74067574;74067580;74067617;74067868;74067935;74067944;74068053;74068657;74068658;74069236;74069296;74069332	ACGGCAGTGCTGCCGAGTGTCAGCGTAAGACTAGTTTATAGTA	ACGGCAGTGCTGCCGAGTGTCAGCGTAAGACTAGTTTATAGTA	ACGGCAGTGCTGCCGAGTGTCAGCGTAAGACTAGTTTATAGTA	ACGGCAGTGCTGCCGAGTGTCAGCGTAAGACTAGTTTATAGTA	ACGGCAGTGCTGCCGAGTGTCAGCGTAAGACTAGTTTATAGTA	ACGGCAGTGCTGCCGAGTGTCAGCGTAAGACTAGTTTATAGTA	ACGGCAGTGCTGCCGAGTGTCAGCGTAAGACTAGTTTATAGTA	ACGGCAGTGCTGCCGAGTGTCAGCGTAAGACTAGTTTATAGTA
A06	4122	74081740;74081968;74082191;74082235;74082580;74082718;74082744;74082780;74082822;74082915;74082996;74083014;74083097;74083135;74083343;74083413;74083441;74083509;74083676;74083687;74083692;74083861;74083898;74083935;74084004;74084163;74084179;74084257;74084324;74084377;74084378;74084387;74084652;74084668;74085102;74085111;74085262;74085296;74085838;74085862	CGCCCCATGGGATTATTGAACGTCGAATGAAGCATGAACA	CGCCCCATGGGATTATTGAACGTCGAATGAAGCATGAACA	CGCCCCATGGGATTATTGAACGTCGAATGAAGCATGAACA	CGCCCCATGGGATTATTGAACGTCGAATGAAGCATGAACA	CGCCCCATGGGATTATTGAACGTCGAATGAAGCATGAACA	CGCCCCATGGGATTATTGAACGTCGAATGAAGCATGAACA	CGCCCCATGGGATTATTGAACGTCGAATGAAGCATGAACA	CGCCCCATGGGATTATTGAACGTCGAATGAAGCATGAACA
A06	2140	74086514;74086558;74086634;74086646;74086750;74086783;74086834;74087011;74087551;74087648;74087933;74087959;74088060;74088148;74088242;74088267;74088409;74088594;74088649;74088654	TACGAGCCACTTAAGTACTG	TACGAGCCACTTAAGTACTG	TACGAGCCACTTAAGTACTG	TACGAGCCACTTAAGTACTG	TACGAGCCACTTAAGTACTG	TACGAGCCACTTAAGTACTG	TACGAGCCACTTAAGTACTG	TACGAGCCACTTAAGTACTG
A06	6051	74094402;74094407;74094417;74094463;74094674;74094769;74094862;74095300;74095304;74095623;74095672;74095726;74095968;74096151;74096634;74096699;74096811;74097174;74097210;74097739;74097742;74098091;74098169;74099206;74099268;74099297;74099320;74099365;74099408;74099424;74099498;74099642;74099697;74100169;74100184;74100199;74100453	TCGGAACAACTGATCGAGAGCGTGCGACGGAGGAAAT	TCGGAACAACTGATCGAGAGCGTGCGACGGAGGAAAT	TCGGAACAACTGATCGAGAGCGTGCGACGGAGGAAAT	TCGGAACAACTGATCGAGAGCGTGCGACGGAGGAAAT	TCGGAACAACTGATCGAGAGCGTGCGACGGAGGAAAT	TCGGAACAACTGATCGAGAGCGTGCGACGGAGGAAAT	TCGGAACAACTGATCGAGAGCGTGCGACGGAGGAAAT	TCGGAACAACTGATCGAGAGCGTGCGACGGAGGAAAT
A06	860	74104087;74104185;74104290;74104310;74104404;74104405;74104421;74104827;74104864;74104946;74104947	TCCCCATAGAA	TCCCCATAGAA	TCCCCATAGAA	TCCCCATAGAA	TCCCCATAGAA	TCCCCATAGAA	TCCCCATAGAA	TCCCCATAGAA
A06	3707	74108964;74109038;74109333;74109383;74109659;74109875;74110251;74110711;74110876;74110916;74111130;74111523;74111536;74111641;74111738;74111903;74112038;74112391;74112401;74112444;74112671	CCTTGTTCGCAATCCTGCCAA	CCTTGTTCGCAATCCTGCCAA	CCTTGTTCGCAATCCTGCCAA	CCTTGTTCGCAATCCTGCCAA	CCTTGTTCGCAATCCTGCCAA	CCTTGTTCGCAATCCTGCCAA	CCTTGTTCGCAATCCTGCCAA	CCTTGTTCGCAATCCTGCCAA
A06	5931	74116991;74117132;74117693;74117899;74118226;74118541;74119444;74119566;74119714;74119936;74120076;74120145;74120155;74120690;74120876;74122132;74122480;74122631;74122922	TATAGCTTATTTATAACGA	TATAGCTTATTTATAACGA	TATAGCTTATTTATAACGA	TATAGCTTATTTATAACGA	TATAGCTTATTTATAACGA	TATAGCTTATTTATAACGA	TATAGCTTATTTATAACGA	TATAGCTTATTTATAACGA
A06	80	74213844;74213869;74213924	ACT	ACT	ACT	ACT	ACT	ACT	ACT	ACT
A06	5564	74218913;74219206;74219899;74220262;74220268;74221137;74221182;74221222;74221582;74222081;74222512;74223085;74224264;74224477	AGAAAGAATATATT	AGAAAGAATATATT	AGAAAGAATATATT	AGAAAGAATATATT	AGAAAGAATATATT	AGAAAGAATATATT	AGAAAGAATATATT	AGAAAGAATATATT
A06	6375	74224917;74224945;74225217;74225538;74225830;74225877;74226105;74226107;74226210;74226649;74226768;74226907;74227016;74227200;74227251;74227471;74227613;74227731;74227939;74228058;74228085;74228423;74228556;74228757;74229004;74229200;74229253;74229290;74229666;74229929;74230193;74230295;74230826;74230842;74231292	ATCTTGCACATGTTGTGCCGCGTCTGGGAGCGCAA	ATCTTGCACATGTTGTGCCGCGTCTGGGAGCGCAA	ATCTTGCACATGTTGTGCCGCGTCTGGGAGCGCAA	ATCTTGCACATGTTGTGCCGCGTCTGGGAGCGCAA	ATCTTGCACATGTTGTGCCGCGTCTGGGAGCGCAA	ATCTTGCACATGTTGTGCCGCGTCTGGGAGCGCAA	ATCTTGCACATGTTGTGCCGCGTCTGGGAGCGCAA	ATCTTGCACATGTTGTGCCGCGTCTGGGAGCGCAA
A06	1031	74307500;74307513;74307623;74307654;74307671;74307885;74307893;74308083;74308190;74308209;74308241;74308344;74308425;74308531	RMYRRRYRRYSRMY	RMYRRRYRRYSRMY	RMYRRRYRRYSRMY	RMYRRRYRRYSRMY	RMYRRRYRRYSRMY	RMYRRRYRRYSRMY	RMYRRRYRRYSRMY	RMYRRRYRRYSRMY
A06	64	74311086;74311107;74311130;74311150	TCCT	TCCT	TCCT	TCCT	TCCT	TCCT	TCCT	TCCT
A06	4349	74312993;74313234;74313264;74313458;74313567;74313584;74313762;74313847;74313848;74313926;74313934;74314199;74314323;74314444;74314487;74314541;74314795;74315388;74315410;74315455;74315931;74316011;74316031;74316148;74316213;74316240;74316305;74316460;74316472;74316584;74316670;74316718;74316727;74317217;74317342	AGCATATCGCTTCGACCTTTAGTATGCAAGATAGA	AGCATATCGCTTCGACCTTTAGTATGCAAGATAGA	AGCATATCGCTTCGACCTTTAGTATGCAAGATAGA	AGCATATCGCTTCGACCTTTAGTATGCAAGATAGA	AGCATATCGCTTCGACCTTTAGTATGCAAGATAGA	AGCATATCGCTTCGACCTTTAGTATGCAAGATAGA	AGCATATCGCTTCGACCTTTAGTATGCAAGATAGA	AGCATATCGCTTCGACCTTTAGTATGCAAGATAGA
A06	287	74322167;74322298;74322359;74322454	AAAT	AAAT	AAAT	AAAT	AAAT	AAAT	AAAT	AAAT
A06	5809	74323569;74323584;74323848;74323855;74324042;74324325;74324673;74324819;74324826;74325158;74325288;74325742;74325895;74326032;74326320;74326840;74326993;74327220;74327468;74327534;74327752;74327995;74328275;74328315;74328320;74328398;74328826;74328948;74328995;74329164;74329354;74329378	GTGGGCGCGCTACACCACTTCCGAATCACAAA	GTGGGCGCGCTACACCACTTCCGAATCACAAA	GTGGGCGCGCTACACCACTTCCGAATCACAAA	GTGGGCGCGCTACACCACTTCCGAATCACAAA	GTGGGCGCGCTACACCACTTCCGAATCACAAA	GTGGGCGCGCTACACCACTTCCGAATCACAAA	GTGGGCGCGCTACACCACTTCCGAATCACAAA	GTGGGCGCGCTACACCACTTCCGAATCACAAA
A06	587	74330790;74331200;74331219;74331239;74331377	CCTGA	CCTGA	CCTGA	CCTGA	CCTGA	CCTGA	CCTGA	CCTGA
A06	3545	74336484;74336630;74336633;74337106;74337108;74337961;74337989;74338201;74338303;74338740;74338751;74338853;74338878;74338904;74339023;74339038;74339043;74339109;74339219;74339384;74339436;74339541;74339636;74339673;74339737;74340029	GTCGGTATCCAGTCCTGTGGCATACA	GTCGGTATCCAGTCCTGTGGCATACA	GTCGGTATCCAGTCCTGTGGCATACA	GTCGGTATCCAGTCCTGTGGCATACA	GTCGGTATCCAGTCCTGTGGCATACA	GTCGGTATCCAGTCCTGTGGCATACA	GTCGGTATCCAGTCCTGTGGCATACA	GTCGGTATCCAGTCCTGTGGCATACA
A06	151	74346563;74346663;74346714	TGC	TGC	TGC	TGC	TGC	TGC	TGC	TGC
A06	260	74347850;74347984;74348048;74348110	CCCA	CCCA	CCCA	CCCA	CCCA	CCCA	CCCA	CCCA
A06	1458	74351888;74351896;74352004;74352077;74352442;74352447;74352719;74352917;74352918;74352945;74353012;74353066;74353346	TAATAATCAACTG	TAATAATCAACTG	TAATAATCAACTG	TAATAATCAACTG	TAATAATCAACTG	TAATAATCAACTG	TAATAATCAACTG	TAATAATCAACTG
A06	3061	74361039;74361045;74361271;74364100	GGAC	GGAC	GGAC	GGAC	GGAC	GGAC	GGAC	GGAC
A06	3777	74364328;74364431;74364437;74364655;74364762;74365054;74365070;74365342;74365435;74365499;74365714;74365944;74366070;74366156;74366297;74366499;74366534;74366558;74366592;74366607;74366867;74366905;74367042;74367069;74367167;74367584;74367728;74367785;74367834;74368105	AAGAAGAGTCTACCGCAGTTCGATCTTGTA	AAGAAGAGTCTACCGCAGTTCGATCTTGTA	AAGAAGAGTCTACCGCAGTTCGATCTTGTA	AAGAAGAGTCTACCGCAGTTCGATCTTGTA	AAGAAGAGTCTACCGCAGTTCGATCTTGTA	AAGAAGAGTCTACCGCAGTTCGATCTTGTA	AAGAAGAGTCTACCGCAGTTCGATCTTGTA	AAGAAGAGTCTACCGCAGTTCGATCTTGTA
A06	12084	74368691;74368939;74369007;74369115;74369340;74369427;74369589;74369704;74369799;74369820;74369836;74369939;74370006;74370134;74370174;74370224;74370234;74370350;74370465;74370742;74370940;74371080;74371333;74371639;74372010;74372017;74372062;74372671;74373174;74373184;74373222;74373284;74373447;74373513;74373682;74374026;74374027;74374227;74374228;74374471;74374509;74374515;74374898;74374908;743…	TGCTGTCTGCGCTTTAGAGTTAGTTAGACCGCTGCTTACCTGTTAGGCGTAAAATCGTGGCGTTACTAGGAAG	TGCTGTCTGCGCTTTAGAGTTAGTTAGACCGCTGCTTACCTGTTAGGCGTAAAATCGTGGCGTTACTAGGAAG	TGCTGTCTGCGCTTTAGAGTTAGTTAGACCGCTGCTTACCTGTTAGGCGTAAAATCGTGGCGTTACTAGGAAG	TGCTGTCTGCGCTTTAGAGTTAGTTAGACCGCTGCTTACCTGTTAGGCGTAAAATCGTGGCGTTACTAGGAAG	TGCTGTCTGCGCTTTAGAGTTAGTTAGACCGCTGCTTACCTGTTAGGCGTAAAATCGTGGCGTTACTAGGAAG	TGCTGTCTGCGCTTTAGAGTTAGTTAGACCGCTGCTTACCTGTTAGGCGTAAAATCGTGGCGTTACTAGGAAG	TGCTGTCTGCGCTTTAGAGTTAGTTAGACCGCTGCTTACCTGTTAGGCGTAAAATCGTGGCGTTACTAGGAAG	TGCTGTCTGCGCTTTAGAGTTAGTTAGACCGCTGCTTACCTGTTAGGCGTAAAATCGTGGCGTTACTAGGAAG
A06	204	74387642;74387682;74387822;74387846	TCAT	TCAT	TCAT	TCAT	TCAT	TCAT	TCAT	TCAT
A06	68	74399229;74399264;74399297	ATT	ATT	ATT	ATT	ATT	ATT	ATT	ATT
A06	1362	74446250;74446263;74446382;74446489;74446567;74446659;74446936;74447039;74447050;74447065;74447155;74447299;74447500;74447571;74447612	GGCAACGGATCTACA	GGCAACGGATCTACA	GGCAACGGATCTACA	GGCAACGGATCTACA	GGCAACGGATCTACA	GGCAACGGATCTACA	GGCAACGGATCTACA	GGCAACGGATCTACA
A06	10603	74551708;74551738;74552123;74552988;74553190;74553333;74553539;74553733;74553875;74554447;74554831;74554851;74554905;74554939;74555052;74555621;74555635;74555699;74555995;74555998;74556523;74556526;74556735;74557642;74557805;74557835;74558038;74558078;74559029;74559123;74559518;74559539;74560065;74560900;74560970;74561026;74562311	AACTTAATATCAGAAGGAGAATCGCCCCCCCTTGTTC	AACTTAATATCAGAAGGAGAATCGCCCCCCCTTGTTC	AACTTAATATCAGAAGGAGAATCGCCCCCCCTTGTTC	AACTTAATATCAGAAGGAGAATCGCCCCCCCTTGTTC	AACTTAATATCAGAAGGAGAATCGCCCCCCCTTGTTC	AACTTAATATCAGAAGGAGAATCGCCCCCCCTTGTTC	AACTTAATATCAGAAGGAGAATCGCCCCCCCTTGTTC	AACTTAATATCAGAAGGAGAATCGCCCCCCCTTGTTC
A06	287	74575129;74575259;74575416	CAC	CAC	CAC	CAC	CAC	CAC	CAC	CAC
A06	18287	74579383;74579441;74579632;74588459;74588460;74588607;74588640;74588660;74588920;74589099;74589148;74590131;74590360;74590940;74591041;74591956;74593332;74593333;74593370;74593573;74593599;74594057;74594508;74594732;74594827;74594874;74595227;74595370;74595588;74595602;74596021;74596414;74596544;74596598;74597205;74597487;74597492;74597615;74597670	GGTTAAATTTTATGGCAGAACCAGGGACCCCGGGGCCAT	GGTTAAATTTTATGGCAGAACCAGGGACCCCGGGGCCAT	GGTTAAATTTTATGGCAGAACCAGGGACCCCGGGGCCAT	GGTTAAATTTTATGGCAGAACCAGGGACCCCGGGGCCAT	GGTTAAATTTTATGGCAGAACCAGGGACCCCGGGGCCAT	GGTTAAATTTTATGGCAGAACCAGGGACCCCGGGGCCAT	GGTTAAATTTTATGGCAGAACCAGGGACCCCGGGGCCAT	GGTTAAATTTTATGGCAGAACCAGGGACCCCGGGGCCAT
A06	2708	74597767;74597770;74597788;74597970;74598106;74599383;74600475	ACTCTGT	ACTCTGT	ACTCTGT	ACTCTGT	ACTCTGT	ACTCTGT	ACTCTGT	ACTCTGT
A06	218	74600549;74600550;74600767	TTC	TTC	TTC	TTC	TTC	TTC	TTC	TTC
A06	412	74603973;74604009;74604385	TTA	TTA	TTA	TTA	TTA	TTA	TTA	TTA
A06	11583	74604488;74604698;74605086;74605617;74605684;74605769;74605842;74605894;74607852;74607999;74608016;74608158;74608307;74608481;74608505;74608579;74608627;74608639;74608742;74608932;74609248;74609570;74609622;74609690;74609924;74609982;74610030;74610462;74610966;74610973;74611002;74611006;74611129;74611223;74611241;74611327;74611331;74611447;74611484;74611719;74611796;74611835;74611872;74611886;746…	TGCCACAAAACATTACAGTTGGCCTTGATGTCGCCCAACCCTGCATAACTTACCGTAATGCGTCAACCGCAAAG	TGCCACAAAACATTACAGTTGGCCTTGATGTCGCCCAACCCTGCATAACTTACCGTAATGCGTCAACCGCAAAG	TGCCACAAAACATTACAGTTGGCCTTGATGTCGCCCAACCCTGCATAACTTACCGTAATGCGTCAACCGCAAAG	TGCCACAAAACATTACAGTTGGCCTTGATGTCGCCCAACCCTGCATAACTTACCGTAATGCGTCAACCGCAAAG	TGCCACAAAACATTACAGTTGGCCTTGATGTCGCCCAACCCTGCATAACTTACCGTAATGCGTCAACCGCAAAG	TGCCACAAAACATTACAGTTGGCCTTGATGTCGCCCAACCCTGCATAACTTACCGTAATGCGTCAACCGCAAAG	TGCCACAAAACATTACAGTTGGCCTTGATGTCGCCCAACCCTGCATAACTTACCGTAATGCGTCAACCGCAAAG	TGCCACAAAACATTACAGTTGGCCTTGATGTCGCCCAACCCTGCATAACTTACCGTAATGCGTCAACCGCAAAG
A06	579	74671997;74672172;74672576	ACA	ACA	ACA	ACA	ACA	ACA	ACA	ACA
A06	12363	74675038;74675066;74675420;74675633;74675730;74675955;74676005;74677102;74677368;74677666;74678510;74678644;74678803;74679067;74679452;74679542;74679611;74679623;74679705;74679717;74679736;74679860;74680133;74681056;74681937;74682125;74682358;74682567;74682979;74683010;74683303;74683386;74683421;74683449;74683643;74683743;74684041;74684619;74684886;74685123;74685166;74685336;74685612;74685691;746…	GATTCACGCTATTCAGTATATTCCTACATAAGGGCTGATTCCCGATGGTA	GATTCACGCTATTCAGTATATTCCTACATAAGGGCTGATTCCCGATGGTA	GATTCACGCTATTCAGTATATTCCTACATAAGGGCTGATTCCCGATGGTA	GATTCACGCTATTCAGTATATTCCTACATAAGGGCTGATTCCCGATGGTA	GATTCACGCTATTCAGTATATTCCTACATAAGGGCTGATTCCCGATGGTA	GATTCACGCTATTCAGTATATTCCTACATAAGGGCTGATTCCCGATGGTA	GATTCACGCTATTCAGTATATTCCTACATAAGGGCTGATTCCCGATGGTA	GATTCACGCTATTCAGTATATTCCTACATAAGGGCTGATTCCCGATGGTA
A06	356	74696281;74696415;74696636;74696637	TTCT	TTCT	TTCT	TTCT	TTCT	TTCT	TTCT	TTCT
A06	2990	74704239;74704425;74704427;74704552;74704597;74704630;74704696;74704870;74705074;74705309;74705381;74705463;74705785;74705802;74705818;74705862;74706040;74706268;74706271;74706384;74706473;74706721;74706844;74707099;74707101;74707171;74707229	TTTTTGCGGTAGAGATTACTGGCATGA	TTTTTGCGGTAGAGATTACTGGCATGA	TTTTTGCGGTAGAGATTACTGGCATGA	TTTTTGCGGTAGAGATTACTGGCATGA	TTTTTGCGGTAGAGATTACTGGCATGA	TTTTTGCGGTAGAGATTACTGGCATGA	TTTTTGCGGTAGAGATTACTGGCATGA	TTTTTGCGGTAGAGATTACTGGCATGA
A06	1639	74741468;74741474;74741803;74741867;74742288;74742402;74742403;74742489;74742594;74742697;74742796;74742824;74742994;74743107	TCGGCAGTACTCCT	TCGGCAGTACTCCT	TCGGCAGTACTCCT	TCGGCAGTACTCCT	TCGGCAGTACTCCT	TCGGCAGTACTCCT	TCGGCAGTACTCCT	TCGGCAGTACTCCT
A06	3433	74828866;74828948;74828955;74830048;74830106;74831150;74831739;74832057;74832139;74832151;74832299	GGCGATGCCGA	GGCGATGCCGA	GGCGATGCCGA	GGCGATGCCGA	GGCGATGCCGA	GGCGATGCCGA	GGCGATGCCGA	GGCGATGCCGA
A06	2740	74832849;74833656;74833715;74834565;74834844;74834859;74834942;74834952;74835091;74835113;74835589	AGGGGATTAAA	AGGGGATTAAA	AGGGGATTAAA	AGGGGATTAAA	AGGGGATTAAA	AGGGGATTAAA	AGGGGATTAAA	AGGGGATTAAA
A06	1191	74845650;74845911;74846841	TTC	TTC	TTC	TTC	TTC	TTC	TTC	TTC
A06	143	74861016;74861083;74861117;74861126;74861146;74861159	TGTACT	TGTACT	TGTACT	TGTACT	TGTACT	TGTACT	TGTACT	TGTACT
A06	5757	74865264;74865395;74865660;74865715;74865735;74865762;74866198;74866253;74866431;74866473;74866486;74866558;74866721;74866860;74866861;74866947;74867065;74867559;74867673;74867695;74868715;74868720;74868741;74868861;74868908;74869131;74869154;74869163;74869335;74869556;74869667;74869800;74870131;74870267;74870719;74870947;74871021	AGCTAACGAAGTAGCAGTGGGGAGGCTTAGCAACTGC	AGCTAACGAAGTAGCAGTGGGGAGGCTTAGCAACTGC	AGCTAACGAAGTAGCAGTGGGGAGGCTTAGCAACTGC	AGCTAACGAAGTAGCAGTGGGGAGGCTTAGCAACTGC	AGCTAACGAAGTAGCAGTGGGGAGGCTTAGCAACTGC	AGCTAACGAAGTAGCAGTGGGGAGGCTTAGCAACTGC	AGCTAACGAAGTAGCAGTGGGGAGGCTTAGCAACTGC	AGCTAACGAAGTAGCAGTGGGGAGGCTTAGCAACTGC
A06	468	74872484;74872625;74872661;74872762;74872952	TGGCT	TGGCT	TGGCT	TGGCT	TGGCT	TGGCT	TGGCT	TGGCT
A06	5849	74877824;74877994;74878228;74878430;74878761;74878929;74879038;74879489;74879567;74879868;74880069;74880185;74880224;74880692;74880943;74881316;74883318;74883552;74883673	AGGGGAAATGATGTGTCGG	AGGGGAAATGATGTGTCGG	AGGGGAAATGATGTGTCGG	AGGGGAAATGATGTGTCGG	AGGGGAAATGATGTGTCGG	AGGGGAAATGATGTGTCGG	AGGGGAAATGATGTGTCGG	AGGGGAAATGATGTGTCGG
A06	2664	74884008;74884172;74884848;74884889;74885180;74885317;74885426;74885770;74885872;74885884;74886424;74886540;74886586;74886672	CGCGCTAACTCACC	CGCGCTAACTCACC	CGCGCTAACTCACC	CGCGCTAACTCACC	CGCGCTAACTCACC	CGCGCTAACTCACC	CGCGCTAACTCACC	CGCGCTAACTCACC
A06	1049	74890160;74890274;74890393;74891209	CCGC	CCGC	CCGC	CCGC	CCGC	CCGC	CCGC	CCGC
A06	355	74891920;74891982;74891998;74892275	ATAC	ATAC	ATAC	ATAC	ATAC	ATAC	ATAC	ATAC
A06	149	74930880;74930916;74931029	ATT	ATT	ATT	ATT	ATT	ATT	ATT	ATT
A06	202	74933276;74933367;74933478	AAT	AAT	AAT	AAT	AAT	AAT	AAT	AAT
A06	52	74933972;74934014;74934024	RRY	RRY	RRY	RRY	RRY	RRY	RRY	RRY
A06	8998	74934228;74934260;74934266;74934560;74934772;74934823;74934930;74934980;74935123;74935575;74937052;74937133;74937147;74937590;74937634;74937689;74938998;74939273;74939401;74939657;74939977;74940326;74940884;74940925;74940987;74941557;74942076;74942353;74942375;74943226	TGCATTAACAGTATTGTGTATTGTTAAGGG	TGCATTAACAGTATTGTGTATTGTTAAGGG	TGCATTAACAGTATTGTGTATTGTTAAGGG	TGCATTAACAGTATTGTGTATTGTTAAGGG	TGCATTAACAGTATTGTGTATTGTTAAGGG	TGCATTAACAGTATTGTGTATTGTTAAGGG	TGCATTAACAGTATTGTGTATTGTTAAGGG	TGCATTAACAGTATTGTGTATTGTTAAGGG
A06	10063	74961840;74962344;74962672;74962922;74963269;74963800;74964127;74965234;74965946;74966231;74966301;74966953;74966958;74967470;74967888;74968311;74968563;74968881;74969290;74969359;74969987;74970667;74970871;74971223;74971422;74971903	ACAATGCCAATAGTCAGAACTTGCCA	ACAATGCCAATAGTCAGAACTTGCCA	ACAATGCCAATAGTCAGAACTTGCCA	ACAATGCCAATAGTCAGAACTTGCCA	ACAATGCCAATAGTCAGAACTTGCCA	ACAATGCCAATAGTCAGAACTTGCCA	ACAATGCCAATAGTCAGAACTTGCCA	ACAATGCCAATAGTCAGAACTTGCCA
A06	1691	74973648;74974396;74974562;74974763;74974791;74974872;74974911;74975048;74975285;74975325;74975339	AGTCATCTAGA	AGTCATCTAGA	AGTCATCTAGA	AGTCATCTAGA	AGTCATCTAGA	AGTCATCTAGA	AGTCATCTAGA	AGTCATCTAGA
A06	8620	74993408;74993504;74993978;74993989;74994101;74994688;74994697;74994968;74995288;74995446;74999456;75000497;75002028	TTGGGGAGACATT	TTGGGGAGACATT	TTGGGGAGACATT	TTGGGGAGACATT	TTGGGGAGACATT	TTGGGGAGACATT	TTGGGGAGACATT	TTGGGGAGACATT
A06	824	75009933;75010517;75010757	TTT	TTT	TTT	TTT	TTT	TTT	TTT	TTT
A06	5770	75011217;75011225;75011820;75011846;75011992;75012150;75012189;75012376;75012385;75012462;75012638;75013272;75014678;75014940;75015391;75015518;75015566;75015655;75015715;75015734;75015955;75016058;75016059;75016987	ACAACCTAAGAATCGTAATAGTTT	ACAACCTAAGAATCGTAATAGTTT	ACAACCTAAGAATCGTAATAGTTT	ACAACCTAAGAATCGTAATAGTTT	ACAACCTAAGAATCGTAATAGTTT	ACAACCTAAGAATCGTAATAGTTT	ACAACCTAAGAATCGTAATAGTTT	ACAACCTAAGAATCGTAATAGTTT
A06	12533	75075125;75075309;75075461;75075584;75075696;75075926;75076048;75076242;75076433;75076804;75077149;75077414;75077582;75078018;75078513;75078890;75078921;75079002;75079117;75079579;75079797;75080306;75085484;75086016;75086182;75087356;75087402;75087658	AAAACGCAATGCAGGCAGAAAATACGTT	AAAACGCAATGCAGGCAGAAAATACGTT	AAAACGCAATGCAGGCAGAAAATACGTT	AAAACGCAATGCAGGCAGAAAATACGTT	AAAACGCAATGCAGGCAGAAAATACGTT	AAAACGCAATGCAGGCAGAAAATACGTT	AAAACGCAATGCAGGCAGAAAATACGTT	AAAACGCAATGCAGGCAGAAAATACGTT
A06	5671	75093962;75093987;75094266;75094373;75095521;75095828;75095925;75098711;75098902;75099616;75099633	CCTGGTGATGT	CCTGGTGATGT	CCTGGTGATGT	CCTGGTGATGT	CCTGGTGATGT	CCTGGTGATGT	CCTGGTGATGT	CCTGGTGATGT
A06	5346	75105612;75106061;75106190;75106461;75106645;75107049;75108544;75109798;75109933;75110106;75110184;75110186;75110328;75110376;75110486;75110503;75110654;75110705;75110903;75110958	AAATATCTTCCGAACACTGT	AAATATCTTCCGAACACTGT	AAATATCTTCCGAACACTGT	AAATATCTTCCGAACACTGT	AAATATCTTCCGAACACTGT	AAATATCTTCCGAACACTGT	AAATATCTTCCGAACACTGT	AAATATCTTCCGAACACTGT
A06	4538	75111848;75111862;75111871;75112073;75112105;75112332;75112554;75112788;75113014;75113526;75113584;75113591;75113971;75114090;75114119;75114221;75114453;75114472;75114502;75114524;75115001;75115148;75115419;75115572;75115612;75115650;75115864;75115956;75115982;75116121;75116194;75116386	ACTGCATGCGTAGAGATGCTGCAAAGAACGAA	ACTGCATGCGTAGAGATGCTGCAAAGAACGAA	ACTGCATGCGTAGAGATGCTGCAAAGAACGAA	ACTGCATGCGTAGAGATGCTGCAAAGAACGAA	ACTGCATGCGTAGAGATGCTGCAAAGAACGAA	ACTGCATGCGTAGAGATGCTGCAAAGAACGAA	ACTGCATGCGTAGAGATGCTGCAAAGAACGAA	ACTGCATGCGTAGAGATGCTGCAAAGAACGAA
A06	2308	75138303;75138435;75138579;75138733;75138754;75139260;75139328;75139337;75139357;75139647;75139752;75139859;75139901;75139988;75140255;75140525;75140611	TCAGCCCAGGCTTAGGA	TCAGCCCAGGCTTAGGA	TCAGCCCAGGCTTAGGA	TCAGCCCAGGCTTAGGA	TCAGCCCAGGCTTAGGA	TCAGCCCAGGCTTAGGA	TCAGCCCAGGCTTAGGA	TCAGCCCAGGCTTAGGA
A06	188	75143532;75143571;75143579;75143720	TCCA	TCCA	TCCA	TCCA	TCCA	TCCA	TCCA	TCCA
A06	9143	75144468;75144476;75144520;75144631;75145107;75145149;75145195;75145841;75145899;75145944;75146057;75146087;75146186;75146529;75146740;75146870;75146871;75146999;75147024;75147199;75147234;75147285;75147411;75147837;75148187;75148212;75148279;75148472;75148514;75148741;75148824;75148906;75148936;75149075;75149138;75149148;75149176;75149362;75149392;75149510;75149534;75149616;75149799;75149834;751…	AATCCGAACCTTCCTTGACCCTGATGTAGCCATCCTCCTCGAACCACCCCGATCTATTCA	AATCCGAACCTTCCTTGACCCTGATGTAGCCATCCTCCTCGAACCACCCCGATCTATTCA	AATCCGAACCTTCCTTGACCCTGATGTAGCCATCCTCCTCGAACCACCCCGATCTATTCA	AATCCGAACCTTCCTTGACCCTGATGTAGCCATCCTCCTCGAACCACCCCGATCTATTCA	AATCCGAACCTTCCTTGACCCTGATGTAGCCATCCTCCTCGAACCACCCCGATCTATTCA	AATCCGAACCTTCCTTGACCCTGATGTAGCCATCCTCCTCGAACCACCCCGATCTATTCA	AATCCGAACCTTCCTTGACCCTGATGTAGCCATCCTCCTCGAACCACCCCGATCTATTCA	AATCCGAACCTTCCTTGACCCTGATGTAGCCATCCTCCTCGAACCACCCCGATCTATTCA
A06	2252	75157461;75157462;75157528;75157539;75157551;75157749;75158169;75158189;75158198;75158308;75158371;75158389;75158599;75158627;75158664;75158682;75158741;75158808;75158914;75159540;75159691;75159713	ATCACTACAAAATTACGATGTT	ATCACTACAAAATTACGATGTT	ATCACTACAAAATTACGATGTT	ATCACTACAAAATTACGATGTT	ATCACTACAAAATTACGATGTT	ATCACTACAAAATTACGATGTT	ATCACTACAAAATTACGATGTT	ATCACTACAAAATTACGATGTT
A06	477	75162123;75162247;75162580;75162600	AACG	AACG	AACG	AACG	AACG	AACG	AACG	AACG
A06	3660	75162886;75162908;75163081;75163174;75163317;75163449;75163978;75164160;75164203;75164326;75164358;75164466;75164850;75165083;75165309;75165478;75165949;75166005;75166082;75166368;75166546	TTCGTCTGCGCGCACTTGTAC	TTCGTCTGCGCGCACTTGTAC	TTCGTCTGCGCGCACTTGTAC	TTCGTCTGCGCGCACTTGTAC	TTCGTCTGCGCGCACTTGTAC	TTCGTCTGCGCGCACTTGTAC	TTCGTCTGCGCGCACTTGTAC	TTCGTCTGCGCGCACTTGTAC
A06	742	75166904;75167321;75167646	GAA	GAA	GAA	GAA	GAA	GAA	GAA	GAA
A06	209	75176751;75176948;75176960	ATT	ATT	ATT	ATT	ATT	ATT	ATT	ATT
A06	3675	75198055;75198245;75198286;75198484;75198590;75198593;75198696;75198805;75198906;75199181;75200166;75200296;75200310;75200347;75200361;75200817;75200824;75200948;75200955;75200975;75201083;75201175;75201182;75201259;75201267;75201301;75201590;75201660;75201730	TGTTTGGCAAATTTGTAGTCGGTTTCGCG	TGTTTGGCAAATTTGTAGTCGGTTTCGCG	TGTTTGGCAAATTTGTAGTCGGTTTCGCG	TGTTTGGCAAATTTGTAGTCGGTTTCGCG	TGTTTGGCAAATTTGTAGTCGGTTTCGCG	TGTTTGGCAAATTTGTAGTCGGTTTCGCG	TGTTTGGCAAATTTGTAGTCGGTTTCGCG	TGTTTGGCAAATTTGTAGTCGGTTTCGCG
A06	3599	75202598;75202619;75202811;75202907;75202938;75203057;75203186;75203447;75203759;75203761;75203950;75204271;75204429;75204474;75204493;75204574;75204587;75204595;75204772;75204847;75204856;75205070;75205115;75205148;75205211;75205220;75205365;75205546;75205709;75205710;75205860;75205919;75206197	TCTGGGGGGGTGGAGAGATCACTATGACCTACT	TCTGGGGGGGTGGAGAGATCACTATGACCTACT	TCTGGGGGGGTGGAGAGATCACTATGACCTACT	TCTGGGGGGGTGGAGAGATCACTATGACCTACT	TCTGGGGGGGTGGAGAGATCACTATGACCTACT	TCTGGGGGGGTGGAGAGATCACTATGACCTACT	TCTGGGGGGGTGGAGAGATCACTATGACCTACT	TCTGGGGGGGTGGAGAGATCACTATGACCTACT
A06	1839	75206703;75206712;75206763;75207019;75207031;75207096;75207172;75207388;75207392;75207491;75207637;75207809;75207871;75207883;75208139;75208259;75208283;75208319;75208343;75208493;75208542	GCCTAGAATGGTATTGGCAGT	GCCTAGAATGGTATTGGCAGT	GCCTAGAATGGTATTGGCAGT	GCCTAGAATGGTATTGGCAGT	GCCTAGAATGGTATTGGCAGT	GCCTAGAATGGTATTGGCAGT	GCCTAGAATGGTATTGGCAGT	GCCTAGAATGGTATTGGCAGT
A06	26042	75211620;75211746;75212733;75212825;75212902;75212903;75233870;75234289;75234523;75234585;75234738;75234841;75235428;75235498;75235756;75235767;75235779;75236003;75236217;75236238;75236611;75236631;75236924;75236955;75236992;75237342;75237629;75237662	CTATCCCCGCAGTTGAACCACGTTCGAT	CTATCCCCGCAGTTGAACCACGTTCGAT	CTATCCCCGCAGTTGAACCACGTTCGAT	CTATCCCCGCAGTTGAACCACGTTCGAT	CTATCCCCGCAGTTGAACCACGTTCGAT	CTATCCCCGCAGTTGAACCACGTTCGAT	CTATCCCCGCAGTTGAACCACGTTCGAT	CTATCCCCGCAGTTGAACCACGTTCGAT
A06	2021	75241691;75241769;75241808;75241905;75241960;75242103;75242269;75242631;75242776;75242810;75242882;75243208;75243287;75243507;75243570;75243712	CGTTAATGCTACCCTA	CGTTAATGCTACCCTA	CGTTAATGCTACCCTA	CGTTAATGCTACCCTA	CGTTAATGCTACCCTA	CGTTAATGCTACCCTA	CGTTAATGCTACCCTA	CGTTAATGCTACCCTA
A06	3545	75247336;75247436;75247773;75248050;75248113;75248144;75248170;75248222;75248544;75248781;75248994;75249357;75249572;75249735;75249753;75249767;75249852;75249863;75249915;75250017;75250342;75250371;75250548;75250700;75250708;75250757;75250763;75250782;75250881	AATAGCGCAGCCTAAGAGTATGCGACGCG	AATAGCGCAGCCTAAGAGTATGCGACGCG	AATAGCGCAGCCTAAGAGTATGCGACGCG	AATAGCGCAGCCTAAGAGTATGCGACGCG	AATAGCGCAGCCTAAGAGTATGCGACGCG	AATAGCGCAGCCTAAGAGTATGCGACGCG	AATAGCGCAGCCTAAGAGTATGCGACGCG	AATAGCGCAGCCTAAGAGTATGCGACGCG
A06	196	75254631;75254703;75254808;75254827	ATGA	ATGA	ATGA	ATGA	ATGA	ATGA	ATGA	ATGA
A06	3641	75258270;75258322;75258329;75258374;75258407;75258426;75258444;75258517;75258553;75258755;75259093;75259205;75259263;75259365;75259376;75259457;75259895;75259923;75259940;75260079;75260126;75260598;75260716;75260744;75260895;75261219;75261221;75261579;75261716;75261911	ATTGGTGTACTCAGTATACTCTTTCCAGCT	ATTGGTGTACTCAGTATACTCTTTCCAGCT	ATTGGTGTACTCAGTATACTCTTTCCAGCT	ATTGGTGTACTCAGTATACTCTTTCCAGCT	ATTGGTGTACTCAGTATACTCTTTCCAGCT	ATTGGTGTACTCAGTATACTCTTTCCAGCT	ATTGGTGTACTCAGTATACTCTTTCCAGCT	ATTGGTGTACTCAGTATACTCTTTCCAGCT
A06	212	75279934;75280034;75280146	TAG	TAG	TAG	TAG	TAG	TAG	TAG	TAG
A06	8274	75281289;75281303;75281911;75282411;75282597;75282688;75282906;75282909;75282932;75283265;75283449;75283476;75283845;75283971;75284010;75284074;75284158;75284316;75284326;75284334;75284409;75284488;75284511;75284592;75284845;75284862;75284941;75285049;75285826;75285847;75285925;75286497;75286634;75286713;75286772;75287002;75287012;75287450;75287460;75287517;75287732;75288222;75288242;75288495;752…	ATTTGATCGACTATGTTATATTTACGTCTAGCGGACGGTAGTAGTTC	ATTTGATCGACTATGTTATATTTACGTCTAGCGGACGGTAGTAGTTC	ATTTGATCGACTATGTTATATTTACGTCTAGCGGACGGTAGTAGTTC	ATTTGATCGACTATGTTATATTTACGTCTAGCGGACGGTAGTAGTTC	ATTTGATCGACTATGTTATATTTACGTCTAGCGGACGGTAGTAGTTC	ATTTGATCGACTATGTTATATTTACGTCTAGCGGACGGTAGTAGTTC	ATTTGATCGACTATGTTATATTTACGTCTAGCGGACGGTAGTAGTTC	ATTTGATCGACTATGTTATATTTACGTCTAGCGGACGGTAGTAGTTC
A06	4149	75309752;75309796;75309806;75309893;75309936;75310115;75310281;75310291;75310299;75310354;75310539;75310610;75310635;75310669;75310787;75310892;75310917;75310966;75311129;75311317;75311502;75311609;75311767;75311778;75311787;75312011;75312277;75312389;75312471;75312520;75312543;75312668;75312749;75313079;75313080;75313321;75313404;75313491;75313511;75313563;75313684;75313754;75313896;75313901	ACGGGCCATGCATCGAGCAGGATTAATCCGAGTAAAGGCGTAAC	ACGGGCCATGCATCGAGCAGGATTAATCCGAGTAAAGGCGTAAC	ACGGGCCATGCATCGAGCAGGATTAATCCGAGTAAAGGCGTAAC	ACGGGCCATGCATCGAGCAGGATTAATCCGAGTAAAGGCGTAAC	ACGGGCCATGCATCGAGCAGGATTAATCCGAGTAAAGGCGTAAC	ACGGGCCATGCATCGAGCAGGATTAATCCGAGTAAAGGCGTAAC	ACGGGCCATGCATCGAGCAGGATTAATCCGAGTAAAGGCGTAAC	ACGGGCCATGCATCGAGCAGGATTAATCCGAGTAAAGGCGTAAC
A06	1404	75327747;75327798;75327857;75327949;75328495;75328558;75328575;75328869;75328959;75329057;75329151	TTGCATTCCAT	TTGCATTCCAT	TTGCATTCCAT	TTGCATTCCAT	TTGCATTCCAT	TTGCATTCCAT	TTGCATTCCAT	TTGCATTCCAT
A06	168	75329781;75329924;75329940;75329949	TAAT	TAAT	TAAT	TAAT	TAAT	TAAT	TAAT	TAAT
A06	832	75331157;75331627;75331687;75331989	ACAG	ACAG	ACAG	ACAG	ACAG	ACAG	ACAG	ACAG
A06	93	75335509;75335580;75335602	GGA	GGA	GGA	GGA	GGA	GGA	GGA	GGA
A06	1993	75337471;75337517;75337536;75337567;75337608;75337776;75337789;75337793;75338006;75338012;75338050;75338269;75338290;75338326;75338415;75338567;75339362;75339425;75339464	TGCTTCCAGTCTGGGCCGT	TGCTTCCAGTCTGGGCCGT	TGCTTCCAGTCTGGGCCGT	TGCTTCCAGTCTGGGCCGT	TGCTTCCAGTCTGGGCCGT	TGCTTCCAGTCTGGGCCGT	TGCTTCCAGTCTGGGCCGT	TGCTTCCAGTCTGGGCCGT
A06	87506	75343690;75344124;75344130;75344265;75344300;75344407;75344480;75344965;75345006;75345479;75345652;75345737;75345853;75345861;75345976;75346000;75346034;75346866;75429715;75429834;75429867;75429899;75430184;75430236;75430894;75430977;75431196	TGACCCTGCGCCCTAGTACAGTTACCA	TGACCCTGCGCCCTAGTACAGTTACCA	TGACCCTGCGCCCTAGTACAGTTACCA	TGACCCTGCGCCCTAGTACAGTTACCA	TGACCCTGCGCCCTAGTACAGTTACCA	TGACCCTGCGCCCTAGTACAGTTACCA	TGACCCTGCGCCCTAGTACAGTTACCA	TGACCCTGCGCCCTAGTACAGTTACCA
A06	2053	75434610;75434760;75434828;75434841;75434854;75435585;75435605;75435667;75435872;75436044;75436359;75436390;75436663	ACCCGTATGGAGA	ACCCGTATGGAGA	ACCCGTATGGAGA	ACCCGTATGGAGA	ACCCGTATGGAGA	ACCCGTATGGAGA	ACCCGTATGGAGA	ACCCGTATGGAGA
A06	2477	75437406;75437532;75437689;75437706;75437760;75438008;75438058;75438144;75438395;75438507;75438688;75439203;75439274;75439653;75439817;75439883	ATGTGATGGAGTCCTT	ATGTGATGGAGTCCTT	ATGTGATGGAGTCCTT	ATGTGATGGAGTCCTT	ATGTGATGGAGTCCTT	ATGTGATGGAGTCCTT	ATGTGATGGAGTCCTT	ATGTGATGGAGTCCTT
A06	170	75457172;75457322;75457332;75457342	TGCA	TGCA	TGCA	TGCA	TGCA	TGCA	TGCA	TGCA
A06	150	75462210;75462303;75462360	TTA	TTA	TTA	TTA	TTA	TTA	TTA	TTA
A06	180	75464239;75464273;75464419	RRY	RRY	RRY	RRY	RRY	RRY	RRY	RRY
A06	3130	75469172;75469297;75469460;75469546;75469664;75469897;75470735;75470736;75471007;75471183;75471246;75471329;75471344;75471457;75471595;75471854;75471928;75471934;75472107;75472282;75472302	CCGTTGGGGTTTCTTACACCA	CCGTTGGGGTTTCTTACACCA	CCGTTGGGGTTTCTTACACCA	CCGTTGGGGTTTCTTACACCA	CCGTTGGGGTTTCTTACACCA	CCGTTGGGGTTTCTTACACCA	CCGTTGGGGTTTCTTACACCA	CCGTTGGGGTTTCTTACACCA
A06	244	75492043;75492121;75492134;75492287	CACG	CACG	CACG	CACG	CACG	CACG	CACG	CACG
A06	549	75506306;75506592;75506855	TTC	TTC	TTC	TTC	TTC	TTC	TTC	TTC
A06	5363	75513311;75513536;75513744;75513964;75513966;75513969;75513975;75514052;75514214;75514312;75514379;75514429;75514627;75514794;75514947;75515143;75515395;75515788;75516174;75516445;75516527;75516624;75517151;75517340;75517706;75517811;75518498;75518565;75518674	ATTATGGCATTCGGTCCGCACGAAGCAAA	ATTATGGCATTCGGTCCGCACGAAGCAAA	ATTATGGCATTCGGTCCGCACGAAGCAAA	ATTATGGCATTCGGTCCGCACGAAGCAAA	ATTATGGCATTCGGTCCGCACGAAGCAAA	ATTATGGCATTCGGTCCGCACGAAGCAAA	ATTATGGCATTCGGTCCGCACGAAGCAAA	ATTATGGCATTCGGTCCGCACGAAGCAAA
A06	275	75520562;75520608;75520622;75520644;75520665;75520755;75520837	TAAATTC	TAAATTC	TAAATTC	TAAATTC	TAAATTC	TAAATTC	TAAATTC	TAAATTC
A06	1768	75521284;75521359;75521439;75521506;75521645;75521702;75521845;75522188;75522259;75522419;75522470;75522540;75522577;75522587;75522928;75522942;75523052	TGTAGCTTGTCAGATTG	TGTAGCTTGTCAGATTG	TGTAGCTTGTCAGATTG	TGTAGCTTGTCAGATTG	TGTAGCTTGTCAGATTG	TGTAGCTTGTCAGATTG	TGTAGCTTGTCAGATTG	TGTAGCTTGTCAGATTG
A06	1133	75556017;75556212;75556561;75556654;75556965;75557000;75557008;75557062;75557146;75557150	GGCTGGCAAT	GGCTGGCAAT	GGCTGGCAAT	GGCTGGCAAT	GGCTGGCAAT	GGCTGGCAAT	GGCTGGCAAT	GGCTGGCAAT
A06	913	75558315;75558343;75558405;75558657;75558685;75558719;75558768;75558838;75558900;75559001;75559067;75559228	TTAACCCGTTCA	TTAACCCGTTCA	TTAACCCGTTCA	TTAACCCGTTCA	TTAACCCGTTCA	TTAACCCGTTCA	TTAACCCGTTCA	TTAACCCGTTCA
A06	1015	75559561;75559584;75559685;75559978;75559989;75560155;75560419;75560576	ACTTTAAT	ACTTTAAT	ACTTTAAT	ACTTTAAT	ACTTTAAT	ACTTTAAT	ACTTTAAT	ACTTTAAT
A06	101	75563229;75563291;75563330	TAC	TAC	TAC	TAC	TAC	TAC	TAC	TAC
A06	1516	75571794;75571832;75571859;75572111;75572126;75572194;75572319;75572353;75572600;75572640;75572934;75573003;75573084;75573111;75573235;75573291;75573310	TAGGATATTTGCACTCA	TAGGATATTTGCACTCA	TAGGATATTTGCACTCA	TAGGATATTTGCACTCA	TAGGATATTTGCACTCA	TAGGATATTTGCACTCA	TAGGATATTTGCACTCA	TAGGATATTTGCACTCA
A06	225	75573396;75573416;75573458;75573621	GTAA	GTAA	GTAA	GTAA	GTAA	GTAA	GTAA	GTAA
A06	2131	75575341;75575472;75575591;75575611;75575640;75575739;75575846;75575926;75576088;75576323;75576507;75576510;75576552;75576600;75576781;75576865;75576988;75577066;75577109;75577120;75577256;75577347;75577375;75577472	GATGTCTTATAGTATCTTCCCGAA	GATGTCTTATAGTATCTTCCCGAA	GATGTCTTATAGTATCTTCCCGAA	GATGTCTTATAGTATCTTCCCGAA	GATGTCTTATAGTATCTTCCCGAA	GATGTCTTATAGTATCTTCCCGAA	GATGTCTTATAGTATCTTCCCGAA	GATGTCTTATAGTATCTTCCCGAA
A06	1943	75578774;75578956;75579196;75579253;75579427;75579454;75579584;75579594;75579614;75579831;75579843;75580111;75580123;75580345;75580360;75580433;75580435;75580469;75580690;75580717	CAGGCTGTATACAACTACCC	CAGGCTGTATACAACTACCC	CAGGCTGTATACAACTACCC	CAGGCTGTATACAACTACCC	CAGGCTGTATACAACTACCC	CAGGCTGTATACAACTACCC	CAGGCTGTATACAACTACCC	CAGGCTGTATACAACTACCC
A06	8994	75584551;75584871;75584946;75585080;75585291;75585581;75585925;75585960;75586038;75586242;75586542;75586582;75586589;75586716;75586873;75586899;75587078;75587174;75587892;75587905;75588132;75588198;75588210;75588264;75588427;75589446;75589854;75590434;75590864;75590928;75591056;75591387;75591558;75591671;75591775;75591921;75592934;75593129;75593503;75593545	ATGGAACATTGCCAGCTTGGTCAGATCCTAAGTCCATAAA	ATGGAACATTGCCAGCTTGGTCAGATCCTAAGTCCATAAA	ATGGAACATTGCCAGCTTGGTCAGATCCTAAGTCCATAAA	ATGGAACATTGCCAGCTTGGTCAGATCCTAAGTCCATAAA	ATGGAACATTGCCAGCTTGGTCAGATCCTAAGTCCATAAA	ATGGAACATTGCCAGCTTGGTCAGATCCTAAGTCCATAAA	ATGGAACATTGCCAGCTTGGTCAGATCCTAAGTCCATAAA	ATGGAACATTGCCAGCTTGGTCAGATCCTAAGTCCATAAA
A06	1298	75599600;75599960;75600418;75600898	ACGG	ACGG	ACGG	ACGG	ACGG	ACGG	ACGG	ACGG
A06	3648	75602087;75603022;75603313;75603370;75604038;75604349;75604653;75604728;75604755;75604913;75605052;75605106;75605351;75605590;75605735	TTATACTGTGATGGA	TTATACTGTGATGGA	TTATACTGTGATGGA	TTATACTGTGATGGA	TTATACTGTGATGGA	TTATACTGTGATGGA	TTATACTGTGATGGA	TTATACTGTGATGGA
A06	3578	75606172;75606628;75607043;75607436;75607480;75607615;75607810;75608026;75608116;75608259;75608450;75608528;75608551;75608683;75608702;75609407;75609750	CACGTAAAAGTAAGTTA	CACGTAAAAGTAAGTTA	CACGTAAAAGTAAGTTA	CACGTAAAAGTAAGTTA	CACGTAAAAGTAAGTTA	CACGTAAAAGTAAGTTA	CACGTAAAAGTAAGTTA	CACGTAAAAGTAAGTTA
A06	235	75613871;75613939;75614106	TAG	TAG	TAG	TAG	TAG	TAG	TAG	TAG
A06	1025	75629555;75629771;75629864;75629926;75630056;75630222;75630224;75630578;75630580	AATATGAGC	AATATGAGC	AATATGAGC	AATATGAGC	AATATGAGC	AATATGAGC	AATATGAGC	AATATGAGC
A06	2969	75631536;75631681;75631949;75632222;75632263;75632310;75632319;75633454;75633508;75633510;75633549;75633555;75633624;75633716;75633877;75633939;75633969;75633986;75634132;75634231;75634505	TCCCACTGATGCATCTAGATT	TCCCACTGATGCATCTAGATT	TCCCACTGATGCATCTAGATT	TCCCACTGATGCATCTAGATT	TCCCACTGATGCATCTAGATT	TCCCACTGATGCATCTAGATT	TCCCACTGATGCATCTAGATT	TCCCACTGATGCATCTAGATT
A06	7942	75640093;75640240;75640416;75640488;75640551;75640650;75640703;75640823;75641255;75641277;75641347;75642175;75642218;75642266;75642384;75642713;75643018;75643134;75643166;75643292;75645943;75646192;75646255;75646296;75646344;75647071;75647543;75647751;75648000;75648035	AGACTTCCCTGTTTTAGCTTTACATTCCTT	AGACTTCCCTGTTTTAGCTTTACATTCCTT	AGACTTCCCTGTTTTAGCTTTACATTCCTT	AGACTTCCCTGTTTTAGCTTTACATTCCTT	AGACTTCCCTGTTTTAGCTTTACATTCCTT	AGACTTCCCTGTTTTAGCTTTACATTCCTT	AGACTTCCCTGTTTTAGCTTTACATTCCTT	AGACTTCCCTGTTTTAGCTTTACATTCCTT
A06	283	75657383;75657412;75657512;75657666	TAGT	TAGT	TAGT	TAGT	TAGT	TAGT	TAGT	TAGT
A06	522	75661379;75661625;75661726;75661901	CACG	CACG	CACG	CACG	CACG	CACG	CACG	CACG
A06	223	75838324;75838466;75838507;75838547	TCGG	TCGG	TCGG	TCGG	TCGG	TCGG	TCGG	TCGG
A06	1039	75850339;75850357;75850395;75850516;75850590;75850611;75850791;75851047;75851253;75851378	TAGTGTCCAA	TAGTGTCCAA	TAGTGTCCAA	TAGTGTCCAA	TAGTGTCCAA	TAGTGTCCAA	TAGTGTCCAA	TAGTGTCCAA
A06	377	75851942;75852017;75852315;75852319	ACCA	ACCA	ACCA	ACCA	ACCA	ACCA	ACCA	ACCA
A06	2413	75856951;75856970;75856979;75857044;75857126;75857251;75857999;75858746;75858919;75858972;75859364	TTCTGTTCATG	TTCTGTTCATG	TTCTGTTCATG	TTCTGTTCATG	TTCTGTTCATG	TTCTGTTCATG	TTCTGTTCATG	TTCTGTTCATG
A06	14116	75863178;75863472;75864130;75864549;75864839;75864929;75865058;75865412;75865704;75865878;75865902;75866246;75866260;75866326;75866456;75866484;75866759;75866768;75867020;75867146;75867194;75867358;75867480;75868229;75868412;75868839;75869074;75869228;75869438;75869460;75869538;75869541;75869601;75869642;75869894;75870003;75870025;75870030;75870114;75871486;75871752;75872974;75873258;75873391;758…	AGAATGTATACCCTTGAGGGCAAAACCAAATTCCTCTACTTCCATGTGATTGA	AGAATGTATACCCTTGAGGGCAAAACCAAATTCCTCTACTTCCATGTGATTGA	AGAATGTATACCCTTGAGGGCAAAACCAAATTCCTCTACTTCCATGTGATTGA	AGAATGTATACCCTTGAGGGCAAAACCAAATTCCTCTACTTCCATGTGATTGA	AGAATGTATACCCTTGAGGGCAAAACCAAATTCCTCTACTTCCATGTGATTGA	AGAATGTATACCCTTGAGGGCAAAACCAAATTCCTCTACTTCCATGTGATTGA	AGAATGTATACCCTTGAGGGCAAAACCAAATTCCTCTACTTCCATGTGATTGA	AGAATGTATACCCTTGAGGGCAAAACCAAATTCCTCTACTTCCATGTGATTGA
A06	2000	75882319;75882410;75882458;75882503;75882591;75882675;75882853;75882883;75883029;75883035;75883088;75883210;75883547;75883603;75883649;75883794;75884026;75884319	TATGAACTATTGTCATAG	TATGAACTATTGTCATAG	TATGAACTATTGTCATAG	TATGAACTATTGTCATAG	TATGAACTATTGTCATAG	TATGAACTATTGTCATAG	TATGAACTATTGTCATAG	TATGAACTATTGTCATAG
A06	6167	75884793;75884944;75885222;75885370;75885788;75885825;75885956;75886133;75886174;75886205;75886418;75886423;75886467;75886541;75886575;75886727;75886815;75886837;75886934;75887071;75887098;75887103;75887200;75887399;75888607;75888619;75888747;75888785;75889219;75889612;75889742;75889840;75890022;75890188;75890266;75890284;75890390;75890426;75890449;75890753;75890754;75890925;75890960	AGCGCAATTGTCAAAATCGTGTTTTCGATTCACATGGTGCGCC	AGCGCAATTGTCAAAATCGTGTTTTCGATTCACATGGTGCGCC	AGCGCAATTGTCAAAATCGTGTTTTCGATTCACATGGTGCGCC	AGCGCAATTGTCAAAATCGTGTTTTCGATTCACATGGTGCGCC	AGCGCAATTGTCAAAATCGTGTTTTCGATTCACATGGTGCGCC	AGCGCAATTGTCAAAATCGTGTTTTCGATTCACATGGTGCGCC	AGCGCAATTGTCAAAATCGTGTTTTCGATTCACATGGTGCGCC	AGCGCAATTGTCAAAATCGTGTTTTCGATTCACATGGTGCGCC
A06	2226	75900039;75900344;75900670;75900797;75900838;75901425;75901441;75901451;75901578;75901602;75901603;75901669;75901692;75901890;75902265	TAATAACGAGAATTT	TAATAACGAGAATTT	TAATAACGAGAATTT	TAATAACGAGAATTT	TAATAACGAGAATTT	TAATAACGAGAATTT	TAATAACGAGAATTT	TAATAACGAGAATTT
A06	197	75905431;75905521;75905620;75905628	AGAC	AGAC	AGAC	AGAC	AGAC	AGAC	AGAC	AGAC
A06	1167	75909962;75910016;75910146;75910248;75910281;75910290;75910437;75910662;75910868;75911129	ATTTCAACAG	ATTTCAACAG	ATTTCAACAG	ATTTCAACAG	ATTTCAACAG	ATTTCAACAG	ATTTCAACAG	ATTTCAACAG
A06	171	75911780;75911788;75911951	ATC	ATC	ATC	ATC	ATC	ATC	ATC	ATC
A06	554	75915600;75915601;75915621;75915921;75916018;75916154	ATTATC	ATTATC	ATTATC	ATTATC	ATTATC	ATTATC	ATTATC	ATTATC
A06	3264	75971905;75971978;75972054;75972095;75972171;75972375;75973542;75973592;75973612;75973745;75973799;75973801;75973931;75973989;75974053;75974199;75974440;75974466;75974596;75974721;75975169	TCAGGTGCTATATGACCAATG	TCAGGTGCTATATGACCAATG	TCAGGTGCTATATGACCAATG	TCAGGTGCTATATGACCAATG	TCAGGTGCTATATGACCAATG	TCAGGTGCTATATGACCAATG	TCAGGTGCTATATGACCAATG	TCAGGTGCTATATGACCAATG
A06	200	75983602;75983762;75983802	TGA	TGA	TGA	TGA	TGA	TGA	TGA	TGA
A06	400	75998491;75998548;75998579;75998891	AACA	AACA	AACA	AACA	AACA	AACA	AACA	AACA
A06	122	76015148;76015210;76015270	ACA	ACA	ACA	ACA	ACA	ACA	ACA	ACA
A06	329	76034218;76034229;76034241;76034339;76034385;76034409;76034494;76034547	RYSRYMYK	RYSRYMYK	RYSRYMYK	RYSRYMYK	RYSRYMYK	RYSRYMYK	RYSRYMYK	RYSRYMYK
A06	6413	76034829;76034858;76041242	AAA	AAA	AAA	AAA	AAA	AAA	AAA	AAA
A06	3823	76042637;76042777;76042807;76044014;76044073;76044107;76044115;76044829;76044831;76044874;76045767;76046005;76046211;76046419;76046459;76046460	TCGTACGTCCCGGTTT	TCGTACGTCCCGGTTT	TCGTACGTCCCGGTTT	TCGTACGTCCCGGTTT	TCGTACGTCCCGGTTT	TCGTACGTCCCGGTTT	TCGTACGTCCCGGTTT	TCGTACGTCCCGGTTT
A06	5872	76046974;76047175;76047664;76047670;76048242;76048253;76048272;76048398;76048515;76048855;76049163;76049600;76049637;76049672;76049741;76049841;76049933;76050076;76050080;76050183;76050292;76050570;76050835;76051024;76051500;76051565;76051595;76051750;76052421;76052846	GGGGACCCAAGGCGAGGCCTCAACCGCGCT	GGGGACCCAAGGCGAGGCCTCAACCGCGCT	GGGGACCCAAGGCGAGGCCTCAACCGCGCT	GGGGACCCAAGGCGAGGCCTCAACCGCGCT	GGGGACCCAAGGCGAGGCCTCAACCGCGCT	GGGGACCCAAGGCGAGGCCTCAACCGCGCT	GGGGACCCAAGGCGAGGCCTCAACCGCGCT	GGGGACCCAAGGCGAGGCCTCAACCGCGCT
A06	165	76053009;76053088;76053174	CCC	CCC	CCC	CCC	CCC	CCC	CCC	CCC
A06	550	76069118;76069433;76069570;76069668	ACTA	ACTA	ACTA	ACTA	ACTA	ACTA	ACTA	ACTA
A06	977	76069937;76069975;76070541;76070914	GCAA	GCAA	GCAA	GCAA	GCAA	GCAA	GCAA	GCAA
[truncated: 21,990 more rows]
