# Supplementary material for: Resequencing of cv CRI‐12 family reveals haplotype block inheritance and recombination of agronomically important genes in artificial selection
Source: Plant Biotechnol J. 2018 Dec 3;17(5):945–55. doi: 10.1111/pbi.13030 (PMC6587942; doi:10.1111/pbi.13030)
Supplement: Supplementary file 16 — Table S15 SNP haplotypes shared by Uganda4 and CRI‐12 and 5 descendants. [file PBI-17-945-s012.xlsx]

## Sheet: Supplementary Table 11.txt
Supplementary Table 15 SNP haplotypes shared by Uganda4 and CRI-12 and 5 descendants
Chr	Length	SNPs	Uganda4	Yumian11	CRI-12	Jinmian20	Jinmian33	Lumianyan16	Yumian2067
A01	12537	90031091;90031348;90031473;90032069;90032716;90032912;90033185;90034418;90034611;90035020;90037471;90038180;90038239;90038510;90038737;90039882;90040323;90041558;90041562;90041753;90042211;90043628	GGAGGTTGTTTTGGGGGTCGCG	GGAGGTTGTTTTGGGGGTCGCG	GGAGGTTGTTTTGGGGGTCGCG	GGAGGTTGTTTTGGGGGTCGCG	GGAGGTTGTTTTGGGGGTCGCG	GGAGGTTGTTTTGGGGGTCGCG	GGAGGTTGTTTTGGGGGTCGCG
A01	56	90923601;90923657	KR	KR	KR	KR	KR	KR	KR
A01	1008	91906459;91906599;91906600;91907413;91907467	YRKRY	YRKRY	YRKRY	YRKRY	YRKRY	YRKRY	YRKRY
A01	10222	93555520;93555551;93565456;93565485;93565741;93565742	MKWYRR	MKWYRR	MKWYRR	MKWYRR	MKWYRR	MKWYRR	MKWYRR
A01	2692	704480;704631;704665;704668;704698;704781;704806;704814;705116;707130;707172	YYMRWYRYCYK	YYMRWYRYCYK	YYMRWYRYCYK	YYMRWYRYCYK	YYMRWYRYCYK	YYMRWYRYCYK	YYMRWYRYCYK
A01	72	2720471;2720542;2720543	CAA	CAA	CAA	CAA	CAA	CAA	CAA
A01	2064	2720747;2720842;2721582;2721862;2722400;2722606;2722811	CTACATT	CTACATT	CTACATT	CTACATT	CTACATT	CTACATT	CTACATT
A01	713	2779422;2779628;2780114;2780135	AAGT	AAGT	AAGT	AAGT	AAGT	AAGT	AAGT
A01	1619	2916352;2916392;2916801;2917093;2917118;2917280;2917318;2917511;2917535;2917564;2917744;2917807;2917971	TGGCCATGAGCTT	TGGCCATGAGCTT	TGGCCATGAGCTT	TGGCCATGAGCTT	TGGCCATGAGCTT	TGGCCATGAGCTT	TGGCCATGAGCTT
A01	2500	2920891;2920946;2921222;2921255;2921378;2921571;2921764;2921994;2922020;2922159;2922227;2922324;2922502;2922656;2922674;2922701;2922892;2922983;2923152;2923264;2923391	AGTCGTCTATTGCAGTCGCGA	AGTCGTCTATTGCAGTCGCGA	AGTCGTCTATTGCAGTCGCGA	AGTCGTCTATTGCAGTCGCGA	AGTCGTCTATTGCAGTCGCGA	AGTCGTCTATTGCAGTCGCGA	AGTCGTCTATTGCAGTCGCGA
A01	3963	2924263;2924319;2925107;2925167;2925220;2927432;2927441;2927496;2927799;2927879;2928084;2928135;2928226	TGTTAGTTTGTTC	TGTTAGTTTGTTC	TGTTAGTTTGTTC	TGTTAGTTTGTTC	TGTTAGTTTGTTC	TGTTAGTTTGTTC	TGTTAGTTTGTTC
A01	1035	2934759;2934801;2934850;2934950;2935102;2935166;2935176;2935194;2935228;2935308;2935347;2935483;2935604;2935664;2935794	ATCGTTAATGAGCAC	ATCGTTAATGAGCAC	ATCGTTAATGAGCAC	ATCGTTAATGAGCAC	ATCGTTAATGAGCAC	ATCGTTAATGAGCAC	ATCGTTAATGAGCAC
A01	620	2935827;2935958;2935972;2936245;2936276;2936283;2936447	TTGGAAA	TTGGAAA	TTGGAAA	TTGGAAA	TTGGAAA	TTGGAAA	TTGGAAA
A01	1967	2937512;2937568;2937678;2937718;2937832;2937838;2937866;2937967;2938014;2938015;2938358;2938370;2938371;2938555;2938720;2938771;2938846;2938848;2938925;2938952;2939072;2939082;2939129;2939288;2939292;2939479	AAGTCTTGCAACAGGCTGAAGGTAGT	AAGTCTTGCAACAGGCTGAAGGTAGT	AAGTCTTGCAACAGGCTGAAGGTAGT	AAGTCTTGCAACAGGCTGAAGGTAGT	AAGTCTTGCAACAGGCTGAAGGTAGT	AAGTCTTGCAACAGGCTGAAGGTAGT	AAGTCTTGCAACAGGCTGAAGGTAGT
A01	2710	2939678;2939692;2939720;2939757;2939846;2939973;2939991;2940076;2940099;2940114;2940173;2940258;2940487;2940825;2941082;2941285;2941318;2941399;2941507;2941627;2941651;2941688;2941718;2941827;2941983;2942029;2942074;2942288;2942388	ACGAAATGATCGCAGATAGCCTGAACAGA	ACGAAATGATCGCAGATAGCCTGAACAGA	ACGAAATGATCGCAGATAGCCTGAACAGA	ACGAAATGATCGCAGATAGCCTGAACAGA	ACGAAATGATCGCAGATAGCCTGAACAGA	ACGAAATGATCGCAGATAGCCTGAACAGA	ACGAAATGATCGCAGATAGCCTGAACAGA
A01	402	2972802;2973009;2973071;2973204	ACGA	ACGA	ACGA	ACGA	ACGA	ACGA	ACGA
A01	91	3252361;3252446;3252452	GCA	GCA	GCA	GCA	GCA	GCA	GCA
A01	100	3254134;3254146;3254234	TCC	TCC	TCC	TCC	TCC	TCC	TCC
A01	2550	3686558;3687576;3687635;3689108	AAGA	AAGA	AAGA	AAGA	AAGA	AAGA	AAGA
A01	721	3690415;3690980;3691012;3691026;3691136	TGATA	TGATA	TGATA	TGATA	TGATA	TGATA	TGATA
A01	1303	3750487;3751620;3751755;3751790	AGTT	AGTT	AGTT	AGTT	AGTT	AGTT	AGTT
A01	6319	3755295;3755642;3755646;3756188;3756234;3756285;3757009;3757047;3757387;3757490;3757532;3758107;3758904;3758913;3759151;3759560;3760548;3761186;3761193;3761469;3761614	TCAAGGTGGGCCGTACACGAG	TCAAGGTGGGCCGTACACGAG	TCAAGGTGGGCCGTACACGAG	TCAAGGTGGGCCGTACACGAG	TCAAGGTGGGCCGTACACGAG	TCAAGGTGGGCCGTACACGAG	TCAAGGTGGGCCGTACACGAG
A01	3371	3871281;3871354;3871378;3871425;3871528;3871687;3871738;3872225;3872924;3872949;3873294;3873374;3873398;3873492;3873541;3873667;3873719;3873732;3874652	AGAAAATGGATCCTCGTTA	AGAAAATGGATCCTCGTTA	AGAAAATGGATCCTCGTTA	AGAAAATGGATCCTCGTTA	AGAAAATGGATCCTCGTTA	AGAAAATGGATCCTCGTTA	AGAAAATGGATCCTCGTTA
A01	898	3927707;3928184;3928230;3928605	CATG	CATG	CATG	CATG	CATG	CATG	CATG
A01	436	4263709;4263715;4263730;4264044;4264112;4264145	MKRRYR	MKRRYR	MKRRYR	MKRRYR	MKRRYR	MKRRYR	MKRRYR
A01	675	4841392;4841818;4841857;4842067	TTAG	TTAG	TTAG	TTAG	TTAG	TTAG	TTAG
A01	1145	9818633;9819581;9819778	TGT	TGT	TGT	TGT	TGT	TGT	TGT
A01	13158	9863833;9864754;9869230;9870838;9870888;9871317;9871510;9871677;9872476;9873546;9873820;9874322;9874482;9875064;9875244;9875392;9875927;9876991	ATAGTGTTAACAACAAAA	ATAGTGTTAACAACAAAA	ATAGTGTTAACAACAAAA	ATAGTGTTAACAACAAAA	ATAGTGTTAACAACAAAA	ATAGTGTTAACAACAAAA	ATAGTGTTAACAACAAAA
A01	12880	9988797;9988932;9989650;9989810;9990961;9991782;9993271;9994117;9994557;10000443;10000777;10001677	TAATACCATCAT	TAATACCATCAT	TAATACCATCAT	TAATACCATCAT	TAATACCATCAT	TAATACCATCAT	TAATACCATCAT
A01	286	11472240;11472304;11472526	YWM	YWM	YWM	YWM	YWM	YWM	YWM
A01	126	19749013;19749014;19749033;19749101;19749139	RRKRY	RRKRY	RRKRY	RRKRY	RRKRY	RRKRY	RRKRY
A01	545	23038431;23038620;23038697;23038976	CTAC	CTAC	CTAC	CTAC	CTAC	CTAC	CTAC
A01	3987	23040711;23040743;23040785;23040872;23040961;23041023;23041036;23041295;23041355;23041396;23041469;23041537;23041658;23041695;23041767;23041799;23042283;23042316;23042363;23042366;23042482;23042626;23042703;23042947;23043115;23043119;23043160;23043166;23043206;23043243;23043416;23043558;23043608;23043784;23043837;23043867;23044008;23044024;23044281;23044698	ATGGAAGATGATAGTCGCCCTATGGATATTGTTGGCAGGT	ATGGAAGATGATAGTCGCCCTATGGATATTGTTGGCAGGT	ATGGAAGATGATAGTCGCCCTATGGATATTGTTGGCAGGT	ATGGAAGATGATAGTCGCCCTATGGATATTGTTGGCAGGT	ATGGAAGATGATAGTCGCCCTATGGATATTGTTGGCAGGT	ATGGAAGATGATAGTCGCCCTATGGATATTGTTGGCAGGT	ATGGAAGATGATAGTCGCCCTATGGATATTGTTGGCAGGT
A01	117	36018506;36018543;36018623	AAT	AAT	AAT	AAT	AAT	AAT	AAT
A01	6972	38457463;38457493;38457842;38461007;38461424;38461716;38463207;38463216;38463393;38463593;38463671;38463825;38463888;38464153;38464343;38464435	GGTCTTATTTAACTTC	GGTCTTATTTAACTTC	GGTCTTATTTAACTTC	GGTCTTATTTAACTTC	GGTCTTATTTAACTTC	GGTCTTATTTAACTTC	GGTCTTATTTAACTTC
A01	1673	38465732;38465920;38466205;38466238;38466509;38466597;38466676;38466796;38466850;38466893;38467373;38467389;38467405	AACAACTTCACAT	AACAACTTCACAT	AACAACTTCACAT	AACAACTTCACAT	AACAACTTCACAT	AACAACTTCACAT	AACAACTTCACAT
A01	10294	38469313;38470363;38470830;38470902;38471010;38471142;38471150;38471289;38471298;38471525;38472388;38472422;38472432;38472722;38473385;38473910;38473911;38473912;38473914;38474292;38474535;38475038;38475260;38475309;38476105;38476320;38476474;38476930;38477273;38477442;38477474;38477769;38478580;38478836;38478897;38479607	ATTTGGGTTTGTATATATAGAGCAGAATGTCTACCC	ATTTGGGTTTGTATATATAGAGCAGAATGTCTACCC	ATTTGGGTTTGTATATATAGAGCAGAATGTCTACCC	ATTTGGGTTTGTATATATAGAGCAGAATGTCTACCC	ATTTGGGTTTGTATATATAGAGCAGAATGTCTACCC	ATTTGGGTTTGTATATATAGAGCAGAATGTCTACCC	ATTTGGGTTTGTATATATAGAGCAGAATGTCTACCC
A01	13229	38573309;38573368;38573449;38573572;38573912;38574204;38574241;38574312;38574343;38574452;38574701;38575502;38575707;38575785;38576065;38576164;38576365;38576385;38576631;38576650;38577407;38577787;38578495;38579051;38579569;38579672;38579965;38580137;38580758;38580776;38580990;38581049;38581201;38581226;38581734;38582139;38582247;38582278;38582383;38583029;38583352;38583888;38583985;38584476;385…	GTTATTCAGGATTCATAATTTACTATCCCAAGAGACTTAAGTTTTCAAATGAG	GTTATTCAGGATTCATAATTTACTATCCCAAGAGACTTAAGTTTTCAAATGAG	GTTATTCAGGATTCATAATTTACTATCCCAAGAGACTTAAGTTTTCAAATGAG	GTTATTCAGGATTCATAATTTACTATCCCAAGAGACTTAAGTTTTCAAATGAG	GTTATTCAGGATTCATAATTTACTATCCCAAGAGACTTAAGTTTTCAAATGAG	GTTATTCAGGATTCATAATTTACTATCCCAAGAGACTTAAGTTTTCAAATGAG	GTTATTCAGGATTCATAATTTACTATCCCAAGAGACTTAAGTTTTCAAATGAG
A01	23686	38726780;38726875;38728478;38729095;38729227;38729431;38730720;38731377;38731466;38731697;38732255;38732280;38732438;38732747;38733354;38734028;38734070;38734223;38734270;38735257;38735514;38735522;38735902;38736812;38737156;38737657;38738425;38738600;38738723;38738742;38739380;38739531;38739717;38739718;38740080;38740193;38740231;38740506;38740557;38741477;38741791;38742041;38742044;38742230;387…	TATAATGCGAAGGGGTCACATGGCCTGTATATTTTATTTATAACGCTAAGAAACAAGATTTTAGACTTCACAGTC	TATAATGCGAAGGGGTCACATGGCCTGTATATTTTATTTATAACGCTAAGAAACAAGATTTTAGACTTCACAGTC	TATAATGCGAAGGGGTCACATGGCCTGTATATTTTATTTATAACGCTAAGAAACAAGATTTTAGACTTCACAGTC	TATAATGCGAAGGGGTCACATGGCCTGTATATTTTATTTATAACGCTAAGAAACAAGATTTTAGACTTCACAGTC	TATAATGCGAAGGGGTCACATGGCCTGTATATTTTATTTATAACGCTAAGAAACAAGATTTTAGACTTCACAGTC	TATAATGCGAAGGGGTCACATGGCCTGTATATTTTATTTATAACGCTAAGAAACAAGATTTTAGACTTCACAGTC	TATAATGCGAAGGGGTCACATGGCCTGTATATTTTATTTATAACGCTAAGAAACAAGATTTTAGACTTCACAGTC
A01	1408	38752529;38752588;38753351;38753499;38753937	AATCT	AATCT	AATCT	AATCT	AATCT	AATCT	AATCT
A01	1544	38760227;38760288;38760437;38760766;38761029;38761138;38761141;38761413;38761475;38761662;38761704;38761771	CTCTAGATGCTT	CTCTAGATGCTT	CTCTAGATGCTT	CTCTAGATGCTT	CTCTAGATGCTT	CTCTAGATGCTT	CTCTAGATGCTT
A01	1241	38794268;38794449;38795492;38795509	CTTC	CTTC	CTTC	CTTC	CTTC	CTTC	CTTC
A01	518	38798474;38798992	GA	GA	GA	GA	GA	GA	GA
A01	17500	38802205;38804043;38804125;38804266;38804381;38804722;38805163;38805179;38805275;38805475;38808260;38808445;38808480;38808577;38808724;38808738;38808755;38808856;38809338;38814697;38816175;38816190;38816356;38816492;38816575;38816587;38816794;38816964;38817048;38817069;38817370;38817514;38817731;38818319;38818324;38818423;38819647;38819705	CAGGTTAATAGTCATATTACCCGCATGTCCAGCATCTG	CAGGTTAATAGTCATATTACCCGCATGTCCAGCATCTG	CAGGTTAATAGTCATATTACCCGCATGTCCAGCATCTG	CAGGTTAATAGTCATATTACCCGCATGTCCAGCATCTG	CAGGTTAATAGTCATATTACCCGCATGTCCAGCATCTG	CAGGTTAATAGTCATATTACCCGCATGTCCAGCATCTG	CAGGTTAATAGTCATATTACCCGCATGTCCAGCATCTG
A01	13088	38824097;38824669;38824730;38825062;38825150;38825429;38825657;38825795;38825951;38825986;38826044;38826163;38826520;38827215;38827328;38829810;38830126;38830228;38830229;38830368;38830486;38830695;38830936;38831101;38831161;38831310;38831380;38831445;38831523;38831745;38831762;38832674;38832685;38832769;38832782;38832822;38832961;38833112;38833166;38833356;38833380;38833405;38833509;38833524;388…	CAAAGTAAGCCTCATCACCTTTAATACAAGTCGTTCAAAGAGTGCCCTGCTAAGGACCTTCTACG	CAAAGTAAGCCTCATCACCTTTAATACAAGTCGTTCAAAGAGTGCCCTGCTAAGGACCTTCTACG	CAAAGTAAGCCTCATCACCTTTAATACAAGTCGTTCAAAGAGTGCCCTGCTAAGGACCTTCTACG	CAAAGTAAGCCTCATCACCTTTAATACAAGTCGTTCAAAGAGTGCCCTGCTAAGGACCTTCTACG	CAAAGTAAGCCTCATCACCTTTAATACAAGTCGTTCAAAGAGTGCCCTGCTAAGGACCTTCTACG	CAAAGTAAGCCTCATCACCTTTAATACAAGTCGTTCAAAGAGTGCCCTGCTAAGGACCTTCTACG	CAAAGTAAGCCTCATCACCTTTAATACAAGTCGTTCAAAGAGTGCCCTGCTAAGGACCTTCTACG
A01	9814	38839448;38839449;38839566;38839845;38843910;38844281;38848232;38848854;38849262	TCACGTTAC	TCACGTTAC	TCACGTTAC	TCACGTTAC	TCACGTTAC	TCACGTTAC	TCACGTTAC
A01	22057	38852115;38852432;38853190;38853370;38853991;38854057;38854302;38854328;38858940;38862085;38864576;38864906;38866062;38866278;38866310;38866794;38867124;38867129;38867136;38867306;38867419;38867446;38867449;38867495;38867584;38867748;38868047;38868498;38868578;38868731;38869360;38870397;38870528;38870689;38870716;38871089;38871516;38871706;38872003;38872076;38872176;38872374;38872430;38872933;388…	CCCTAACAAATTTGTTACAGTTCCAGATAGTTTAGTCAACGAAGGTATAG	CCCTAACAAATTTGTTACAGTTCCAGATAGTTTAGTCAACGAAGGTATAG	CCCTAACAAATTTGTTACAGTTCCAGATAGTTTAGTCAACGAAGGTATAG	CCCTAACAAATTTGTTACAGTTCCAGATAGTTTAGTCAACGAAGGTATAG	CCCTAACAAATTTGTTACAGTTCCAGATAGTTTAGTCAACGAAGGTATAG	CCCTAACAAATTTGTTACAGTTCCAGATAGTTTAGTCAACGAAGGTATAG	CCCTAACAAATTTGTTACAGTTCCAGATAGTTTAGTCAACGAAGGTATAG
A01	10703	38874489;38874817;38875380;38875499;38876981;38877159;38877449;38877623;38877843;38878122;38878268;38878611;38878971;38879426;38879494;38879556;38879639;38879973;38880056;38880065;38880349;38880419;38880659;38880754;38881195;38881239;38881284;38881604;38882217;38882403;38882923;38883148;38883330;38883368;38883646;38883689;38883852;38884102;38884184;38884345;38884352;38884682;38884871;38885161;388…	CAACTACTGATACGCTGCCTATAAATGACTCGAATAGATTTGCGG	CAACTACTGATACGCTGCCTATAAATGACTCGAATAGATTTGCGG	CAACTACTGATACGCTGCCTATAAATGACTCGAATAGATTTGCGG	CAACTACTGATACGCTGCCTATAAATGACTCGAATAGATTTGCGG	CAACTACTGATACGCTGCCTATAAATGACTCGAATAGATTTGCGG	CAACTACTGATACGCTGCCTATAAATGACTCGAATAGATTTGCGG	CAACTACTGATACGCTGCCTATAAATGACTCGAATAGATTTGCGG
A01	3360	38908420;38908725;38908842;38909030;38909661;38909826;38910238;38910554;38910957;38911166;38911518;38911520;38911625;38911776;38911780	TAAAATTTAACAAAA	TAAAATTTAACAAAA	TAAAATTTAACAAAA	TAAAATTTAACAAAA	TAAAATTTAACAAAA	TAAAATTTAACAAAA	TAAAATTTAACAAAA
A01	2598	38911962;38912158;38912324;38912344;38912366;38912820;38913376;38913522;38913651;38913755;38913821;38914035;38914114;38914117;38914291;38914415;38914527;38914560	GTAGTGATCATAGTAGTC	GTAGTGATCATAGTAGTC	GTAGTGATCATAGTAGTC	GTAGTGATCATAGTAGTC	GTAGTGATCATAGTAGTC	GTAGTGATCATAGTAGTC	GTAGTGATCATAGTAGTC
A01	2088	38916514;38916791;38917112;38917127;38917313;38918289;38918517;38918602	GCTAATCA	GCTAATCA	GCTAATCA	GCTAATCA	GCTAATCA	GCTAATCA	GCTAATCA
A01	2513	38929408;38930096;38930400;38930435;38930951;38931405;38931825;38931921	GAAAGGAT	GAAAGGAT	GAAAGGAT	GAAAGGAT	GAAAGGAT	GAAAGGAT	GAAAGGAT
A01	11702	38933571;38933615;38934911;38935106;38935118;38935666;38936017;38936094;38936606;38936647;38936997;38937113;38937343;38938126;38938933;38938939;38939365;38939590;38939721;38939943;38940491;38940550;38940680;38940825;38941974;38943967;38944077;38944789;38944878;38945102;38945194;38945273	AACAGAAGTTGGTTGGGCGAATTTTACGGTAA	AACAGAAGTTGGTTGGGCGAATTTTACGGTAA	AACAGAAGTTGGTTGGGCGAATTTTACGGTAA	AACAGAAGTTGGTTGGGCGAATTTTACGGTAA	AACAGAAGTTGGTTGGGCGAATTTTACGGTAA	AACAGAAGTTGGTTGGGCGAATTTTACGGTAA	AACAGAAGTTGGTTGGGCGAATTTTACGGTAA
A01	7050	38975710;38975770;38976082;38977129;38977450;38977649;38979567;38979710;38979806;38979812;38980444;38982760	GTAAGTGTATTA	GTAAGTGTATTA	GTAAGTGTATTA	GTAAGTGTATTA	GTAAGTGTATTA	GTAAGTGTATTA	GTAAGTGTATTA
A01	26060	38984546;38986022;38986222;38986467;38986607;38986890;38987105;38987279;38987363;38987435;38987754;38987809;38987936;38988666;38989176;38989343;38989735;38989861;38990135;38992653;38993162;38993288;38993706;38993784;38993843;38994186;38994323;38994596;38995081;38996013;38996140;38996231;38996697;38997824;38998817;38998928;38999115;38999216;38999239;38999624;38999833;38999999;39000152;39004971;390…	GATAGCGGACGAAGGGAGCAGCTTTGATTATAGTTAAGTACCTAGCCACCCCCACGTCTTAAGCCAT	GATAGCGGACGAAGGGAGCAGCTTTGATTATAGTTAAGTACCTAGCCACCCCCACGTCTTAAGCCAT	GATAGCGGACGAAGGGAGCAGCTTTGATTATAGTTAAGTACCTAGCCACCCCCACGTCTTAAGCCAT	GATAGCGGACGAAGGGAGCAGCTTTGATTATAGTTAAGTACCTAGCCACCCCCACGTCTTAAGCCAT	GATAGCGGACGAAGGGAGCAGCTTTGATTATAGTTAAGTACCTAGCCACCCCCACGTCTTAAGCCAT	GATAGCGGACGAAGGGAGCAGCTTTGATTATAGTTAAGTACCTAGCCACCCCCACGTCTTAAGCCAT	GATAGCGGACGAAGGGAGCAGCTTTGATTATAGTTAAGTACCTAGCCACCCCCACGTCTTAAGCCAT
A01	1727	39013952;39014158;39014675;39015078;39015206;39015581;39015679	ATAATTC	ATAATTC	ATAATTC	ATAATTC	ATAATTC	ATAATTC	ATAATTC
A01	250	39018253;39018367;39018503	GAG	GAG	GAG	GAG	GAG	GAG	GAG
A01	10645	39022011;39022523;39023112;39023238;39024502;39024515;39024773;39025181;39025982;39026555;39026728;39026792;39027711;39027771;39027837;39028106;39028409;39028938;39029266;39029300;39029702;39029867;39029894;39030237;39032097;39032244;39032425;39032461;39032656	GGCTATGGTACGCGAAATAAGATGGCAAA	GGCTATGGTACGCGAAATAAGATGGCAAA	GGCTATGGTACGCGAAATAAGATGGCAAA	GGCTATGGTACGCGAAATAAGATGGCAAA	GGCTATGGTACGCGAAATAAGATGGCAAA	GGCTATGGTACGCGAAATAAGATGGCAAA	GGCTATGGTACGCGAAATAAGATGGCAAA
A01	1941	39034970;39035586;39035935;39036179;39036185;39036729;39036911	AAAACAT	AAAACAT	AAAACAT	AAAACAT	AAAACAT	AAAACAT	AAAACAT
A01	5444	39953762;39953857;39954046;39954154;39954172;39954555;39959206	GTACGGG	GTACGGG	GTACGGG	GTACGGG	GTACGGG	GTACGGG	GTACGGG
A01	2449	39961879;39962159;39964328	GTC	GTC	GTC	GTC	GTC	GTC	GTC
A01	2414	40077378;40077410;40079792	TCG	TCG	TCG	TCG	TCG	TCG	TCG
A01	447	40130016;40130098;40130154;40130463	ACGA	ACGA	ACGA	ACGA	ACGA	ACGA	ACGA
A01	1875	40192208;40194069;40194083	GTC	GTC	GTC	GTC	GTC	GTC	GTC
A01	5180	40282392;40282507;40282677;40282725;40282737;40282828;40283414;40283704;40283996;40284031;40284288;40284823;40284839;40284955;40285159;40285280;40285389;40285620;40285706;40286356;40287088;40287572	CAATATTATAAAATATGTTAAG	CAATATTATAAAATATGTTAAG	CAATATTATAAAATATGTTAAG	CAATATTATAAAATATGTTAAG	CAATATTATAAAATATGTTAAG	CAATATTATAAAATATGTTAAG	CAATATTATAAAATATGTTAAG
A01	135	40306447;40306471;40306582	GCC	GCC	GCC	GCC	GCC	GCC	GCC
A01	311	40308655;40308757;40308782;40308943;40308966	AACAC	AACAC	AACAC	AACAC	AACAC	AACAC	AACAC
A01	36772	40323565;40323904;40323907;40323919;40324300;40325030;40325110;40325908;40326588;40327657;40327982;40328334;40328761;40328787;40330014;40331583;40334349;40334462;40335897;40336165;40336461;40336808;40337304;40337405;40337484;40338054;40338145;40338198;40338999;40340018;40340349;40340922;40344785;40356053;40356172;40356501;40356903;40357099;40357100;40358540;40358610;40360328;40360334;40360336;403…	TCCAATTGTATATCAAGTTAATTCAAAGTGCTYGCGAGAGTGTCC	TCCAATTGTATATCAAGTTAATTCAAAGTGCTYGCGAGAGTGTCC	TCCAATTGTATATCAAGTTAATTCAAAGTGCTYGCGAGAGTGTCC	TCCAATTGTATATCAAGTTAATTCAAAGTGCTYGCGAGAGTGTCC	TCCAATTGTATATCAAGTTAATTCAAAGTGCTYGCGAGAGTGTCC	TCCAATTGTATATCAAGTTAATTCAAAGTGCTYGCGAGAGTGTCC	TCCAATTGTATATCAAGTTAATTCAAAGTGCTYGCGAGAGTGTCC
A01	13893	40379606;40379607;40381722;40382187;40382240;40382250;40382263;40382372;40382692;40383089;40383954;40384291;40384513;40384650;40385196;40385274;40386863;40387173;40387377;40387602;40387656;40387837;40387868;40388495;40388849;40389634;40389939;40390007;40390403;40390554;40390699;40391450;40392069;40393336;40393499	GGTGAATTTTCATGTGAGTATTATTCAACAACTTG	GGTGAATTTTCATGTGAGTATTATTCAACAACTTG	GGTGAATTTTCATGTGAGTATTATTCAACAACTTG	GGTGAATTTTCATGTGAGTATTATTCAACAACTTG	GGTGAATTTTCATGTGAGTATTATTCAACAACTTG	GGTGAATTTTCATGTGAGTATTATTCAACAACTTG	GGTGAATTTTCATGTGAGTATTATTCAACAACTTG
A01	4465	40411474;40411695;40414585;40415939	AACT	AACT	AACT	AACT	AACT	AACT	AACT
A01	3970	40419156;40420294;40421447;40421727;40422942;40423126	CGACTA	CGACTA	CGACTA	CGACTA	CGACTA	CGACTA	CGACTA
A01	1795	40492538;40494333	AT	AT	AT	AT	AT	AT	AT
A01	2689	40516380;40516534;40516675;40516716;40517046;40517049;40517129;40517177;40517189;40517309;40517318;40517321;40517668;40517691;40517788;40517799;40517918;40517927;40517959;40517966;40518042;40518073;40518195;40518200;40518203;40518550;40518566;40518938;40518940;40519069	GAAAAACCTAAGCAAAATATAATAAGGTGG	GAAAAACCTAAGCAAAATATAATAAGGTGG	GAAAAACCTAAGCAAAATATAATAAGGTGG	GAAAAACCTAAGCAAAATATAATAAGGTGG	GAAAAACCTAAGCAAAATATAATAAGGTGG	GAAAAACCTAAGCAAAATATAATAAGGTGG	GAAAAACCTAAGCAAAATATAATAAGGTGG
A01	620	40519957;40520044;40520088;40520099;40520161;40520208;40520371;40520515;40520516;40520554;40520573;40520577	TCTAGTTTGCTG	TCTAGTTTGCTG	TCTAGTTTGCTG	TCTAGTTTGCTG	TCTAGTTTGCTG	TCTAGTTTGCTG	TCTAGTTTGCTG
A01	223	40528662;40528713;40528885	GTG	GTG	GTG	GTG	GTG	GTG	GTG
A01	76	40528929;40528940;40529005	CTC	CTC	CTC	CTC	CTC	CTC	CTC
A01	13509	40542761;40543192;40543335;40543622;40543705;40544271;40544902;40545627;40547052;40547237;40552091;40552398;40552723;40553131;40553808;40553816;40554068;40554719;40555580;40556124;40556270	ATTCTCTATTTTGCCCTCTTT	ATTCTCTATTTTGCCCTCTTT	ATTCTCTATTTTGCCCTCTTT	ATTCTCTATTTTGCCCTCTTT	ATTCTCTATTTTGCCCTCTTT	ATTCTCTATTTTGCCCTCTTT	ATTCTCTATTTTGCCCTCTTT
A01	71	40559055;40559070;40559077;40559126	CGCA	CGCA	CGCA	CGCA	CGCA	CGCA	CGCA
A01	624	40662251;40662258;40662875	GTT	GTT	GTT	GTT	GTT	GTT	GTT
A01	2471	40706674;40706694;40708920;40708991;40709145	TCAAA	TCAAA	TCAAA	TCAAA	TCAAA	TCAAA	TCAAA
A01	1455	40788442;40788666;40789897	GTA	GTA	GTA	GTA	GTA	GTA	GTA
A01	7375	40822084;40823476;40824524;40824627;40825020;40826397;40826582;40826741;40827023;40827775;40828570;40829081;40829459	CACCGACATTGCT	CACCGACATTGCT	CACCGACATTGCT	CACCGACATTGCT	CACCGACATTGCT	CACCGACATTGCT	CACCGACATTGCT
A01	13234	40959088;40959395;40959529;40959560;40963867;40965795;40966627;40966842;40967671;40968278;40968383;40969532;40971719;40972322	AGCACTGACCGTAT	AGCACTGACCGTAT	AGCACTGACCGTAT	AGCACTGACCGTAT	AGCACTGACCGTAT	AGCACTGACCGTAT	AGCACTGACCGTAT
A01	16980	41010011;41010196;41010497;41010520;41011043;41014717;41017649;41017691;41017934;41017960;41022741;41026345;41026902;41026991	AATTGTGGGGCCAA	AATTGTGGGGCCAA	AATTGTGGGGCCAA	AATTGTGGGGCCAA	AATTGTGGGGCCAA	AATTGTGGGGCCAA	AATTGTGGGGCCAA
A01	1851	41047293;41047315;41048128;41049144	GAAT	GAAT	GAAT	GAAT	GAAT	GAAT	GAAT
A01	5606	41779762;41779792;41779920;41782497;41783291;41783296;41783444;41784291;41784516;41784663;41784751;41784876;41784888;41785130;41785368	ATCATTGTGGGTTGA	ATCATTGTGGGTTGA	ATCATTGTGGGTTGA	ATCATTGTGGGTTGA	ATCATTGTGGGTTGA	ATCATTGTGGGTTGA	ATCATTGTGGGTTGA
A01	404	45408300;45408301;45408704	YRR	YRR	YRR	YRR	YRR	YRR	YRR
A01	566	52417095;52417461;52417661	KWR	KWR	KWR	KWR	KWR	KWR	KWR
A01	382	53452611;53452638;53452642;53452648;53452955;53452993	RKMRKK	RKMRKK	RKMRKK	RKMRKK	RKMRKK	RKMRKK	RKMRKK
A01	444	63678925;63678994;63679369	YWY	YWY	YWY	YWY	YWY	YWY	YWY
A01	1485	72137795;72138023;72138034;72139000;72139020;72139280	YYWMRR	YYWMRR	YYWMRR	YYWMRR	YYWMRR	YYWMRR	YYWMRR
A01	76	72217480;72217518;72217522;72217556	TGTT	TGTT	TGTT	TGTT	TGTT	TGTT	TGTT
A02	167	80694493;80694657;80694660	RSS	RSS	RSS	RSS	RSS	RSS	RSS
A02	3815	1063725;1063879;1064422;1064864;1064969;1065376;1067284;1067540	GAGGCCGG	GAGGCCGG	GAGGCCGG	GAGGCCGG	GAGGCCGG	GAGGCCGG	GAGGCCGG
A02	76	19014932;19014942;19014957;19015008	RYYY	RYYY	RYYY	RYYY	RYYY	RYYY	RYYY
A02	6801	44951660;44954443;44958461	CAC	CAC	CAC	CAC	CAC	CAC	CAC
A02	97	45172594;45172691	TC	TC	TC	TC	TC	TC	TC
A02	4524	45410567;45415091	GG	GG	GG	GG	GG	GG	GG
A03	425	74980701;74981043;74981126	YRY	YRY	YRY	YRY	YRY	YRY	YRY
A03	4154	91259472;91259483;91259508;91259685;91259815;91263626	GGGTCC	GGGTCC	GGGTCC	GGGTCC	GGGTCC	GGGTCC	GGGTCC
A03	7419	91308009;91308032;91308142;91308660;91308773;91308821;91309224;91309354;91309530;91309608;91309646;91309763;91309788;91309795;91309836;91310056;91310114;91310126;91310211;91310327;91310478;91310528;91310545;91310575;91310659;91310742;91310810;91310937;91310978;91311034;91311114;91311115;91311463;91311730;91312302;91313052;91313069;91313123;91314204;91314533;91314697;91314785;91314991;91315014;913…	AACGCAGGAGTGCATAAGGTACACTTTACTTTCGCGGGGTTAGATA	AACGCAGGAGTGCATAAGGTACACTTTACTTTCGCGGGGTTAGATA	AACGCAGGAGTGCATAAGGTACACTTTACTTTCGCGGGGTTAGATA	AACGCAGGAGTGCATAAGGTACACTTTACTTTCGCGGGGTTAGATA	AACGCAGGAGTGCATAAGGTACACTTTACTTTCGCGGGGTTAGATA	AACGCAGGAGTGCATAAGGTACACTTTACTTTCGCGGGGTTAGATA	AACGCAGGAGTGCATAAGGTACACTTTACTTTCGCGGGGTTAGATA
A03	1638	98496899;98498537	CC	CC	CC	CC	CC	CC	CC
A03	98	98502912;98503010	CT	CT	CT	CT	CT	CT	CT
A03	7710	98837384;98837451;98841217;98841510;98842603;98842927;98843593;98843649;98843650;98844233;98845094	TTGGCATACTC	TTGGCATACTC	TTGGCATACTC	TTGGCATACTC	TTGGCATACTC	TTGGCATACTC	TTGGCATACTC
A03	7915	98846709;98846711;98847532;98847820;98849215;98849302;98849383;98849636;98849970;98850128;98850165;98850666;98854028;98854288;98854340;98854624	ATAGTATGGCGAAAAT	ATAGTATGGCGAAAAT	ATAGTATGGCGAAAAT	ATAGTATGGCGAAAAT	ATAGTATGGCGAAAAT	ATAGTATGGCGAAAAT	ATAGTATGGCGAAAAT
A03	9229	99641597;99641795;99642338;99642875;99642888;99643373;99643413;99644168;99644277;99644672;99644890;99646579;99646805;99647126;99647128;99647130;99647986;99648247;99648466;99649169;99650281;99650735;99650826	TCATAAGGGGATTCATAACACTA	TCATAAGGGGATTCATAACACTA	TCATAAGGGGATTCATAACACTA	TCATAAGGGGATTCATAACACTA	TCATAAGGGGATTCATAACACTA	TCATAAGGGGATTCATAACACTA	TCATAAGGGGATTCATAACACTA
A03	3278	99860286;99860565;99860628;99860737;99860900;99860933;99861042;99863564	CCTTTCGC	CCTTTCGC	CCTTTCGC	CCTTTCGC	CCTTTCGC	CCTTTCGC	CCTTTCGC
A03	8447	99901759;99902126;99903027;99903287;99904477;99904490;99904964;99905405;99905692;99906109;99906116;99906137;99906336;99906784;99907516;99907675;99907696;99907845;99907892;99907981;99908817;99909235;99909497;99909523;99909597;99909611;99909699;99909755;99909857;99910206	TAGACTCAACGTGGCCGCCGTAGCTTACAG	TAGACTCAACGTGGCCGCCGTAGCTTACAG	TAGACTCAACGTGGCCGCCGTAGCTTACAG	TAGACTCAACGTGGCCGCCGTAGCTTACAG	TAGACTCAACGTGGCCGCCGTAGCTTACAG	TAGACTCAACGTGGCCGCCGTAGCTTACAG	TAGACTCAACGTGGCCGCCGTAGCTTACAG
A03	335	2482499;2482500;2482694;2482834	ATTT	ATTT	ATTT	ATTT	ATTT	ATTT	ATTT
A03	349	12614193;12614314;12614321;12614542	WWRY	WWRY	WWRY	WWRY	WWRY	WWRY	WWRY
A03	171	15403012;15403064;15403183	KYR	KYR	KYR	KYR	KYR	KYR	KYR
A03	210	28958778;28958794;28958814;28958981;28958988	YYYRY	YYYRY	YYYRY	YYYRY	YYYRY	YYYRY	YYYRY
A03	131	28971016;28971119;28971132;28971147	WRRM	WRRM	WRRM	WRRM	WRRM	WRRM	WRRM
A03	331	30279121;30279136;30279232;30279452	GTGT	GTGT	GTGT	GTGT	GTGT	GTGT	GTGT
A03	468	32362189;32362206;32362587;32362635;32362657	RRKMY	RRKMY	RRKMY	RRKMY	RRKMY	RRKMY	RRKMY
A03	32074	38264635;38265599;38266058;38266413;38266418;38271249;38274018;38274044;38274089;38274753;38274882;38275364;38275449;38276061;38276080;38277356;38278301;38278686;38278688;38282720;38296709	ATTTTCTAGTATCGAAAACTA	ATTTTCTAGTATCGAAAACTA	ATTTTCTAGTATCGAAAACTA	ATTTTCTAGTATCGAAAACTA	ATTTTCTAGTATCGAAAACTA	ATTTTCTAGTATCGAAAACTA	ATTTTCTAGTATCGAAAACTA
A03	16067	64005946;64008486;64010437;64017065;64020342;64021144;64021194;64021270;64021431;64021444;64021809;64022013	GCGACGAAAGTC	GCGACGAAAGTC	GCGACGAAAGTC	GCGACGAAAGTC	GCGACGAAAGTC	GCGACGAAAGTC	GCGACGAAAGTC
A03	28260	64047145;64048801;64049668;64049885;64050302;64050451;64050691;64051299;64052058;64052359;64052406;64052561;64052616;64052792;64052892;64053205;64053312;64053595;64053601;64053792;64054142;64054548;64054656;64054771;64054922;64055118;64056750;64056966;64059640;64060073;64061611;64061715;64069758;64069960;64070408;64070473;64070621;64071235;64071823;64071932;64072285;64072718;64072990;64073365;640…	CGATCATTTTTATAAATACACTTGTTCTTATCTATTCAAGCTTAATAT	CGATCATTTTTATAAATACACTTGTTCTTATCTATTCAAGCTTAATAT	CGATCATTTTTATAAATACACTTGTTCTTATCTATTCAAGCTTAATAT	CGATCATTTTTATAAATACACTTGTTCTTATCTATTCAAGCTTAATAT	CGATCATTTTTATAAATACACTTGTTCTTATCTATTCAAGCTTAATAT	CGATCATTTTTATAAATACACTTGTTCTTATCTATTCAAGCTTAATAT	CGATCATTTTTATAAATACACTTGTTCTTATCTATTCAAGCTTAATAT
A04	367	1567844;1567857;1567884;1568162;1568211	YRRRY	YRRRY	YRRRY	YRRRY	YRRRY	YRRRY	YRRRY
A04	28594	1978342;1978963;1979432;1979461;1979590;1980266;1980455;1980531;1994214;1994455;1994889;1995153;1996185;1996541;1996605;1997425;1997566;1997606;1997977;1998017;1998124;1998249;1998310;1999097;1999602;1999922;2000494;2000652;2001059;2001514;2001573;2001738;2002019;2002485;2002852;2003066;2003137;2003171;2003238;2003428;2003498;2003755;2003839;2003986;2004127;2004186;2004263;2004552;2005003;2005030…	ACCCTTGATCAAATCCTACACTGGGACCCCTCTATTGCTTCCCATGAGATATCT	ACCCTTGATCAAATCCTACACTGGGACCCCTCTATTGCTTCCCATGAGATATCT	ACCCTTGATCAAATCCTACACTGGGACCCCTCTATTGCTTCCCATGAGATATCT	ACCCTTGATCAAATCCTACACTGGGACCCCTCTATTGCTTCCCATGAGATATCT	ACCCTTGATCAAATCCTACACTGGGACCCCTCTATTGCTTCCCATGAGATATCT	ACCCTTGATCAAATCCTACACTGGGACCCCTCTATTGCTTCCCATGAGATATCT	ACCCTTGATCAAATCCTACACTGGGACCCCTCTATTGCTTCCCATGAGATATCT
A04	13614	2058449;2059905;2059935;2060166;2060348;2060378;2060417;2060878;2061071;2061119;2061215;2061223;2061535;2061785;2061791;2062080;2062422;2062661;2062881;2063234;2063249;2063324;2063349;2063455;2063486;2064551;2064577;2065056;2065084;2065089;2065794;2066128;2066148;2066239;2066286;2066358;2066536;2066949;2066998;2067193;2067612;2067965;2068382;2068486;2068612;2068710;2068932;2069167;2069227;2069303…	GCAGACGGAGAGCAATTACGAGAGTATCAACGATGCGAACCGAATTATCTAGCCAAGTCCAC	GCAGACGGAGAGCAATTACGAGAGTATCAACGATGCGAACCGAATTATCTAGCCAAGTCCAC	GCAGACGGAGAGCAATTACGAGAGTATCAACGATGCGAACCGAATTATCTAGCCAAGTCCAC	GCAGACGGAGAGCAATTACGAGAGTATCAACGATGCGAACCGAATTATCTAGCCAAGTCCAC	GCAGACGGAGAGCAATTACGAGAGTATCAACGATGCGAACCGAATTATCTAGCCAAGTCCAC	GCAGACGGAGAGCAATTACGAGAGTATCAACGATGCGAACCGAATTATCTAGCCAAGTCCAC	GCAGACGGAGAGCAATTACGAGAGTATCAACGATGCGAACCGAATTATCTAGCCAAGTCCAC
A04	446	2883943;2884384;2884389	YRK	YRK	YRK	YRK	YRK	YRK	YRK
A04	344	3703640;3703721;3703941;3703984	CTCT	CTCT	CTCT	CTCT	CTCT	CTCT	CTCT
A04	340	3748571;3748634;3748755;3748911	TTCA	TTCA	TTCA	TTCA	TTCA	TTCA	TTCA
A04	74	3757366;3757379;3757440	TCT	TCT	TCT	TCT	TCT	TCT	TCT
A04	4095	3761147;3761446;3761487;3761496;3761595;3762268;3762429;3762470;3762492;3762553;3762630;3762978;3763079;3763099;3763356;3763743;3764027;3764104;3764132;3764235;3764475;3764484;3764504;3765242	AAGCGACGCATGGTCGCATCGGGA	AAGCGACGCATGGTCGCATCGGGA	AAGCGACGCATGGTCGCATCGGGA	AAGCGACGCATGGTCGCATCGGGA	AAGCGACGCATGGTCGCATCGGGA	AAGCGACGCATGGTCGCATCGGGA	AAGCGACGCATGGTCGCATCGGGA
A04	332	3776096;3776352;3776428	GTA	GTA	GTA	GTA	GTA	GTA	GTA
A04	2658	3779573;3779764;3779849;3780224;3780730;3780983;3781439;3781751;3781762;3782231	GCAGAGTGAG	GCAGAGTGAG	GCAGAGTGAG	GCAGAGTGAG	GCAGAGTGAG	GCAGAGTGAG	GCAGAGTGAG
A04	17290	7522071;7522250;7523803;7524225;7524239;7524556;7524558;7526975;7531702;7534972;7534986;7535058;7535113;7535375;7535429;7535479;7535655;7535804;7536745;7537282;7537768;7537835;7537915;7537932;7538323;7538579;7538661;7538805;7539361	TCTAGTTCAGGATGGGGAGACAGGTCAGC	TCTAGTTCAGGATGGGGAGACAGGTCAGC	TCTAGTTCAGGATGGGGAGACAGGTCAGC	TCTAGTTCAGGATGGGGAGACAGGTCAGC	TCTAGTTCAGGATGGGGAGACAGGTCAGC	TCTAGTTCAGGATGGGGAGACAGGTCAGC	TCTAGTTCAGGATGGGGAGACAGGTCAGC
A04	14153	8655694;8657285;8657351;8658095;8658532;8660484;8661076;8664431;8664498;8664539;8665300;8665506;8667773;8667994;8668237;8669847	GAGTTGTGCAAACCTG	GAGTTGTGCAAACCTG	GAGTTGTGCAAACCTG	GAGTTGTGCAAACCTG	GAGTTGTGCAAACCTG	GAGTTGTGCAAACCTG	GAGTTGTGCAAACCTG
A04	482	11502722;11502813;11503204	SYY	SYY	SYY	SYY	SYY	SYY	SYY
A04	327	14640802;14641129	YY	YY	YY	YY	YY	YY	YY
A04	1036	28129557;28129575;28129733;28129768;28129845;28129903;28129932;28130121;28130293;28130323;28130463;28130560;28130593	RRMRRRYYRYRKW	RRMRRRYYRYRKW	RRMRRRYYRYRKW	RRMRRRYYRYRKW	RRMRRRYYRYRKW	RRMRRRYYRYRKW	RRMRRRYYRYRKW
A04	9955	54004125;54004527;54004666;54005292;54006331;54006868;54008434;54012824;54014000;54014069;54014080	TGCTAAGTGGT	TGCTAAGTGGT	TGCTAAGTGGT	TGCTAAGTGGT	TGCTAAGTGGT	TGCTAAGTGGT	TGCTAAGTGGT
A05	353	84841656;84841706;84842009	RYY	RYY	RYY	RYY	RYY	RYY	RYY
A05	1703	85464081;85464349;85465784	MKR	MKR	MKR	MKR	MKR	MKR	MKR
A05	3708	1290750;1290765;1291050;1291753;1292060;1292276;1292593;1292757;1292818;1292878;1293122;1293138;1293212;1293488;1293536;1293927;1294350;1294458	TTCGGGCGCTTTCAATAC	TTCGGGCGCTTTCAATAC	TTCGGGCGCTTTCAATAC	TTCGGGCGCTTTCAATAC	TTCGGGCGCTTTCAATAC	TTCGGGCGCTTTCAATAC	TTCGGGCGCTTTCAATAC
A05	582	1294990;1295086;1295381;1295572	GGGC	GGGC	GGGC	GGGC	GGGC	GGGC	GGGC
A05	10541	1295626;1296798;1296825;1297409;1297956;1298108;1298553;1300468;1300781;1302646;1303132;1303782;1304461;1304782;1305484;1305662;1306076;1306167	TCCTCCCCCCAGATTGAC	TCCTCCCCCCAGATTGAC	TCCTCCCCCCAGATTGAC	TCCTCCCCCCAGATTGAC	TCCTCCCCCCAGATTGAC	TCCTCCCCCCAGATTGAC	TCCTCCCCCCAGATTGAC
A05	10808	1376387;1376858;1378355;1378368;1381425;1381532;1383757;1386317;1386365;1387195	CAGCTCTATG	CAGCTCTATG	CAGCTCTATG	CAGCTCTATG	CAGCTCTATG	CAGCTCTATG	CAGCTCTATG
A05	37462	1988342;1988401;1988484;1988551;1988574;1988746;1989045;1989126;1989140;1989370;1989953;1989976;1990136;1990149;1991219;1992648;1994245;1994753;1995141;1996832;1997152;1997155;1997405;1997553;1997825;1998278;1998290;1998296;1998392;1999045;1999049;1999323;1999512;1999553;2000733;2000898;2001174;2001267;2001473;2002723;2002809;2004031;2004106;2004156;2004240;2004849;2005359;2005803;2006154;2006796…	CCTAGTCCAGGTGTAAATGAGATAGCGTTTTGAGGCGAACCGGCCTATGTGCGTCCGAAAGATACAGATACCGACCTACGTCTCGATTGACTAGAGTTGGTAT	CCTAGTCCAGGTGTAAATGAGATAGCGTTTTGAGGCGAACCGGCCTATGTGCGTCCGAAAGATACAGATACCGACCTACGTCTCGATTGACTAGAGTTGGTAT	CCTAGTCCAGGTGTAAATGAGATAGCGTTTTGAGGCGAACCGGCCTATGTGCGTCCGAAAGATACAGATACCGACCTACGTCTCGATTGACTAGAGTTGGTAT	CCTAGTCCAGGTGTAAATGAGATAGCGTTTTGAGGCGAACCGGCCTATGTGCGTCCGAAAGATACAGATACCGACCTACGTCTCGATTGACTAGAGTTGGTAT	CCTAGTCCAGGTGTAAATGAGATAGCGTTTTGAGGCGAACCGGCCTATGTGCGTCCGAAAGATACAGATACCGACCTACGTCTCGATTGACTAGAGTTGGTAT	CCTAGTCCAGGTGTAAATGAGATAGCGTTTTGAGGCGAACCGGCCTATGTGCGTCCGAAAGATACAGATACCGACCTACGTCTCGATTGACTAGAGTTGGTAT	CCTAGTCCAGGTGTAAATGAGATAGCGTTTTGAGGCGAACCGGCCTATGTGCGTCCGAAAGATACAGATACCGACCTACGTCTCGATTGACTAGAGTTGGTAT
A05	13336	2295315;2295584;2296090;2296299;2296338;2296400;2296521;2296820;2296893;2296899;2297176;2297216;2297444;2297531;2297622;2297662;2297692;2297931;2297968;2298193;2298844;2299273;2299526;2299558;2299721;2299722;2300678;2300851;2300939;2300986;2301301;2301327;2301347;2301349;2301584;2302114;2302203;2302220;2302358;2302487;2302583;2302596;2302639;2302665;2302709;2303149;2303304;2303595;2303625;2306845…	AACCTCTAATAGGCTATACCCATTTTAAATGTACATGGTACCGTGCGATCGTCATGA	AACCTCTAATAGGCTATACCCATTTTAAATGTACATGGTACCGTGCGATCGTCATGA	AACCTCTAATAGGCTATACCCATTTTAAATGTACATGGTACCGTGCGATCGTCATGA	AACCTCTAATAGGCTATACCCATTTTAAATGTACATGGTACCGTGCGATCGTCATGA	AACCTCTAATAGGCTATACCCATTTTAAATGTACATGGTACCGTGCGATCGTCATGA	AACCTCTAATAGGCTATACCCATTTTAAATGTACATGGTACCGTGCGATCGTCATGA	AACCTCTAATAGGCTATACCCATTTTAAATGTACATGGTACCGTGCGATCGTCATGA
A05	1156	4308669;4309384;4309825	ATG	ATG	ATG	ATG	ATG	ATG	ATG
A05	77	5201902;5201979	AC	AC	AC	AC	AC	AC	AC
A05	87	5202947;5202948;5203034	CAG	CAG	CAG	CAG	CAG	CAG	CAG
A05	10596	5203259;5203290;5203313;5203511;5203809;5203953;5204365;5204418;5204691;5204803;5204989;5205029;5205073;5205151;5205528;5205696;5205715;5206365;5206577;5206644;5206709;5206827;5207302;5207618;5207720;5207976;5208037;5208598;5209593;5209968;5209969;5211277;5211286;5211297;5211405;5212232;5212495;5212520;5212709;5212805;5212978;5213053;5213143;5213264;5213454;5213855	TAGAATTAATGCTTTATTCCAACCTGCAGATCGTCGGGGATGGACG	TAGAATTAATGCTTTATTCCAACCTGCAGATCGTCGGGGATGGACG	TAGAATTAATGCTTTATTCCAACCTGCAGATCGTCGGGGATGGACG	TAGAATTAATGCTTTATTCCAACCTGCAGATCGTCGGGGATGGACG	TAGAATTAATGCTTTATTCCAACCTGCAGATCGTCGGGGATGGACG	TAGAATTAATGCTTTATTCCAACCTGCAGATCGTCGGGGATGGACG	TAGAATTAATGCTTTATTCCAACCTGCAGATCGTCGGGGATGGACG
A05	1153	5214306;5214594;5214616;5214771;5215140;5215280;5215459	CGGTAAC	CGGTAAC	CGGTAAC	CGGTAAC	CGGTAAC	CGGTAAC	CGGTAAC
A05	241	5217867;5218108	CC	CC	CC	CC	CC	CC	CC
A05	8099	5218651;5218870;5218963;5220006;5220750;5220959;5221135;5221251;5221395;5221481;5221783;5221842;5222090;5222479;5222689;5222958;5223150;5223857;5224107;5224455;5224508;5224594;5224681;5225202;5225223;5225648;5225934;5226039;5226166;5226282;5226380;5226437;5226580;5226621;5226750	ACTAGGATTGGGTCCCTCAGCGCGAGCCTAAAGGG	ACTAGGATTGGGTCCCTCAGCGCGAGCCTAAAGGG	ACTAGGATTGGGTCCCTCAGCGCGAGCCTAAAGGG	ACTAGGATTGGGTCCCTCAGCGCGAGCCTAAAGGG	ACTAGGATTGGGTCCCTCAGCGCGAGCCTAAAGGG	ACTAGGATTGGGTCCCTCAGCGCGAGCCTAAAGGG	ACTAGGATTGGGTCCCTCAGCGCGAGCCTAAAGGG
A05	434	5951231;5951652;5951665	YYY	YYY	YYY	YYY	YYY	YYY	YYY
A05	73922	12710647;12710798;12710831;12711152;12711275;12713126;12714394;12714461;12714507;12714534;12714653;12714785;12714886;12714912;12715023;12715485;12716086;12716173;12717129;12717228;12717982;12718350;12718586;12718732;12718937;12719064;12719103;12719133;12719589;12719606;12720187;12720706;12720750;12720860;12721019;12721141;12721418;12721755;12721764;12721953;12722220;12722235;12722460;12724541;127…	AGACCTAGATGTGCCGTCGCGACGTATGGAGAAGGCACTTAAGTACTTGTGCTGATGTATGGAGATTGGAACATAGGTAAGCGTAAGGAATTAAAC	AGACCTAGATGTGCCGTCGCGACGTATGGAGAAGGCACTTAAGTACTTGTGCTGATGTATGGAGATTGGAACATAGGTAAGCGTAAGGAATTAAAC	AGACCTAGATGTGCCGTCGCGACGTATGGAGAAGGCACTTAAGTACTTGTGCTGATGTATGGAGATTGGAACATAGGTAAGCGTAAGGAATTAAAC	AGACCTAGATGTGCCGTCGCGACGTATGGAGAAGGCACTTAAGTACTTGTGCTGATGTATGGAGATTGGAACATAGGTAAGCGTAAGGAATTAAAC	AGACCTAGATGTGCCGTCGCGACGTATGGAGAAGGCACTTAAGTACTTGTGCTGATGTATGGAGATTGGAACATAGGTAAGCGTAAGGAATTAAAC	AGACCTAGATGTGCCGTCGCGACGTATGGAGAAGGCACTTAAGTACTTGTGCTGATGTATGGAGATTGGAACATAGGTAAGCGTAAGGAATTAAAC	AGACCTAGATGTGCCGTCGCGACGTATGGAGAAGGCACTTAAGTACTTGTGCTGATGTATGGAGATTGGAACATAGGTAAGCGTAAGGAATTAAAC
A05	66	12785238;12785272;12785304	TCG	TCG	TCG	TCG	TCG	TCG	TCG
A05	450	12799664;12799764;12800114	GTT	GTT	GTT	GTT	GTT	GTT	GTT
A05	5739	12843266;12843375;12844721;12844749;12844993;12845017;12845209;12845497;12846088;12846495;12846722;12846762;12846985;12847102;12847192;12847800;12848076;12848240;12848522;12848872;12849005	GTTGCGGTAGGTTCCCAAGTC	GTTGCGGTAGGTTCCCAAGTC	GTTGCGGTAGGTTCCCAAGTC	GTTGCGGTAGGTTCCCAAGTC	GTTGCGGTAGGTTCCCAAGTC	GTTGCGGTAGGTTCCCAAGTC	GTTGCGGTAGGTTCCCAAGTC
A05	1888	12849362;12849433;12849543;12849693;12849781;12849819;12849880;12850016;12850110;12850144;12850221;12850319;12850429;12850644;12850752;12850844;12850862;12850967;12851049;12851062;12851102;12851241;12851250	TACCAGACATCTAAAAAGCCTTG	TACCAGACATCTAAAAAGCCTTG	TACCAGACATCTAAAAAGCCTTG	TACCAGACATCTAAAAAGCCTTG	TACCAGACATCTAAAAAGCCTTG	TACCAGACATCTAAAAAGCCTTG	TACCAGACATCTAAAAAGCCTTG
A05	3918	12851568;12851829;12851830;12851847;12852217;12853034;12854181;12854737;12854825;12855486	CTTGATAAGG	CTTGATAAGG	CTTGATAAGG	CTTGATAAGG	CTTGATAAGG	CTTGATAAGG	CTTGATAAGG
A05	563	12856370;12856426;12856933	CCG	CCG	CCG	CCG	CCG	CCG	CCG
A05	1036	12857842;12858318;12858878	ATC	ATC	ATC	ATC	ATC	ATC	ATC
A05	1050	20674463;20675077;20675159;20675389;20675513	WRRRM	WRRRM	WRRRM	WRRRM	WRRRM	WRRRM	WRRRM
A05	6975	21544257;21545218;21545325;21547445;21547667;21547763;21547813;21548035;21548218;21548517;21549441;21549596;21549829;21550902;21551232	GGTTGCTCAGTGAGT	GGTTGCTCAGTGAGT	GGTTGCTCAGTGAGT	GGTTGCTCAGTGAGT	GGTTGCTCAGTGAGT	GGTTGCTCAGTGAGT	GGTTGCTCAGTGAGT
A05	1227	21556134;21556262;21556348;21557361	TATT	TATT	TATT	TATT	TATT	TATT	TATT
A05	79	23818782;23818803;23818839;23818861	RYRR	RYRR	RYRR	RYRR	RYRR	RYRR	RYRR
A05	5529	27698348;27698955;27699478;27700255;27700543;27701765;27701817;27702664;27702946;27703010;27703086;27703136;27703531;27703685;27703734;27703877	GTCAGATAGGTAGATC	GTCAGATAGGTAGATC	GTCAGATAGGTAGATC	GTCAGATAGGTAGATC	GTCAGATAGGTAGATC	GTCAGATAGGTAGATC	GTCAGATAGGTAGATC
A05	101	28276438;28276521;28276539	AGA	AGA	AGA	AGA	AGA	AGA	AGA
A05	3409	28304123;28304230;28305409;28305469;28305676;28305795;28305931;28306339;28306633;28306699;28306825;28306878;28307052;28307136;28307339;28307532	TTTATATATTCAGCTG	TTTATATATTCAGCTG	TTTATATATTCAGCTG	TTTATATATTCAGCTG	TTTATATATTCAGCTG	TTTATATATTCAGCTG	TTTATATATTCAGCTG
A05	2635	28313164;28313626;28315588;28315799	AGTT	AGTT	AGTT	AGTT	AGTT	AGTT	AGTT
A05	3989	28333531;28333532;28333616;28333734;28334609;28334618;28334656;28334708;28334802;28334845;28334914;28334961;28335024;28335091;28335666;28335689;28335925;28336115;28336229;28336420;28336463;28337304;28337520	TCCCCGGATCTTCAGGAGAGTTA	TCCCCGGATCTTCAGGAGAGTTA	TCCCCGGATCTTCAGGAGAGTTA	TCCCCGGATCTTCAGGAGAGTTA	TCCCCGGATCTTCAGGAGAGTTA	TCCCCGGATCTTCAGGAGAGTTA	TCCCCGGATCTTCAGGAGAGTTA
A05	1920	28339635;28339676;28339931;28339956;28340152;28340249;28340271;28340342;28340686;28341134;28341268;28341274;28341443;28341533;28341555	GGCTCAAAGATGAGG	GGCTCAAAGATGAGG	GGCTCAAAGATGAGG	GGCTCAAAGATGAGG	GGCTCAAAGATGAGG	GGCTCAAAGATGAGG	GGCTCAAAGATGAGG
A05	2183	28343688;28343859;28344253;28344446;28344713;28344716;28344723;28344789;28344806;28344869;28344935;28345099;28345224;28345528;28345584;28345658;28345707;28345727;28345732;28345809;28345871	GGTGCTCCTTGGATGTCGCTG	GGTGCTCCTTGGATGTCGCTG	GGTGCTCCTTGGATGTCGCTG	GGTGCTCCTTGGATGTCGCTG	GGTGCTCCTTGGATGTCGCTG	GGTGCTCCTTGGATGTCGCTG	GGTGCTCCTTGGATGTCGCTG
A05	5603	28346178;28347458;28347481;28347654;28347670;28348382;28348393;28348533;28348815;28348969;28349330;28349870;28350603;28351268;28351311;28351454;28351528;28351612;28351781	AAAGGTGGTAAGGTCCCAT	AAAGGTGGTAAGGTCCCAT	AAAGGTGGTAAGGTCCCAT	AAAGGTGGTAAGGTCCCAT	AAAGGTGGTAAGGTCCCAT	AAAGGTGGTAAGGTCCCAT	AAAGGTGGTAAGGTCCCAT
A05	739	28351796;28351921;28351977;28351994;28352132;28352315;28352458;28352503;28352535	AGCCGGTAA	AGCCGGTAA	AGCCGGTAA	AGCCGGTAA	AGCCGGTAA	AGCCGGTAA	AGCCGGTAA
A05	2378	28360868;28363246	AA	AA	AA	AA	AA	AA	AA
A05	8524	28369178;28370244;28370885;28370886;28371116;28372582;28372672;28372795;28373109;28373248;28373642;28373826;28374057;28374090;28374091;28374191;28375390;28375441;28375686;28376360;28376431;28377198;28377702	CCGCATGTTTAGCTTCGGCTAAG	CCGCATGTTTAGCTTCGGCTAAG	CCGCATGTTTAGCTTCGGCTAAG	CCGCATGTTTAGCTTCGGCTAAG	CCGCATGTTTAGCTTCGGCTAAG	CCGCATGTTTAGCTTCGGCTAAG	CCGCATGTTTAGCTTCGGCTAAG
A05	53327	28403691;28450820;28451973;28452634;28455381;28455502;28455557;28455796;28456284;28456852;28457015;28457018	AGCCGTCTCGAG	AGCCGTCTCGAG	AGCCGTCTCGAG	AGCCGTCTCGAG	AGCCGTCTCGAG	AGCCGTCTCGAG	AGCCGTCTCGAG
A05	6450	28457107;28457873;28457942;28458155;28459127;28459279;28459988;28460159;28460188;28463443;28463557	GGCGGTCGTAC	GGCGGTCGTAC	GGCGGTCGTAC	GGCGGTCGTAC	GGCGGTCGTAC	GGCGGTCGTAC	GGCGGTCGTAC
A05	11678	28486734;28486819;28488289;28488393;28488533;28489090;28490446;28490453;28490839;28490995;28491037;28497079;28497582;28497648;28498410;28498412	GCAAGATCACTAAGCT	GCAAGATCACTAAGCT	GCAAGATCACTAAGCT	GCAAGATCACTAAGCT	GCAAGATCACTAAGCT	GCAAGATCACTAAGCT	GCAAGATCACTAAGCT
A05	926	28499377;28499430;28499896;28500231;28500303	ATGAA	ATGAA	ATGAA	ATGAA	ATGAA	ATGAA	ATGAA
A05	232	28527750;28527913;28527963;28527982	GGGA	GGGA	GGGA	GGGA	GGGA	GGGA	GGGA
A05	745	28528287;28528639;28528688;28529032	GTAC	GTAC	GTAC	GTAC	GTAC	GTAC	GTAC
A05	856	28535977;28535978;28536010;28536015;28536091;28536362;28536426;28536427;28536492;28536526;28536634;28536726;28536833	GTGTAGGGGACCC	GTGTAGGGGACCC	GTGTAGGGGACCC	GTGTAGGGGACCC	GTGTAGGGGACCC	GTGTAGGGGACCC	GTGTAGGGGACCC
A05	1056	28537022;28537137;28537184;28537284;28537368;28537443;28537447;28537481;28537647;28537676;28537706;28537713;28537852;28538050;28538054;28538073;28538078	CATGACACAGGGGATGC	CATGACACAGGGGATGC	CATGACACAGGGGATGC	CATGACACAGGGGATGC	CATGACACAGGGGATGC	CATGACACAGGGGATGC	CATGACACAGGGGATGC
A05	793	28543234;28543246;28543261;28543314;28543436;28543661;28543691;28544018;28544027	GTATGGCGC	GTATGGCGC	GTATGGCGC	GTATGGCGC	GTATGGCGC	GTATGGCGC	GTATGGCGC
A05	274	28546154;28546299;28546428	CTC	CTC	CTC	CTC	CTC	CTC	CTC
A05	51	28547052;28547094;28547103	TTT	TTT	TTT	TTT	TTT	TTT	TTT
A05	227	28547402;28547492;28547510;28547629	CGCC	CGCC	CGCC	CGCC	CGCC	CGCC	CGCC
A05	1438	28751501;28751628;28751633;28752116;28752251;28752771;28752939	GCTTCCG	GCTTCCG	GCTTCCG	GCTTCCG	GCTTCCG	GCTTCCG	GCTTCCG
A05	4676	34907947;34908529;34910018;34910661;34911148;34911710;34911966;34912506;34912623	ATCTGGCGT	ATCTGGCGT	ATCTGGCGT	ATCTGGCGT	ATCTGGCGT	ATCTGGCGT	ATCTGGCGT
A05	8008	34913625;34913765;34913811;34913861;34914574;34914778;34914895;34915143;34915457;34915531;34915562;34915572;34915675;34916288;34916468;34916566;34916707;34916909;34917133;34918253;34918630;34919037;34919462;34919486;34919784;34920044;34920081;34920877;34921633	TTGCCCTAATGGTCCTACTATATGGTCGT	TTGCCCTAATGGTCCTACTATATGGTCGT	TTGCCCTAATGGTCCTACTATATGGTCGT	TTGCCCTAATGGTCCTACTATATGGTCGT	TTGCCCTAATGGTCCTACTATATGGTCGT	TTGCCCTAATGGTCCTACTATATGGTCGT	TTGCCCTAATGGTCCTACTATATGGTCGT
A05	420	34922396;34922444;34922504;34922775;34922789;34922816	AAAGTC	AAAGTC	AAAGTC	AAAGTC	AAAGTC	AAAGTC	AAAGTC
A05	1081	34922997;34923190;34923257;34923423;34923440;34923444;34923538;34923570;34923769;34923772;34923896;34924078	TAATAGATATGT	TAATAGATATGT	TAATAGATATGT	TAATAGATATGT	TAATAGATATGT	TAATAGATATGT	TAATAGATATGT
A05	426	34924585;34924663;34925011	TCT	TCT	TCT	TCT	TCT	TCT	TCT
A05	1582	34935652;34935738;34935801;34936096;34936219;34936345;34936357;34936384;34936542;34936595;34936628;34936899;34936915;34936987;34937016;34937039;34937142;34937234	CAATATATGGAACTAATC	CAATATATGGAACTAATC	CAATATATGGAACTAATC	CAATATATGGAACTAATC	CAATATATGGAACTAATC	CAATATATGGAACTAATC	CAATATATGGAACTAATC
A05	9899	34938071;34938468;34938573;34938975;34939075;34939190;34939611;34940118;34940235;34940373;34940670;34940939;34941909;34941941;34941974;34942147;34942150;34942335;34942508;34942595;34942800;34942935;34942970;34943068;34943210;34943215;34943688;34945229;34945287;34945401;34945843;34947755;34947970	GTGCATCGATTATTCACACAAGCAAGTACAGAA	GTGCATCGATTATTCACACAAGCAAGTACAGAA	GTGCATCGATTATTCACACAAGCAAGTACAGAA	GTGCATCGATTATTCACACAAGCAAGTACAGAA	GTGCATCGATTATTCACACAAGCAAGTACAGAA	GTGCATCGATTATTCACACAAGCAAGTACAGAA	GTGCATCGATTATTCACACAAGCAAGTACAGAA
A05	7919	34948996;34949315;34950719;34950937;34951608;34951687;34951796;34952907;34953986;34954037;34955064;34955335;34955639;34955643;34956021;34956150;34956915	AATACTGCCATGAGTAT	AATACTGCCATGAGTAT	AATACTGCCATGAGTAT	AATACTGCCATGAGTAT	AATACTGCCATGAGTAT	AATACTGCCATGAGTAT	AATACTGCCATGAGTAT
A05	3933	34991235;34991540;34995168	RYY	RYY	RYY	RYY	RYY	RYY	RYY
A05	3359	35052104;35053138;35054149;35054436;35055133;35055416;35055463	CAGTTTC	CAGTTTC	CAGTTTC	CAGTTTC	CAGTTTC	CAGTTTC	CAGTTTC
A05	8376	35060735;35061331;35063628;35065837;35068868;35069111	ATTCTC	ATTCTC	ATTCTC	ATTCTC	ATTCTC	ATTCTC	ATTCTC
A05	3016	35071328;35072087;35074220;35074230;35074293;35074344	CTGTTT	CTGTTT	CTGTTT	CTGTTT	CTGTTT	CTGTTT	CTGTTT
A05	9402	35075779;35075828;35075840;35075864;35076745;35077502;35077831;35077848;35078877;35078895;35079617;35079629;35079641;35079701;35079710;35079814;35080400;35080415;35080442;35080454;35080506;35080518;35080923;35082183;35082262;35082351;35083171;35083289;35083372;35083694;35083714;35084974;35085097;35085111;35085181	TACGACTATGTCTAGATTGAGGTTACCCGCAGCAA	TACGACTATGTCTAGATTGAGGTTACCCGCAGCAA	TACGACTATGTCTAGATTGAGGTTACCCGCAGCAA	TACGACTATGTCTAGATTGAGGTTACCCGCAGCAA	TACGACTATGTCTAGATTGAGGTTACCCGCAGCAA	TACGACTATGTCTAGATTGAGGTTACCCGCAGCAA	TACGACTATGTCTAGATTGAGGTTACCCGCAGCAA
A05	28380	35117821;35128580;35135280;35135806;35136948;35137176;35146201	CCCAAAG	CCCAAAG	CCCAAAG	CCCAAAG	CCCAAAG	CCCAAAG	CCCAAAG
A05	318	35810866;35810898;35811184	AAT	AAT	AAT	AAT	AAT	AAT	AAT
A05	3224	35811485;35811541;35811544;35811750;35811774;35811799;35811928;35811943;35812497;35812542;35812604;35812668;35812876;35812879;35813230;35813668;35813816;35813824;35814030;35814050;35814326;35814381;35814475;35814483;35814543;35814618;35814676;35814709	TTTAATAAGTGTTTTTTAAATATTATTA	TTTAATAAGTGTTTTTTAAATATTATTA	TTTAATAAGTGTTTTTTAAATATTATTA	TTTAATAAGTGTTTTTTAAATATTATTA	TTTAATAAGTGTTTTTTAAATATTATTA	TTTAATAAGTGTTTTTTAAATATTATTA	TTTAATAAGTGTTTTTTAAATATTATTA
A05	15506	52552496;52560257;52567026;52568002	GGGC	GGGC	GGGC	GGGC	GGGC	GGGC	GGGC
A05	11425	52575967;52576550;52576597;52581662;52587392	CGCGC	CGCGC	CGCGC	CGCGC	CGCGC	CGCGC	CGCGC
A05	420	68992790;68992897;68993204;68993210	RRRK	RRRK	RRRK	RRRK	RRRK	RRRK	RRRK
A05	165	74946348;74946389;74946513	RRR	RRR	RRR	RRR	RRR	RRR	RRR
A06	4364	73869603;73869811;73870113;73870168;73870411;73870648;73870675;73871423;73871615;73872067;73872136;73872155;73872279;73872396;73872406;73872510;73872751;73872898;73872981;73873088;73873268;73873900;73873949;73873967	ACTTCCCCCCCCTCTGTGCTGCTA	ACTTCCCCCCCCTCTGTGCTGCTA	ACTTCCCCCCCCTCTGTGCTGCTA	ACTTCCCCCCCCTCTGTGCTGCTA	ACTTCCCCCCCCTCTGTGCTGCTA	ACTTCCCCCCCCTCTGTGCTGCTA	ACTTCCCCCCCCTCTGTGCTGCTA
A06	131621	73925284;74056374;74056423;74056667;74056704;74056815;74056896;74056905	YRSKRRYY	YRSKRRYY	YRSKRRYY	YRSKRRYY	YRSKRRYY	YRSKRRYY	YRSKRRYY
A06	2025	74308588;74308831;74308844;74308908;74309270;74309312;74309721;74309770;74309848;74309969;74310001;74310108;74310283;74310307;74310359;74310542;74310587;74310590;74310613	AARRMRTATATTTTAGTCT	AARRMRTATATTTTAGTCT	AARRMRTATATTTTAGTCT	AARRMRTATATTTTAGTCT	AARRMRTATATTTTAGTCT	AARRMRTATATTTTAGTCT	AARRMRTATATTTTAGTCT
A06	36755	74408537;74408766;74408781;74409215;74409525;74409583;74409679;74409976;74410085;74410124;74410797;74410799;74410838;74411149;74411232;74411613;74411899;74412217;74412382;74412905;74412991;74413096;74413584;74414226;74414400;74414680;74414804;74414808;74414864;74414908;74415176;74415221;74415576;74416153;74416216;74416456;74416548;74416551;74416576;74416787;74416948;74417312;74417643;74417806;744…	CACTTAGCGATTTCTACCTTAAAAGAAAGCCATGTGAGGTAGACCCCGATTAGCGCGACAGTACATCGTTAGATTGATATAGTTCCCATCTATCCGTGGTATCATATATCAGCACAGCACTTGCTAGGTGCATTTTGATGCGCCCTGATGAACAAGTCTGACATTACGTAAAAAGAGAGGGGCAGTAAAGTAAGGAAGGCGACCGATAAGTGGGTGAGAGAGTAGG	CACTTAGCGATTTCTACCTTAAAAGAAAGCCATGTGAGGTAGACCCCGATTAGCGCGACAGTACATCGTTAGATTGATATAGTTCCCATCTATCCGTGGTATCATATATCAGCACAGCACTTGCTAGGTGCATTTTGATGCGCCCTGATGAACAAGTCTGACATTACGTAAAAAGAGAGGGGCAGTAAAGTAAGGAAGGCGACCGATAAGTGGGTGAGAGAGTAGG	CACTTAGCGATTTCTACCTTAAAAGAAAGCCATGTGAGGTAGACCCCGATTAGCGCGACAGTACATCGTTAGATTGATATAGTTCCCATCTATCCGTGGTATCATATATCAGCACAGCACTTGCTAGGTGCATTTTGATGCGCCCTGATGAACAAGTCTGACATTACGTAAAAAGAGAGGGGCAGTAAAGTAAGGAAGGCGACCGATAAGTGGGTGAGAGAGTAGG	CACTTAGCGATTTCTACCTTAAAAGAAAGCCATGTGAGGTAGACCCCGATTAGCGCGACAGTACATCGTTAGATTGATATAGTTCCCATCTATCCGTGGTATCATATATCAGCACAGCACTTGCTAGGTGCATTTTGATGCGCCCTGATGAACAAGTCTGACATTACGTAAAAAGAGAGGGGCAGTAAAGTAAGGAAGGCGACCGATAAGTGGGTGAGAGAGTAGG	CACTTAGCGATTTCTACCTTAAAAGAAAGCCATGTGAGGTAGACCCCGATTAGCGCGACAGTACATCGTTAGATTGATATAGTTCCCATCTATCCGTGGTATCATATATCAGCACAGCACTTGCTAGGTGCATTTTGATGCGCCCTGATGAACAAGTCTGACATTACGTAAAAAGAGAGGGGCAGTAAAGTAAGGAAGGCGACCGATAAGTGGGTGAGAGAGTAGG	CACTTAGCGATTTCTACCTTAAAAGAAAGCCATGTGAGGTAGACCCCGATTAGCGCGACAGTACATCGTTAGATTGATATAGTTCCCATCTATCCGTGGTATCATATATCAGCACAGCACTTGCTAGGTGCATTTTGATGCGCCCTGATGAACAAGTCTGACATTACGTAAAAAGAGAGGGGCAGTAAAGTAAGGAAGGCGACCGATAAGTGGGTGAGAGAGTAGG	CACTTAGCGATTTCTACCTTAAAAGAAAGCCATGTGAGGTAGACCCCGATTAGCGCGACAGTACATCGTTAGATTGATATAGTTCCCATCTATCCGTGGTATCATATATCAGCACAGCACTTGCTAGGTGCATTTTGATGCGCCCTGATGAACAAGTCTGACATTACGTAAAAAGAGAGGGGCAGTAAAGTAAGGAAGGCGACCGATAAGTGGGTGAGAGAGTAGG
A06	10259	74617339;74617375;74618495;74618591;74618703;74618736;74618832;74618955;74619066;74619086;74619159;74619724;74620030;74620385;74620763;74620821;74621428;74621599;74622072;74622245;74622439;74622517;74622759;74622967;74623286;74623290;74623410;74623567;74623599;74623925;74624167;74624267;74624519;74624897;74624952;74624987;74625071;74625210;74625231;74625255;74625366;74625615;74626014;74626390;746…	ATGTTCTTCGAGGCACTTAATGGCCGATATCGTACCTTGCAGGACCCGCTA	ATGTTCTTCGAGGCACTTAATGGCCGATATCGTACCTTGCAGGACCCGCTA	ATGTTCTTCGAGGCACTTAATGGCCGATATCGTACCTTGCAGGACCCGCTA	ATGTTCTTCGAGGCACTTAATGGCCGATATCGTACCTTGCAGGACCCGCTA	ATGTTCTTCGAGGCACTTAATGGCCGATATCGTACCTTGCAGGACCCGCTA	ATGTTCTTCGAGGCACTTAATGGCCGATATCGTACCTTGCAGGACCCGCTA	ATGTTCTTCGAGGCACTTAATGGCCGATATCGTACCTTGCAGGACCCGCTA
A06	60512	75669712;75669739;75670169;75670601;75670863;75670975;75671030;75671103;75671334;75671800;75671919;75672042;75672356;75672492;75672515;75672573;75672953;75672998;75673033;75673072;75673157;75673163;75673369;75673375;75674012;75674086;75674117;75674169;75674347;75674485;75674535;75674565;75674713;75674962;75675480;75675566;75675601;75676086;75676182;75676324;75676568;75676575;75676678;75676906;756…	TTATGTTGCCTAGTTCCTAAAGCAATGTCTTGACGGTGTATTTCCAAGGAGTATAGTTTAAGAATAGTTCGCCAACGTCCAATAGTTATCAGGCTGTATCAAAGAGTTGGCTCATGACAACGTCGTCGAAGTGAGTCCCATTTAGGATGATTGCATTAGTTATATTTTTATTCCCTGAGATTTGCCAGCTTATTCGCAAACTCTAAATGGTGGATGATCCGTTGGACCAATCCCCTTGTATGCGCCAGTCACAAGGCGTTGATGACTAGCGCGGATGTGAGTCATG	TTATGTTGCCTAGTTCCTAAAGCAATGTCTTGACGGTGTATTTCCAAGGAGTATAGTTTAAGAATAGTTCGCCAACGTCCAATAGTTATCAGGCTGTATCAAAGAGTTGGCTCATGACAACGTCGTCGAAGTGAGTCCCATTTAGGATGATTGCATTAGTTATATTTTTATTCCCTGAGATTTGCCAGCTTATTCGCAAACTCTAAATGGTGGATGATCCGTTGGACCAATCCCCTTGTATGCGCCAGTCACAAGGCGTTGATGACTAGCGCGGATGTGAGTCATG	TTATGTTGCCTAGTTCCTAAAGCAATGTCTTGACGGTGTATTTCCAAGGAGTATAGTTTAAGAATAGTTCGCCAACGTCCAATAGTTATCAGGCTGTATCAAAGAGTTGGCTCATGACAACGTCGTCGAAGTGAGTCCCATTTAGGATGATTGCATTAGTTATATTTTTATTCCCTGAGATTTGCCAGCTTATTCGCAAACTCTAAATGGTGGATGATCCGTTGGACCAATCCCCTTGTATGCGCCAGTCACAAGGCGTTGATGACTAGCGCGGATGTGAGTCATG	TTATGTTGCCTAGTTCCTAAAGCAATGTCTTGACGGTGTATTTCCAAGGAGTATAGTTTAAGAATAGTTCGCCAACGTCCAATAGTTATCAGGCTGTATCAAAGAGTTGGCTCATGACAACGTCGTCGAAGTGAGTCCCATTTAGGATGATTGCATTAGTTATATTTTTATTCCCTGAGATTTGCCAGCTTATTCGCAAACTCTAAATGGTGGATGATCCGTTGGACCAATCCCCTTGTATGCGCCAGTCACAAGGCGTTGATGACTAGCGCGGATGTGAGTCATG	TTATGTTGCCTAGTTCCTAAAGCAATGTCTTGACGGTGTATTTCCAAGGAGTATAGTTTAAGAATAGTTCGCCAACGTCCAATAGTTATCAGGCTGTATCAAAGAGTTGGCTCATGACAACGTCGTCGAAGTGAGTCCCATTTAGGATGATTGCATTAGTTATATTTTTATTCCCTGAGATTTGCCAGCTTATTCGCAAACTCTAAATGGTGGATGATCCGTTGGACCAATCCCCTTGTATGCGCCAGTCACAAGGCGTTGATGACTAGCGCGGATGTGAGTCATG	TTATGTTGCCTAGTTCCTAAAGCAATGTCTTGACGGTGTATTTCCAAGGAGTATAGTTTAAGAATAGTTCGCCAACGTCCAATAGTTATCAGGCTGTATCAAAGAGTTGGCTCATGACAACGTCGTCGAAGTGAGTCCCATTTAGGATGATTGCATTAGTTATATTTTTATTCCCTGAGATTTGCCAGCTTATTCGCAAACTCTAAATGGTGGATGATCCGTTGGACCAATCCCCTTGTATGCGCCAGTCACAAGGCGTTGATGACTAGCGCGGATGTGAGTCATG	TTATGTTGCCTAGTTCCTAAAGCAATGTCTTGACGGTGTATTTCCAAGGAGTATAGTTTAAGAATAGTTCGCCAACGTCCAATAGTTATCAGGCTGTATCAAAGAGTTGGCTCATGACAACGTCGTCGAAGTGAGTCCCATTTAGGATGATTGCATTAGTTATATTTTTATTCCCTGAGATTTGCCAGCTTATTCGCAAACTCTAAATGGTGGATGATCCGTTGGACCAATCCCCTTGTATGCGCCAGTCACAAGGCGTTGATGACTAGCGCGGATGTGAGTCATG
A06	4528	75838695;75839025;75839036;75840058;75840316;75840830;75842052;75842097;75842486;75842665;75842804;75842809;75842909;75842980;75843020;75843044;75843223	GCTAATTACCACAACTA	GCTAATTACCACAACTA	GCTAATTACCACAACTA	GCTAATTACCACAACTA	GCTAATTACCACAACTA	GCTAATTACCACAACTA	GCTAATTACCACAACTA
A06	5514	76340033;76340251;76340253;76340372;76340702;76340872;76341055;76341784;76342128;76342171;76342355;76342387;76342551;76342736;76342972;76342973;76343009;76343142;76343841;76344477;76345408;76345517;76345547	TTTCCCAATTTTAGATGAGTGAT	TTTCCCAATTTTAGATGAGTGAT	TTTCCCAATTTTAGATGAGTGAT	TTTCCCAATTTTAGATGAGTGAT	TTTCCCAATTTTAGATGAGTGAT	TTTCCCAATTTTAGATGAGTGAT	TTTCCCAATTTTAGATGAGTGAT
A06	461	76564609;76564690;76565070	KYY	KYY	KYY	KYY	KYY	KYY	KYY
A06	5845	76753127;76758920;76758972	KKW	KKW	KKW	KKW	KKW	KKW	KKW
A06	11059	77324496;77324516;77324756;77324865;77324881;77324904;77324990;77325021;77325120;77325148;77325184;77325188;77325282;77325336;77325526;77325576;77325708;77325765;77325823;77325966;77326246;77326256;77326277;77326530;77326612;77326777;77326943;77327055;77327406;77328575;77328942;77330337;77330647;77330718;77330724;77333248;77333692;77335555	AATCTTGATGTTGATAATACGATTTTACGAGATACTCC	AATCTTGATGTTGATAATACGATTTTACGAGATACTCC	AATCTTGATGTTGATAATACGATTTTACGAGATACTCC	AATCTTGATGTTGATAATACGATTTTACGAGATACTCC	AATCTTGATGTTGATAATACGATTTTACGAGATACTCC	AATCTTGATGTTGATAATACGATTTTACGAGATACTCC	AATCTTGATGTTGATAATACGATTTTACGAGATACTCC
A06	4917	77829369;77829723;77829801;77829857;77829942;77829955;77830009;77830029;77830109;77830110;77830787;77831087;77831222;77831521;77831792;77832137;77832550;77833020;77833078;77833779;77833814;77834286	AACGATGCCTGCGGCGGTATAC	AACGATGCCTGCGGCGGTATAC	AACGATGCCTGCGGCGGTATAC	AACGATGCCTGCGGCGGTATAC	AACGATGCCTGCGGCGGTATAC	AACGATGCCTGCGGCGGTATAC	AACGATGCCTGCGGCGGTATAC
A06	30088	78873868;78874570;78875201;78876320;78877424;78877862;78882545;78882546;78883337;78884059;78884585;78884785;78886219;78886451;78887622;78889305;78889421;78889659;78889738;78889835;78893911;78894520;78895142;78895216;78897711;78897781;78897782;78898576;78898706;78898773;78898910;78899079;78899160;78899613;78899785;78900647;78900892;78900893;78901126;78901596;78902062;78902302;78902438;78903056;789…	AAGCTATGGACAGCTGACACCTAATTGGTAAAAACCTAAGCAAAAAT	AAGCTATGGACAGCTGACACCTAATTGGTAAAAACCTAAGCAAAAAT	AAGCTATGGACAGCTGACACCTAATTGGTAAAAACCTAAGCAAAAAT	AAGCTATGGACAGCTGACACCTAATTGGTAAAAACCTAAGCAAAAAT	AAGCTATGGACAGCTGACACCTAATTGGTAAAAACCTAAGCAAAAAT	AAGCTATGGACAGCTGACACCTAATTGGTAAAAACCTAAGCAAAAAT	AAGCTATGGACAGCTGACACCTAATTGGTAAAAACCTAAGCAAAAAT
A06	13642	81365622;81365631;81365779;81370362;81374866;81374946;81375088;81375110;81375125;81375442;81376072;81376520;81376849;81377059;81377247;81377474;81377551;81377769;81377864;81377879;81377985;81378015;81378016;81378224;81378386;81378506;81378518;81378782;81379137;81379146;81379192;81379264	CCTAATCTGGCAGAGTCATACGGTGAAGACAA	CCTAATCTGGCAGAGTCATACGGTGAAGACAA	CCTAATCTGGCAGAGTCATACGGTGAAGACAA	CCTAATCTGGCAGAGTCATACGGTGAAGACAA	CCTAATCTGGCAGAGTCATACGGTGAAGACAA	CCTAATCTGGCAGAGTCATACGGTGAAGACAA	CCTAATCTGGCAGAGTCATACGGTGAAGACAA
A06	6744	82400972;82401226;82401314;82401737;82401852;82402786;82403077;82403379;82403595;82404151;82404495;82404758;82404766;82405174;82405228;82405396;82406660;82406824;82406867;82406914;82406980;82407035;82407095;82407298;82407340;82407358;82407370;82407716	CAGGTTCGGCCCAACAGGCTCGGCGATT	CAGGTTCGGCCCAACAGGCTCGGCGATT	CAGGTTCGGCCCAACAGGCTCGGCGATT	CAGGTTCGGCCCAACAGGCTCGGCGATT	CAGGTTCGGCCCAACAGGCTCGGCGATT	CAGGTTCGGCCCAACAGGCTCGGCGATT	CAGGTTCGGCCCAACAGGCTCGGCGATT
A06	242	82807716;82807796;82807958	YMY	YMY	YMY	YMY	YMY	YMY	YMY
A06	1490	83965241;83965263;83965287;83965619;83965683;83965826;83965906;83966337;83966467;83966612;83966731	TCTACTGGTGA	TCTACTGGTGA	TCTACTGGTGA	TCTACTGGTGA	TCTACTGGTGA	TCTACTGGTGA	TCTACTGGTGA
A06	8407	92751371;92751439;92751546;92751701;92751741;92751774;92751787;92752199;92752209;92752312;92752475;92752569;92752847;92752882;92753339;92753524;92753525;92753769;92754096;92754254;92754513;92755259;92755625;92756126;92756231;92757672;92757686;92757690;92758730;92759004;92759077;92759430;92759778	GACAAAAGACGACCCCCCTCAGTACCCAGAACA	GACAAAAGACGACCCCCCTCAGTACCCAGAACA	GACAAAAGACGACCCCCCTCAGTACCCAGAACA	GACAAAAGACGACCCCCCTCAGTACCCAGAACA	GACAAAAGACGACCCCCCTCAGTACCCAGAACA	GACAAAAGACGACCCCCCTCAGTACCCAGAACA	GACAAAAGACGACCCCCCTCAGTACCCAGAACA
A06	12308	93109666;93109693;93109807;93109836;93109858;93109870;93109990;93110248;93110392;93110509;93110804;93110990;93111038;93111054;93111332;93111361;93112158;93112312;93112426;93112451;93112660;93112747;93113521;93113580;93113593;93113598;93113795;93113805;93113840;93113944;93114052;93114169;93114328;93114904;93115250;93115380;93115525;93115595;93116067;93116215;93116220;93116232;93116300;93116497;931…	TCTTAAGTCTGGGGAAGGGCCCACAGTTGTACCCCCCACTGATTAGCGCGCGGCCGAGTACTCCGGTACGT	TCTTAAGTCTGGGGAAGGGCCCACAGTTGTACCCCCCACTGATTAGCGCGCGGCCGAGTACTCCGGTACGT	TCTTAAGTCTGGGGAAGGGCCCACAGTTGTACCCCCCACTGATTAGCGCGCGGCCGAGTACTCCGGTACGT	TCTTAAGTCTGGGGAAGGGCCCACAGTTGTACCCCCCACTGATTAGCGCGCGGCCGAGTACTCCGGTACGT	TCTTAAGTCTGGGGAAGGGCCCACAGTTGTACCCCCCACTGATTAGCGCGCGGCCGAGTACTCCGGTACGT	TCTTAAGTCTGGGGAAGGGCCCACAGTTGTACCCCCCACTGATTAGCGCGCGGCCGAGTACTCCGGTACGT	TCTTAAGTCTGGGGAAGGGCCCACAGTTGTACCCCCCACTGATTAGCGCGCGGCCGAGTACTCCGGTACGT
A06	332	93563982;93564314	TT	TT	TT	TT	TT	TT	TT
A06	380	93673418;93673524;93673584;93673798	MWYR	MWYR	MWYR	MWYR	MWYR	MWYR	MWYR
A06	726	93737738;93738075;93738464	TCT	TCT	TCT	TCT	TCT	TCT	TCT
A06	448	93749223;93749300;93749528;93749537;93749540;93749671	RMRWWR	RMRWWR	RMRWWR	RMRWWR	RMRWWR	RMRWWR	RMRWWR
A06	4956	94123037;94123053;94123265;94123671;94123684;94123884;94123917;94123945;94124089;94124433;94124464;94124504;94124520;94124725;94124743;94124857;94124967;94125329;94125904;94126059;94126176;94126499;94126680;94126695;94126706;94126867;94127164;94127221;94127465;94127826;94127993	CTATTACCTCTCTTCCGAAACGCTGACACAT	CTATTACCTCTCTTCCGAAACGCTGACACAT	CTATTACCTCTCTTCCGAAACGCTGACACAT	CTATTACCTCTCTTCCGAAACGCTGACACAT	CTATTACCTCTCTTCCGAAACGCTGACACAT	CTATTACCTCTCTTCCGAAACGCTGACACAT	CTATTACCTCTCTTCCGAAACGCTGACACAT
A06	12770	94183536;94183613;94183789;94184343;94184345;94184410;94185191;94185232;94185601;94185754;94186259;94187397;94188483;94188728;94188733;94188898;94189004;94189019;94189293;94190185;94190188;94190340;94190669;94190792;94191571;94191630;94192082;94192284;94192331;94192336;94192357;94193803;94194043;94194751;94195014;94195839;94195880;94196266;94196306	TAGTGAATAGTACATATGCCTAGACATCTTACAAGATTC	TAGTGAATAGTACATATGCCTAGACATCTTACAAGATTC	TAGTGAATAGTACATATGCCTAGACATCTTACAAGATTC	TAGTGAATAGTACATATGCCTAGACATCTTACAAGATTC	TAGTGAATAGTACATATGCCTAGACATCTTACAAGATTC	TAGTGAATAGTACATATGCCTAGACATCTTACAAGATTC	TAGTGAATAGTACATATGCCTAGACATCTTACAAGATTC
A06	33285	94495108;94495611;94495714;94495767;94495799;94495970;94496016;94496045;94496551;94496592;94496738;94496856;94497078;94497144;94497177;94497519;94497585;94497622;94497658;94497685;94498183;94498412;94498426;94498526;94498705;94499003;94499010;94499049;94499300;94500170;94500321;94500408;94500705;94500775;94501145;94501500;94501634;94501736;94501943;94501944;94501994;94502047;94502871;94502970;945…	TACGCGCCACTGGGATGTGGGCCTAGTGTAATCACAACTAGGATTCAGAATGAATTGTTTATCGCCCAGGAGAGATCGCGATGCGATCTCCATCGGTTTCTCAGCTTGGTTGATCAAGCTGGAGCGTTGACAAGAGACATCACTATCGGAAAAAAAGGTGCGTGGGATTCCTCAATGCGCTATAATGCATCGCGGAGCCCATAACTGCGAA	TACGCGCCACTGGGATGTGGGCCTAGTGTAATCACAACTAGGATTCAGAATGAATTGTTTATCGCCCAGGAGAGATCGCGATGCGATCTCCATCGGTTTCTCAGCTTGGTTGATCAAGCTGGAGCGTTGACAAGAGACATCACTATCGGAAAAAAAGGTGCGTGGGATTCCTCAATGCGCTATAATGCATCGCGGAGCCCATAACTGCGAA	TACGCGCCACTGGGATGTGGGCCTAGTGTAATCACAACTAGGATTCAGAATGAATTGTTTATCGCCCAGGAGAGATCGCGATGCGATCTCCATCGGTTTCTCAGCTTGGTTGATCAAGCTGGAGCGTTGACAAGAGACATCACTATCGGAAAAAAAGGTGCGTGGGATTCCTCAATGCGCTATAATGCATCGCGGAGCCCATAACTGCGAA	TACGCGCCACTGGGATGTGGGCCTAGTGTAATCACAACTAGGATTCAGAATGAATTGTTTATCGCCCAGGAGAGATCGCGATGCGATCTCCATCGGTTTCTCAGCTTGGTTGATCAAGCTGGAGCGTTGACAAGAGACATCACTATCGGAAAAAAAGGTGCGTGGGATTCCTCAATGCGCTATAATGCATCGCGGAGCCCATAACTGCGAA	TACGCGCCACTGGGATGTGGGCCTAGTGTAATCACAACTAGGATTCAGAATGAATTGTTTATCGCCCAGGAGAGATCGCGATGCGATCTCCATCGGTTTCTCAGCTTGGTTGATCAAGCTGGAGCGTTGACAAGAGACATCACTATCGGAAAAAAAGGTGCGTGGGATTCCTCAATGCGCTATAATGCATCGCGGAGCCCATAACTGCGAA	TACGCGCCACTGGGATGTGGGCCTAGTGTAATCACAACTAGGATTCAGAATGAATTGTTTATCGCCCAGGAGAGATCGCGATGCGATCTCCATCGGTTTCTCAGCTTGGTTGATCAAGCTGGAGCGTTGACAAGAGACATCACTATCGGAAAAAAAGGTGCGTGGGATTCCTCAATGCGCTATAATGCATCGCGGAGCCCATAACTGCGAA	TACGCGCCACTGGGATGTGGGCCTAGTGTAATCACAACTAGGATTCAGAATGAATTGTTTATCGCCCAGGAGAGATCGCGATGCGATCTCCATCGGTTTCTCAGCTTGGTTGATCAAGCTGGAGCGTTGACAAGAGACATCACTATCGGAAAAAAAGGTGCGTGGGATTCCTCAATGCGCTATAATGCATCGCGGAGCCCATAACTGCGAA
A06	50	95821834;95821859;95821884	RYR	RYR	RYR	RYR	RYR	RYR	RYR
A06	30494	101490693;101490875;101490885;101491083;101491292;101491556;101491894;101491970;101492016;101492260;101492303;101492383;101492418;101492528;101492556;101492631;101492733;101492938;101493246;101493759;101512317;101512795;101512880;101513057;101513091;101513969;101514131;101514137;101514156;101514407;101514785;101515550;101515643;101515686;101516175;101516467;101516468;101516570;101516724;101517320…	AAAGCCAGGCACACCGCCCAACAGACTGACCTCGGGAATCACACTTCGGCGTGATTTGTC	AAAGCCAGGCACACCGCCCAACAGACTGACCTCGGGAATCACACTTCGGCGTGATTTGTC	AAAGCCAGGCACACCGCCCAACAGACTGACCTCGGGAATCACACTTCGGCGTGATTTGTC	AAAGCCAGGCACACCGCCCAACAGACTGACCTCGGGAATCACACTTCGGCGTGATTTGTC	AAAGCCAGGCACACCGCCCAACAGACTGACCTCGGGAATCACACTTCGGCGTGATTTGTC	AAAGCCAGGCACACCGCCCAACAGACTGACCTCGGGAATCACACTTCGGCGTGATTTGTC	AAAGCCAGGCACACCGCCCAACAGACTGACCTCGGGAATCACACTTCGGCGTGATTTGTC
A06	12188	7239083;7239564;7240109;7240409;7241117;7241797;7241990;7242265;7242429;7242489;7242797;7244063;7244120;7246308;7246423;7246602;7246752;7246998;7247143;7247462;7248002;7248094;7248542;7249431;7249531;7249668;7249707;7249864;7250154;7250221;7250258;7250410;7251271	GGGTATCTATGSTCTTGTTTTATTATAGTAATG	GGGTATCTATGSTCTTGTTTTATTATAGTAATG	GGGTATCTATGSTCTTGTTTTATTATAGTAATG	GGGTATCTATGSTCTTGTTTTATTATAGTAATG	GGGTATCTATGSTCTTGTTTTATTATAGTAATG	GGGTATCTATGSTCTTGTTTTATTATAGTAATG	GGGTATCTATGSTCTTGTTTTATTATAGTAATG
A06	3815	7252916;7254156;7255402;7255462;7255479;7255610;7255825;7256731	CAACAGAA	CAACAGAA	CAACAGAA	CAACAGAA	CAACAGAA	CAACAGAA	CAACAGAA
A06	742	13569374;13569500;13569502;13569524;13569637;13569794;13570116	RKRMYRR	RKRMYRR	RKRMYRR	RKRMYRR	RKRMYRR	RKRMYRR	RKRMYRR
A06	325	35761568;35761893	KR	KR	KR	KR	KR	KR	KR
A06	12192	41497225;41497235;41497236;41497544;41497588;41498072;41498368;41498415;41499139;41499304;41500142;41500305;41500336;41500516;41500947;41501060;41501364;41501397;41501518;41502729;41503171;41503453;41503609;41503644;41503915;41503984;41503994;41504290;41504501;41504559;41504560;41504691;41505165;41505535;41505603;41505956;41506082;41506286;41506350;41506581;41506593;41506645;41507030;41507066;415…	AAATGTGGTAAGGAGCAAGGCGGGCGGCATGTGTTATTAACTAGAGACCGTCATTAAA	AAATGTGGTAAGGAGCAAGGCGGGCGGCATGTGTTATTAACTAGAGACCGTCATTAAA	AAATGTGGTAAGGAGCAAGGCGGGCGGCATGTGTTATTAACTAGAGACCGTCATTAAA	AAATGTGGTAAGGAGCAAGGCGGGCGGCATGTGTTATTAACTAGAGACCGTCATTAAA	AAATGTGGTAAGGAGCAAGGCGGGCGGCATGTGTTATTAACTAGAGACCGTCATTAAA	AAATGTGGTAAGGAGCAAGGCGGGCGGCATGTGTTATTAACTAGAGACCGTCATTAAA	AAATGTGGTAAGGAGCAAGGCGGGCGGCATGTGTTATTAACTAGAGACCGTCATTAAA
A06	23475	64255530;64256431;64257591;64257768;64257866;64258280;64258380;64258795;64259428;64259614;64260289;64260842;64260954;64261030;64261247;64262451;64262841;64262950;64262989;64263060;64263280;64263491;64263506;64263927;64264664;64264985;64265324;64265349;64265398;64265492;64265494;64265739;64265967;64265969;64266688;64267506;64268196;64270063;64271551;64271943;64271961;64272531;64272532;64272548;642…	TTACTGTTGCCTCCTCTCCTCACCTCAATTTGAAAACACTAAACTGACTCAGACTGTCGATCTA	TTACTGTTGCCTCCTCTCCTCACCTCAATTTGAAAACACTAAACTGACTCAGACTGTCGATCTA	TTACTGTTGCCTCCTCTCCTCACCTCAATTTGAAAACACTAAACTGACTCAGACTGTCGATCTA	TTACTGTTGCCTCCTCTCCTCACCTCAATTTGAAAACACTAAACTGACTCAGACTGTCGATCTA	TTACTGTTGCCTCCTCTCCTCACCTCAATTTGAAAACACTAAACTGACTCAGACTGTCGATCTA	TTACTGTTGCCTCCTCTCCTCACCTCAATTTGAAAACACTAAACTGACTCAGACTGTCGATCTA	TTACTGTTGCCTCCTCTCCTCACCTCAATTTGAAAACACTAAACTGACTCAGACTGTCGATCTA
A06	2615	64812893;64812954;64813535;64813541;64813880;64813890;64814214;64814424;64814430;64815494;64815508	AATCGTTAGAA	AATCGTTAGAA	AATCGTTAGAA	AATCGTTAGAA	AATCGTTAGAA	AATCGTTAGAA	AATCGTTAGAA
A06	16193	64941036;64941442;64941632;64941784;64942008;64942015;64942961;64943067;64943303;64943492;64943776;64943815;64943971;64944034;64944275;64944529;64944976;64945835;64945929;64946087;64946191;64946430;64946487;64947823;64952239;64952287;64952317;64952703;64953143;64954011;64954114;64954410;64954454;64954526;64954566;64954685;64954806;64954857;64955053;64955824;64955918;64956039;64956120;64956252;649…	TGGTAACGCGGTGTCACCATTCATCACTGCTTAAAGGCTGTGAGTTGTT	TGGTAACGCGGTGTCACCATTCATCACTGCTTAAAGGCTGTGAGTTGTT	TGGTAACGCGGTGTCACCATTCATCACTGCTTAAAGGCTGTGAGTTGTT	TGGTAACGCGGTGTCACCATTCATCACTGCTTAAAGGCTGTGAGTTGTT	TGGTAACGCGGTGTCACCATTCATCACTGCTTAAAGGCTGTGAGTTGTT	TGGTAACGCGGTGTCACCATTCATCACTGCTTAAAGGCTGTGAGTTGTT	TGGTAACGCGGTGTCACCATTCATCACTGCTTAAAGGCTGTGAGTTGTT
A06	20281	67941417;67951375;67951955;67952363;67952493;67954448;67954552;67955156;67955253;67956252;67958197;67958274;67958773;67959290;67959979;67961698	TGGAATTATAACACTT	TGGAATTATAACACTT	TGGAATTATAACACTT	TGGAATTATAACACTT	TGGAATTATAACACTT	TGGAATTATAACACTT	TGGAATTATAACACTT
A06	33689	68063042;68065876;68065963;68066373;68066746;68067949;68070062;68070146;68071643;68071662;68071779;68071915;68072285;68072512;68072525;68073786;68075299;68076537;68077008;68077902;68083134;68083190;68083795;68084982;68086268;68086274;68086649;68086793;68087642;68087651;68088582;68090748;68091342;68092975;68094222;68096731	TTATCGATGCGTCATCACACATGTGACGCACTGCTA	TTATCGATGCGTCATCACACATGTGACGCACTGCTA	TTATCGATGCGTCATCACACATGTGACGCACTGCTA	TTATCGATGCGTCATCACACATGTGACGCACTGCTA	TTATCGATGCGTCATCACACATGTGACGCACTGCTA	TTATCGATGCGTCATCACACATGTGACGCACTGCTA	TTATCGATGCGTCATCACACATGTGACGCACTGCTA
A06	43519	68141751;68144519;68147614;68147740;68148522;68149487;68149709;68150312;68150404;68150824;68152489;68153905;68154354;68155198;68155756;68156589;68157093;68157727;68158300;68158392;68161427;68161465;68161814;68163131;68163300;68163356;68164242;68164731;68166284;68170725;68170790;68172011;68172789;68177373;68178786;68180560;68184185;68185079;68185270	TGTCCACACGTGCGCAGGACGAGCGAGGCGTTTCTTTAA	TGTCCACACGTGCGCAGGACGAGCGAGGCGTTTCTTTAA	TGTCCACACGTGCGCAGGACGAGCGAGGCGTTTCTTTAA	TGTCCACACGTGCGCAGGACGAGCGAGGCGTTTCTTTAA	TGTCCACACGTGCGCAGGACGAGCGAGGCGTTTCTTTAA	TGTCCACACGTGCGCAGGACGAGCGAGGCGTTTCTTTAA	TGTCCACACGTGCGCAGGACGAGCGAGGCGTTTCTTTAA
A06	76	68303429;68303473;68303505	YSY	YSY	YSY	YSY	YSY	YSY	YSY
A06	195	69017362;69017417;69017472;69017499;69017557	MYKYR	MYKYR	MYKYR	MYKYR	MYKYR	MYKYR	MYKYR
A06	124	69161828;69161937;69161952	RYM	RYM	RYM	RYM	RYM	RYM	RYM
A06	1745	70197429;70198130;70198435;70198592;70198758;70198813;70199070;70199174	ATACGTTA	ATACGTTA	ATACGTTA	ATACGTTA	ATACGTTA	ATACGTTA	ATACGTTA
A06	2251	70789163;70789511;70789940;70790339;70790439;70790851;70790880;70791414	CCTAGGGT	CCTAGGGT	CCTAGGGT	CCTAGGGT	CCTAGGGT	CCTAGGGT	CCTAGGGT
A07	385	65707538;65707539;65707923	YRY	YRY	YRY	YRY	YRY	YRY	YRY
A07	11451	70684967;70684997;70685289;70685560;70685856;70686230;70686965;70687194;70687196;70687373;70687689;70688428;70688470;70691104;70691822;70692237;70692555;70692633;70692802;70695082;70695134;70695167;70695257;70695417;70695520;70695755;70696083;70696418	AGACGATAGATGATATAAAAGTTTTGAC	AGACGATAGATGATATAAAAGTTTTGAC	AGACGATAGATGATATAAAAGTTTTGAC	AGACGATAGATGATATAAAAGTTTTGAC	AGACGATAGATGATATAAAAGTTTTGAC	AGACGATAGATGATATAAAAGTTTTGAC	AGACGATAGATGATATAAAAGTTTTGAC
A07	9709	71976394;71976523;71977201;71977331;71980731;71980913;71981246;71981518;71981864;71982528;71982963;71983101;71983655;71983851;71984001;71984346;71984990;71985372;71986103	ATCCATTGTTTTCTGGAAT	ATCCATTGTTTTCTGGAAT	ATCCATTGTTTTCTGGAAT	ATCCATTGTTTTCTGGAAT	ATCCATTGTTTTCTGGAAT	ATCCATTGTTTTCTGGAAT	ATCCATTGTTTTCTGGAAT
A07	120	72353550;72353670	YR	YR	YR	YR	YR	YR	YR
A07	489	74702990;74703146;74703479	ACA	ACA	ACA	ACA	ACA	ACA	ACA
A07	132	74722014;74722146	CA	CA	CA	CA	CA	CA	CA
A07	1133	6997463;6997549;6997804;6998081;6998088;6998162;6998596	YRKMMRY	YRKMMRY	YRKMMRY	YRKMMRY	YRKMMRY	YRKMMRY	YRKMMRY
A07	1381	11742028;11742432;11742808;11743129;11743409	AAATG	AAATG	AAATG	AAATG	AAATG	AAATG	AAATG
A07	178	12984104;12984105;12984282	RRY	RRY	RRY	RRY	RRY	RRY	RRY
A07	6022	20214679;20214931;20215067;20215207;20215514;20215639;20215682;20215745;20216152;20216957;20219479;20219481;20219868;20219925;20220701	GTAAAATTCTATTAT	GTAAAATTCTATTAT	GTAAAATTCTATTAT	GTAAAATTCTATTAT	GTAAAATTCTATTAT	GTAAAATTCTATTAT	GTAAAATTCTATTAT
A07	731	21059493;21059941;21060224	GTC	GTC	GTC	GTC	GTC	GTC	GTC
A07	584	21071608;21071859;21072098;21072192	AGCC	AGCC	AGCC	AGCC	AGCC	AGCC	AGCC
A07	583	21072266;21072495;21072708;21072849	TACG	TACG	TACG	TACG	TACG	TACG	TACG
A07	189	21074178;21074188;21074367	CCC	CCC	CCC	CCC	CCC	CCC	CCC
A07	98	21263597;21263666;21263695	YRR	YRR	YRR	YRR	YRR	YRR	YRR
A07	2606	23113876;23115005;23116482	GTC	GTC	GTC	GTC	GTC	GTC	GTC
A07	355	28067671;28067674;28067714;28068026	KRMY	KRMY	KRMY	KRMY	KRMY	KRMY	KRMY
A07	1338	31062195;31062265;31062529;31062554;31062665;31062674;31062714;31062745;31062899;31062906;31062917;31063035;31063122;31063229;31063495;31063530;31063533	YYYRRYRRKYKRMWSRY	YYYRRYRRKYKRMWSRY	YYYRRYRRKYKRMWSRY	YYYRRYRRKYKRMWSRY	YYYRRYRRKYKRMWSRY	YYYRRYRRKYKRMWSRY	YYYRRYRRKYKRMWSRY
A07	602	58730483;58730807;58730954;58731085	RRRW	RRRW	RRRW	RRRW	RRRW	RRRW	RRRW
A08	745	51191147;51191875;51191892	TAT	TAT	TAT	TAT	TAT	TAT	TAT
A08	4409	51255233;51255439;51255453;51255548;51255583;51255698;51257460;51259642	AATGAARA	AATGAARA	AATGAARA	AATGAARA	AATGAARA	AATGAARA	AATGAARA
A08	38679	51559639;51559724;51559732;51570334;51570932;51571071;51571145;51571501;51571847;51572182;51572308;51572802;51589978;51589988;51590486;51593412;51593525;51597157;51597177;51597303;51597611;51597870;51598042;51598318	ATCTTTTCATCAATKTCTTTCCTG	ATCTTTTCATCAATKTCTTTCCTG	ATCTTTTCATCAATKTCTTTCCTG	ATCTTTTCATCAATKTCTTTCCTG	ATCTTTTCATCAATKTCTTTCCTG	ATCTTTTCATCAATKTCTTTCCTG	ATCTTTTCATCAATKTCTTTCCTG
A08	2557	51860787;51861110;51861314;51861676;51861755;51861818;51861877;51861922;51862044;51862203;51862296;51862538;51863124;51863344	AGAATTGCGCGGGT	AGAATTGCGCGGGT	AGAATTGCGCGGGT	AGAATTGCGCGGGT	AGAATTGCGCGGGT	AGAATTGCGCGGGT	AGAATTGCGCGGGT
A08	37771	52399867;52400037;52400086;52400373;52400919;52401318;52401498;52401533;52401750;52402248;52402430;52402621;52402644;52402968;52403033;52403082;52403317;52403464;52403639;52403729;52404370;52405153;52406488;52406606;52406639;52406685;52406762;52406859;52406867;52406965;52407014;52407035;52407148;52407182;52407210;52407274;52407359;52407382;52407666;52407719;52407821;52407846;52407889;52408023;524…	TTGTCAATCTAAGAAAGGTAGAGAGACCATTGGACACAATGGAGGGTCAAGTCGAGGGCATTAGCAGTGAATAATTGAACTGATGTCTAGCACATCCGACCTGGGAAGGCAGCGCTTAGCTCGCCCATAAGGGTCTTCAGATTGAACRCCAATGATGCTTTTTTGTA	TTGTCAATCTAAGAAAGGTAGAGAGACCATTGGACACAATGGAGGGTCAAGTCGAGGGCATTAGCAGTGAATAATTGAACTGATGTCTAGCACATCCGACCTGGGAAGGCAGCGCTTAGCTCGCCCATAAGGGTCTTCAGATTGAACRCCAATGATGCTTTTTTGTA	TTGTCAATCTAAGAAAGGTAGAGAGACCATTGGACACAATGGAGGGTCAAGTCGAGGGCATTAGCAGTGAATAATTGAACTGATGTCTAGCACATCCGACCTGGGAAGGCAGCGCTTAGCTCGCCCATAAGGGTCTTCAGATTGAACRCCAATGATGCTTTTTTGTA	TTGTCAATCTAAGAAAGGTAGAGAGACCATTGGACACAATGGAGGGTCAAGTCGAGGGCATTAGCAGTGAATAATTGAACTGATGTCTAGCACATCCGACCTGGGAAGGCAGCGCTTAGCTCGCCCATAAGGGTCTTCAGATTGAACRCCAATGATGCTTTTTTGTA	TTGTCAATCTAAGAAAGGTAGAGAGACCATTGGACACAATGGAGGGTCAAGTCGAGGGCATTAGCAGTGAATAATTGAACTGATGTCTAGCACATCCGACCTGGGAAGGCAGCGCTTAGCTCGCCCATAAGGGTCTTCAGATTGAACRCCAATGATGCTTTTTTGTA	TTGTCAATCTAAGAAAGGTAGAGAGACCATTGGACACAATGGAGGGTCAAGTCGAGGGCATTAGCAGTGAATAATTGAACTGATGTCTAGCACATCCGACCTGGGAAGGCAGCGCTTAGCTCGCCCATAAGGGTCTTCAGATTGAACRCCAATGATGCTTTTTTGTA	TTGTCAATCTAAGAAAGGTAGAGAGACCATTGGACACAATGGAGGGTCAAGTCGAGGGCATTAGCAGTGAATAATTGAACTGATGTCTAGCACATCCGACCTGGGAAGGCAGCGCTTAGCTCGCCCATAAGGGTCTTCAGATTGAACRCCAATGATGCTTTTTTGTA
A08	4879	53571649;53571954;53572025;53572124;53573733;53573758;53574307;53574792;53575037;53575230;53575364;53575435;53575512;53575586;53575751;53575781;53575924;53575977;53576135;53576245;53576528	ATGTTGAACACGCGTCTAAGA	ATGTTGAACACGCGTCTAAGA	ATGTTGAACACGCGTCTAAGA	ATGTTGAACACGCGTCTAAGA	ATGTTGAACACGCGTCTAAGA	ATGTTGAACACGCGTCTAAGA	ATGTTGAACACGCGTCTAAGA
A08	55483	54365427;54365617;54366154;54366250;54366757;54366836;54367881;54367916;54368427;54368969;54369448;54369544;54369681;54369707;54369876;54370463;54370497;54370657;54370694;54370718;54370876;54371219;54371886;54371966;54372079;54372137;54372209;54372277;54372841;54372889;54373416;54373556;54373627;54373720;54374009;54374385;54374397;54374723;54374935;54375183;54375448;54375487;54375900;54376034;543…	ATGTAGCATGTGTTCTGGTACGGTTCTTAGATAGCTGGGTGCGACCTTAGAGGCTTCTAGGGGATATTCACTACGCATCAGATTAAACATTGCGCAGCTCGTTCCGCTTAACCCCTCACTCATCCGCAACCAGCGCAATAGTATTAGAACGACAATTGTAATGACAGGAGGAGTAGACCTAGCAGTGGCA	ATGTAGCATGTGTTCTGGTACGGTTCTTAGATAGCTGGGTGCGACCTTAGAGGCTTCTAGGGGATATTCACTACGCATCAGATTAAACATTGCGCAGCTCGTTCCGCTTAACCCCTCACTCATCCGCAACCAGCGCAATAGTATTAGAACGACAATTGTAATGACAGGAGGAGTAGACCTAGCAGTGGCA	ATGTAGCATGTGTTCTGGTACGGTTCTTAGATAGCTGGGTGCGACCTTAGAGGCTTCTAGGGGATATTCACTACGCATCAGATTAAACATTGCGCAGCTCGTTCCGCTTAACCCCTCACTCATCCGCAACCAGCGCAATAGTATTAGAACGACAATTGTAATGACAGGAGGAGTAGACCTAGCAGTGGCA	ATGTAGCATGTGTTCTGGTACGGTTCTTAGATAGCTGGGTGCGACCTTAGAGGCTTCTAGGGGATATTCACTACGCATCAGATTAAACATTGCGCAGCTCGTTCCGCTTAACCCCTCACTCATCCGCAACCAGCGCAATAGTATTAGAACGACAATTGTAATGACAGGAGGAGTAGACCTAGCAGTGGCA	ATGTAGCATGTGTTCTGGTACGGTTCTTAGATAGCTGGGTGCGACCTTAGAGGCTTCTAGGGGATATTCACTACGCATCAGATTAAACATTGCGCAGCTCGTTCCGCTTAACCCCTCACTCATCCGCAACCAGCGCAATAGTATTAGAACGACAATTGTAATGACAGGAGGAGTAGACCTAGCAGTGGCA	ATGTAGCATGTGTTCTGGTACGGTTCTTAGATAGCTGGGTGCGACCTTAGAGGCTTCTAGGGGATATTCACTACGCATCAGATTAAACATTGCGCAGCTCGTTCCGCTTAACCCCTCACTCATCCGCAACCAGCGCAATAGTATTAGAACGACAATTGTAATGACAGGAGGAGTAGACCTAGCAGTGGCA	ATGTAGCATGTGTTCTGGTACGGTTCTTAGATAGCTGGGTGCGACCTTAGAGGCTTCTAGGGGATATTCACTACGCATCAGATTAAACATTGCGCAGCTCGTTCCGCTTAACCCCTCACTCATCCGCAACCAGCGCAATAGTATTAGAACGACAATTGTAATGACAGGAGGAGTAGACCTAGCAGTGGCA
A08	93	56612958;56613040;56613051	YYR	YYR	YYR	YYR	YYR	YYR	YYR
A08	29980	59163126;59163154;59163275;59163296;59165630;59165816;59165943;59166138;59166786;59167004;59167202;59167389;59167877;59177793;59177856;59177864;59178243;59178506;59178783;59179104;59179150;59179485;59179541;59179921;59180038;59180045;59180122;59180202;59180350;59180510;59180736;59180841;59181537;59181600;59181896;59182071;59182099;59182185;59182187;59182370;59182682;59182923;59182976;59183292;591…	ACACGAGATCGTCYSWMATATCGCTAATACGTTCCACTGTTCTGGTCCGAAAAAGTCAACTAAAGAGACAGAGCTAGGCCGTGGACGAAGATGGTGACTAA	ACACGAGATCGTCYSWMATATCGCTAATACGTTCCACTGTTCTGGTCCGAAAAAGTCAACTAAAGAGACAGAGCTAGGCCGTGGACGAAGATGGTGACTAA	ACACGAGATCGTCYSWMATATCGCTAATACGTTCCACTGTTCTGGTCCGAAAAAGTCAACTAAAGAGACAGAGCTAGGCCGTGGACGAAGATGGTGACTAA	ACACGAGATCGTCYSWMATATCGCTAATACGTTCCACTGTTCTGGTCCGAAAAAGTCAACTAAAGAGACAGAGCTAGGCCGTGGACGAAGATGGTGACTAA	ACACGAGATCGTCYSWMATATCGCTAATACGTTCCACTGTTCTGGTCCGAAAAAGTCAACTAAAGAGACAGAGCTAGGCCGTGGACGAAGATGGTGACTAA	ACACGAGATCGTCYSWMATATCGCTAATACGTTCCACTGTTCTGGTCCGAAAAAGTCAACTAAAGAGACAGAGCTAGGCCGTGGACGAAGATGGTGACTAA	ACACGAGATCGTCYSWMATATCGCTAATACGTTCCACTGTTCTGGTCCGAAAAAGTCAACTAAAGAGACAGAGCTAGGCCGTGGACGAAGATGGTGACTAA
A08	2432	59685991;59686080;59686762;59686841;59686888;59686912;59687021;59687148;59687167;59687384;59687398;59687500;59687547;59687755;59687981;59688016;59688127;59688145;59688218;59688270;59688423	ACAGTTGGCTTCGGACTGCTT	ACAGTTGGCTTCGGACTGCTT	ACAGTTGGCTTCGGACTGCTT	ACAGTTGGCTTCGGACTGCTT	ACAGTTGGCTTCGGACTGCTT	ACAGTTGGCTTCGGACTGCTT	ACAGTTGGCTTCGGACTGCTT
A08	255	66123314;66123467;66123569	YYY	YYY	YYY	YYY	YYY	YYY	YYY
A08	7892	66505866;66507524;66507752;66508022;66508224;66509421;66510816;66511247;66511410;66511977;66512751;66513446;66513576;66513698;66513724;66513758	TGTGAATGCATCACGC	TGTGAATGCATCACGC	TGTGAATGCATCACGC	TGTGAATGCATCACGC	TGTGAATGCATCACGC	TGTGAATGCATCACGC	TGTGAATGCATCACGC
A08	58	68959590;68959635;68959648	YKM	YKM	YKM	YKM	YKM	YKM	YKM
A08	8893	69379474;69379547;69379575;69380064;69380376;69380501;69380559;69381624;69381645;69382283;69382796;69383056;69383790;69383886;69385316;69385432;69385440;69385579;69386740;69387802;69388306;69388367	TGGGGAAGGTATCTCCAACGAC	TGGGGAAGGTATCTCCAACGAC	TGGGGAAGGTATCTCCAACGAC	TGGGGAAGGTATCTCCAACGAC	TGGGGAAGGTATCTCCAACGAC	TGGGGAAGGTATCTCCAACGAC	TGGGGAAGGTATCTCCAACGAC
A08	4497	72805286;72809456;72809783	GCC	GCC	GCC	GCC	GCC	GCC	GCC
A08	88796	74206951;74222062;74228596;74228669;74228755;74281141;74282362;74283374;74284217;74290757;74291138;74292739;74294413;74295747	CAATTACGGACCCT	CAATTACGGACCCT	CAATTACGGACCCT	CAATTACGGACCCT	CAATTACGGACCCT	CAATTACGGACCCT	CAATTACGGACCCT
A08	10085	74372629;74374096;74378593;74379539;74379771;74382342;74382370;74382714	AACTTCCA	AACTTCCA	AACTTCCA	AACTTCCA	AACTTCCA	AACTTCCA	AACTTCCA
A08	17890	74418347;74422544;74423504;74426889;74428560;74431088;74434924;74436237	GCAAATCT	GCAAATCT	GCAAATCT	GCAAATCT	GCAAATCT	GCAAATCT	GCAAATCT
A08	25404	74458370;74459164;74460232;74460894;74461033;74461581;74461620;74462048;74462138;74462186;74463343;74464015;74472990;74474056;74474615;74475426;74475899;74478996;74483757;74483774	GTCACCGTCCACCACCCCCC	GTCACCGTCCACCACCCCCC	GTCACCGTCCACCACCCCCC	GTCACCGTCCACCACCCCCC	GTCACCGTCCACCACCCCCC	GTCACCGTCCACCACCCCCC	GTCACCGTCCACCACCCCCC
A08	4002	74548007;74548589;74552009	CCC	CCC	CCC	CCC	CCC	CCC	CCC
A08	14536	74556454;74557757;74557770;74564053;74565827;74566500;74566516;74567704;74568969;74570647;74570990	CTACGGGCGGC	CTACGGGCGGC	CTACGGGCGGC	CTACGGGCGGC	CTACGGGCGGC	CTACGGGCGGC	CTACGGGCGGC
A08	2915	74584143;74585376;74586154;74587058	GGCC	GGCC	GGCC	GGCC	GGCC	GGCC	GGCC
A08	35454	74590575;74590728;74593819;74599777;74606244;74617235;74621509;74622627;74622736;74626029	CCTGCGGGCG	CCTGCGGGCG	CCTGCGGGCG	CCTGCGGGCG	CCTGCGGGCG	CCTGCGGGCG	CCTGCGGGCG
A08	2965	74919526;74920698;74922491	GGG	GGG	GGG	GGG	GGG	GGG	GGG
A08	22319	74928621;74935372;74941271;74941557;74950940	CCACG	CCACG	CCACG	CCACG	CCACG	CCACG	CCACG
A08	19425	75030962;75031775;75033148;75034900;75035985;75042083;75042902;75043961;75049706;75050387	TTGGGAATAG	TTGGGAATAG	TTGGGAATAG	TTGGGAATAG	TTGGGAATAG	TTGGGAATAG	TTGGGAATAG
A08	11316	75079433;75085910;75090268;75090749	AGCA	AGCA	AGCA	AGCA	AGCA	AGCA	AGCA
A08	12890	75121797;75125759;75126997;75130227;75130532;75130570;75132012;75133393;75133763;75134687	CCTAGACAGA	CCTAGACAGA	CCTAGACAGA	CCTAGACAGA	CCTAGACAGA	CCTAGACAGA	CCTAGACAGA
A08	155963	75211165;75214078;75214328;75215588;75218987;75219430;75219456;75219653;75220264;75316586;75322374;75323538;75324545;75328495;75331063;75331287;75340112;75340174;75340419;75342279;75345538;75347899;75356642;75359603;75362943;75365368;75366814;75367128	CCGCGGACCCGGCAGGCCGCTGTCGCGT	CCGCGGACCCGGCAGGCCGCTGTCGCGT	CCGCGGACCCGGCAGGCCGCTGTCGCGT	CCGCGGACCCGGCAGGCCGCTGTCGCGT	CCGCGGACCCGGCAGGCCGCTGTCGCGT	CCGCGGACCCGGCAGGCCGCTGTCGCGT	CCGCGGACCCGGCAGGCCGCTGTCGCGT
A08	24217	75411723;75413601;75415884;75415944;75417959;75419237;75419258;75428244;75428982;75429603;75429692;75433103;75435940	TGACAGTCAGATT	TGACAGTCAGATT	TGACAGTCAGATT	TGACAGTCAGATT	TGACAGTCAGATT	TGACAGTCAGATT	TGACAGTCAGATT
A08	16414	75533947;75535016;75541614;75546161;75547491;75548705;75549648;75550361	AAGGTCAG	AAGGTCAG	AAGGTCAG	AAGGTCAG	AAGGTCAG	AAGGTCAG	AAGGTCAG
A08	36561	75555851;75564129;75571562;75573276;75573830;75578717;75579124;75581932;75584345;75587155;75587350;75590473;75592412	ATGTCCTACGCGG	ATGTCCTACGCGG	ATGTCCTACGCGG	ATGTCCTACGCGG	ATGTCCTACGCGG	ATGTCCTACGCGG	ATGTCCTACGCGG
A08	45573	75605388;75605917;75606621;75611171;75627516;75628188;75628667;75628867;75634214;75637693;75639711;75640396;75641764;75644928;75645956;75649661;75650961	GCCCTCGCCGGGGACCA	GCCCTCGCCGGGGACCA	GCCCTCGCCGGGGACCA	GCCCTCGCCGGGGACCA	GCCCTCGCCGGGGACCA	GCCCTCGCCGGGGACCA	GCCCTCGCCGGGGACCA
A08	28574	75654472;75656923;75657434;75657601;75670630;75671190;75673255;75676667;75677086;75680628;75682898;75683046	CCCGCCTTGCGC	CCCGCCTTGCGC	CCCGCCTTGCGC	CCCGCCTTGCGC	CCCGCCTTGCGC	CCCGCCTTGCGC	CCCGCCTTGCGC
A08	691	75817949;75818145;75818391;75818640	TAAA	TAAA	TAAA	TAAA	TAAA	TAAA	TAAA
A08	20509	75877122;75878647;75879557;75881323;75881812;75881967;75886744;75889059;75889082;75889650;75892350;75893331;75897631	GGGAGGCGCGGGC	GGGAGGCGCGGGC	GGGAGGCGCGGGC	GGGAGGCGCGGGC	GGGAGGCGCGGGC	GGGAGGCGCGGGC	GGGAGGCGCGGGC
A08	10214	75903867;75907661;75914081	GAC	GAC	GAC	GAC	GAC	GAC	GAC
A08	24749	75933934;75935008;75940453;75943503;75943990;75944748;75947680;75947686;75948037;75948039;75948123;75949355;75949367;75949553;75949768;75949882;75952492;75952736;75954169;75956713;75957392;75957998;75958683	GATCTTGCGCCAATGATGGGAAC	GATCTTGCGCCAATGATGGGAAC	GATCTTGCGCCAATGATGGGAAC	GATCTTGCGCCAATGATGGGAAC	GATCTTGCGCCAATGATGGGAAC	GATCTTGCGCCAATGATGGGAAC	GATCTTGCGCCAATGATGGGAAC
A08	1351	75970920;75971552;75972271	CTA	CTA	CTA	CTA	CTA	CTA	CTA
A08	4949	76081144;76081424;76086093	GTG	GTG	GTG	GTG	GTG	GTG	GTG
A08	3082	76124331;76124339;76124814;76124976;76125109;76125119;76125131;76125180;76125192;76125229;76125546;76125550;76125665;76125860;76125937;76125951;76125998;76126128;76127402;76127413	WRKYRYGYWYYYYSRYSRYW	WRKYRYGYWYYYYSRYSRYW	WRKYRYGYWYYYYSRYSRYW	WRKYRYGYWYYYYSRYSRYW	WRKYRYGYWYYYYSRYSRYW	WRKYRYGYWYYYYSRYSRYW	WRKYRYGYWYYYYSRYSRYW
A08	8630	76128071;76128303;76130059;76130083;76130211;76130235;76130334;76132084;76132530;76132642;76133973;76134579;76134892;76135876;76135894;76136701	AGGRGATACAGGCATC	AGGRGATACAGGCATC	AGGRGATACAGGCATC	AGGRGATACAGGCATC	AGGRGATACAGGCATC	AGGRGATACAGGCATC	AGGRGATACAGGCATC
A08	352	76194135;76194388;76194487	RYM	RYM	RYM	RYM	RYM	RYM	RYM
A08	41784	76207873;76209133;76209869;76214628;76216327;76222761;76233183;76234218;76244655;76246161;76249657	CGCGGACAGCG	CGCGGACAGCG	CGCGGACAGCG	CGCGGACAGCG	CGCGGACAGCG	CGCGGACAGCG	CGCGGACAGCG
A08	62743	76285909;76286039;76286215;76289526;76291478;76297722;76303843;76305108;76305996;76306056;76308804;76311638;76312110;76313571;76315179;76319439;76319569;76320270;76320913;76345800;76348652	CTTCTCTCCCAAAGGAAGCGC	CTTCTCTCCCAAAGGAAGCGC	CTTCTCTCCCAAAGGAAGCGC	CTTCTCTCCCAAAGGAAGCGC	CTTCTCTCCCAAAGGAAGCGC	CTTCTCTCCCAAAGGAAGCGC	CTTCTCTCCCAAAGGAAGCGC
A08	10106	76373523;76374463;76379436;76380587;76381018;76381061;76382216;76383548;76383629	CCCTGCCGA	CCCTGCCGA	CCCTGCCGA	CCCTGCCGA	CCCTGCCGA	CCCTGCCGA	CCCTGCCGA
A08	1561	76557901;76559430;76559462	CTG	CTG	CTG	CTG	CTG	CTG	CTG
A08	9121	76564001;76569653;76571432;76573122	TCGT	TCGT	TCGT	TCGT	TCGT	TCGT	TCGT
A08	5664	76617929;76618162;76621422;76623511;76623593	GGTCA	GGTCA	GGTCA	GGTCA	GGTCA	GGTCA	GGTCA
A08	12783	76809210;76812777;76812925;76821993	TCCG	TCCG	TCCG	TCCG	TCCG	TCCG	TCCG
A08	47746	76843764;76861071;76861252;76862499;76865747;76866145;76873437;76885889;76886966;76887529;76891510	CAGCTAGCCCC	CAGCTAGCCCC	CAGCTAGCCCC	CAGCTAGCCCC	CAGCTAGCCCC	CAGCTAGCCCC	CAGCTAGCCCC
A08	53634	76898936;76904987;76905031;76907211;76911644;76913978;76919861;76922285;76925313;76933351;76942141;76946495;76947325;76952570	ACCGCGCCGCGTGC	ACCGCGCCGCGTGC	ACCGCGCCGCGTGC	ACCGCGCCGCGTGC	ACCGCGCCGCGTGC	ACCGCGCCGCGTGC	ACCGCGCCGCGTGC
A08	6250	76957644;76961020;76963733;76963894	CACC	CACC	CACC	CACC	CACC	CACC	CACC
A08	94840	76986952;76987292;76987726;76991940;76992871;76996660;76996684;76998226;77000888;77001027;77002461;77008346;77009378;77013498;77013983;77014993;77018032;77018189;77018637;77020610;77022093;77025626;77025852;77031137;77043553;77044837;77045983;77046163;77050113;77050779;77051691;77056157;77057617;77057618;77058505;77059860;77068230;77070627;77072913;77073387;77074840;77074938;77076465;77081792	GGACCCGAGCGCCGGGCTGTCGCCGCCCCTGGTGTCGGAGGCGG	GGACCCGAGCGCCGGGCTGTCGCCGCCCCTGGTGTCGGAGGCGG	GGACCCGAGCGCCGGGCTGTCGCCGCCCCTGGTGTCGGAGGCGG	GGACCCGAGCGCCGGGCTGTCGCCGCCCCTGGTGTCGGAGGCGG	GGACCCGAGCGCCGGGCTGTCGCCGCCCCTGGTGTCGGAGGCGG	GGACCCGAGCGCCGGGCTGTCGCCGCCCCTGGTGTCGGAGGCGG	GGACCCGAGCGCCGGGCTGTCGCCGCCCCTGGTGTCGGAGGCGG
A08	48460	77100833;77102051;77103876;77104132;77108490;77118093;77119321;77126234;77130666;77136687;77138636;77149293	CCGACCGTACTG	CCGACCGTACTG	CCGACCGTACTG	CCGACCGTACTG	CCGACCGTACTG	CCGACCGTACTG	CCGACCGTACTG
A08	2167	77267665;77268082;77269832	CAC	CAC	CAC	CAC	CAC	CAC	CAC
A08	8692	77294313;77295087;77297105;77298207;77298918;77299512;77299515;77300317;77300371;77301511;77301512;77303005	AGTCCTTGTCGG	AGTCCTTGTCGG	AGTCCTTGTCGG	AGTCCTTGTCGG	AGTCCTTGTCGG	AGTCCTTGTCGG	AGTCCTTGTCGG
A08	1654	77510272;77510384;77510691;77511437;77511926	CGGTA	CGGTA	CGGTA	CGGTA	CGGTA	CGGTA	CGGTA
A08	9938	79573775;79573878;79574195;79575147;79575587;79575764;79575933;79575960;79576139;79576263;79576266;79577229;79577540;79577584;79577699;79578137;79578148;79578628;79580079;79580165;79580184;79580268;79580682;79581074;79581110;79581606;79581882;79582058;79582885;79582994;79583713	CGAAATGATATACAATTCATTATTAGCCCCC	CGAAATGATATACAATTCATTATTAGCCCCC	CGAAATGATATACAATTCATTATTAGCCCCC	CGAAATGATATACAATTCATTATTAGCCCCC	CGAAATGATATACAATTCATTATTAGCCCCC	CGAAATGATATACAATTCATTATTAGCCCCC	CGAAATGATATACAATTCATTATTAGCCCCC
A08	28516	80076190;80079581;80080791;80081575;80081973;80083460;80084059;80084495;80084496;80085249;80085354;80086551;80087340;80087911;80088566;80088652;80088688;80089276;80089665;80089878;80090015;80090043;80090849;80091268;80092536;80092857;80093218;80094549;80094657;80095038;80095163;80095376;80095659;80095882;80096255;80096533;80096791;80097236;80099204;80099891;80100042;80100190;80100948;80102828;801…	GCCGAAGTCTGTTAAATACCCTAAGATGTAACCATATTCTTTTAAATGAC	GCCGAAGTCTGTTAAATACCCTAAGATGTAACCATATTCTTTTAAATGAC	GCCGAAGTCTGTTAAATACCCTAAGATGTAACCATATTCTTTTAAATGAC	GCCGAAGTCTGTTAAATACCCTAAGATGTAACCATATTCTTTTAAATGAC	GCCGAAGTCTGTTAAATACCCTAAGATGTAACCATATTCTTTTAAATGAC	GCCGAAGTCTGTTAAATACCCTAAGATGTAACCATATTCTTTTAAATGAC	GCCGAAGTCTGTTAAATACCCTAAGATGTAACCATATTCTTTTAAATGAC
A08	13823	80133521;80133762;80136246;80136356;80136461;80137402;80137970;80138076;80139579;80140889;80141406;80145657;80145731;80147344	TATGCGTAAACTGC	TATGCGTAAACTGC	TATGCGTAAACTGC	TATGCGTAAACTGC	TATGCGTAAACTGC	TATGCGTAAACTGC	TATGCGTAAACTGC
A08	8260	80893627;80893878;80893881;80894002;80894053;80894304;80894378;80894384;80894427;80894665;80894968;80894972;80897423;80897626;80898379;80899623;80899836;80900491;80900747;80901030;80901594;80901887	TCAATTCCTTTGACTCGCATTG	TCAATTCCTTTGACTCGCATTG	TCAATTCCTTTGACTCGCATTG	TCAATTCCTTTGACTCGCATTG	TCAATTCCTTTGACTCGCATTG	TCAATTCCTTTGACTCGCATTG	TCAATTCCTTTGACTCGCATTG
A08	40786	81540388;81540542;81540604;81540638;81540865;81540891;81541126;81542643;81543866;81543971;81544733;81549397;81549882;81550642;81552664;81553400;81554601;81554864;81554906;81555286;81555425;81555448;81555594;81555723;81556275;81556425;81556644;81556741;81556876;81556953;81557054;81557306;81558608;81558753;81559975;81560433;81560577;81560740;81561006;81561008;81561118;81561871;81562044;81562291;815…	CTGCTAAATGTAGAGTAGCAATATTAAATAAAAAAAAACGATATACAATTACACATAAAACTTATGCTTTTTCTAGGACGAGTTAG	CTGCTAAATGTAGAGTAGCAATATTAAATAAAAAAAAACGATATACAATTACACATAAAACTTATGCTTTTTCTAGGACGAGTTAG	CTGCTAAATGTAGAGTAGCAATATTAAATAAAAAAAAACGATATACAATTACACATAAAACTTATGCTTTTTCTAGGACGAGTTAG	CTGCTAAATGTAGAGTAGCAATATTAAATAAAAAAAAACGATATACAATTACACATAAAACTTATGCTTTTTCTAGGACGAGTTAG	CTGCTAAATGTAGAGTAGCAATATTAAATAAAAAAAAACGATATACAATTACACATAAAACTTATGCTTTTTCTAGGACGAGTTAG	CTGCTAAATGTAGAGTAGCAATATTAAATAAAAAAAAACGATATACAATTACACATAAAACTTATGCTTTTTCTAGGACGAGTTAG	CTGCTAAATGTAGAGTAGCAATATTAAATAAAAAAAAACGATATACAATTACACATAAAACTTATGCTTTTTCTAGGACGAGTTAG
A08	2729	82063674;82065014;82065131;82065515;82066341;82066403	TTAACG	TTAACG	TTAACG	TTAACG	TTAACG	TTAACG	TTAACG
A08	631	82069875;82069890;82070350;82070506	TCCG	TCCG	TCCG	TCCG	TCCG	TCCG	TCCG
A08	201	82121740;82121757;82121875;82121941	YRYY	YRYY	YRYY	YRYY	YRYY	YRYY	YRYY
A08	1112	82169505;82169517;82169766;82170082;82170437;82170617	CGGCTG	CGGCTG	CGGCTG	CGGCTG	CGGCTG	CGGCTG	CGGCTG
A08	27491	82229983;82234434;82234544;82235013;82235786;82237454;82238305;82239980;82241916;82242514;82244037;82245680;82246837;82248816;82252291;82254228;82257474	AAAGTTGATGCAATGTA	AAAGTTGATGCAATGTA	AAAGTTGATGCAATGTA	AAAGTTGATGCAATGTA	AAAGTTGATGCAATGTA	AAAGTTGATGCAATGTA	AAAGTTGATGCAATGTA
A08	3635	83461576;83461663;83465211	GTC	GTC	GTC	GTC	GTC	GTC	GTC
A08	917	83728247;83728364;83728472;83728583;83728599;83729113;83729164	TCACAGA	TCACAGA	TCACAGA	TCACAGA	TCACAGA	TCACAGA	TCACAGA
A08	23065	83731589;83731723;83731836;83732030;83732086;83732093;83732473;83732603;83732795;83732954;83733106;83733393;83733630;83733693;83733786;83733966;83733972;83734214;83734311;83734639;83734707;83735148;83735152;83736183;83736197;83736211;83736424;83736663;83737310;83737445;83738594;83738630;83738648;83739312;83741662;83743824;83743859;83744457;83747712;83747843;83748167;83750417;83751764;83751777;837…	CCGTGGACTGGGTAAGAGAACATACTCTCGCATCGTATAATCGGTGCAA	CCGTGGACTGGGTAAGAGAACATACTCTCGCATCGTATAATCGGTGCAA	CCGTGGACTGGGTAAGAGAACATACTCTCGCATCGTATAATCGGTGCAA	CCGTGGACTGGGTAAGAGAACATACTCTCGCATCGTATAATCGGTGCAA	CCGTGGACTGGGTAAGAGAACATACTCTCGCATCGTATAATCGGTGCAA	CCGTGGACTGGGTAAGAGAACATACTCTCGCATCGTATAATCGGTGCAA	CCGTGGACTGGGTAAGAGAACATACTCTCGCATCGTATAATCGGTGCAA
A08	10213	4713869;4714040;4714272;4714570;4714963;4715530;4715752;4716015;4716522;4716696;4716788;4717274;4717547;4719068;4719460;4719809;4719834;4719944;4720014;4720538;4720726;4721401;4722223;4722258;4722447;4722569;4722984;4724082	CCACAAGGCGACCCTAGCGGACACAAGT	CCACAAGGCGACCCTAGCGGACACAAGT	CCACAAGGCGACCCTAGCGGACACAAGT	CCACAAGGCGACCCTAGCGGACACAAGT	CCACAAGGCGACCCTAGCGGACACAAGT	CCACAAGGCGACCCTAGCGGACACAAGT	CCACAAGGCGACCCTAGCGGACACAAGT
A08	410	6810548;6810669;6810958	RRY	RRY	RRY	RRY	RRY	RRY	RRY
A08	689	14912689;14912770;14912965;14912998;14913052;14913355;14913378	WYMYRYW	WYMYRYW	WYMYRYW	WYMYRYW	WYMYRYW	WYMYRYW	WYMYRYW
A08	257	14919462;14919484;14919705;14919719	MRKK	MRKK	MRKK	MRKK	MRKK	MRKK	MRKK
A08	309	17493981;17494290	SR	SR	SR	SR	SR	SR	SR
A08	10604	36799814;36799917;36800019;36800036;36800225;36800226;36800356;36800389;36800617;36800675;36800969;36801605;36801718;36802283;36802333;36802401;36802560;36802591;36802801;36802823;36802844;36803071;36803248;36803473;36804085;36804476;36804725;36804732;36805093;36805367;36806110;36806583;36808232;36808257;36808266;36810418	AGTCAAGTCCCAATAAGTCATCTCGATTGGCCYRWA	AGTCAAGTCCCAATAAGTCATCTCGATTGGCCYRWA	AGTCAAGTCCCAATAAGTCATCTCGATTGGCCYRWA	AGTCAAGTCCCAATAAGTCATCTCGATTGGCCYRWA	AGTCAAGTCCCAATAAGTCATCTCGATTGGCCYRWA	AGTCAAGTCCCAATAAGTCATCTCGATTGGCCYRWA	AGTCAAGTCCCAATAAGTCATCTCGATTGGCCYRWA
A08	6514	38921677;38921889;38921957;38922529;38922563;38922642;38923423;38923430;38924001;38926220;38926237;38926387;38926390;38926463;38927007;38927799;38927881;38927983;38928005;38928191	ATCTAGATGTTTATAGATCC	ATCTAGATGTTTATAGATCC	ATCTAGATGTTTATAGATCC	ATCTAGATGTTTATAGATCC	ATCTAGATGTTTATAGATCC	ATCTAGATGTTTATAGATCC	ATCTAGATGTTTATAGATCC
A08	7486	38935012;38935362;38935381;38935887;38936910;38938127;38938296;38938633;38938694;38938918;38939223;38939559;38939858;38939912;38940145;38940305;38940404;38940561;38940673;38940796;38940844;38940866;38940952;38941848;38941859;38941980;38942009;38942360;38942498	TCTTCGAGGAGTAAGCCCCGCCGATACAA	TCTTCGAGGAGTAAGCCCCGCCGATACAA	TCTTCGAGGAGTAAGCCCCGCCGATACAA	TCTTCGAGGAGTAAGCCCCGCCGATACAA	TCTTCGAGGAGTAAGCCCCGCCGATACAA	TCTTCGAGGAGTAAGCCCCGCCGATACAA	TCTTCGAGGAGTAAGCCCCGCCGATACAA
A08	43055	40360482;40360544;40360611;40360747;40360849;40361356;40361418;40361599;40361720;40362683;40364605;40364668;40364925;40365018;40365393;40366423;40366596;40366624;40400007;40400030;40400288;40401206;40402019;40402579;40403492;40403537	CTTAATGACATCAGTTCATAGTACTG	CTTAATGACATCAGTTCATAGTACTG	CTTAATGACATCAGTTCATAGTACTG	CTTAATGACATCAGTTCATAGTACTG	CTTAATGACATCAGTTCATAGTACTG	CTTAATGACATCAGTTCATAGTACTG	CTTAATGACATCAGTTCATAGTACTG
A08	3490	41454685;41455012;41455083;41455214;41455546;41455633;41455831;41456136;41456361;41456855;41457083;41457436;41457669;41457722;41457781;41457882;41458124;41458175	GCTTAAGCAACTTTTAAG	GCTTAAGCAACTTTTAAG	GCTTAAGCAACTTTTAAG	GCTTAAGCAACTTTTAAG	GCTTAAGCAACTTTTAAG	GCTTAAGCAACTTTTAAG	GCTTAAGCAACTTTTAAG
A08	159632	41507785;41508201;41508212;41509097;41509278;41510823;41511008;41512530;41513023;41513322;41513397;41638122;41638138;41638270;41638634;41638654;41639621;41639985;41640390;41640417;41640768;41641021;41641255;41641318;41641844;41642174;41642209;41642689;41642888;41643333;41643452;41643579;41643784;41644468;41644778;41644860;41645572;41645845;41646712;41647407;41647629;41647663;41648098;41648280;416…	TCACGGCACCACGAGTGTACCCTGGATCGCTTATTCTCACCATCTTTAAGCCAACAATTCCGCTGCGTGGTCAATTTAGTATGACCTTATAATATA	TCACGGCACCACGAGTGTACCCTGGATCGCTTATTCTCACCATCTTTAAGCCAACAATTCCGCTGCGTGGTCAATTTAGTATGACCTTATAATATA	TCACGGCACCACGAGTGTACCCTGGATCGCTTATTCTCACCATCTTTAAGCCAACAATTCCGCTGCGTGGTCAATTTAGTATGACCTTATAATATA	TCACGGCACCACGAGTGTACCCTGGATCGCTTATTCTCACCATCTTTAAGCCAACAATTCCGCTGCGTGGTCAATTTAGTATGACCTTATAATATA	TCACGGCACCACGAGTGTACCCTGGATCGCTTATTCTCACCATCTTTAAGCCAACAATTCCGCTGCGTGGTCAATTTAGTATGACCTTATAATATA	TCACGGCACCACGAGTGTACCCTGGATCGCTTATTCTCACCATCTTTAAGCCAACAATTCCGCTGCGTGGTCAATTTAGTATGACCTTATAATATA	TCACGGCACCACGAGTGTACCCTGGATCGCTTATTCTCACCATCTTTAAGCCAACAATTCCGCTGCGTGGTCAATTTAGTATGACCTTATAATATA
A08	567	46443575;46444072;46444142	KRY	KRY	KRY	KRY	KRY	KRY	KRY
A08	9578	47320786;47320927;47321080;47321559;47322719;47322832;47323010;47323164;47323324;47323433;47323637;47323665;47324044;47324309;47324353;47324653;47324954;47325174;47325663;47325724;47325786;47326039;47326286;47326564;47326879;47327248;47327662;47327958;47328123;47328295;47328822;47329452;47329703;47330364	ACTTCACCCGCACAATTGACCGTCCCAATGCTTA	ACTTCACCCGCACAATTGACCGTCCCAATGCTTA	ACTTCACCCGCACAATTGACCGTCCCAATGCTTA	ACTTCACCCGCACAATTGACCGTCCCAATGCTTA	ACTTCACCCGCACAATTGACCGTCCCAATGCTTA	ACTTCACCCGCACAATTGACCGTCCCAATGCTTA	ACTTCACCCGCACAATTGACCGTCCCAATGCTTA
A08	2568	47381323;47381657;47381912;47381948;47382120;47382324;47382444;47382484;47382542;47383111;47383684;47383891	TGTAATAACCCT	TGTAATAACCCT	TGTAATAACCCT	TGTAATAACCCT	TGTAATAACCCT	TGTAATAACCCT	TGTAATAACCCT
A08	2709	48080585;48081217;48081267;48081291;48081904;48081909;48082358;48082399;48082503;48082667;48083069;48083294	TACAATTAGCCA	TACAATTAGCCA	TACAATTAGCCA	TACAATTAGCCA	TACAATTAGCCA	TACAATTAGCCA	TACAATTAGCCA
A08	82556	48212159;48212550;48212636;48212932;48212964;48287352;48287503;48287532;48287826;48288225;48288380;48288396;48288546;48288718;48288946;48289125;48289201;48289662;48289786;48289838;48290011;48290046;48290051;48290160;48290377;48290378;48290560;48290596;48291125;48291229;48291491;48291652;48291863;48292203;48292245;48292572;48292907;48293297;48293439;48294265;48294295;48294715	GCGGGATCGTTCTCCACCAACAATAGGTAGTCAGAAAGTGCA	GCGGGATCGTTCTCCACCAACAATAGGTAGTCAGAAAGTGCA	GCGGGATCGTTCTCCACCAACAATAGGTAGTCAGAAAGTGCA	GCGGGATCGTTCTCCACCAACAATAGGTAGTCAGAAAGTGCA	GCGGGATCGTTCTCCACCAACAATAGGTAGTCAGAAAGTGCA	GCGGGATCGTTCTCCACCAACAATAGGTAGTCAGAAAGTGCA	GCGGGATCGTTCTCCACCAACAATAGGTAGTCAGAAAGTGCA
A08	48848	48840037;48840483;48840495;48841047;48841369;48841732;48842066;48842779;48842811;48843452;48843603;48844110;48844243;48844506;48844540;48844972;48844997;48846924;48847489;48847562;48847963;48848037;48848274;48850115;48850156;48850248;48850528;48850559;48851502;48851663;48852118;48852229;48852236;48852453;48853473;48853503;48853699;48853842;48853939;48854639;48854690;48855191;48855213;48855214;488…	CRYCAACTCGCATAGTGAATTCATGTTAAGGATGGCTCATCAAAGTTCAACATCGACTATTTGTAATCTTAGAGGTCCCTTTCATGCGAGCGCCCTTATGATCCCCACTCGCCAAAAACTTTGAAAAATTCAAGCAGAGCAATGGACGTTTGATCGTCCGAGGGTCCGCAGA	CRYCAACTCGCATAGTGAATTCATGTTAAGGATGGCTCATCAAAGTTCAACATCGACTATTTGTAATCTTAGAGGTCCCTTTCATGCGAGCGCCCTTATGATCCCCACTCGCCAAAAACTTTGAAAAATTCAAGCAGAGCAATGGACGTTTGATCGTCCGAGGGTCCGCAGA	CRYCAACTCGCATAGTGAATTCATGTTAAGGATGGCTCATCAAAGTTCAACATCGACTATTTGTAATCTTAGAGGTCCCTTTCATGCGAGCGCCCTTATGATCCCCACTCGCCAAAAACTTTGAAAAATTCAAGCAGAGCAATGGACGTTTGATCGTCCGAGGGTCCGCAGA	CRYCAACTCGCATAGTGAATTCATGTTAAGGATGGCTCATCAAAGTTCAACATCGACTATTTGTAATCTTAGAGGTCCCTTTCATGCGAGCGCCCTTATGATCCCCACTCGCCAAAAACTTTGAAAAATTCAAGCAGAGCAATGGACGTTTGATCGTCCGAGGGTCCGCAGA	CRYCAACTCGCATAGTGAATTCATGTTAAGGATGGCTCATCAAAGTTCAACATCGACTATTTGTAATCTTAGAGGTCCCTTTCATGCGAGCGCCCTTATGATCCCCACTCGCCAAAAACTTTGAAAAATTCAAGCAGAGCAATGGACGTTTGATCGTCCGAGGGTCCGCAGA	CRYCAACTCGCATAGTGAATTCATGTTAAGGATGGCTCATCAAAGTTCAACATCGACTATTTGTAATCTTAGAGGTCCCTTTCATGCGAGCGCCCTTATGATCCCCACTCGCCAAAAACTTTGAAAAATTCAAGCAGAGCAATGGACGTTTGATCGTCCGAGGGTCCGCAGA	CRYCAACTCGCATAGTGAATTCATGTTAAGGATGGCTCATCAAAGTTCAACATCGACTATTTGTAATCTTAGAGGTCCCTTTCATGCGAGCGCCCTTATGATCCCCACTCGCCAAAAACTTTGAAAAATTCAAGCAGAGCAATGGACGTTTGATCGTCCGAGGGTCCGCAGA
A08	1153	49987179;49987229;49987233;49987415;49987644;49987945;49988027;49988118;49988226;49988332	ATAACAACGA	ATAACAACGA	ATAACAACGA	ATAACAACGA	ATAACAACGA	ATAACAACGA	ATAACAACGA
A08	14439	50458713;50458788;50459285;50460567;50460703;50461069;50461538;50461644;50462867;50462971;50463114;50463134;50463234;50463243;50463358;50463371;50463564;50463582;50463680;50463971;50464199;50464258;50464367;50464705;50464759;50464892;50465047;50465058;50467212;50468523;50468655;50468735;50469023;50469067;50469128;50469621;50469781;50470186;50470704;50470732;50470977;50471194;50471552;50472323;504…	AGTGATTTTCGTATCTGGTGTTGTCCCTATGAAACGAGGCCGAATTA	AGTGATTTTCGTATCTGGTGTTGTCCCTATGAAACGAGGCCGAATTA	AGTGATTTTCGTATCTGGTGTTGTCCCTATGAAACGAGGCCGAATTA	AGTGATTTTCGTATCTGGTGTTGTCCCTATGAAACGAGGCCGAATTA	AGTGATTTTCGTATCTGGTGTTGTCCCTATGAAACGAGGCCGAATTA	AGTGATTTTCGTATCTGGTGTTGTCCCTATGAAACGAGGCCGAATTA	AGTGATTTTCGTATCTGGTGTTGTCCCTATGAAACGAGGCCGAATTA
A09	7170	65826941;65826994;65827184;65827220;65827277;65827288;65827312;65827494;65827542;65827663;65827909;65827944;65828294;65828422;65828551;65828706;65828725;65828731;65828823;65829019;65829196;65829422;65829631;65829733;65830000;65830052;65830251;65830457;65830636;65830910;65830949;65830951;65831209;65831272;65831327;65831343;65831428;65831498;65831516;65831572;65831724;65831928;65831945;65832435;658…	TCCCTGTTCGGAGGCATAGCTCCGCAGGGGCCACCCCCAGCTTCAGTCGCTAATTCA	TCCCTGTTCGGAGGCATAGCTCCGCAGGGGCCACCCCCAGCTTCAGTCGCTAATTCA	TCCCTGTTCGGAGGCATAGCTCCGCAGGGGCCACCCCCAGCTTCAGTCGCTAATTCA	TCCCTGTTCGGAGGCATAGCTCCGCAGGGGCCACCCCCAGCTTCAGTCGCTAATTCA	TCCCTGTTCGGAGGCATAGCTCCGCAGGGGCCACCCCCAGCTTCAGTCGCTAATTCA	TCCCTGTTCGGAGGCATAGCTCCGCAGGGGCCACCCCCAGCTTCAGTCGCTAATTCA	TCCCTGTTCGGAGGCATAGCTCCGCAGGGGCCACCCCCAGCTTCAGTCGCTAATTCA
A09	334	10757086;10757420	KM	KM	KM	KM	KM	KM	KM
A09	524	11285430;11285459;11285460;11285674;11285734;11285818;11285830;11285833;11285954	KRRYRRWYY	KRRYRRWYY	KRRYRRWYY	KRRYRRWYY	KRRYRRWYY	KRRYRRWYY	KRRYRRWYY
A09	56	14223185;14223241	RY	RY	RY	RY	RY	RY	RY
A09	4514	31381886;31386079;31386400	YYR	YYR	YYR	YYR	YYR	YYR	YYR
A09	116	41561291;41561294;41561407	RKY	RKY	RKY	RKY	RKY	RKY	RKY
A09	689	50493142;50493164;50493831	WYW	WYW	WYW	WYW	WYW	WYW	WYW
A09	1809	51095842;51095848;51096014;51096123;51096406;51096435;51096724;51096776;51096889;51097568;51097651	RRRWRYYKGYY	RRRWRYYKGYY	RRRWRYYKGYY	RRRWRYYKGYY	RRRWRYYKGYY	RRRWRYYKGYY	RRRWRYYKGYY
A09	3028	60640228;60640266;60640594;60641052;60641504;60641630;60641687;60642357;60642450;60642488;60643152;60643256	TTTTAGAATATT	TTTTAGAATATT	TTTTAGAATATT	TTTTAGAATATT	TTTTAGAATATT	TTTTAGAATATT	TTTTAGAATATT
A09	6089	60645044;60645100;60645513;60647907;60648527;60648842;60651133	TGCGGCA	TGCGGCA	TGCGGCA	TGCGGCA	TGCGGCA	TGCGGCA	TGCGGCA
A09	211	60704455;60704638;60704666	TGC	TGC	TGC	TGC	TGC	TGC	TGC
A09	2223	60815672;60816087;60816308;60816399;60817301;60817361;60817504;60817569;60817606;60817608;60817630;60817895	RYYYRRGGRAAR	RYYYRRGGRAAR	RYYYRRGGRAAR	RYYYRRGGRAAR	RYYYRRGGRAAR	RYYYRRGGRAAR	RYYYRRGGRAAR
A09	713	61009819;61010315;61010532	ACA	ACA	ACA	ACA	ACA	ACA	ACA
A10	759	72461038;72461073;72461118;72461227;72461236;72461324;72461557;72461797	YYYRRRSY	YYYRRRSY	YYYRRRSY	YYYRRRSY	YYYRRRSY	YYYRRRSY	YYYRRRSY
A10	2953	75604777;75604904;75607588;75607730	KYWR	KYWR	KYWR	KYWR	KYWR	KYWR	KYWR
A10	9055	90428126;90428138;90428382;90428515;90428526;90430114;90430657;90430870;90431759;90432028;90432127;90432354;90432853;90433455;90433688;90433733;90434068;90434239;90434270;90434339;90434450;90434825;90436219;90437031;90437181	CGGAATATTATTATAAAAGTAGGTT	CGGAATATTATTATAAAAGTAGGTT	CGGAATATTATTATAAAAGTAGGTT	CGGAATATTATTATAAAAGTAGGTT	CGGAATATTATTATAAAAGTAGGTT	CGGAATATTATTATAAAAGTAGGTT	CGGAATATTATTATAAAAGTAGGTT
A10	2236	90529051;90529137;90529351;90529492;90529710;90530207;90530239;90530643;90531287	GGTATAGTC	GGTATAGTC	GGTATAGTC	GGTATAGTC	GGTATAGTC	GGTATAGTC	GGTATAGTC
A10	550	91229760;91229813;91230310	GAG	GAG	GAG	GAG	GAG	GAG	GAG
A10	4627	91242075;91246702	GA	GA	GA	GA	GA	GA	GA
A10	21834	91471518;91471552;91471937;91472079;91472315;91473434;91473465;91474282;91474421;91474469;91474928;91475246;91475262;91475672;91475706;91475804;91476029;91476085;91476759;91476845;91476947;91477142;91477359;91477381;91477850;91477935;91478308;91478558;91478905;91478920;91479183;91479435;91479735;91479811;91479869;91480027;91480697;91483874;91484339;91484931;91485679;91485709;91486027;91486625;914…	GGGGTCTTTTATATGTTTTCTTAATAACTATAGCGATTTTATAATGAAGTCTAGTAA	GGGGTCTTTTATATGTTTTCTTAATAACTATAGCGATTTTATAATGAAGTCTAGTAA	GGGGTCTTTTATATGTTTTCTTAATAACTATAGCGATTTTATAATGAAGTCTAGTAA	GGGGTCTTTTATATGTTTTCTTAATAACTATAGCGATTTTATAATGAAGTCTAGTAA	GGGGTCTTTTATATGTTTTCTTAATAACTATAGCGATTTTATAATGAAGTCTAGTAA	GGGGTCTTTTATATGTTTTCTTAATAACTATAGCGATTTTATAATGAAGTCTAGTAA	GGGGTCTTTTATATGTTTTCTTAATAACTATAGCGATTTTATAATGAAGTCTAGTAA
A10	3000	91494828;91495204;91495597;91495858;91496146;91496459;91496558;91496745;91496806;91496979;91497195;91497295;91497689;91497828	AATATACATAGACT	AATATACATAGACT	AATATACATAGACT	AATATACATAGACT	AATATACATAGACT	AATATACATAGACT	AATATACATAGACT
A10	6079	91662253;91662741;91663018;91664205;91665780;91666230;91666614;91666704;91667514;91667614;91668000;91668145;91668331;91668332	GGGGTCTTATTTAT	GGGGTCTTATTTAT	GGGGTCTTATTTAT	GGGGTCTTATTTAT	GGGGTCTTATTTAT	GGGGTCTTATTTAT	GGGGTCTTATTTAT
A10	7962	91673242;91673487;91673638;91673686;91673768;91673896;91674860;91675537;91676086;91676888;91677341;91677530;91678765;91679494;91680830;91680847;91681063;91681204	TTTTAAACGTGGAAAAAA	TTTTAAACGTGGAAAAAA	TTTTAAACGTGGAAAAAA	TTTTAAACGTGGAAAAAA	TTTTAAACGTGGAAAAAA	TTTTAAACGTGGAAAAAA	TTTTAAACGTGGAAAAAA
A10	1034	91787946;91788363;91788674;91788856;91788979;91788980	AGACGC	AGACGC	AGACGC	AGACGC	AGACGC	AGACGC	AGACGC
A10	335	91813970;91814046;91814208;91814305	GATA	GATA	GATA	GATA	GATA	GATA	GATA
A10	12841	91820383;91821284;91821307;91821339;91821399;91821712;91822943;91823559;91825946;91828828;91830083;91830962;91833224	GGCGAATACTTGT	GGCGAATACTTGT	GGCGAATACTTGT	GGCGAATACTTGT	GGCGAATACTTGT	GGCGAATACTTGT	GGCGAATACTTGT
A10	5774	91850329;91850682;91850979;91850997;91853713;91854362;91855183;91855374;91855498;91855723;91856103	CAAAAAAGTCG	CAAAAAAGTCG	CAAAAAAGTCG	CAAAAAAGTCG	CAAAAAAGTCG	CAAAAAAGTCG	CAAAAAAGTCG
A10	6638	91857445;91859159;91861854;91864083	GGGG	GGGG	GGGG	GGGG	GGGG	GGGG	GGGG
A10	939	93823062;93824001	GA	GA	GA	GA	GA	GA	GA
A10	859	94499949;94499950;94499955;94500733;94500808	CGAAC	CGAAC	CGAAC	CGAAC	CGAAC	CGAAC	CGAAC
A10	1583	98073330;98073575;98073593;98074793;98074913	ATCGA	ATCGA	ATCGA	ATCGA	ATCGA	ATCGA	ATCGA
A10	57	98105753;98105810	GC	GC	GC	GC	GC	GC	GC
A10	148	98127121;98127269	CA	CA	CA	CA	CA	CA	CA
A10	267	98348075;98348079;98348180;98348181;98348342	WYYYM	WYYYM	WYYYM	WYYYM	WYYYM	WYYYM	WYYYM
A10	1555	2189816;2190397;2190416;2190794;2191279;2191371	CGCTGT	CGCTGT	CGCTGT	CGCTGT	CGCTGT	CGCTGT	CGCTGT
A10	84	2195585;2195645;2195669	AAG	AAG	AAG	AAG	AAG	AAG	AAG
A10	301	34764126;34764207;34764427	RRY	RRY	RRY	RRY	RRY	RRY	RRY
A10	630	48572989;48573038;48573150;48573184;48573581;48573583;48573619	MYSYRYR	MYSYRYR	MYSYRYR	MYSYRYR	MYSYRYR	MYSYRYR	MYSYRYR
A11	692	72595173;72595388;72595468;72595834;72595865	RYMKM	RYMKM	RYMKM	RYMKM	RYMKM	RYMKM	RYMKM
A11	561	91855430;91855613;91855767;91855858;91855869;91855922;91855991	RRRMKYW	RRRMKYW	RRRMKYW	RRRMKYW	RRRMKYW	RRRMKYW	RRRMKYW
A11	310	472938;472946;473248	CTA	CTA	CTA	CTA	CTA	CTA	CTA
A11	3327	1953702;1954213;1954383;1954404;1954594;1955507;1955613;1955650;1955727;1956667;1956806;1956923;1956945;1957002;1957029	AGTCAATATTTTCTC	AGTCAATATTTTCTC	AGTCAATATTTTCTC	AGTCAATATTTTCTC	AGTCAATATTTTCTC	AGTCAATATTTTCTC	AGTCAATATTTTCTC
A11	20602	2274347;2274826;2275794;2276301;2277589;2277876;2277879;2279703;2280521;2281883;2281884;2285694;2287435;2288687;2289321;2289524;2292882;2294900;2294948;2294949	TCTTGGAACACACGTTGAAA	TCTTGGAACACACGTTGAAA	TCTTGGAACACACGTTGAAA	TCTTGGAACACACGTTGAAA	TCTTGGAACACACGTTGAAA	TCTTGGAACACACGTTGAAA	TCTTGGAACACACGTTGAAA
A11	26201	15122264;15122325;15122530;15122559;15122602;15122825;15122957;15123068;15123237;15123284;15123610;15123671;15123724;15124078;15124163;15124572;15124616;15126417;15126456;15128254;15129541;15130373;15130527;15130550;15131142;15131467;15132462;15133670;15134410;15134521;15136088;15136617;15137256;15137925;15138790;15138794;15138821;15139008;15139029;15139373;15139605;15140048;15140235;15140857;151…	TTTGCAGCGCTCAACTCCGTTGAATACTTGGGTAGAGGCATGAAGTAGGTAATTCGGTCGGCAGGGCC	TTTGCAGCGCTCAACTCCGTTGAATACTTGGGTAGAGGCATGAAGTAGGTAATTCGGTCGGCAGGGCC	TTTGCAGCGCTCAACTCCGTTGAATACTTGGGTAGAGGCATGAAGTAGGTAATTCGGTCGGCAGGGCC	TTTGCAGCGCTCAACTCCGTTGAATACTTGGGTAGAGGCATGAAGTAGGTAATTCGGTCGGCAGGGCC	TTTGCAGCGCTCAACTCCGTTGAATACTTGGGTAGAGGCATGAAGTAGGTAATTCGGTCGGCAGGGCC	TTTGCAGCGCTCAACTCCGTTGAATACTTGGGTAGAGGCATGAAGTAGGTAATTCGGTCGGCAGGGCC	TTTGCAGCGCTCAACTCCGTTGAATACTTGGGTAGAGGCATGAAGTAGGTAATTCGGTCGGCAGGGCC
A11	51492	17596571;17596627;17596676;17596804;17597039;17597076;17597233;17597394;17597526;17598274;17598299;17598514;17599026;17599074;17599080;17599090;17599303;17599342;17599370;17599525;17599900;17600011;17600328;17600456;17600457;17600598;17600748;17601128;17602123;17602279;17602521;17602677;17602839;17603058;17603483;17603746;17603769;17603894;17606638;17607771;17608834;17610725;17612518;17613390;176…	TGCATGGTAATCGTAATACCTACAAGGAGATCTTATCGATTGAGGTCGCAGTTACATTCCCCGGTACGAGGACAATTTTTACAAAGTGGCATGAC	TGCATGGTAATCGTAATACCTACAAGGAGATCTTATCGATTGAGGTCGCAGTTACATTCCCCGGTACGAGGACAATTTTTACAAAGTGGCATGAC	TGCATGGTAATCGTAATACCTACAAGGAGATCTTATCGATTGAGGTCGCAGTTACATTCCCCGGTACGAGGACAATTTTTACAAAGTGGCATGAC	TGCATGGTAATCGTAATACCTACAAGGAGATCTTATCGATTGAGGTCGCAGTTACATTCCCCGGTACGAGGACAATTTTTACAAAGTGGCATGAC	TGCATGGTAATCGTAATACCTACAAGGAGATCTTATCGATTGAGGTCGCAGTTACATTCCCCGGTACGAGGACAATTTTTACAAAGTGGCATGAC	TGCATGGTAATCGTAATACCTACAAGGAGATCTTATCGATTGAGGTCGCAGTTACATTCCCCGGTACGAGGACAATTTTTACAAAGTGGCATGAC	TGCATGGTAATCGTAATACCTACAAGGAGATCTTATCGATTGAGGTCGCAGTTACATTCCCCGGTACGAGGACAATTTTTACAAAGTGGCATGAC
A11	7396	18080614;18081882;18082233;18083455;18083662;18083729;18083925;18084243;18084297;18084783;18084869;18085221;18085223;18086060;18086116;18086167;18086212;18086335;18086343;18086983;18087056;18087069;18088010	ACGATCCAGGTGGACAAAAAAGT	ACGATCCAGGTGGACAAAAAAGT	ACGATCCAGGTGGACAAAAAAGT	ACGATCCAGGTGGACAAAAAAGT	ACGATCCAGGTGGACAAAAAAGT	ACGATCCAGGTGGACAAAAAAGT	ACGATCCAGGTGGACAAAAAAGT
A11	5027	21185479;21185971;21186497;21187112;21187364;21187479;21187616;21188038;21188254;21188587;21189187;21189374;21189435;21190506	TTGAGCGAATCGAA	TTGAGCGAATCGAA	TTGAGCGAATCGAA	TTGAGCGAATCGAA	TTGAGCGAATCGAA	TTGAGCGAATCGAA	TTGAGCGAATCGAA
A11	4077	22260325;22260402;22260492;22260512;22260680;22260928;22261759;22261935;22262044;22262280;22262502;22262713;22262739;22263150;22263178;22263883;22264402	GTGGTGGAGCGAGATAT	GTGGTGGAGCGAGATAT	GTGGTGGAGCGAGATAT	GTGGTGGAGCGAGATAT	GTGGTGGAGCGAGATAT	GTGGTGGAGCGAGATAT	GTGGTGGAGCGAGATAT
A11	2612	26277373;26277418;26279588;26279835;26279861;26279973;26279985	RRAYKKR	RRAYKKR	RRAYKKR	RRAYKKR	RRAYKKR	RRAYKKR	RRAYKKR
A11	223	33370468;33370531;33370691	SKY	SKY	SKY	SKY	SKY	SKY	SKY
A11	11704	48828178;48828362;48828651;48830086;48830273;48833042;48833721;48833834;48833969;48834441;48834494;48834528;48834696;48834844;48834850;48834954;48835564;48835857;48839882	MMTYRYMMYAAGAMAAACY	MMTYRYMMYAAGAMAAACY	MMTYRYMMYAAGAMAAACY	MMTYRYMMYAAGAMAAACY	MMTYRYMMYAAGAMAAACY	MMTYRYMMYAAGAMAAACY	MMTYRYMMYAAGAMAAACY
A11	4721	58851951;58855172;58856004;58856672	AAGA	AAGA	AAGA	AAGA	AAGA	AAGA	AAGA
A11	408	65364221;65364628;65364629	KYR	KYR	KYR	KYR	KYR	KYR	KYR
A11	13865	66244685;66244816;66244901;66245172;66245195;66245661;66245721;66245771;66246450;66247390;66249558;66249830;66250383;66251004;66253174;66253531;66253749;66254659;66254660;66254743;66255172;66255721;66255792;66255877;66256114;66256147;66256994;66257626;66258526;66258550	ACTCAAGTGGAGAAGCAATACACGTACGTA	ACTCAAGTGGAGAAGCAATACACGTACGTA	ACTCAAGTGGAGAAGCAATACACGTACGTA	ACTCAAGTGGAGAAGCAATACACGTACGTA	ACTCAAGTGGAGAAGCAATACACGTACGTA	ACTCAAGTGGAGAAGCAATACACGTACGTA	ACTCAAGTGGAGAAGCAATACACGTACGTA
A12	723	74281053;74281534;74281776	GGC	GGC	GGC	GGC	GGC	GGC	GGC
A12	6474	74287562;74287866;74288167;74288225;74288385;74288506;74289230;74289416;74289960;74290441;74290658;74290773;74292348;74292364;74292410;74292472;74292487;74292576;74293440;74293731;74293811;74293892;74294036	ACACCGAATGGCAGCATTTTAGC	ACACCGAATGGCAGCATTTTAGC	ACACCGAATGGCAGCATTTTAGC	ACACCGAATGGCAGCATTTTAGC	ACACCGAATGGCAGCATTTTAGC	ACACCGAATGGCAGCATTTTAGC	ACACCGAATGGCAGCATTTTAGC
A12	2905	74295423;74295568;74295729;74295762;74295772;74295829;74295968;74295984;74296215;74296226;74296244;74296513;74296524;74296669;74296745;74296750;74296762;74296947;74297093;74297115;74297138;74297251;74297265;74297359;74297564;74297812;74297942;74298036;74298141;74298256;74298271;74298328	TGACCCACGTTGCGTCAACAATTATAAAAGAA	TGACCCACGTTGCGTCAACAATTATAAAAGAA	TGACCCACGTTGCGTCAACAATTATAAAAGAA	TGACCCACGTTGCGTCAACAATTATAAAAGAA	TGACCCACGTTGCGTCAACAATTATAAAAGAA	TGACCCACGTTGCGTCAACAATTATAAAAGAA	TGACCCACGTTGCGTCAACAATTATAAAAGAA
A12	3255	74330002;74330490;74330936;74330976;74330995;74331102;74331249;74331250;74331483;74331502;74331526;74331810;74331841;74332072;74332098;74332125;74332196;74332205;74332264;74332404;74332445;74332929;74333125;74333236;74333257	TATGAAAAAACGGTTTCATGACGGT	TATGAAAAAACGGTTTCATGACGGT	TATGAAAAAACGGTTTCATGACGGT	TATGAAAAAACGGTTTCATGACGGT	TATGAAAAAACGGTTTCATGACGGT	TATGAAAAAACGGTTTCATGACGGT	TATGAAAAAACGGTTTCATGACGGT
A12	1629	74333379;74333468;74334250;74334303;74334304;74334382;74334394;74334562;74334985;74335008	AGCTCAACAC	AGCTCAACAC	AGCTCAACAC	AGCTCAACAC	AGCTCAACAC	AGCTCAACAC	AGCTCAACAC
A12	346	78302373;78302400;78302418;78302719	TTGA	TTGA	TTGA	TTGA	TTGA	TTGA	TTGA
A12	3449	78308724;78309315;78309459;78309756;78309857;78310570;78310572;78310646;78310655;78310785;78310854;78311101;78311727;78312173	CGCTACTGACAACT	CGCTACTGACAACT	CGCTACTGACAACT	CGCTACTGACAACT	CGCTACTGACAACT	CGCTACTGACAACT	CGCTACTGACAACT
A12	7412	78312618;78312776;78312882;78312902;78313234;78313255;78313451;78315755;78316029;78316150;78316158;78316189;78316199;78316247;78316418;78316789;78316814;78317141;78317281;78317294;78317379;78317456;78318808;78318817;78319425;78319456;78319630;78319656;78319737;78319846;78319941;78320030	CGTTTGTGGTGGAGATGCCGCGACCGCTGATT	CGTTTGTGGTGGAGATGCCGCGACCGCTGATT	CGTTTGTGGTGGAGATGCCGCGACCGCTGATT	CGTTTGTGGTGGAGATGCCGCGACCGCTGATT	CGTTTGTGGTGGAGATGCCGCGACCGCTGATT	CGTTTGTGGTGGAGATGCCGCGACCGCTGATT	CGTTTGTGGTGGAGATGCCGCGACCGCTGATT
A12	469	83072616;83072757;83072823;83072855;83072912;83073085	MRRYMY	MRRYMY	MRRYMY	MRRYMY	MRRYMY	MRRYMY	MRRYMY
A12	2041	5685942;5686561;5686892;5686898;5687073;5687336;5687495;5687615;5687983	RRWMRWRYS	RRWMRWRYS	RRWMRWRYS	RRWMRWRYS	RRWMRWRYS	RRWMRWRYS	RRWMRWRYS
A12	7497	7208291;7208653;7209392;7209563;7209591;7213275;7215443;7215473;7215788	ATCTTTATT	ATCTTTATT	ATCTTTATT	ATCTTTATT	ATCTTTATT	ATCTTTATT	ATCTTTATT
A12	89	10581138;10581191;10581227	MKY	MKY	MKY	MKY	MKY	MKY	MKY
A12	69	11315776;11315845	RM	RM	RM	RM	RM	RM	RM
A12	3031	21172100;21174843;21174853;21174860;21175131	SYYRR	SYYRR	SYYRR	SYYRR	SYYRR	SYYRR	SYYRR
A12	483	30702738;30702745;30702926;30703006;30703221	RRYWY	RRYWY	RRYWY	RRYWY	RRYWY	RRYWY	RRYWY
A12	309	39491714;39491724;39492023	WYY	WYY	WYY	WYY	WYY	WYY	WYY
A12	88	53111554;53111638;53111642	RYY	RYY	RYY	RYY	RYY	RYY	RYY
A12	93	55562267;55562284;55562360	RMK	RMK	RMK	RMK	RMK	RMK	RMK
A12	640	59123194;59123304;59123834	ACA	ACA	ACA	ACA	ACA	ACA	ACA
A13	339	70443547;70443557;70443667;70443769;70443886	MYTRY	MYTRY	MYTRY	MYTRY	MYTRY	MYTRY	MYTRY
A13	2010	73519447;73521454;73521457	GGG	GGG	GGG	GGG	GGG	GGG	GGG
A13	2044	73602373;73603088;73603844;73604417	ACTG	ACTG	ACTG	ACTG	ACTG	ACTG	ACTG
A13	342	73605125;73605328;73605467	CTG	CTG	CTG	CTG	CTG	CTG	CTG
A13	8564	73629778;73629810;73631687;73632027;73636167;73636934;73637559;73637571;73637821;73638342	GGAGGCACTG	GGAGGCACTG	GGAGGCACTG	GGAGGCACTG	GGAGGCACTG	GGAGGCACTG	GGAGGCACTG
A13	3738	73643553;73644567;73645498;73645518;73645548;73646518;73646931;73647018;73647291	CGGGCTGTC	CGGGCTGTC	CGGGCTGTC	CGGGCTGTC	CGGGCTGTC	CGGGCTGTC	CGGGCTGTC
A13	1973	73650697;73651218;73651510;73651607;73651671;73651760;73651921;73652034;73652311;73652670	TTACCGTGGT	TTACCGTGGT	TTACCGTGGT	TTACCGTGGT	TTACCGTGGT	TTACCGTGGT	TTACCGTGGT
A13	14176	73652737;73653677;73653798;73656705;73656734;73657268;73658153;73658158;73658749;73659076;73659983;73661309;73662154;73666288;73666327;73666433;73666913	CCCTTCAACGCTCACAA	CCCTTCAACGCTCACAA	CCCTTCAACGCTCACAA	CCCTTCAACGCTCACAA	CCCTTCAACGCTCACAA	CCCTTCAACGCTCACAA	CCCTTCAACGCTCACAA
A13	400	79834208;79834263;79834429;79834480;79834608	RYYSS	RYYSS	RYYSS	RYYSS	RYYSS	RYYSS	RYYSS
A13	2472	3333583;3333585;3333645;3333670;3335301;3335761;3335822;3335987;3335988;3336055	CAGACAGTCT	CAGACAGTCT	CAGACAGTCT	CAGACAGTCT	CAGACAGTCT	CAGACAGTCT	CAGACAGTCT
A13	7795	4523190;4523227;4523293;4523403;4523433;4523591;4523729;4523952;4524042;4524872;4524976;4525271;4525343;4525631;4526321;4526581;4526881;4527184;4527519;4528315;4530371;4530386;4530461;4530680;4530734;4530847;4530985	TTCATAAATTTTTACAGTTAATAGCAC	TTCATAAATTTTTACAGTTAATAGCAC	TTCATAAATTTTTACAGTTAATAGCAC	TTCATAAATTTTTACAGTTAATAGCAC	TTCATAAATTTTTACAGTTAATAGCAC	TTCATAAATTTTTACAGTTAATAGCAC	TTCATAAATTTTTACAGTTAATAGCAC
A13	3515	4582080;4582614;4583736;4583737;4585595	ATCCT	ATCCT	ATCCT	ATCCT	ATCCT	ATCCT	ATCCT
A13	1929	4624456;4624625;4624662;4624973;4626059;4626174;4626178;4626360;4626385	ATATCGGAG	ATATCGGAG	ATATCGGAG	ATATCGGAG	ATATCGGAG	ATATCGGAG	ATATCGGAG
A13	357	32698073;32698089;32698392;32698430	RYYY	RYYY	RYYY	RYYY	RYYY	RYYY	RYYY
A13	123	35152075;35152082;35152198	MRR	MRR	MRR	MRR	MRR	MRR	MRR
A13	389	36357789;36357798;36357821;36358178	RKYW	RKYW	RKYW	RKYW	RKYW	RKYW	RKYW
A13	12302	43032279;43032749;43032976;43033018;43033085;43033086;43033201;43033598;43033660;43033797;43033838;43034222;43034450;43034562;43034741;43035161;43035213;43035353;43035414;43035484;43035656;43035773;43035848;43036092;43036318;43036329;43036335;43043329;43043413;43043559;43043971;43044153;43044275;43044406;43044410;43044581	AGGAAGGTCTTGTGACCTACAACTCAATCTATCAGA	AGGAAGGTCTTGTGACCTACAACTCAATCTATCAGA	AGGAAGGTCTTGTGACCTACAACTCAATCTATCAGA	AGGAAGGTCTTGTGACCTACAACTCAATCTATCAGA	AGGAAGGTCTTGTGACCTACAACTCAATCTATCAGA	AGGAAGGTCTTGTGACCTACAACTCAATCTATCAGA	AGGAAGGTCTTGTGACCTACAACTCAATCTATCAGA
A13	374	43149005;43149302;43149379	WSY	WSY	WSY	WSY	WSY	WSY	WSY
A13	14438	43703936;43704162;43704348;43704379;43704458;43704604;43704872;43704884;43704944;43705137;43705180;43705311;43705319;43706023;43706313;43706389;43706616;43706834;43706848;43707052;43707331;43707388;43707568;43707580;43707620;43707882;43708606;43709346;43709544;43709967;43709993;43710400;43710827;43710861;43711061;43711126;43711188;43711367;43711765;43712047;43712342;43712716;43715398;43715929;437…	ACCGGTCACAGGATCGCTATGGAGTCTACTTGTTGAGGCACCTAGCAGCTGGAGGTA	ACCGGTCACAGGATCGCTATGGAGTCTACTTGTTGAGGCACCTAGCAGCTGGAGGTA	ACCGGTCACAGGATCGCTATGGAGTCTACTTGTTGAGGCACCTAGCAGCTGGAGGTA	ACCGGTCACAGGATCGCTATGGAGTCTACTTGTTGAGGCACCTAGCAGCTGGAGGTA	ACCGGTCACAGGATCGCTATGGAGTCTACTTGTTGAGGCACCTAGCAGCTGGAGGTA	ACCGGTCACAGGATCGCTATGGAGTCTACTTGTTGAGGCACCTAGCAGCTGGAGGTA	ACCGGTCACAGGATCGCTATGGAGTCTACTTGTTGAGGCACCTAGCAGCTGGAGGTA
A13	66297	43758992;43759193;43759235;43759488;43759534;43759821;43824469;43824925;43825008;43825279;43825289	AAGGCATTTGT	AAGGCATTTGT	AAGGCATTTGT	AAGGCATTTGT	AAGGCATTTGT	AAGGCATTTGT	AAGGCATTTGT
A13	5144	44729242;44729549;44729598;44729631;44729652;44729684;44729976;44730384;44730435;44730694;44730766;44730774;44730861;44731097;44731139;44731240;44731415;44731563;44731647;44732376;44732456;44732459;44732568;44732654;44732938;44732983;44733143;44733793;44733889;44733917;44733949;44734095;44734138;44734243;44734386	GAAAATAGAGTATATTTTCTAGGGTATAGTAAGTA	GAAAATAGAGTATATTTTCTAGGGTATAGTAAGTA	GAAAATAGAGTATATTTTCTAGGGTATAGTAAGTA	GAAAATAGAGTATATTTTCTAGGGTATAGTAAGTA	GAAAATAGAGTATATTTTCTAGGGTATAGTAAGTA	GAAAATAGAGTATATTTTCTAGGGTATAGTAAGTA	GAAAATAGAGTATATTTTCTAGGGTATAGTAAGTA
A13	18357	44735120;44735167;44735344;44735404;44735497;44735594;44735697;44735723;44735999;44736062;44736136;44736198;44736308;44736374;44736393;44736541;44736546;44736684;44736836;44737005;44737138;44737498;44737966;44738038;44738121;44738204;44738577;44739041;44739047;44739287;44739400;44739466;44739560;44739716;44739834;44740025;44740055;44740155;44740520;44740554;44740587;44740669;44740674;44740678;447…	TTCAAAATCGCCTCGAGGGGTGTTTTTCCACTAGCGTTGATAATATCTAGTTTGTAGTTGTTATTGTACGGAACCATTGAGATAAATTCTCATGTCCCTTCTCGAACAA	TTCAAAATCGCCTCGAGGGGTGTTTTTCCACTAGCGTTGATAATATCTAGTTTGTAGTTGTTATTGTACGGAACCATTGAGATAAATTCTCATGTCCCTTCTCGAACAA	TTCAAAATCGCCTCGAGGGGTGTTTTTCCACTAGCGTTGATAATATCTAGTTTGTAGTTGTTATTGTACGGAACCATTGAGATAAATTCTCATGTCCCTTCTCGAACAA	TTCAAAATCGCCTCGAGGGGTGTTTTTCCACTAGCGTTGATAATATCTAGTTTGTAGTTGTTATTGTACGGAACCATTGAGATAAATTCTCATGTCCCTTCTCGAACAA	TTCAAAATCGCCTCGAGGGGTGTTTTTCCACTAGCGTTGATAATATCTAGTTTGTAGTTGTTATTGTACGGAACCATTGAGATAAATTCTCATGTCCCTTCTCGAACAA	TTCAAAATCGCCTCGAGGGGTGTTTTTCCACTAGCGTTGATAATATCTAGTTTGTAGTTGTTATTGTACGGAACCATTGAGATAAATTCTCATGTCCCTTCTCGAACAA	TTCAAAATCGCCTCGAGGGGTGTTTTTCCACTAGCGTTGATAATATCTAGTTTGTAGTTGTTATTGTACGGAACCATTGAGATAAATTCTCATGTCCCTTCTCGAACAA
A13	1712	45447186;45447320;45447371;45447519;45448054;45448898	TAAGAA	TAAGAA	TAAGAA	TAAGAA	TAAGAA	TAAGAA	TAAGAA
D01	26403	25399142;25399190;25399234;25399361;25399385;25399527;25399594;25399683;25399792;25399819;25399880;25399933;25400026;25400139;25400149;25400175;25400208;25400408;25400519;25400654;25400973;25401269;25401312;25401392;25401482;25401659;25401697;25401966;25402068;25402086;25402119;25402156;25402183;25402263;25402343;25402393;25402409;25402481;25402636;25402707;25402766;25402913;25403017;25403044;254…	CTTGCCAGGAATTATCGCTGTGAGTAACATTATAAACATCGTTAATCATAGAAACATAGTAATGGTAGCAGCACGTTTGAGGGCCAAGGCACGGTTCCTGCTTAAACGTCGTAGCACGCGTCATAATTATTAGATCCTGCACATCACAAAATAGAAGTGCTGGGCTAAGTCGATTTCCATCTGTCGCATGCTAGCTGAACGACGATTGTAGATGAGATTCACCGGACATGTAGCCGTGAGAATGAATCGGCTAAGG	CTTGCCAGGAATTATCGCTGTGAGTAACATTATAAACATCGTTAATCATAGAAACATAGTAATGGTAGCAGCACGTTTGAGGGCCAAGGCACGGTTCCTGCTTAAACGTCGTAGCACGCGTCATAATTATTAGATCCTGCACATCACAAAATAGAAGTGCTGGGCTAAGTCGATTTCCATCTGTCGCATGCTAGCTGAACGACGATTGTAGATGAGATTCACCGGACATGTAGCCGTGAGAATGAATCGGCTAAGG	CTTGCCAGGAATTATCGCTGTGAGTAACATTATAAACATCGTTAATCATAGAAACATAGTAATGGTAGCAGCACGTTTGAGGGCCAAGGCACGGTTCCTGCTTAAACGTCGTAGCACGCGTCATAATTATTAGATCCTGCACATCACAAAATAGAAGTGCTGGGCTAAGTCGATTTCCATCTGTCGCATGCTAGCTGAACGACGATTGTAGATGAGATTCACCGGACATGTAGCCGTGAGAATGAATCGGCTAAGG	CTTGCCAGGAATTATCGCTGTGAGTAACATTATAAACATCGTTAATCATAGAAACATAGTAATGGTAGCAGCACGTTTGAGGGCCAAGGCACGGTTCCTGCTTAAACGTCGTAGCACGCGTCATAATTATTAGATCCTGCACATCACAAAATAGAAGTGCTGGGCTAAGTCGATTTCCATCTGTCGCATGCTAGCTGAACGACGATTGTAGATGAGATTCACCGGACATGTAGCCGTGAGAATGAATCGGCTAAGG	CTTGCCAGGAATTATCGCTGTGAGTAACATTATAAACATCGTTAATCATAGAAACATAGTAATGGTAGCAGCACGTTTGAGGGCCAAGGCACGGTTCCTGCTTAAACGTCGTAGCACGCGTCATAATTATTAGATCCTGCACATCACAAAATAGAAGTGCTGGGCTAAGTCGATTTCCATCTGTCGCATGCTAGCTGAACGACGATTGTAGATGAGATTCACCGGACATGTAGCCGTGAGAATGAATCGGCTAAGG	CTTGCCAGGAATTATCGCTGTGAGTAACATTATAAACATCGTTAATCATAGAAACATAGTAATGGTAGCAGCACGTTTGAGGGCCAAGGCACGGTTCCTGCTTAAACGTCGTAGCACGCGTCATAATTATTAGATCCTGCACATCACAAAATAGAAGTGCTGGGCTAAGTCGATTTCCATCTGTCGCATGCTAGCTGAACGACGATTGTAGATGAGATTCACCGGACATGTAGCCGTGAGAATGAATCGGCTAAGG	CTTGCCAGGAATTATCGCTGTGAGTAACATTATAAACATCGTTAATCATAGAAACATAGTAATGGTAGCAGCACGTTTGAGGGCCAAGGCACGGTTCCTGCTTAAACGTCGTAGCACGCGTCATAATTATTAGATCCTGCACATCACAAAATAGAAGTGCTGGGCTAAGTCGATTTCCATCTGTCGCATGCTAGCTGAACGACGATTGTAGATGAGATTCACCGGACATGTAGCCGTGAGAATGAATCGGCTAAGG
D01	17012	27735864;27735893;27735945;27736262;27736263;27736344;27736376;27736741;27736752;27736817;27737025;27737076;27737488;27737553;27737636;27737657;27737811;27737859;27738177;27738211;27738408;27739139;27739580;27739874;27740018;27740123;27740242;27740370;27740659;27740770;27740777;27740872;27740950;27741189;27741191;27741264;27741386;27741763;27741911;27742188;27743061;27743199;27743205;27743434;277…	GGCAGGCGGTCCCTGAAATAGTTCGAAACGACCCAGAATCACCGGGAAGCTGGTTTTGGAGCCGGTAGGAACCAGCC	GGCAGGCGGTCCCTGAAATAGTTCGAAACGACCCAGAATCACCGGGAAGCTGGTTTTGGAGCCGGTAGGAACCAGCC	GGCAGGCGGTCCCTGAAATAGTTCGAAACGACCCAGAATCACCGGGAAGCTGGTTTTGGAGCCGGTAGGAACCAGCC	GGCAGGCGGTCCCTGAAATAGTTCGAAACGACCCAGAATCACCGGGAAGCTGGTTTTGGAGCCGGTAGGAACCAGCC	GGCAGGCGGTCCCTGAAATAGTTCGAAACGACCCAGAATCACCGGGAAGCTGGTTTTGGAGCCGGTAGGAACCAGCC	GGCAGGCGGTCCCTGAAATAGTTCGAAACGACCCAGAATCACCGGGAAGCTGGTTTTGGAGCCGGTAGGAACCAGCC	GGCAGGCGGTCCCTGAAATAGTTCGAAACGACCCAGAATCACCGGGAAGCTGGTTTTGGAGCCGGTAGGAACCAGCC
D01	18142	37077153;37077238;37077504;37077648;37077967;37078052;37078163;37078441;37078495;37078766;37078780;37078967;37079015;37079066;37080252;37080302;37080331;37080369;37080571;37080587;37080683;37080700;37080762;37080814;37080916;37081052;37081073;37081120;37081152;37081187;37083044;37083101;37083164;37083298;37083315;37083494;37083596;37083612;37083695;37083788;37083853;37083982;37083991;37084356;370…	ATTTCTGATAGGACATTCCTTTCAAAGGGATATGGGATGGATGTGACTGCGCTAAGTAACGGTCCATGCGAGTTTCCCTAATTGTAGCATTGCGTCTCTAACCTCAGATAAGGGGACGGTTTCAATCCG	ATTTCTGATAGGACATTCCTTTCAAAGGGATATGGGATGGATGTGACTGCGCTAAGTAACGGTCCATGCGAGTTTCCCTAATTGTAGCATTGCGTCTCTAACCTCAGATAAGGGGACGGTTTCAATCCG	ATTTCTGATAGGACATTCCTTTCAAAGGGATATGGGATGGATGTGACTGCGCTAAGTAACGGTCCATGCGAGTTTCCCTAATTGTAGCATTGCGTCTCTAACCTCAGATAAGGGGACGGTTTCAATCCG	ATTTCTGATAGGACATTCCTTTCAAAGGGATATGGGATGGATGTGACTGCGCTAAGTAACGGTCCATGCGAGTTTCCCTAATTGTAGCATTGCGTCTCTAACCTCAGATAAGGGGACGGTTTCAATCCG	ATTTCTGATAGGACATTCCTTTCAAAGGGATATGGGATGGATGTGACTGCGCTAAGTAACGGTCCATGCGAGTTTCCCTAATTGTAGCATTGCGTCTCTAACCTCAGATAAGGGGACGGTTTCAATCCG	ATTTCTGATAGGACATTCCTTTCAAAGGGATATGGGATGGATGTGACTGCGCTAAGTAACGGTCCATGCGAGTTTCCCTAATTGTAGCATTGCGTCTCTAACCTCAGATAAGGGGACGGTTTCAATCCG	ATTTCTGATAGGACATTCCTTTCAAAGGGATATGGGATGGATGTGACTGCGCTAAGTAACGGTCCATGCGAGTTTCCCTAATTGTAGCATTGCGTCTCTAACCTCAGATAAGGGGACGGTTTCAATCCG
D01	9608	41220152;41220352;41220562;41220658;41220697;41220749;41220772;41220846;41221003;41221060;41221074;41221092;41221139;41221215;41221245;41221287;41221367;41221401;41221449;41221539;41221591;41221648;41221664;41221712;41221727;41221796;41221881;41222177;41222351;41222620;41222698;41222724;41222964;41223071;41223109;41223175;41223305;41223310;41223354;41223742;41223818;41223826;41224114;41224125;412…	GGGAGTTTGTGGCGCAGAAAACCCCAATGCATACGATTGAGGGCGCTAGCTTGCTGTCGTCATCCACTGACGTGGGCGTGTTTTAACCAGTTTACTAACTCGAAAAAGTAAAGCGAACTTCCTCTAT	GGGAGTTTGTGGCGCAGAAAACCCCAATGCATACGATTGAGGGCGCTAGCTTGCTGTCGTCATCCACTGACGTGGGCGTGTTTTAACCAGTTTACTAACTCGAAAAAGTAAAGCGAACTTCCTCTAT	GGGAGTTTGTGGCGCAGAAAACCCCAATGCATACGATTGAGGGCGCTAGCTTGCTGTCGTCATCCACTGACGTGGGCGTGTTTTAACCAGTTTACTAACTCGAAAAAGTAAAGCGAACTTCCTCTAT	GGGAGTTTGTGGCGCAGAAAACCCCAATGCATACGATTGAGGGCGCTAGCTTGCTGTCGTCATCCACTGACGTGGGCGTGTTTTAACCAGTTTACTAACTCGAAAAAGTAAAGCGAACTTCCTCTAT	GGGAGTTTGTGGCGCAGAAAACCCCAATGCATACGATTGAGGGCGCTAGCTTGCTGTCGTCATCCACTGACGTGGGCGTGTTTTAACCAGTTTACTAACTCGAAAAAGTAAAGCGAACTTCCTCTAT	GGGAGTTTGTGGCGCAGAAAACCCCAATGCATACGATTGAGGGCGCTAGCTTGCTGTCGTCATCCACTGACGTGGGCGTGTTTTAACCAGTTTACTAACTCGAAAAAGTAAAGCGAACTTCCTCTAT	GGGAGTTTGTGGCGCAGAAAACCCCAATGCATACGATTGAGGGCGCTAGCTTGCTGTCGTCATCCACTGACGTGGGCGTGTTTTAACCAGTTTACTAACTCGAAAAAGTAAAGCGAACTTCCTCTAT
D01	6406	43357063;43357344;43357422;43357653;43357661;43357809;43357880;43358003;43358097;43358105;43358163;43358204;43358662;43358838;43359068;43359180;43359181;43359183;43359197;43359268;43359292;43359295;43359351;43359375;43359449;43359490;43359515;43359593;43359630;43359643;43359665;43359715;43359736;43359831;43359874;43360086;43360174;43360199;43360250;43360453;43360471;43360499;43360637;43360813;433…	GACCAAGTAGGGTCTTCCGTGGGTCTCCGAGATCGTCATTGGTCAAGCGGACTTTCCTACCCTTGGGG	GACCAAGTAGGGTCTTCCGTGGGTCTCCGAGATCGTCATTGGTCAAGCGGACTTTCCTACCCTTGGGG	GACCAAGTAGGGTCTTCCGTGGGTCTCCGAGATCGTCATTGGTCAAGCGGACTTTCCTACCCTTGGGG	GACCAAGTAGGGTCTTCCGTGGGTCTCCGAGATCGTCATTGGTCAAGCGGACTTTCCTACCCTTGGGG	GACCAAGTAGGGTCTTCCGTGGGTCTCCGAGATCGTCATTGGTCAAGCGGACTTTCCTACCCTTGGGG	GACCAAGTAGGGTCTTCCGTGGGTCTCCGAGATCGTCATTGGTCAAGCGGACTTTCCTACCCTTGGGG	GACCAAGTAGGGTCTTCCGTGGGTCTCCGAGATCGTCATTGGTCAAGCGGACTTTCCTACCCTTGGGG
D01	252	47304017;47304020;47304197;47304269	YMYR	YMYR	YMYR	YMYR	YMYR	YMYR	YMYR
D01	267	48903543;48903548;48903810	RYR	RYR	RYR	RYR	RYR	RYR	RYR
D01	12841	53338276;53338480;53338581;53338748;53338749;53339283;53339439;53339885;53340005;53340036;53341125;53341288;53341355;53341393;53341790;53341828;53341964;53342003;53342014;53342151;53342157;53342271;53342310;53342412;53342416;53342532;53342557;53342714;53342762;53342795;53342891;53343110;53343122;53343131;53343197;53343266;53343288;53343347;53343404;53343491;53343540;53343582;53343826;53343931;533…	ATTTCCCTATTGTAGCAAACACGCGCGCTTTGACTGACTTCCAGACTAGAAATCACATGATTGGTGAGTGTGAAATCCTGATAAGGGGTGATCTGGACGATCCTATCGAAGCTACTCGGTGATCGTA	ATTTCCCTATTGTAGCAAACACGCGCGCTTTGACTGACTTCCAGACTAGAAATCACATGATTGGTGAGTGTGAAATCCTGATAAGGGGTGATCTGGACGATCCTATCGAAGCTACTCGGTGATCGTA	ATTTCCCTATTGTAGCAAACACGCGCGCTTTGACTGACTTCCAGACTAGAAATCACATGATTGGTGAGTGTGAAATCCTGATAAGGGGTGATCTGGACGATCCTATCGAAGCTACTCGGTGATCGTA	ATTTCCCTATTGTAGCAAACACGCGCGCTTTGACTGACTTCCAGACTAGAAATCACATGATTGGTGAGTGTGAAATCCTGATAAGGGGTGATCTGGACGATCCTATCGAAGCTACTCGGTGATCGTA	ATTTCCCTATTGTAGCAAACACGCGCGCTTTGACTGACTTCCAGACTAGAAATCACATGATTGGTGAGTGTGAAATCCTGATAAGGGGTGATCTGGACGATCCTATCGAAGCTACTCGGTGATCGTA	ATTTCCCTATTGTAGCAAACACGCGCGCTTTGACTGACTTCCAGACTAGAAATCACATGATTGGTGAGTGTGAAATCCTGATAAGGGGTGATCTGGACGATCCTATCGAAGCTACTCGGTGATCGTA	ATTTCCCTATTGTAGCAAACACGCGCGCTTTGACTGACTTCCAGACTAGAAATCACATGATTGGTGAGTGTGAAATCCTGATAAGGGGTGATCTGGACGATCCTATCGAAGCTACTCGGTGATCGTA
D01	252	55785574;55785683;55785826	AGG	AGG	AGG	AGG	AGG	AGG	AGG
D01	421	56764509;56764515;56764597;56764647;56764661;56764707;56764765;56764786;56764850;56764930	MCRSKGGTCM	MCRSKGGTCM	MCRSKGGTCM	MCRSKGGTCM	MCRSKGGTCM	MCRSKGGTCM	MCRSKGGTCM
D01	2393	56819388;56819899;56820435;56820580;56820742;56820749;56821779;56821781	TAGAAGCG	TAGAAGCG	TAGAAGCG	TAGAAGCG	TAGAAGCG	TAGAAGCG	TAGAAGCG
D01	4631	60218263;60218296;60218309;60218392;60218426;60218611;60219170;60219208;60220428;60220898;60220962;60221021;60221181;60221182;60221565;60221841;60221914;60222100;60222128;60222240;60222255;60222284;60222656;60222894	ACACTGCATACAGTACGCTCTCCC	ACACTGCATACAGTACGCTCTCCC	ACACTGCATACAGTACGCTCTCCC	ACACTGCATACAGTACGCTCTCCC	ACACTGCATACAGTACGCTCTCCC	ACACTGCATACAGTACGCTCTCCC	ACACTGCATACAGTACGCTCTCCC
D01	75431	5052963;5053556;5054725;5055081;5055126;5055270;5055528;5055722;5056040;5056056;5056153;5056174;5056521;5058125;5058717;5058718;5058739;5058941;5059298;5059881;5061943;5062221;5062374;5062380;5062425;5062451;5062465;5062523;5062587;5062689;5062828;5062883;5062964;5063028;5063278;5064010;5064379;5064426;5064624;5064991;5065004;5065136;5065212;5065320;5065376;5065393;5065450;5065896;5065944;5066014…	AACGCGGATTGGATATCGGATGACCACCGTTTGATTAGATGTTGTGCAAAGATAAATAGTGTATACCCGATATATATGATGAATTTACTGGACAACACCCTGCTTCATTTTAAGTTTATCTGACGAGGTAACTCGCTGAGCAAAAATGGTAGTCAACGGTCCGCCTAACAGGCCGAAATACCTGTATGCCAACTTATATAGTCTTGTTGTAGCTCAAAACTTCTAGCAAATTGAGGACATAATCTTCTGTAGAGATGGATATACCGGAGTGTCTGGATGACGAGTGTAGATGTCGCTGTCAAATACCATAATAGACCTAGACGCGGTCA	AACGCGGATTGGATATCGGATGACCACCGTTTGATTAGATGTTGTGCAAAGATAAATAGTGTATACCCGATATATATGATGAATTTACTGGACAACACCCTGCTTCATTTTAAGTTTATCTGACGAGGTAACTCGCTGAGCAAAAATGGTAGTCAACGGTCCGCCTAACAGGCCGAAATACCTGTATGCCAACTTATATAGTCTTGTTGTAGCTCAAAACTTCTAGCAAATTGAGGACATAATCTTCTGTAGAGATGGATATACCGGAGTGTCTGGATGACGAGTGTAGATGTCGCTGTCAAATACCATAATAGACCTAGACGCGGTCA	AACGCGGATTGGATATCGGATGACCACCGTTTGATTAGATGTTGTGCAAAGATAAATAGTGTATACCCGATATATATGATGAATTTACTGGACAACACCCTGCTTCATTTTAAGTTTATCTGACGAGGTAACTCGCTGAGCAAAAATGGTAGTCAACGGTCCGCCTAACAGGCCGAAATACCTGTATGCCAACTTATATAGTCTTGTTGTAGCTCAAAACTTCTAGCAAATTGAGGACATAATCTTCTGTAGAGATGGATATACCGGAGTGTCTGGATGACGAGTGTAGATGTCGCTGTCAAATACCATAATAGACCTAGACGCGGTCA	AACGCGGATTGGATATCGGATGACCACCGTTTGATTAGATGTTGTGCAAAGATAAATAGTGTATACCCGATATATATGATGAATTTACTGGACAACACCCTGCTTCATTTTAAGTTTATCTGACGAGGTAACTCGCTGAGCAAAAATGGTAGTCAACGGTCCGCCTAACAGGCCGAAATACCTGTATGCCAACTTATATAGTCTTGTTGTAGCTCAAAACTTCTAGCAAATTGAGGACATAATCTTCTGTAGAGATGGATATACCGGAGTGTCTGGATGACGAGTGTAGATGTCGCTGTCAAATACCATAATAGACCTAGACGCGGTCA	AACGCGGATTGGATATCGGATGACCACCGTTTGATTAGATGTTGTGCAAAGATAAATAGTGTATACCCGATATATATGATGAATTTACTGGACAACACCCTGCTTCATTTTAAGTTTATCTGACGAGGTAACTCGCTGAGCAAAAATGGTAGTCAACGGTCCGCCTAACAGGCCGAAATACCTGTATGCCAACTTATATAGTCTTGTTGTAGCTCAAAACTTCTAGCAAATTGAGGACATAATCTTCTGTAGAGATGGATATACCGGAGTGTCTGGATGACGAGTGTAGATGTCGCTGTCAAATACCATAATAGACCTAGACGCGGTCA	AACGCGGATTGGATATCGGATGACCACCGTTTGATTAGATGTTGTGCAAAGATAAATAGTGTATACCCGATATATATGATGAATTTACTGGACAACACCCTGCTTCATTTTAAGTTTATCTGACGAGGTAACTCGCTGAGCAAAAATGGTAGTCAACGGTCCGCCTAACAGGCCGAAATACCTGTATGCCAACTTATATAGTCTTGTTGTAGCTCAAAACTTCTAGCAAATTGAGGACATAATCTTCTGTAGAGATGGATATACCGGAGTGTCTGGATGACGAGTGTAGATGTCGCTGTCAAATACCATAATAGACCTAGACGCGGTCA	AACGCGGATTGGATATCGGATGACCACCGTTTGATTAGATGTTGTGCAAAGATAAATAGTGTATACCCGATATATATGATGAATTTACTGGACAACACCCTGCTTCATTTTAAGTTTATCTGACGAGGTAACTCGCTGAGCAAAAATGGTAGTCAACGGTCCGCCTAACAGGCCGAAATACCTGTATGCCAACTTATATAGTCTTGTTGTAGCTCAAAACTTCTAGCAAATTGAGGACATAATCTTCTGTAGAGATGGATATACCGGAGTGTCTGGATGACGAGTGTAGATGTCGCTGTCAAATACCATAATAGACCTAGACGCGGTCA
D01	26599	6271797;6272038;6272860;6272907;6272985;6273091;6273485;6273549;6274209;6274639;6275704;6275865;6275934;6276176;6276406;6276466;6276598;6276636;6276819;6276889;6276983;6277045;6277064;6277199;6277208;6277373;6277676;6277735;6277814;6277884;6278042;6278121;6278299;6278463;6278472;6278711;6279410;6280159;6281474;6282909;6283091;6283092;6283093;6283482;6283514;6283593;6283616;6283638;6283690;6283744…	GAATTTAAGGATCATTTCAGATGAAGAGGACTGACACAGAGTAGATCGCGCTGGGATTCCGTTAGGAAGTCAATTTGTGTGGACGACGCGCGCCAGGGGCA	GAATTTAAGGATCATTTCAGATGAAGAGGACTGACACAGAGTAGATCGCGCTGGGATTCCGTTAGGAAGTCAATTTGTGTGGACGACGCGCGCCAGGGGCA	GAATTTAAGGATCATTTCAGATGAAGAGGACTGACACAGAGTAGATCGCGCTGGGATTCCGTTAGGAAGTCAATTTGTGTGGACGACGCGCGCCAGGGGCA	GAATTTAAGGATCATTTCAGATGAAGAGGACTGACACAGAGTAGATCGCGCTGGGATTCCGTTAGGAAGTCAATTTGTGTGGACGACGCGCGCCAGGGGCA	GAATTTAAGGATCATTTCAGATGAAGAGGACTGACACAGAGTAGATCGCGCTGGGATTCCGTTAGGAAGTCAATTTGTGTGGACGACGCGCGCCAGGGGCA	GAATTTAAGGATCATTTCAGATGAAGAGGACTGACACAGAGTAGATCGCGCTGGGATTCCGTTAGGAAGTCAATTTGTGTGGACGACGCGCGCCAGGGGCA	GAATTTAAGGATCATTTCAGATGAAGAGGACTGACACAGAGTAGATCGCGCTGGGATTCCGTTAGGAAGTCAATTTGTGTGGACGACGCGCGCCAGGGGCA
D01	48508	9509499;9509606;9509786;9509804;9510011;9510033;9510601;9510643;9511605;9511778;9511956;9512663;9513774;9514024;9514089;9514129;9514288;9514319;9515018;9515303;9515333;9515361;9515412;9515522;9515525;9515594;9515663;9515696;9515802;9516026;9516042;9516160;9516167;9516234;9516890;9516897;9517004;9517230;9517299;9517342;9517488;9517536;9517587;9517665;9517965;9518284;9518505;9518601;9518678;9519367…	ATAATGAGAGGAGAACTCAAACCGTGACGAAAAGACAGGGACTCGCAGTCCGAAGACAGTTTCCCCCTAATGCCTCTATAAAGATGGGGCACGTAGAACCTTAGCATAACGCTCACTTGAAGAATTCGAATGTGGTGAGACCGCGTCGGGTGAAAAATCAATCGGCGTCTCTCAGGACTGTTGATTCCGAACGCTAAGACACGAGGACGCGGCTGTCA	ATAATGAGAGGAGAACTCAAACCGTGACGAAAAGACAGGGACTCGCAGTCCGAAGACAGTTTCCCCCTAATGCCTCTATAAAGATGGGGCACGTAGAACCTTAGCATAACGCTCACTTGAAGAATTCGAATGTGGTGAGACCGCGTCGGGTGAAAAATCAATCGGCGTCTCTCAGGACTGTTGATTCCGAACGCTAAGACACGAGGACGCGGCTGTCA	ATAATGAGAGGAGAACTCAAACCGTGACGAAAAGACAGGGACTCGCAGTCCGAAGACAGTTTCCCCCTAATGCCTCTATAAAGATGGGGCACGTAGAACCTTAGCATAACGCTCACTTGAAGAATTCGAATGTGGTGAGACCGCGTCGGGTGAAAAATCAATCGGCGTCTCTCAGGACTGTTGATTCCGAACGCTAAGACACGAGGACGCGGCTGTCA	ATAATGAGAGGAGAACTCAAACCGTGACGAAAAGACAGGGACTCGCAGTCCGAAGACAGTTTCCCCCTAATGCCTCTATAAAGATGGGGCACGTAGAACCTTAGCATAACGCTCACTTGAAGAATTCGAATGTGGTGAGACCGCGTCGGGTGAAAAATCAATCGGCGTCTCTCAGGACTGTTGATTCCGAACGCTAAGACACGAGGACGCGGCTGTCA	ATAATGAGAGGAGAACTCAAACCGTGACGAAAAGACAGGGACTCGCAGTCCGAAGACAGTTTCCCCCTAATGCCTCTATAAAGATGGGGCACGTAGAACCTTAGCATAACGCTCACTTGAAGAATTCGAATGTGGTGAGACCGCGTCGGGTGAAAAATCAATCGGCGTCTCTCAGGACTGTTGATTCCGAACGCTAAGACACGAGGACGCGGCTGTCA	ATAATGAGAGGAGAACTCAAACCGTGACGAAAAGACAGGGACTCGCAGTCCGAAGACAGTTTCCCCCTAATGCCTCTATAAAGATGGGGCACGTAGAACCTTAGCATAACGCTCACTTGAAGAATTCGAATGTGGTGAGACCGCGTCGGGTGAAAAATCAATCGGCGTCTCTCAGGACTGTTGATTCCGAACGCTAAGACACGAGGACGCGGCTGTCA	ATAATGAGAGGAGAACTCAAACCGTGACGAAAAGACAGGGACTCGCAGTCCGAAGACAGTTTCCCCCTAATGCCTCTATAAAGATGGGGCACGTAGAACCTTAGCATAACGCTCACTTGAAGAATTCGAATGTGGTGAGACCGCGTCGGGTGAAAAATCAATCGGCGTCTCTCAGGACTGTTGATTCCGAACGCTAAGACACGAGGACGCGGCTGTCA
D01	8736	10820899;10821023;10821313;10821373;10821431;10821529;10821617;10821725;10821756;10821764;10821864;10821973;10822040;10822048;10822125;10822161;10822269;10822329;10822337;10822390;10822454;10822537;10822605;10822634;10822750;10822756;10822842;10822900;10823058;10823175;10823251;10823267;10823507;10823541;10823715;10823807;10823829;10823852;10823975;10823995;10824670;10824922;10826172;10827116;108…	TCTATTCGCCACGTCCTGCCTGGAACAGAACTCGCCTCGTAGTTGGA	TCTATTCGCCACGTCCTGCCTGGAACAGAACTCGCCTCGTAGTTGGA	TCTATTCGCCACGTCCTGCCTGGAACAGAACTCGCCTCGTAGTTGGA	TCTATTCGCCACGTCCTGCCTGGAACAGAACTCGCCTCGTAGTTGGA	TCTATTCGCCACGTCCTGCCTGGAACAGAACTCGCCTCGTAGTTGGA	TCTATTCGCCACGTCCTGCCTGGAACAGAACTCGCCTCGTAGTTGGA	TCTATTCGCCACGTCCTGCCTGGAACAGAACTCGCCTCGTAGTTGGA
D01	11539	14477565;14480444;14480515;14480777;14480786;14481662;14482023;14482194;14482204;14482288;14482571;14482572;14482674;14482684;14482714;14482782;14482838;14482884;14482982;14482985;14483042;14483060;14483690;14483740;14484001;14484043;14484480;14484915;14484975;14485006;14485126;14485181;14485196;14485267;14485281;14485444;14485456;14485489;14485917;14486640;14487946;14488016;14488287;14488297;144…	TCGAACAACATGTTTACCCCTATGGGGTCTTAAAGTCCATCTAGGAACA	TCGAACAACATGTTTACCCCTATGGGGTCTTAAAGTCCATCTAGGAACA	TCGAACAACATGTTTACCCCTATGGGGTCTTAAAGTCCATCTAGGAACA	TCGAACAACATGTTTACCCCTATGGGGTCTTAAAGTCCATCTAGGAACA	TCGAACAACATGTTTACCCCTATGGGGTCTTAAAGTCCATCTAGGAACA	TCGAACAACATGTTTACCCCTATGGGGTCTTAAAGTCCATCTAGGAACA	TCGAACAACATGTTTACCCCTATGGGGTCTTAAAGTCCATCTAGGAACA
D01	14927	17657428;17659306;17659321;17659452;17659544;17659667;17660220;17660522;17660622;17660665;17660870;17660889;17660905;17661048;17661245;17661405;17661468;17661507;17661524;17661608;17661659;17661686;17661687;17661797;17661917;17661960;17662042;17662118;17662261;17662385;17662488;17662509;17662704;17662995;17663122;17663374;17663937;17663997;17664109;17664284;17664483;17664492;17664531;17664626;176…	TTAGCCAAGTTCACTTAGGACTGAGATGGTACACCAATTAATACCTTTGTTCAATTTCATAATCCATTCAATCCACATACATTATATTTCAGAAAACCCACGGTCCAGTCTTGACCTTCGACACTAACTTT	TTAGCCAAGTTCACTTAGGACTGAGATGGTACACCAATTAATACCTTTGTTCAATTTCATAATCCATTCAATCCACATACATTATATTTCAGAAAACCCACGGTCCAGTCTTGACCTTCGACACTAACTTT	TTAGCCAAGTTCACTTAGGACTGAGATGGTACACCAATTAATACCTTTGTTCAATTTCATAATCCATTCAATCCACATACATTATATTTCAGAAAACCCACGGTCCAGTCTTGACCTTCGACACTAACTTT	TTAGCCAAGTTCACTTAGGACTGAGATGGTACACCAATTAATACCTTTGTTCAATTTCATAATCCATTCAATCCACATACATTATATTTCAGAAAACCCACGGTCCAGTCTTGACCTTCGACACTAACTTT	TTAGCCAAGTTCACTTAGGACTGAGATGGTACACCAATTAATACCTTTGTTCAATTTCATAATCCATTCAATCCACATACATTATATTTCAGAAAACCCACGGTCCAGTCTTGACCTTCGACACTAACTTT	TTAGCCAAGTTCACTTAGGACTGAGATGGTACACCAATTAATACCTTTGTTCAATTTCATAATCCATTCAATCCACATACATTATATTTCAGAAAACCCACGGTCCAGTCTTGACCTTCGACACTAACTTT	TTAGCCAAGTTCACTTAGGACTGAGATGGTACACCAATTAATACCTTTGTTCAATTTCATAATCCATTCAATCCACATACATTATATTTCAGAAAACCCACGGTCCAGTCTTGACCTTCGACACTAACTTT
D01	46558	18674950;18676284;18676376;18676378;18676399;18676538;18676583;18676647;18676650;18676945;18676968;18677009;18677094;18677111;18677300;18677314;18677411;18677422;18677688;18677793;18677805;18677900;18677931;18678052;18678062;18678205;18678208;18678515;18678517;18678518;18678606;18678683;18678794;18678822;18678914;18678916;18679168;18679180;18679235;18679391;18679434;18679452;18679488;18679499;186…	AATGATGCGAGGAATTCAAGCCTTGCATGTATTTTAACGCAGATATACATTTCAGGTGTGTCTGAACTTCTAGGCCACTCTTGGATCCACCAGAGTTAAGGCATCATCTATTTGTAATTTAACTCTGGACATTTACTATTTGAGTTCCTCCAAGAAGGACGTAATACGTGGACATGATCGTTCCGATGCAAGCCATATATAGGTAAGGCATAAGTTAAA	AATGATGCGAGGAATTCAAGCCTTGCATGTATTTTAACGCAGATATACATTTCAGGTGTGTCTGAACTTCTAGGCCACTCTTGGATCCACCAGAGTTAAGGCATCATCTATTTGTAATTTAACTCTGGACATTTACTATTTGAGTTCCTCCAAGAAGGACGTAATACGTGGACATGATCGTTCCGATGCAAGCCATATATAGGTAAGGCATAAGTTAAA	AATGATGCGAGGAATTCAAGCCTTGCATGTATTTTAACGCAGATATACATTTCAGGTGTGTCTGAACTTCTAGGCCACTCTTGGATCCACCAGAGTTAAGGCATCATCTATTTGTAATTTAACTCTGGACATTTACTATTTGAGTTCCTCCAAGAAGGACGTAATACGTGGACATGATCGTTCCGATGCAAGCCATATATAGGTAAGGCATAAGTTAAA	AATGATGCGAGGAATTCAAGCCTTGCATGTATTTTAACGCAGATATACATTTCAGGTGTGTCTGAACTTCTAGGCCACTCTTGGATCCACCAGAGTTAAGGCATCATCTATTTGTAATTTAACTCTGGACATTTACTATTTGAGTTCCTCCAAGAAGGACGTAATACGTGGACATGATCGTTCCGATGCAAGCCATATATAGGTAAGGCATAAGTTAAA	AATGATGCGAGGAATTCAAGCCTTGCATGTATTTTAACGCAGATATACATTTCAGGTGTGTCTGAACTTCTAGGCCACTCTTGGATCCACCAGAGTTAAGGCATCATCTATTTGTAATTTAACTCTGGACATTTACTATTTGAGTTCCTCCAAGAAGGACGTAATACGTGGACATGATCGTTCCGATGCAAGCCATATATAGGTAAGGCATAAGTTAAA	AATGATGCGAGGAATTCAAGCCTTGCATGTATTTTAACGCAGATATACATTTCAGGTGTGTCTGAACTTCTAGGCCACTCTTGGATCCACCAGAGTTAAGGCATCATCTATTTGTAATTTAACTCTGGACATTTACTATTTGAGTTCCTCCAAGAAGGACGTAATACGTGGACATGATCGTTCCGATGCAAGCCATATATAGGTAAGGCATAAGTTAAA	AATGATGCGAGGAATTCAAGCCTTGCATGTATTTTAACGCAGATATACATTTCAGGTGTGTCTGAACTTCTAGGCCACTCTTGGATCCACCAGAGTTAAGGCATCATCTATTTGTAATTTAACTCTGGACATTTACTATTTGAGTTCCTCCAAGAAGGACGTAATACGTGGACATGATCGTTCCGATGCAAGCCATATATAGGTAAGGCATAAGTTAAA
D01	15997	20843961;20844327;20844362;20844421;20844465;20844466;20844556;20844605;20844689;20844855;20845726;20845829;20846205;20846212;20846305;20846323;20846367;20846407;20846429;20846479;20846548;20846574;20846580;20846606;20846665;20846720;20846741;20846750;20846808;20846931;20846953;20847117;20847219;20847224;20847294;20847316;20847436;20847468;20847528;20847644;20847697;20847757;20847832;20848005;208…	AATGTACATCAGGGCGCCATCGACGATTAAACGTGTAACCCCGACTCCCTCAGCAAGCAAATAAAAGATTCCATTAGAATTGACTTGTCTAACCCTCTTGGATCCCTGCAGGCCTGACGAACTGGATTTCATTCTTTTAT	AATGTACATCAGGGCGCCATCGACGATTAAACGTGTAACCCCGACTCCCTCAGCAAGCAAATAAAAGATTCCATTAGAATTGACTTGTCTAACCCTCTTGGATCCCTGCAGGCCTGACGAACTGGATTTCATTCTTTTAT	AATGTACATCAGGGCGCCATCGACGATTAAACGTGTAACCCCGACTCCCTCAGCAAGCAAATAAAAGATTCCATTAGAATTGACTTGTCTAACCCTCTTGGATCCCTGCAGGCCTGACGAACTGGATTTCATTCTTTTAT	AATGTACATCAGGGCGCCATCGACGATTAAACGTGTAACCCCGACTCCCTCAGCAAGCAAATAAAAGATTCCATTAGAATTGACTTGTCTAACCCTCTTGGATCCCTGCAGGCCTGACGAACTGGATTTCATTCTTTTAT	AATGTACATCAGGGCGCCATCGACGATTAAACGTGTAACCCCGACTCCCTCAGCAAGCAAATAAAAGATTCCATTAGAATTGACTTGTCTAACCCTCTTGGATCCCTGCAGGCCTGACGAACTGGATTTCATTCTTTTAT	AATGTACATCAGGGCGCCATCGACGATTAAACGTGTAACCCCGACTCCCTCAGCAAGCAAATAAAAGATTCCATTAGAATTGACTTGTCTAACCCTCTTGGATCCCTGCAGGCCTGACGAACTGGATTTCATTCTTTTAT	AATGTACATCAGGGCGCCATCGACGATTAAACGTGTAACCCCGACTCCCTCAGCAAGCAAATAAAAGATTCCATTAGAATTGACTTGTCTAACCCTCTTGGATCCCTGCAGGCCTGACGAACTGGATTTCATTCTTTTAT
D02	17870	36010348;36011527;36011646;36012252;36013104;36013188;36013326;36013353;36013562;36013588;36013755;36013817;36014552;36014559;36014578;36015285;36015635;36015663;36015883;36015889;36015939;36015983;36016295;36017215;36017468;36017693;36017694;36017850;36018049;36018064;36018198;36018200;36018257;36018725;36018744;36018781;36018821;36018880;36018917;36019269;36019286;36019418;36019439;36019456;360…	ATTTGATATGGAGGTTCCGCGTGGCCACCGGGGCCCTCAATCTGGTACGGTGGACGCGTTTACACTGAGATATTGTTGTTTCGAGCTAGCGGAGGACTTCTGCGCAAGCCGGGTA	ATTTGATATGGAGGTTCCGCGTGGCCACCGGGGCCCTCAATCTGGTACGGTGGACGCGTTTACACTGAGATATTGTTGTTTCGAGCTAGCGGAGGACTTCTGCGCAAGCCGGGTA	ATTTGATATGGAGGTTCCGCGTGGCCACCGGGGCCCTCAATCTGGTACGGTGGACGCGTTTACACTGAGATATTGTTGTTTCGAGCTAGCGGAGGACTTCTGCGCAAGCCGGGTA	ATTTGATATGGAGGTTCCGCGTGGCCACCGGGGCCCTCAATCTGGTACGGTGGACGCGTTTACACTGAGATATTGTTGTTTCGAGCTAGCGGAGGACTTCTGCGCAAGCCGGGTA	ATTTGATATGGAGGTTCCGCGTGGCCACCGGGGCCCTCAATCTGGTACGGTGGACGCGTTTACACTGAGATATTGTTGTTTCGAGCTAGCGGAGGACTTCTGCGCAAGCCGGGTA	ATTTGATATGGAGGTTCCGCGTGGCCACCGGGGCCCTCAATCTGGTACGGTGGACGCGTTTACACTGAGATATTGTTGTTTCGAGCTAGCGGAGGACTTCTGCGCAAGCCGGGTA	ATTTGATATGGAGGTTCCGCGTGGCCACCGGGGCCCTCAATCTGGTACGGTGGACGCGTTTACACTGAGATATTGTTGTTTCGAGCTAGCGGAGGACTTCTGCGCAAGCCGGGTA
D02	3822	1971944;1974536;1974798;1974809;1974989;1975352;1975610;1975766	ACTTTTTT	ACTTTTTT	ACTTTTTT	ACTTTTTT	ACTTTTTT	ACTTTTTT	ACTTTTTT
D02	1523	1981680;1981869;1982126;1982630;1982642;1982775;1982789;1982837;1983086;1983145;1983203	GAAGCGCTCAT	GAAGCGCTCAT	GAAGCGCTCAT	GAAGCGCTCAT	GAAGCGCTCAT	GAAGCGCTCAT	GAAGCGCTCAT
D02	10617	43433057;43433179;43433245;43433287;43433326;43433332;43433396;43433435;43433516;43433547;43433641;43433661;43433731;43433748;43433946;43433969;43434026;43434030;43434083;43434304;43434408;43434554;43434611;43434646;43434663;43434702;43434798;43434850;43435773;43435964;43435977;43436083;43436432;43436955;43437269;43437848;43437983;43438364;43438418;43438576;43438698;43438881;43438885;43439023;434…	ACACCTATAATAAACTTTTGCCTTGAATCGTTTTGTGTTGCCATGGGTTGATGTTGGACCAAGTTTGCTTGA	ACACCTATAATAAACTTTTGCCTTGAATCGTTTTGTGTTGCCATGGGTTGATGTTGGACCAAGTTTGCTTGA	ACACCTATAATAAACTTTTGCCTTGAATCGTTTTGTGTTGCCATGGGTTGATGTTGGACCAAGTTTGCTTGA	ACACCTATAATAAACTTTTGCCTTGAATCGTTTTGTGTTGCCATGGGTTGATGTTGGACCAAGTTTGCTTGA	ACACCTATAATAAACTTTTGCCTTGAATCGTTTTGTGTTGCCATGGGTTGATGTTGGACCAAGTTTGCTTGA	ACACCTATAATAAACTTTTGCCTTGAATCGTTTTGTGTTGCCATGGGTTGATGTTGGACCAAGTTTGCTTGA	ACACCTATAATAAACTTTTGCCTTGAATCGTTTTGTGTTGCCATGGGTTGATGTTGGACCAAGTTTGCTTGA
D02	86850	49921109;49921139;49921171;49921988;49922110;49922218;49922221;49922535;49922582;49922712;49922817;49922865;49922991;49923132;49923148;49923223;49923531;49923551;49923612;49923767;49923917;49924031;49924078;49924112;49924293;49924364;49924403;49924411;49924513;49924525;49924657;49924673;49924870;49924919;49924926;49925091;49925093;49925299;49925327;49925383;49925479;49925555;49925568;49925586;499…	TTGCATGTTTTTTAGATGCGTGCGGAACCTCTATCGACCACAGTTAATGTTACAAACCTTTAATGGAGCTGATTACTTAAAGGCCAGCTATATACCGCAAACTCACAGTATACTATATTTTATTCCAATAGTTGTTCACTTATTCCATTTCTCCGGACTCTCAGGGCGCCTCTACAAGTTCCATGCACTCGCTGCTATCGACTCGCATTCTCATAGATAAAGCAGCCTATTAGTAAAACTTGGCACAAGAAGGCTTCTGATGGTTAGCACCGTGTTAGGGCTGCAGAAATAAATGCCGCGGGACTCTACAAATAGGCTATCTGCGGATTCCAGCAA	TTGCATGTTTTTTAGATGCGTGCGGAACCTCTATCGACCACAGTTAATGTTACAAACCTTTAATGGAGCTGATTACTTAAAGGCCAGCTATATACCGCAAACTCACAGTATACTATATTTTATTCCAATAGTTGTTCACTTATTCCATTTCTCCGGACTCTCAGGGCGCCTCTACAAGTTCCATGCACTCGCTGCTATCGACTCGCATTCTCATAGATAAAGCAGCCTATTAGTAAAACTTGGCACAAGAAGGCTTCTGATGGTTAGCACCGTGTTAGGGCTGCAGAAATAAATGCCGCGGGACTCTACAAATAGGCTATCTGCGGATTCCAGCAA	TTGCATGTTTTTTAGATGCGTGCGGAACCTCTATCGACCACAGTTAATGTTACAAACCTTTAATGGAGCTGATTACTTAAAGGCCAGCTATATACCGCAAACTCACAGTATACTATATTTTATTCCAATAGTTGTTCACTTATTCCATTTCTCCGGACTCTCAGGGCGCCTCTACAAGTTCCATGCACTCGCTGCTATCGACTCGCATTCTCATAGATAAAGCAGCCTATTAGTAAAACTTGGCACAAGAAGGCTTCTGATGGTTAGCACCGTGTTAGGGCTGCAGAAATAAATGCCGCGGGACTCTACAAATAGGCTATCTGCGGATTCCAGCAA	TTGCATGTTTTTTAGATGCGTGCGGAACCTCTATCGACCACAGTTAATGTTACAAACCTTTAATGGAGCTGATTACTTAAAGGCCAGCTATATACCGCAAACTCACAGTATACTATATTTTATTCCAATAGTTGTTCACTTATTCCATTTCTCCGGACTCTCAGGGCGCCTCTACAAGTTCCATGCACTCGCTGCTATCGACTCGCATTCTCATAGATAAAGCAGCCTATTAGTAAAACTTGGCACAAGAAGGCTTCTGATGGTTAGCACCGTGTTAGGGCTGCAGAAATAAATGCCGCGGGACTCTACAAATAGGCTATCTGCGGATTCCAGCAA	TTGCATGTTTTTTAGATGCGTGCGGAACCTCTATCGACCACAGTTAATGTTACAAACCTTTAATGGAGCTGATTACTTAAAGGCCAGCTATATACCGCAAACTCACAGTATACTATATTTTATTCCAATAGTTGTTCACTTATTCCATTTCTCCGGACTCTCAGGGCGCCTCTACAAGTTCCATGCACTCGCTGCTATCGACTCGCATTCTCATAGATAAAGCAGCCTATTAGTAAAACTTGGCACAAGAAGGCTTCTGATGGTTAGCACCGTGTTAGGGCTGCAGAAATAAATGCCGCGGGACTCTACAAATAGGCTATCTGCGGATTCCAGCAA	TTGCATGTTTTTTAGATGCGTGCGGAACCTCTATCGACCACAGTTAATGTTACAAACCTTTAATGGAGCTGATTACTTAAAGGCCAGCTATATACCGCAAACTCACAGTATACTATATTTTATTCCAATAGTTGTTCACTTATTCCATTTCTCCGGACTCTCAGGGCGCCTCTACAAGTTCCATGCACTCGCTGCTATCGACTCGCATTCTCATAGATAAAGCAGCCTATTAGTAAAACTTGGCACAAGAAGGCTTCTGATGGTTAGCACCGTGTTAGGGCTGCAGAAATAAATGCCGCGGGACTCTACAAATAGGCTATCTGCGGATTCCAGCAA	TTGCATGTTTTTTAGATGCGTGCGGAACCTCTATCGACCACAGTTAATGTTACAAACCTTTAATGGAGCTGATTACTTAAAGGCCAGCTATATACCGCAAACTCACAGTATACTATATTTTATTCCAATAGTTGTTCACTTATTCCATTTCTCCGGACTCTCAGGGCGCCTCTACAAGTTCCATGCACTCGCTGCTATCGACTCGCATTCTCATAGATAAAGCAGCCTATTAGTAAAACTTGGCACAAGAAGGCTTCTGATGGTTAGCACCGTGTTAGGGCTGCAGAAATAAATGCCGCGGGACTCTACAAATAGGCTATCTGCGGATTCCAGCAA
D02	70	51381616;51381686	RR	RR	RR	RR	RR	RR	RR
D02	964	5336073;5336075;5336423;5336894;5336924;5336936;5337022;5337032;5337037	YRWYKRSRY	YRWYKRSRY	YRWYKRSRY	YRWYKRSRY	YRWYKRSRY	YRWYKRSRY	YRWYKRSRY
D02	21928	5856982;5857086;5857246;5857335;5857387;5857396;5857881;5857935;5858000;5858018;5858183;5858221;5858325;5858330;5858361;5858477;5858512;5858599;5858665;5858716;5859032;5859035;5859120;5859127;5859298;5859375;5859789;5860219;5860274;5860426;5860991;5861007;5861087;5861617;5862006;5862058;5862878;5862913;5863109;5863836;5864169;5864732;5864756;5865068;5865094;5865195;5865296;5865344;5865597;5865655…	TAGTTTACTAGATGTCAGGTCATAGTAGGCAGATATCGTGCTCGCGGTTCCTCCTATCCTTAGCGGGGTGGAGGTTGAATATTTCCGTACGGAGTTCTATTCCCAATCCGGT	TAGTTTACTAGATGTCAGGTCATAGTAGGCAGATATCGTGCTCGCGGTTCCTCCTATCCTTAGCGGGGTGGAGGTTGAATATTTCCGTACGGAGTTCTATTCCCAATCCGGT	TAGTTTACTAGATGTCAGGTCATAGTAGGCAGATATCGTGCTCGCGGTTCCTCCTATCCTTAGCGGGGTGGAGGTTGAATATTTCCGTACGGAGTTCTATTCCCAATCCGGT	TAGTTTACTAGATGTCAGGTCATAGTAGGCAGATATCGTGCTCGCGGTTCCTCCTATCCTTAGCGGGGTGGAGGTTGAATATTTCCGTACGGAGTTCTATTCCCAATCCGGT	TAGTTTACTAGATGTCAGGTCATAGTAGGCAGATATCGTGCTCGCGGTTCCTCCTATCCTTAGCGGGGTGGAGGTTGAATATTTCCGTACGGAGTTCTATTCCCAATCCGGT	TAGTTTACTAGATGTCAGGTCATAGTAGGCAGATATCGTGCTCGCGGTTCCTCCTATCCTTAGCGGGGTGGAGGTTGAATATTTCCGTACGGAGTTCTATTCCCAATCCGGT	TAGTTTACTAGATGTCAGGTCATAGTAGGCAGATATCGTGCTCGCGGTTCCTCCTATCCTTAGCGGGGTGGAGGTTGAATATTTCCGTACGGAGTTCTATTCCCAATCCGGT
D02	3974	5921116;5921409;5921414;5921574;5921642;5921719;5921902;5922057;5922085;5922094;5922127;5922309;5922328;5922389;5922504;5922653;5922710;5922716;5923158;5923595;5923744;5924005;5924041;5924061;5924102;5924128;5924253;5924286;5924341;5924378;5924423;5924448;5924540;5924582;5924635;5924721;5924765;5924814;5924875;5924887;5925045;5925090	ATGGAGTTAGTTATTAGCCCACTACCGTGACGTGAATAGGAA	ATGGAGTTAGTTATTAGCCCACTACCGTGACGTGAATAGGAA	ATGGAGTTAGTTATTAGCCCACTACCGTGACGTGAATAGGAA	ATGGAGTTAGTTATTAGCCCACTACCGTGACGTGAATAGGAA	ATGGAGTTAGTTATTAGCCCACTACCGTGACGTGAATAGGAA	ATGGAGTTAGTTATTAGCCCACTACCGTGACGTGAATAGGAA	ATGGAGTTAGTTATTAGCCCACTACCGTGACGTGAATAGGAA
D02	1352	66318007;66319306;66319359	AGA	AGA	AGA	AGA	AGA	AGA	AGA
D02	37905	66963700;66963900;66964018;66964041;66964213;66964476;66964879;66964953;66964990;66965072;66965341;66965704;66965997;66966189;66966202;66966207;66967025;66967394;66967493;66967824;66968323;66968430;66968445;66968516;66968523;66969572;66969598;66969652;66970383;66970409;66971235;66971321;66971497;66971506;66971625;66971626;66971670;66971850;66971899;66971910;66972002;66972008;66972092;66972120;669…	TCTGCCAGATCCGCCTCTTCTGGCATAGAATGGGATGGTTAGCCCTCCCCTCAGTCCATAA	TCTGCCAGATCCGCCTCTTCTGGCATAGAATGGGATGGTTAGCCCTCCCCTCAGTCCATAA	TCTGCCAGATCCGCCTCTTCTGGCATAGAATGGGATGGTTAGCCCTCCCCTCAGTCCATAA	TCTGCCAGATCCGCCTCTTCTGGCATAGAATGGGATGGTTAGCCCTCCCCTCAGTCCATAA	TCTGCCAGATCCGCCTCTTCTGGCATAGAATGGGATGGTTAGCCCTCCCCTCAGTCCATAA	TCTGCCAGATCCGCCTCTTCTGGCATAGAATGGGATGGTTAGCCCTCCCCTCAGTCCATAA	TCTGCCAGATCCGCCTCTTCTGGCATAGAATGGGATGGTTAGCCCTCCCCTCAGTCCATAA
D02	90713	67039060;67039418;67039672;67040549;67040908;67041106;67041436;67043189;67043300;67043340;67043609;67043825;67044960;67045033;67045037;67045771;67046139;67046196;67046255;67046484;67046596;67046700;67046731;67046977;67047078;67047504;67047618;67047639;67047805;67048033;67049122;67049491;67049524;67051870;67051876;67052442;67052612;67052838;67053535;67053584;67053726;67053865;67053954;67054374;670…	AAACACCGCTGCCATAGCAGTGATGCCGTACTGCGGATTGGCCACGTTTAGGTATTTTACCCATGACGGATAATTTAGGCAAACCTAAGCTACTACTAACATATAAAGACTCATCGTTTGTACCGCTTTTATGTGCCCTTGTCTTGGCATTCATAACTAACATTCGTCAGTCAAACTGAACTTGACGACTGAGATGCTGCCGTGCGATAGTCCCTAAGGCATCACCGTATGTCAGCGGACTCTATGGAAGAGGTTTAYAKACYTYYTGARTTTTTACTAGCAACACCCTCTGTAGGTAATGAGAACAATTCCGAGCGCTGGTCTAAGTTAGTGATTCGGATAGATTACGAGGTACCGCACTCCACTTGGGGTG	AAACACCGCTGCCATAGCAGTGATGCCGTACTGCGGATTGGCCACGTTTAGGTATTTTACCCATGACGGATAATTTAGGCAAACCTAAGCTACTACTAACATATAAAGACTCATCGTTTGTACCGCTTTTATGTGCCCTTGTCTTGGCATTCATAACTAACATTCGTCAGTCAAACTGAACTTGACGACTGAGATGCTGCCGTGCGATAGTCCCTAAGGCATCACCGTATGTCAGCGGACTCTATGGAAGAGGTTTAYAKACYTYYTGARTTTTTACTAGCAACACCCTCTGTAGGTAATGAGAACAATTCCGAGCGCTGGTCTAAGTTAGTGATTCGGATAGATTACGAGGTACCGCACTCCACTTGGGGTG	AAACACCGCTGCCATAGCAGTGATGCCGTACTGCGGATTGGCCACGTTTAGGTATTTTACCCATGACGGATAATTTAGGCAAACCTAAGCTACTACTAACATATAAAGACTCATCGTTTGTACCGCTTTTATGTGCCCTTGTCTTGGCATTCATAACTAACATTCGTCAGTCAAACTGAACTTGACGACTGAGATGCTGCCGTGCGATAGTCCCTAAGGCATCACCGTATGTCAGCGGACTCTATGGAAGAGGTTTAYAKACYTYYTGARTTTTTACTAGCAACACCCTCTGTAGGTAATGAGAACAATTCCGAGCGCTGGTCTAAGTTAGTGATTCGGATAGATTACGAGGTACCGCACTCCACTTGGGGTG	AAACACCGCTGCCATAGCAGTGATGCCGTACTGCGGATTGGCCACGTTTAGGTATTTTACCCATGACGGATAATTTAGGCAAACCTAAGCTACTACTAACATATAAAGACTCATCGTTTGTACCGCTTTTATGTGCCCTTGTCTTGGCATTCATAACTAACATTCGTCAGTCAAACTGAACTTGACGACTGAGATGCTGCCGTGCGATAGTCCCTAAGGCATCACCGTATGTCAGCGGACTCTATGGAAGAGGTTTAYAKACYTYYTGARTTTTTACTAGCAACACCCTCTGTAGGTAATGAGAACAATTCCGAGCGCTGGTCTAAGTTAGTGATTCGGATAGATTACGAGGTACCGCACTCCACTTGGGGTG	AAACACCGCTGCCATAGCAGTGATGCCGTACTGCGGATTGGCCACGTTTAGGTATTTTACCCATGACGGATAATTTAGGCAAACCTAAGCTACTACTAACATATAAAGACTCATCGTTTGTACCGCTTTTATGTGCCCTTGTCTTGGCATTCATAACTAACATTCGTCAGTCAAACTGAACTTGACGACTGAGATGCTGCCGTGCGATAGTCCCTAAGGCATCACCGTATGTCAGCGGACTCTATGGAAGAGGTTTAYAKACYTYYTGARTTTTTACTAGCAACACCCTCTGTAGGTAATGAGAACAATTCCGAGCGCTGGTCTAAGTTAGTGATTCGGATAGATTACGAGGTACCGCACTCCACTTGGGGTG	AAACACCGCTGCCATAGCAGTGATGCCGTACTGCGGATTGGCCACGTTTAGGTATTTTACCCATGACGGATAATTTAGGCAAACCTAAGCTACTACTAACATATAAAGACTCATCGTTTGTACCGCTTTTATGTGCCCTTGTCTTGGCATTCATAACTAACATTCGTCAGTCAAACTGAACTTGACGACTGAGATGCTGCCGTGCGATAGTCCCTAAGGCATCACCGTATGTCAGCGGACTCTATGGAAGAGGTTTAYAKACYTYYTGARTTTTTACTAGCAACACCCTCTGTAGGTAATGAGAACAATTCCGAGCGCTGGTCTAAGTTAGTGATTCGGATAGATTACGAGGTACCGCACTCCACTTGGGGTG	AAACACCGCTGCCATAGCAGTGATGCCGTACTGCGGATTGGCCACGTTTAGGTATTTTACCCATGACGGATAATTTAGGCAAACCTAAGCTACTACTAACATATAAAGACTCATCGTTTGTACCGCTTTTATGTGCCCTTGTCTTGGCATTCATAACTAACATTCGTCAGTCAAACTGAACTTGACGACTGAGATGCTGCCGTGCGATAGTCCCTAAGGCATCACCGTATGTCAGCGGACTCTATGGAAGAGGTTTAYAKACYTYYTGARTTTTTACTAGCAACACCCTCTGTAGGTAATGAGAACAATTCCGAGCGCTGGTCTAAGTTAGTGATTCGGATAGATTACGAGGTACCGCACTCCACTTGGGGTG
D02	33467	14578937;14579071;14579102;14579283;14580126;14580192;14580236;14580322;14580427;14580546;14580738;14580757;14580818;14580980;14581118;14581190;14581198;14581204;14581295;14581436;14581471;14581626;14581670;14581938;14581946;14582321;14582338;14582436;14582798;14582849;14582893;14582948;14583308;14583344;14583538;14583860;14584443;14585630;14585649;14586199;14586268;14587402;14587480;14587605;145…	AGACGTTACACTGTGTTCGCGGGGTACGTGTGACGCTCAGCAGACGCTTTCTTACTATTCCACACCAAGAAGTGAATCTAGGTAGTTATTATGTCTGTGTAATAAT	AGACGTTACACTGTGTTCGCGGGGTACGTGTGACGCTCAGCAGACGCTTTCTTACTATTCCACACCAAGAAGTGAATCTAGGTAGTTATTATGTCTGTGTAATAAT	AGACGTTACACTGTGTTCGCGGGGTACGTGTGACGCTCAGCAGACGCTTTCTTACTATTCCACACCAAGAAGTGAATCTAGGTAGTTATTATGTCTGTGTAATAAT	AGACGTTACACTGTGTTCGCGGGGTACGTGTGACGCTCAGCAGACGCTTTCTTACTATTCCACACCAAGAAGTGAATCTAGGTAGTTATTATGTCTGTGTAATAAT	AGACGTTACACTGTGTTCGCGGGGTACGTGTGACGCTCAGCAGACGCTTTCTTACTATTCCACACCAAGAAGTGAATCTAGGTAGTTATTATGTCTGTGTAATAAT	AGACGTTACACTGTGTTCGCGGGGTACGTGTGACGCTCAGCAGACGCTTTCTTACTATTCCACACCAAGAAGTGAATCTAGGTAGTTATTATGTCTGTGTAATAAT	AGACGTTACACTGTGTTCGCGGGGTACGTGTGACGCTCAGCAGACGCTTTCTTACTATTCCACACCAAGAAGTGAATCTAGGTAGTTATTATGTCTGTGTAATAAT
D03	11919	25239066;25239210;25240225;25240281;25240602;25240818;25240893;25240998;25241022;25241107;25241139;25241259;25241287;25241365;25241412;25241592;25241615;25241690;25241811;25241841;25241883;25242037;25242112;25242207;25242495;25242805;25242857;25242858;25242922;25242949;25242960;25243020;25243131;25243210;25243404;25243444;25243445;25243708;25243728;25243796;25243807;25243835;25243843;25243982;252…	ACGATGATGGTAAAATTGTTCTGAACATCTACTGAGACTCGAGATACCGTGCTAGAACGTCTCCTACGTAAGGTTGGACCGGGTACTTTCACTCACTACCGTGACCCCATAATATTAGAGAGTCAAGATACTCAACATGGTATCACCCGT	ACGATGATGGTAAAATTGTTCTGAACATCTACTGAGACTCGAGATACCGTGCTAGAACGTCTCCTACGTAAGGTTGGACCGGGTACTTTCACTCACTACCGTGACCCCATAATATTAGAGAGTCAAGATACTCAACATGGTATCACCCGT	ACGATGATGGTAAAATTGTTCTGAACATCTACTGAGACTCGAGATACCGTGCTAGAACGTCTCCTACGTAAGGTTGGACCGGGTACTTTCACTCACTACCGTGACCCCATAATATTAGAGAGTCAAGATACTCAACATGGTATCACCCGT	ACGATGATGGTAAAATTGTTCTGAACATCTACTGAGACTCGAGATACCGTGCTAGAACGTCTCCTACGTAAGGTTGGACCGGGTACTTTCACTCACTACCGTGACCCCATAATATTAGAGAGTCAAGATACTCAACATGGTATCACCCGT	ACGATGATGGTAAAATTGTTCTGAACATCTACTGAGACTCGAGATACCGTGCTAGAACGTCTCCTACGTAAGGTTGGACCGGGTACTTTCACTCACTACCGTGACCCCATAATATTAGAGAGTCAAGATACTCAACATGGTATCACCCGT	ACGATGATGGTAAAATTGTTCTGAACATCTACTGAGACTCGAGATACCGTGCTAGAACGTCTCCTACGTAAGGTTGGACCGGGTACTTTCACTCACTACCGTGACCCCATAATATTAGAGAGTCAAGATACTCAACATGGTATCACCCGT	ACGATGATGGTAAAATTGTTCTGAACATCTACTGAGACTCGAGATACCGTGCTAGAACGTCTCCTACGTAAGGTTGGACCGGGTACTTTCACTCACTACCGTGACCCCATAATATTAGAGAGTCAAGATACTCAACATGGTATCACCCGT
D03	194	26490525;26490561;26490657;26490664;26490719	YYKWR	YYKWR	YYKWR	YYKWR	YYKWR	YYKWR	YYKWR
D03	23462	28068535;28068629;28068631;28068761;28072036;28072228;28072273;28072313;28072334;28072384;28072563;28072720;28072775;28072785;28072935;28073126;28073729;28073761;28073870;28073879;28074213;28074397;28074402;28074406;28074600;28074628;28074643;28074801;28074960;28074976;28075214;28075611;28075629;28075715;28075751;28075753;28075833;28075972;28076241;28076296;28076347;28076381;28076602;28076616;280…	ACATGTCGGTTTAAACATCAGAGCCTAATGGCTACGAATTCTCGTGTATAGGTTTGAACTCCATATGCGAGACTGACTCGACTCCATGCTCAAACGTCGACTACACATAAAATGATGCAATCCAGGTCTAGGTCGTAAGTGGACGTCCAGTTCGTGCCAACTCACATCAAAGGATTCGTAGAGCATACACTCCCACACAAGTTCTATTCGTTCTGGTAGACGACGGTAGA	ACATGTCGGTTTAAACATCAGAGCCTAATGGCTACGAATTCTCGTGTATAGGTTTGAACTCCATATGCGAGACTGACTCGACTCCATGCTCAAACGTCGACTACACATAAAATGATGCAATCCAGGTCTAGGTCGTAAGTGGACGTCCAGTTCGTGCCAACTCACATCAAAGGATTCGTAGAGCATACACTCCCACACAAGTTCTATTCGTTCTGGTAGACGACGGTAGA	ACATGTCGGTTTAAACATCAGAGCCTAATGGCTACGAATTCTCGTGTATAGGTTTGAACTCCATATGCGAGACTGACTCGACTCCATGCTCAAACGTCGACTACACATAAAATGATGCAATCCAGGTCTAGGTCGTAAGTGGACGTCCAGTTCGTGCCAACTCACATCAAAGGATTCGTAGAGCATACACTCCCACACAAGTTCTATTCGTTCTGGTAGACGACGGTAGA	ACATGTCGGTTTAAACATCAGAGCCTAATGGCTACGAATTCTCGTGTATAGGTTTGAACTCCATATGCGAGACTGACTCGACTCCATGCTCAAACGTCGACTACACATAAAATGATGCAATCCAGGTCTAGGTCGTAAGTGGACGTCCAGTTCGTGCCAACTCACATCAAAGGATTCGTAGAGCATACACTCCCACACAAGTTCTATTCGTTCTGGTAGACGACGGTAGA	ACATGTCGGTTTAAACATCAGAGCCTAATGGCTACGAATTCTCGTGTATAGGTTTGAACTCCATATGCGAGACTGACTCGACTCCATGCTCAAACGTCGACTACACATAAAATGATGCAATCCAGGTCTAGGTCGTAAGTGGACGTCCAGTTCGTGCCAACTCACATCAAAGGATTCGTAGAGCATACACTCCCACACAAGTTCTATTCGTTCTGGTAGACGACGGTAGA	ACATGTCGGTTTAAACATCAGAGCCTAATGGCTACGAATTCTCGTGTATAGGTTTGAACTCCATATGCGAGACTGACTCGACTCCATGCTCAAACGTCGACTACACATAAAATGATGCAATCCAGGTCTAGGTCGTAAGTGGACGTCCAGTTCGTGCCAACTCACATCAAAGGATTCGTAGAGCATACACTCCCACACAAGTTCTATTCGTTCTGGTAGACGACGGTAGA	ACATGTCGGTTTAAACATCAGAGCCTAATGGCTACGAATTCTCGTGTATAGGTTTGAACTCCATATGCGAGACTGACTCGACTCCATGCTCAAACGTCGACTACACATAAAATGATGCAATCCAGGTCTAGGTCGTAAGTGGACGTCCAGTTCGTGCCAACTCACATCAAAGGATTCGTAGAGCATACACTCCCACACAAGTTCTATTCGTTCTGGTAGACGACGGTAGA
D03	28004	28851135;28851153;28851198;28851445;28851536;28851551;28851970;28852119;28852721;28852787;28852969;28853185;28853356;28853428;28853541;28853585;28854121;28854225;28854227;28854298;28854375;28854423;28854429;28854582;28854629;28854635;28854972;28855172;28855257;28855366;28855592;28855733;28855852;28856304;28856346;28856353;28856423;28856618;28858870;28860503;28860600;28860632;28860674;28860793;288…	TCTAGATTATCCTAATCGCGGGGGTGAATAATCACATTATCGATGAAAATTAAGTTACTAACACGAATCTTTACGGAGATAGGAGCCGACGAGAAAAATAAACCGCGCACAATATATGTCAACAACTTTCTAACTAAGTCCTATCCTTACACGTCAATGCACTTTA	TCTAGATTATCCTAATCGCGGGGGTGAATAATCACATTATCGATGAAAATTAAGTTACTAACACGAATCTTTACGGAGATAGGAGCCGACGAGAAAAATAAACCGCGCACAATATATGTCAACAACTTTCTAACTAAGTCCTATCCTTACACGTCAATGCACTTTA	TCTAGATTATCCTAATCGCGGGGGTGAATAATCACATTATCGATGAAAATTAAGTTACTAACACGAATCTTTACGGAGATAGGAGCCGACGAGAAAAATAAACCGCGCACAATATATGTCAACAACTTTCTAACTAAGTCCTATCCTTACACGTCAATGCACTTTA	TCTAGATTATCCTAATCGCGGGGGTGAATAATCACATTATCGATGAAAATTAAGTTACTAACACGAATCTTTACGGAGATAGGAGCCGACGAGAAAAATAAACCGCGCACAATATATGTCAACAACTTTCTAACTAAGTCCTATCCTTACACGTCAATGCACTTTA	TCTAGATTATCCTAATCGCGGGGGTGAATAATCACATTATCGATGAAAATTAAGTTACTAACACGAATCTTTACGGAGATAGGAGCCGACGAGAAAAATAAACCGCGCACAATATATGTCAACAACTTTCTAACTAAGTCCTATCCTTACACGTCAATGCACTTTA	TCTAGATTATCCTAATCGCGGGGGTGAATAATCACATTATCGATGAAAATTAAGTTACTAACACGAATCTTTACGGAGATAGGAGCCGACGAGAAAAATAAACCGCGCACAATATATGTCAACAACTTTCTAACTAAGTCCTATCCTTACACGTCAATGCACTTTA	TCTAGATTATCCTAATCGCGGGGGTGAATAATCACATTATCGATGAAAATTAAGTTACTAACACGAATCTTTACGGAGATAGGAGCCGACGAGAAAAATAAACCGCGCACAATATATGTCAACAACTTTCTAACTAAGTCCTATCCTTACACGTCAATGCACTTTA
D03	14532	29338941;29338960;29339036;29339053;29339084;29339296;29339359;29339361;29339485;29339498;29339599;29339620;29339627;29339676;29339764;29339828;29340051;29340145;29340153;29340197;29340229;29340422;29340521;29340685;29340736;29340744;29340800;29340823;29340880;29340894;29341025;29341186;29341360;29341411;29341417;29341515;29341584;29341614;29341624;29341744;29341818;29341830;29342028;29342158;293…	CCTGAACATAGGCAAAACCAGACCACGTCATCTACTAGTAATTAAAAATGTGCTGATGCATTCACTGTTAAAGGTCACTTTTGGTAAAATACATGATGTGATGCTTTAAGGGAGAACGGGGTGTTCGCGTGTATATGCATCGACATACTGGTTGAA	CCTGAACATAGGCAAAACCAGACCACGTCATCTACTAGTAATTAAAAATGTGCTGATGCATTCACTGTTAAAGGTCACTTTTGGTAAAATACATGATGTGATGCTTTAAGGGAGAACGGGGTGTTCGCGTGTATATGCATCGACATACTGGTTGAA	CCTGAACATAGGCAAAACCAGACCACGTCATCTACTAGTAATTAAAAATGTGCTGATGCATTCACTGTTAAAGGTCACTTTTGGTAAAATACATGATGTGATGCTTTAAGGGAGAACGGGGTGTTCGCGTGTATATGCATCGACATACTGGTTGAA	CCTGAACATAGGCAAAACCAGACCACGTCATCTACTAGTAATTAAAAATGTGCTGATGCATTCACTGTTAAAGGTCACTTTTGGTAAAATACATGATGTGATGCTTTAAGGGAGAACGGGGTGTTCGCGTGTATATGCATCGACATACTGGTTGAA	CCTGAACATAGGCAAAACCAGACCACGTCATCTACTAGTAATTAAAAATGTGCTGATGCATTCACTGTTAAAGGTCACTTTTGGTAAAATACATGATGTGATGCTTTAAGGGAGAACGGGGTGTTCGCGTGTATATGCATCGACATACTGGTTGAA	CCTGAACATAGGCAAAACCAGACCACGTCATCTACTAGTAATTAAAAATGTGCTGATGCATTCACTGTTAAAGGTCACTTTTGGTAAAATACATGATGTGATGCTTTAAGGGAGAACGGGGTGTTCGCGTGTATATGCATCGACATACTGGTTGAA	CCTGAACATAGGCAAAACCAGACCACGTCATCTACTAGTAATTAAAAATGTGCTGATGCATTCACTGTTAAAGGTCACTTTTGGTAAAATACATGATGTGATGCTTTAAGGGAGAACGGGGTGTTCGCGTGTATATGCATCGACATACTGGTTGAA
D03	78624	31429033;31429113;31429115;31429164;31429188;31429265;31431583;31431711;31432343;31432376;31432437;31432501;31432768;31432774;31432859;31432878;31432905;31432932;31433017;31433133;31433483;31433508;31433577;31433588;31434169;31434217;31434278;31434375;31434412;31436994;31437055;31437078;31437147;31437222;31437266;31437609;31437635;31437709;31437743;31437958;31437977;31438079;31438102;31438185;314…	GCAAGTAGGCCCTCTAACGAGATGCAGAACACGATGTGACTCAGGCTGACAGAGAAGATCTGTGATGCAAGAAGCTTATATAGCTCGGACCTTCCAACCCACAATAATTTGTTGTTCGCATAATTGCAAGTATGTCGCAAAGAGTGGGTGGATATTATATGCTGATCGAACGGAATCTCAGTTAAGCGGTTACGGTGGGTAGCTCGCTAGACTTCAAGTAGAGACAAGGTTACTGCGCTACGTATGCTAACGAATCATAATCAAGAAAGATGGTTTTTTTAATAGCCTGGACACGACTTAAGAAACGAGAGTGTATGAATTCTCTTTTCGTAGTCCGTAATGTACAGTTCCACCAAAGAAGCGCGATTAGAGTTAGACAATGGGAGCAGGTGTGGTGGC…	GCAAGTAGGCCCTCTAACGAGATGCAGAACACGATGTGACTCAGGCTGACAGAGAAGATCTGTGATGCAAGAAGCTTATATAGCTCGGACCTTCCAACCCACAATAATTTGTTGTTCGCATAATTGCAAGTATGTCGCAAAGAGTGGGTGGATATTATATGCTGATCGAACGGAATCTCAGTTAAGCGGTTACGGTGGGTAGCTCGCTAGACTTCAAGTAGAGACAAGGTTACTGCGCTACGTATGCTAACGAATCATAATCAAGAAAGATGGTTTTTTTAATAGCCTGGACACGACTTAAGAAACGAGAGTGTATGAATTCTCTTTTCGTAGTCCGTAATGTACAGTTCCACCAAAGAAGCGCGATTAGAGTTAGACAATGGGAGCAGGTGTGGTGGC…	GCAAGTAGGCCCTCTAACGAGATGCAGAACACGATGTGACTCAGGCTGACAGAGAAGATCTGTGATGCAAGAAGCTTATATAGCTCGGACCTTCCAACCCACAATAATTTGTTGTTCGCATAATTGCAAGTATGTCGCAAAGAGTGGGTGGATATTATATGCTGATCGAACGGAATCTCAGTTAAGCGGTTACGGTGGGTAGCTCGCTAGACTTCAAGTAGAGACAAGGTTACTGCGCTACGTATGCTAACGAATCATAATCAAGAAAGATGGTTTTTTTAATAGCCTGGACACGACTTAAGAAACGAGAGTGTATGAATTCTCTTTTCGTAGTCCGTAATGTACAGTTCCACCAAAGAAGCGCGATTAGAGTTAGACAATGGGAGCAGGTGTGGTGGC…	GCAAGTAGGCCCTCTAACGAGATGCAGAACACGATGTGACTCAGGCTGACAGAGAAGATCTGTGATGCAAGAAGCTTATATAGCTCGGACCTTCCAACCCACAATAATTTGTTGTTCGCATAATTGCAAGTATGTCGCAAAGAGTGGGTGGATATTATATGCTGATCGAACGGAATCTCAGTTAAGCGGTTACGGTGGGTAGCTCGCTAGACTTCAAGTAGAGACAAGGTTACTGCGCTACGTATGCTAACGAATCATAATCAAGAAAGATGGTTTTTTTAATAGCCTGGACACGACTTAAGAAACGAGAGTGTATGAATTCTCTTTTCGTAGTCCGTAATGTACAGTTCCACCAAAGAAGCGCGATTAGAGTTAGACAATGGGAGCAGGTGTGGTGGC…	GCAAGTAGGCCCTCTAACGAGATGCAGAACACGATGTGACTCAGGCTGACAGAGAAGATCTGTGATGCAAGAAGCTTATATAGCTCGGACCTTCCAACCCACAATAATTTGTTGTTCGCATAATTGCAAGTATGTCGCAAAGAGTGGGTGGATATTATATGCTGATCGAACGGAATCTCAGTTAAGCGGTTACGGTGGGTAGCTCGCTAGACTTCAAGTAGAGACAAGGTTACTGCGCTACGTATGCTAACGAATCATAATCAAGAAAGATGGTTTTTTTAATAGCCTGGACACGACTTAAGAAACGAGAGTGTATGAATTCTCTTTTCGTAGTCCGTAATGTACAGTTCCACCAAAGAAGCGCGATTAGAGTTAGACAATGGGAGCAGGTGTGGTGGC…	GCAAGTAGGCCCTCTAACGAGATGCAGAACACGATGTGACTCAGGCTGACAGAGAAGATCTGTGATGCAAGAAGCTTATATAGCTCGGACCTTCCAACCCACAATAATTTGTTGTTCGCATAATTGCAAGTATGTCGCAAAGAGTGGGTGGATATTATATGCTGATCGAACGGAATCTCAGTTAAGCGGTTACGGTGGGTAGCTCGCTAGACTTCAAGTAGAGACAAGGTTACTGCGCTACGTATGCTAACGAATCATAATCAAGAAAGATGGTTTTTTTAATAGCCTGGACACGACTTAAGAAACGAGAGTGTATGAATTCTCTTTTCGTAGTCCGTAATGTACAGTTCCACCAAAGAAGCGCGATTAGAGTTAGACAATGGGAGCAGGTGTGGTGGC…	GCAAGTAGGCCCTCTAACGAGATGCAGAACACGATGTGACTCAGGCTGACAGAGAAGATCTGTGATGCAAGAAGCTTATATAGCTCGGACCTTCCAACCCACAATAATTTGTTGTTCGCATAATTGCAAGTATGTCGCAAAGAGTGGGTGGATATTATATGCTGATCGAACGGAATCTCAGTTAAGCGGTTACGGTGGGTAGCTCGCTAGACTTCAAGTAGAGACAAGGTTACTGCGCTACGTATGCTAACGAATCATAATCAAGAAAGATGGTTTTTTTAATAGCCTGGACACGACTTAAGAAACGAGAGTGTATGAATTCTCTTTTCGTAGTCCGTAATGTACAGTTCCACCAAAGAAGCGCGATTAGAGTTAGACAATGGGAGCAGGTGTGGTGGC…
D03	11276	33974237;33974407;33975012;33975974;33976477;33976536;33976782;33978192;33979516;33979567;33979615;33979678;33979685;33979793;33979830;33979890;33980150;33980153;33980254;33980268;33980352;33980370;33980653;33980678;33980756;33981015;33981264;33981322;33981410;33981512;33981527;33981631;33981654;33981920;33982361;33982938;33983224;33983225;33983241;33983320;33983352;33983442;33983459;33983479;339…	TGTTATCCGACAAAGCAGGCTAAATTATGAGAACCCTTTGCGATCTTCAAACGAATGTCCCACT	TGTTATCCGACAAAGCAGGCTAAATTATGAGAACCCTTTGCGATCTTCAAACGAATGTCCCACT	TGTTATCCGACAAAGCAGGCTAAATTATGAGAACCCTTTGCGATCTTCAAACGAATGTCCCACT	TGTTATCCGACAAAGCAGGCTAAATTATGAGAACCCTTTGCGATCTTCAAACGAATGTCCCACT	TGTTATCCGACAAAGCAGGCTAAATTATGAGAACCCTTTGCGATCTTCAAACGAATGTCCCACT	TGTTATCCGACAAAGCAGGCTAAATTATGAGAACCCTTTGCGATCTTCAAACGAATGTCCCACT	TGTTATCCGACAAAGCAGGCTAAATTATGAGAACCCTTTGCGATCTTCAAACGAATGTCCCACT
D03	8681	34296696;34296996;34297170;34297521;34297743;34297755;34297941;34298015;34298020;34298041;34298226;34298415;34298447;34298553;34298554;34298603;34298644;34298883;34298890;34299042;34299307;34299932;34300243;34300245;34300523;34300674;34300940;34301291;34302886;34303155;34303486;34304295;34304296;34305165;34305205;34305263;34305377	TAACAGAAAGACAGTTACGATTTCGAGTGCGAAAAAA	TAACAGAAAGACAGTTACGATTTCGAGTGCGAAAAAA	TAACAGAAAGACAGTTACGATTTCGAGTGCGAAAAAA	TAACAGAAAGACAGTTACGATTTCGAGTGCGAAAAAA	TAACAGAAAGACAGTTACGATTTCGAGTGCGAAAAAA	TAACAGAAAGACAGTTACGATTTCGAGTGCGAAAAAA	TAACAGAAAGACAGTTACGATTTCGAGTGCGAAAAAA
D03	6053	34493574;34493648;34493715;34493855;34493902;34493973;34494026;34494059;34494112;34494137;34494239;34494333;34494450;34494665;34494667;34494770;34494814;34494836;34494958;34495025;34495051;34495085;34495211;34495397;34495402;34495547;34495592;34495648;34495936;34495967;34495978;34496026;34496114;34496178;34496183;34496200;34496215;34496250;34496306;34496346;34496368;34496424;34496480;34496505;344…	TAACCATGTCGCGCAGTGGATGAATTCAGCTTAGAGTCATTATGTTCCGACTTCAGTTGCGCGTTTCTGCAAGGACATGA	TAACCATGTCGCGCAGTGGATGAATTCAGCTTAGAGTCATTATGTTCCGACTTCAGTTGCGCGTTTCTGCAAGGACATGA	TAACCATGTCGCGCAGTGGATGAATTCAGCTTAGAGTCATTATGTTCCGACTTCAGTTGCGCGTTTCTGCAAGGACATGA	TAACCATGTCGCGCAGTGGATGAATTCAGCTTAGAGTCATTATGTTCCGACTTCAGTTGCGCGTTTCTGCAAGGACATGA	TAACCATGTCGCGCAGTGGATGAATTCAGCTTAGAGTCATTATGTTCCGACTTCAGTTGCGCGTTTCTGCAAGGACATGA	TAACCATGTCGCGCAGTGGATGAATTCAGCTTAGAGTCATTATGTTCCGACTTCAGTTGCGCGTTTCTGCAAGGACATGA	TAACCATGTCGCGCAGTGGATGAATTCAGCTTAGAGTCATTATGTTCCGACTTCAGTTGCGCGTTTCTGCAAGGACATGA
D03	6356	34514011;34514217;34514273;34514353;34514381;34514563;34515161;34515660;34515708;34515762;34515819;34515971;34516043;34516119;34516145;34516162;34516209;34516308;34516346;34516376;34516414;34516526;34516530;34516642;34517268;34517487;34517500;34517633;34517687;34517718;34517769;34517943;34518187;34518743;34518818;34518835;34518926;34519006;34519018;34519065;34519640;34519780;34519872;34519928;345…	TGACCAACATGTGTGACCATCGGTTGATCATACCGGGAGAATCTGAGCCGGTA	TGACCAACATGTGTGACCATCGGTTGATCATACCGGGAGAATCTGAGCCGGTA	TGACCAACATGTGTGACCATCGGTTGATCATACCGGGAGAATCTGAGCCGGTA	TGACCAACATGTGTGACCATCGGTTGATCATACCGGGAGAATCTGAGCCGGTA	TGACCAACATGTGTGACCATCGGTTGATCATACCGGGAGAATCTGAGCCGGTA	TGACCAACATGTGTGACCATCGGTTGATCATACCGGGAGAATCTGAGCCGGTA	TGACCAACATGTGTGACCATCGGTTGATCATACCGGGAGAATCTGAGCCGGTA
D03	991	34527031;34527032;34527117;34527171;34527463;34527540;34527573;34527842;34527975;34528010;34528022	AGTCAGTCAGT	AGTCAGTCAGT	AGTCAGTCAGT	AGTCAGTCAGT	AGTCAGTCAGT	AGTCAGTCAGT	AGTCAGTCAGT
D03	456	34528482;34528934;34528938	ACA	ACA	ACA	ACA	ACA	ACA	ACA
D03	2819	34531901;34532113;34532280;34532321;34532361;34532796;34532896;34532911;34533230;34533498;34533559;34533941;34533954;34533973;34534142;34534547;34534720	ATTGCGGAACATAGGGG	ATTGCGGAACATAGGGG	ATTGCGGAACATAGGGG	ATTGCGGAACATAGGGG	ATTGCGGAACATAGGGG	ATTGCGGAACATAGGGG	ATTGCGGAACATAGGGG
D03	4293	34549587;34549606;34549808;34549828;34549993;34550022;34550091;34550153;34550155;34550196;34550369;34550478;34551420;34551586;34551632;34551816;34552671;34553165;34553177;34553262;34553333;34553880	GGCCGTTCCTACCGTGTGATGG	GGCCGTTCCTACCGTGTGATGG	GGCCGTTCCTACCGTGTGATGG	GGCCGTTCCTACCGTGTGATGG	GGCCGTTCCTACCGTGTGATGG	GGCCGTTCCTACCGTGTGATGG	GGCCGTTCCTACCGTGTGATGG
D03	79	35016514;35016575;35016593	ACC	ACC	ACC	ACC	ACC	ACC	ACC
D03	1020	35034999;35035224;35035237;35035296;35035338;35035357;35035396;35035433;35035463;35035592;35035676;35035682;35035801;35035869;35035880;35035950;35036019	AGTAAATGGTAATGTTT	AGTAAATGGTAATGTTT	AGTAAATGGTAATGTTT	AGTAAATGGTAATGTTT	AGTAAATGGTAATGTTT	AGTAAATGGTAATGTTT	AGTAAATGGTAATGTTT
D03	2635	35056114;35056203;35056208;35056244;35056270;35056367;35056460;35056462;35056581;35056597;35056759;35056820;35056886;35056899;35057021;35057105;35057173;35057195;35057306;35057328;35057384;35057532;35057586;35057638;35057642;35057821;35057834;35057941;35058131;35058162;35058219;35058266;35058749	AACAGTAAAGGCTTTCCGGACTATCCGGAGAAC	AACAGTAAAGGCTTTCCGGACTATCCGGAGAAC	AACAGTAAAGGCTTTCCGGACTATCCGGAGAAC	AACAGTAAAGGCTTTCCGGACTATCCGGAGAAC	AACAGTAAAGGCTTTCCGGACTATCCGGAGAAC	AACAGTAAAGGCTTTCCGGACTATCCGGAGAAC	AACAGTAAAGGCTTTCCGGACTATCCGGAGAAC
D03	5108	35100633;35100639;35100644;35100715;35100778;35100781;35100914;35100955;35101020;35101224;35101369;35101375;35101466;35101491;35101728;35101755;35101775;35101789;35101900;35101969;35102025;35102067;35102128;35102213;35102438;35102574;35102580;35102679;35102692;35102724;35102906;35103052;35103093;35103141;35103164;35103177;35103619;35103705;35103902;35103932;35103972;35103988;35104035;35104078;351…	ACTGTACGTTATACAGTTACCCGATCCGGCTCGCGGTGACACTACAGTTGTTTACTCTCCTTA	ACTGTACGTTATACAGTTACCCGATCCGGCTCGCGGTGACACTACAGTTGTTTACTCTCCTTA	ACTGTACGTTATACAGTTACCCGATCCGGCTCGCGGTGACACTACAGTTGTTTACTCTCCTTA	ACTGTACGTTATACAGTTACCCGATCCGGCTCGCGGTGACACTACAGTTGTTTACTCTCCTTA	ACTGTACGTTATACAGTTACCCGATCCGGCTCGCGGTGACACTACAGTTGTTTACTCTCCTTA	ACTGTACGTTATACAGTTACCCGATCCGGCTCGCGGTGACACTACAGTTGTTTACTCTCCTTA	ACTGTACGTTATACAGTTACCCGATCCGGCTCGCGGTGACACTACAGTTGTTTACTCTCCTTA
D03	8590	35124742;35124927;35124983;35125093;35125158;35125222;35125320;35125338;35125454;35125456;35125556;35125649;35125696;35125740;35125753;35125784;35126051;35126071;35126200;35126253;35126299;35126807;35126846;35126900;35126932;35126952;35127124;35127143;35127169;35127211;35130724;35131222;35131863;35131889;35132141;35132517;35132578;35132799;35132810;35132872;35132985;35133008;35133089;35133105;351…	TCAAACATTGCGTTCGGCCAGATAGAAACTCCGTCGTACAAATAGACA	TCAAACATTGCGTTCGGCCAGATAGAAACTCCGTCGTACAAATAGACA	TCAAACATTGCGTTCGGCCAGATAGAAACTCCGTCGTACAAATAGACA	TCAAACATTGCGTTCGGCCAGATAGAAACTCCGTCGTACAAATAGACA	TCAAACATTGCGTTCGGCCAGATAGAAACTCCGTCGTACAAATAGACA	TCAAACATTGCGTTCGGCCAGATAGAAACTCCGTCGTACAAATAGACA	TCAAACATTGCGTTCGGCCAGATAGAAACTCCGTCGTACAAATAGACA
D03	96	35136026;35136055;35136122	AAG	AAG	AAG	AAG	AAG	AAG	AAG
D03	946	35151020;35151101;35151178;35151247;35151438;35151454;35151655;35151662;35151724;35151795;35151885;35151956;35151966	AAAAAAATGACAG	AAAAAAATGACAG	AAAAAAATGACAG	AAAAAAATGACAG	AAAAAAATGACAG	AAAAAAATGACAG	AAAAAAATGACAG
D03	3818	35153238;35153239;35153287;35153342;35153361;35153492;35153643;35153689;35153843;35153934;35153954;35154076;35154173;35154279;35154307;35154395;35154443;35154697;35154754;35154894;35154980;35155335;35155360;35155438;35155458;35155546;35155552;35155578;35155700;35156642;35156658;35156797;35156843;35156933;35156972;35157056	AAAGCGATGTCTCTGAATATCAAGAGTAGGCATGTT	AAAGCGATGTCTCTGAATATCAAGAGTAGGCATGTT	AAAGCGATGTCTCTGAATATCAAGAGTAGGCATGTT	AAAGCGATGTCTCTGAATATCAAGAGTAGGCATGTT	AAAGCGATGTCTCTGAATATCAAGAGTAGGCATGTT	AAAGCGATGTCTCTGAATATCAAGAGTAGGCATGTT	AAAGCGATGTCTCTGAATATCAAGAGTAGGCATGTT
D03	4473	35160291;35160446;35160492;35160529;35160679;35160715;35160751;35160752;35160836;35160838;35160859;35160901;35160939;35161010;35161032;35161146;35161198;35161209;35161248;35161254;35161358;35161683;35161737;35162032;35162223;35162250;35162277;35162351;35162388;35162629;35162641;35162802;35162827;35162891;35162995;35163112;35163230;35163302;35163369;35163391;35163415;35163474;35163548;35163614;351…	AATTTCCACACAAGAATTAACATCTAACCCATTGTTAGCGCTCTACCTCATATTTAATTTCAA	AATTTCCACACAAGAATTAACATCTAACCCATTGTTAGCGCTCTACCTCATATTTAATTTCAA	AATTTCCACACAAGAATTAACATCTAACCCATTGTTAGCGCTCTACCTCATATTTAATTTCAA	AATTTCCACACAAGAATTAACATCTAACCCATTGTTAGCGCTCTACCTCATATTTAATTTCAA	AATTTCCACACAAGAATTAACATCTAACCCATTGTTAGCGCTCTACCTCATATTTAATTTCAA	AATTTCCACACAAGAATTAACATCTAACCCATTGTTAGCGCTCTACCTCATATTTAATTTCAA	AATTTCCACACAAGAATTAACATCTAACCCATTGTTAGCGCTCTACCTCATATTTAATTTCAA
D03	5139	35172718;35172750;35172779;35172830;35172898;35173102;35173142;35173370;35173615;35173835;35173914;35174042;35174362;35174675;35174838;35174863;35174934;35175006;35175026;35175085;35175113;35175181;35175351;35175380;35175420;35175429;35175516;35175556;35175572;35175638;35175669;35175676;35175984;35176663;35177000;35177282;35177374;35177401;35177554;35177596;35177605;35177670;35177809;35177833;351…	ACCGTAATATGCTAGTCAAGAAACGAATATAACAAAAATACTTAT	ACCGTAATATGCTAGTCAAGAAACGAATATAACAAAAATACTTAT	ACCGTAATATGCTAGTCAAGAAACGAATATAACAAAAATACTTAT	ACCGTAATATGCTAGTCAAGAAACGAATATAACAAAAATACTTAT	ACCGTAATATGCTAGTCAAGAAACGAATATAACAAAAATACTTAT	ACCGTAATATGCTAGTCAAGAAACGAATATAACAAAAATACTTAT	ACCGTAATATGCTAGTCAAGAAACGAATATAACAAAAATACTTAT
D03	367	35179603;35179785;35179970	CGG	CGG	CGG	CGG	CGG	CGG	CGG
D03	2175	35183373;35183396;35183406;35183509;35183513;35183531;35183583;35183600;35183717;35183798;35183869;35183876;35183908;35183975;35184002;35184021;35184039;35184125;35184138;35184169;35184249;35184266;35184267;35184481;35184680;35184786;35184837;35184974;35185003;35185054;35185172;35185222;35185398;35185450;35185532;35185548	GATGGCTAAATTCTGAATGAGGCAGAATTGCATCGT	GATGGCTAAATTCTGAATGAGGCAGAATTGCATCGT	GATGGCTAAATTCTGAATGAGGCAGAATTGCATCGT	GATGGCTAAATTCTGAATGAGGCAGAATTGCATCGT	GATGGCTAAATTCTGAATGAGGCAGAATTGCATCGT	GATGGCTAAATTCTGAATGAGGCAGAATTGCATCGT	GATGGCTAAATTCTGAATGAGGCAGAATTGCATCGT
D03	3785	35205082;35205206;35205249;35205455;35205763;35205769;35205866;35205955;35206005;35206052;35206245;35206385;35206491;35206580;35206771;35206919;35206982;35207131;35207156;35207159;35207230;35207257;35207297;35207470;35207561;35207618;35207989;35208106;35208309;35208366;35208426;35208576;35208585;35208867	ACATCGGGACTGATAACAGGAGAGATGAAAGACT	ACATCGGGACTGATAACAGGAGAGATGAAAGACT	ACATCGGGACTGATAACAGGAGAGATGAAAGACT	ACATCGGGACTGATAACAGGAGAGATGAAAGACT	ACATCGGGACTGATAACAGGAGAGATGAAAGACT	ACATCGGGACTGATAACAGGAGAGATGAAAGACT	ACATCGGGACTGATAACAGGAGAGATGAAAGACT
D03	5225	35211297;35211520;35211560;35211569;35211649;35211728;35211819;35211937;35212709;35212865;35212884;35212941;35212960;35213022;35213023;35213026;35213126;35213130;35213131;35213210;35213363;35213515;35213530;35213570;35213636;35213779;35213783;35213919;35214022;35214058;35214077;35214186;35214294;35214518;35214610;35214615;35214665;35214731;35214776;35214878;35215076;35215186;35215238;35215300;352…	ATGTTAGTGTCACCGTGTCAGTTTGTTCGACGAAGATTTACGCCGGAAACGTATCTAAA	ATGTTAGTGTCACCGTGTCAGTTTGTTCGACGAAGATTTACGCCGGAAACGTATCTAAA	ATGTTAGTGTCACCGTGTCAGTTTGTTCGACGAAGATTTACGCCGGAAACGTATCTAAA	ATGTTAGTGTCACCGTGTCAGTTTGTTCGACGAAGATTTACGCCGGAAACGTATCTAAA	ATGTTAGTGTCACCGTGTCAGTTTGTTCGACGAAGATTTACGCCGGAAACGTATCTAAA	ATGTTAGTGTCACCGTGTCAGTTTGTTCGACGAAGATTTACGCCGGAAACGTATCTAAA	ATGTTAGTGTCACCGTGTCAGTTTGTTCGACGAAGATTTACGCCGGAAACGTATCTAAA
D03	12353	35223691;35223714;35223826;35224035;35224093;35224223;35224299;35224313;35224463;35224497;35224529;35224607;35224647;35224711;35224766;35224815;35224816;35224873;35224972;35225178;35225218;35225281;35225309;35225516;35225576;35225623;35225722;35225771;35225782;35225786;35226035;35226797;35226985;35227041;35227112;35227168;35227345;35227430;35227446;35227472;35227579;35227708;35227767;35228020;352…	ATTATGACAAAAACCCCACTGGATCTGAGTTATCGAAGTGACGGGTTGCACCATAAAAACACTAAAATAACACCTATAAAAAGGCCTTTTAGCCTAAGA	ATTATGACAAAAACCCCACTGGATCTGAGTTATCGAAGTGACGGGTTGCACCATAAAAACACTAAAATAACACCTATAAAAAGGCCTTTTAGCCTAAGA	ATTATGACAAAAACCCCACTGGATCTGAGTTATCGAAGTGACGGGTTGCACCATAAAAACACTAAAATAACACCTATAAAAAGGCCTTTTAGCCTAAGA	ATTATGACAAAAACCCCACTGGATCTGAGTTATCGAAGTGACGGGTTGCACCATAAAAACACTAAAATAACACCTATAAAAAGGCCTTTTAGCCTAAGA	ATTATGACAAAAACCCCACTGGATCTGAGTTATCGAAGTGACGGGTTGCACCATAAAAACACTAAAATAACACCTATAAAAAGGCCTTTTAGCCTAAGA	ATTATGACAAAAACCCCACTGGATCTGAGTTATCGAAGTGACGGGTTGCACCATAAAAACACTAAAATAACACCTATAAAAAGGCCTTTTAGCCTAAGA	ATTATGACAAAAACCCCACTGGATCTGAGTTATCGAAGTGACGGGTTGCACCATAAAAACACTAAAATAACACCTATAAAAAGGCCTTTTAGCCTAAGA
D03	4319	35254252;35254304;35254466;35254479;35254658;35254898;35254945;35254948;35255038;35255087;35255120;35255168;35255332;35255346;35255360;35255412;35255468;35255492;35255519;35255557;35255605;35255672;35255700;35255801;35255843;35255845;35255982;35256058;35256073;35256106;35256706;35256713;35256875;35256958;35256961;35257022;35257085;35257087;35257259;35257320;35257389;35257395;35257563;35257567;352…	CCGAACACATGCTGCATTAATAGATAAGAAACTGCTCAGTAGCATTATGTATGTTATGG	CCGAACACATGCTGCATTAATAGATAAGAAACTGCTCAGTAGCATTATGTATGTTATGG	CCGAACACATGCTGCATTAATAGATAAGAAACTGCTCAGTAGCATTATGTATGTTATGG	CCGAACACATGCTGCATTAATAGATAAGAAACTGCTCAGTAGCATTATGTATGTTATGG	CCGAACACATGCTGCATTAATAGATAAGAAACTGCTCAGTAGCATTATGTATGTTATGG	CCGAACACATGCTGCATTAATAGATAAGAAACTGCTCAGTAGCATTATGTATGTTATGG	CCGAACACATGCTGCATTAATAGATAAGAAACTGCTCAGTAGCATTATGTATGTTATGG
D03	1518	35264837;35264858;35264927;35264948;35265011;35265084;35265121;35265227;35265229;35265392;35265401;35265485;35265530;35265572;35265651;35265752;35265777;35265787;35265836;35265848;35265885;35265932;35265995;35266203;35266251;35266267;35266355	GAGGGTTCACGGACCCTCGCGCCTAGT	GAGGGTTCACGGACCCTCGCGCCTAGT	GAGGGTTCACGGACCCTCGCGCCTAGT	GAGGGTTCACGGACCCTCGCGCCTAGT	GAGGGTTCACGGACCCTCGCGCCTAGT	GAGGGTTCACGGACCCTCGCGCCTAGT	GAGGGTTCACGGACCCTCGCGCCTAGT
D03	2409	35289288;35289438;35289540;35289812;35289946;35289978;35290202;35290235;35290267;35290386;35290492;35290607;35290662;35290692;35290801;35290803;35290949;35290968;35291071;35291155;35291172;35291313;35291515;35291536;35291610;35291684;35291697	AATCATGTTTTTATCGAATGGAGTACA	AATCATGTTTTTATCGAATGGAGTACA	AATCATGTTTTTATCGAATGGAGTACA	AATCATGTTTTTATCGAATGGAGTACA	AATCATGTTTTTATCGAATGGAGTACA	AATCATGTTTTTATCGAATGGAGTACA	AATCATGTTTTTATCGAATGGAGTACA
D03	3339	35335050;35335106;35335140;35335202;35335218;35335379;35335575;35335576;35335647;35335747;35335884;35335970;35336020;35336060;35336124;35336175;35336213;35336264;35336365;35336368;35336429;35336472;35336475;35336555;35336566;35336619;35336639;35336681;35336744;35336881;35336893;35336960;35336998;35337018;35337157;35337176;35337254;35337599;35337662;35337736;35337951;35337974;35338045;35338326;353…	AGGCCCGATGTCGGTTTATTCGTCTTAAATACGAAACACTTCCAT	AGGCCCGATGTCGGTTTATTCGTCTTAAATACGAAACACTTCCAT	AGGCCCGATGTCGGTTTATTCGTCTTAAATACGAAACACTTCCAT	AGGCCCGATGTCGGTTTATTCGTCTTAAATACGAAACACTTCCAT	AGGCCCGATGTCGGTTTATTCGTCTTAAATACGAAACACTTCCAT	AGGCCCGATGTCGGTTTATTCGTCTTAAATACGAAACACTTCCAT	AGGCCCGATGTCGGTTTATTCGTCTTAAATACGAAACACTTCCAT
D03	2245	35375719;35375924;35375951;35376050;35376121;35376140;35376210;35376226;35376256;35376391;35376929;35376933;35377015;35377077;35377200;35377257;35377336;35377389;35377442;35377474;35377761;35377964	TCTTAGTCCACCAAAAAGCAGT	TCTTAGTCCACCAAAAAGCAGT	TCTTAGTCCACCAAAAAGCAGT	TCTTAGTCCACCAAAAAGCAGT	TCTTAGTCCACCAAAAAGCAGT	TCTTAGTCCACCAAAAAGCAGT	TCTTAGTCCACCAAAAAGCAGT
D03	5361	35384676;35384737;35384750;35385276;35385293;35385394;35385601;35385910;35385967;35386099;35386287;35386357;35386404;35386482;35386613;35386728;35386773;35386775;35386824;35386859;35386954;35386964;35387051;35387154;35387179;35387236;35387253;35387456;35387494;35387541;35387635;35387918;35388000;35388043;35388096;35388424;35388454;35388512;35388570;35388668;35388675;35388680;35388745;35388764;353…	GCACGCCAGTTACATGCGCGACATTACGACGCCGCCGCGTTAGCGTAGTCGGAAGTGACTCA	GCACGCCAGTTACATGCGCGACATTACGACGCCGCCGCGTTAGCGTAGTCGGAAGTGACTCA	GCACGCCAGTTACATGCGCGACATTACGACGCCGCCGCGTTAGCGTAGTCGGAAGTGACTCA	GCACGCCAGTTACATGCGCGACATTACGACGCCGCCGCGTTAGCGTAGTCGGAAGTGACTCA	GCACGCCAGTTACATGCGCGACATTACGACGCCGCCGCGTTAGCGTAGTCGGAAGTGACTCA	GCACGCCAGTTACATGCGCGACATTACGACGCCGCCGCGTTAGCGTAGTCGGAAGTGACTCA	GCACGCCAGTTACATGCGCGACATTACGACGCCGCCGCGTTAGCGTAGTCGGAAGTGACTCA
D03	13868	35390961;35391042;35391074;35391141;35391346;35391391;35391491;35391668;35391745;35391858;35391890;35391933;35391983;35392071;35392244;35392302;35392339;35392388;35392438;35392481;35392632;35392901;35393006;35393084;35393119;35393134;35393178;35397987;35398038;35398107;35398145;35398154;35398287;35398329;35398537;35398575;35398637;35398663;35398742;35398838;35398857;35398881;35398943;35398957;353…	ATCGTGGTGAATTTAATTAACGTTTTTGACGACTACGGCGAGTTAGGCGCAAAGACAGTGTAGAGTCAATGACCTGGGGAAGAAAGCTATCTC	ATCGTGGTGAATTTAATTAACGTTTTTGACGACTACGGCGAGTTAGGCGCAAAGACAGTGTAGAGTCAATGACCTGGGGAAGAAAGCTATCTC	ATCGTGGTGAATTTAATTAACGTTTTTGACGACTACGGCGAGTTAGGCGCAAAGACAGTGTAGAGTCAATGACCTGGGGAAGAAAGCTATCTC	ATCGTGGTGAATTTAATTAACGTTTTTGACGACTACGGCGAGTTAGGCGCAAAGACAGTGTAGAGTCAATGACCTGGGGAAGAAAGCTATCTC	ATCGTGGTGAATTTAATTAACGTTTTTGACGACTACGGCGAGTTAGGCGCAAAGACAGTGTAGAGTCAATGACCTGGGGAAGAAAGCTATCTC	ATCGTGGTGAATTTAATTAACGTTTTTGACGACTACGGCGAGTTAGGCGCAAAGACAGTGTAGAGTCAATGACCTGGGGAAGAAAGCTATCTC	ATCGTGGTGAATTTAATTAACGTTTTTGACGACTACGGCGAGTTAGGCGCAAAGACAGTGTAGAGTCAATGACCTGGGGAAGAAAGCTATCTC
D03	5315	35405920;35405924;35406030;35406177;35406282;35406373;35406502;35406611;35406634;35406643;35406729;35406776;35406812;35406927;35406940;35406982;35407063;35407106;35407128;35407279;35407300;35407358;35407366;35407535;35407547;35407561;35407635;35407715;35407767;35407812;35410148;35410300;35410354;35410450;35410683;35410780;35411235	TGAGGTTAACATCACCAAAGGGTTTCTTTCTCGGCGC	TGAGGTTAACATCACCAAAGGGTTTCTTTCTCGGCGC	TGAGGTTAACATCACCAAAGGGTTTCTTTCTCGGCGC	TGAGGTTAACATCACCAAAGGGTTTCTTTCTCGGCGC	TGAGGTTAACATCACCAAAGGGTTTCTTTCTCGGCGC	TGAGGTTAACATCACCAAAGGGTTTCTTTCTCGGCGC	TGAGGTTAACATCACCAAAGGGTTTCTTTCTCGGCGC
D03	7009	35422201;35422254;35422263;35422321;35422624;35422811;35422987;35423159;35423213;35423273;35423282;35423320;35423361;35423404;35423447;35423491;35423501;35423621;35423751;35423815;35423927;35423928;35424159;35424283;35424300;35424415;35424851;35425113;35425303;35425416;35425575;35425586;35425861;35425869;35425870;35425979;35426023;35426266;35426306;35426312;35426377;35426402;35426420;35426425;354…	TTGCTGCTGCGAGTCATCTTACCCCGTAAGTGATTGTCGGGTATCGAGCTCCCGCCATTCAGAGGTGAGGTCTGACGGTGGTACCCGGCC	TTGCTGCTGCGAGTCATCTTACCCCGTAAGTGATTGTCGGGTATCGAGCTCCCGCCATTCAGAGGTGAGGTCTGACGGTGGTACCCGGCC	TTGCTGCTGCGAGTCATCTTACCCCGTAAGTGATTGTCGGGTATCGAGCTCCCGCCATTCAGAGGTGAGGTCTGACGGTGGTACCCGGCC	TTGCTGCTGCGAGTCATCTTACCCCGTAAGTGATTGTCGGGTATCGAGCTCCCGCCATTCAGAGGTGAGGTCTGACGGTGGTACCCGGCC	TTGCTGCTGCGAGTCATCTTACCCCGTAAGTGATTGTCGGGTATCGAGCTCCCGCCATTCAGAGGTGAGGTCTGACGGTGGTACCCGGCC	TTGCTGCTGCGAGTCATCTTACCCCGTAAGTGATTGTCGGGTATCGAGCTCCCGCCATTCAGAGGTGAGGTCTGACGGTGGTACCCGGCC	TTGCTGCTGCGAGTCATCTTACCCCGTAAGTGATTGTCGGGTATCGAGCTCCCGCCATTCAGAGGTGAGGTCTGACGGTGGTACCCGGCC
D03	13236	35442110;35442163;35442380;35442471;35442488;35442569;35442588;35442736;35442752;35442786;35442820;35443042;35443219;35443697;35444064;35444132;35444142;35444291;35444514;35444533;35444622;35444629;35444690;35444874;35444958;35445040;35445084;35445338;35445361;35445435;35445458;35445552;35445751;35445912;35445917;35446040;35446049;35446217;35446373;35446376;35446467;35446544;35446561;35446651;354…	GAGGTACCGGTAACCAGTACGAGCTGTCGGCCAAACTCGGACCGTTCCTATGGCAACTTCATACTGCGGGGATCCATTCCCTCCCTTTGAATGGCGTGAAAATAGACCTTTATTTCTTCTTTAGCATAGCAGCTTCCCACCTTCGATATGGGTTGAT	GAGGTACCGGTAACCAGTACGAGCTGTCGGCCAAACTCGGACCGTTCCTATGGCAACTTCATACTGCGGGGATCCATTCCCTCCCTTTGAATGGCGTGAAAATAGACCTTTATTTCTTCTTTAGCATAGCAGCTTCCCACCTTCGATATGGGTTGAT	GAGGTACCGGTAACCAGTACGAGCTGTCGGCCAAACTCGGACCGTTCCTATGGCAACTTCATACTGCGGGGATCCATTCCCTCCCTTTGAATGGCGTGAAAATAGACCTTTATTTCTTCTTTAGCATAGCAGCTTCCCACCTTCGATATGGGTTGAT	GAGGTACCGGTAACCAGTACGAGCTGTCGGCCAAACTCGGACCGTTCCTATGGCAACTTCATACTGCGGGGATCCATTCCCTCCCTTTGAATGGCGTGAAAATAGACCTTTATTTCTTCTTTAGCATAGCAGCTTCCCACCTTCGATATGGGTTGAT	GAGGTACCGGTAACCAGTACGAGCTGTCGGCCAAACTCGGACCGTTCCTATGGCAACTTCATACTGCGGGGATCCATTCCCTCCCTTTGAATGGCGTGAAAATAGACCTTTATTTCTTCTTTAGCATAGCAGCTTCCCACCTTCGATATGGGTTGAT	GAGGTACCGGTAACCAGTACGAGCTGTCGGCCAAACTCGGACCGTTCCTATGGCAACTTCATACTGCGGGGATCCATTCCCTCCCTTTGAATGGCGTGAAAATAGACCTTTATTTCTTCTTTAGCATAGCAGCTTCCCACCTTCGATATGGGTTGAT	GAGGTACCGGTAACCAGTACGAGCTGTCGGCCAAACTCGGACCGTTCCTATGGCAACTTCATACTGCGGGGATCCATTCCCTCCCTTTGAATGGCGTGAAAATAGACCTTTATTTCTTCTTTAGCATAGCAGCTTCCCACCTTCGATATGGGTTGAT
D03	23155	35456815;35457043;35457046;35457298;35457397;35457418;35457722;35457857;35458004;35458082;35458119;35458151;35458358;35458777;35458949;35459209;35459210;35459292;35459295;35459433;35459549;35459737;35460054;35460079;35460161;35460264;35460335;35460425;35460427;35460653;35460741;35460890;35460893;35461136;35461392;35462255;35462338;35462374;35463015;35463608;35463865;35463974;35464008;35464283;354…	CCGTGGTTTCTCCTCCGAGTTGCAAGGAGCATTCATACATCAGGTCGACCTCTAACTTCAAGACTAGCTTTCGCTCCGATTAGAGCTTTATAGTATCTACTTAATTGTGGGAACAA	CCGTGGTTTCTCCTCCGAGTTGCAAGGAGCATTCATACATCAGGTCGACCTCTAACTTCAAGACTAGCTTTCGCTCCGATTAGAGCTTTATAGTATCTACTTAATTGTGGGAACAA	CCGTGGTTTCTCCTCCGAGTTGCAAGGAGCATTCATACATCAGGTCGACCTCTAACTTCAAGACTAGCTTTCGCTCCGATTAGAGCTTTATAGTATCTACTTAATTGTGGGAACAA	CCGTGGTTTCTCCTCCGAGTTGCAAGGAGCATTCATACATCAGGTCGACCTCTAACTTCAAGACTAGCTTTCGCTCCGATTAGAGCTTTATAGTATCTACTTAATTGTGGGAACAA	CCGTGGTTTCTCCTCCGAGTTGCAAGGAGCATTCATACATCAGGTCGACCTCTAACTTCAAGACTAGCTTTCGCTCCGATTAGAGCTTTATAGTATCTACTTAATTGTGGGAACAA	CCGTGGTTTCTCCTCCGAGTTGCAAGGAGCATTCATACATCAGGTCGACCTCTAACTTCAAGACTAGCTTTCGCTCCGATTAGAGCTTTATAGTATCTACTTAATTGTGGGAACAA	CCGTGGTTTCTCCTCCGAGTTGCAAGGAGCATTCATACATCAGGTCGACCTCTAACTTCAAGACTAGCTTTCGCTCCGATTAGAGCTTTATAGTATCTACTTAATTGTGGGAACAA
D03	2965	35498461;35498532;35498577;35498637;35498697;35498765;35498799;35498823;35498999;35499013;35499025;35499104;35499111;35499145;35499220;35499221;35499249;35499304;35499323;35499342;35499387;35499483;35499542;35499650;35499749;35499784;35500015;35500063;35500076;35500644;35500680;35500916;35501054;35501137;35501150;35501224;35501240;35501348;35501362;35501426	TATCACACACCCGTCACCAGCCTAACATTTATTAGGTAGC	TATCACACACCCGTCACCAGCCTAACATTTATTAGGTAGC	TATCACACACCCGTCACCAGCCTAACATTTATTAGGTAGC	TATCACACACCCGTCACCAGCCTAACATTTATTAGGTAGC	TATCACACACCCGTCACCAGCCTAACATTTATTAGGTAGC	TATCACACACCCGTCACCAGCCTAACATTTATTAGGTAGC	TATCACACACCCGTCACCAGCCTAACATTTATTAGGTAGC
D03	9928	35509162;35509291;35509347;35509514;35509561;35509567;35509674;35509684;35509760;35509807;35509862;35509949;35510041;35510108;35510164;35510175;35510300;35510462;35510471;35510536;35510608;35510723;35510799;35510870;35510902;35510930;35510952;35511058;35511140;35511160;35511316;35511384;35511518;35511584;35511762;35512008;35512699;35512808;35512868;35512975;35513001;35513006;35513048;35513266;355…	ATGCGAGTTCAATACCCGACCTTCGCAAGACGATACCGACCGGGTTTGACTCTCCCCATGTATCCCTCATCACATCACTCCCTCT	ATGCGAGTTCAATACCCGACCTTCGCAAGACGATACCGACCGGGTTTGACTCTCCCCATGTATCCCTCATCACATCACTCCCTCT	ATGCGAGTTCAATACCCGACCTTCGCAAGACGATACCGACCGGGTTTGACTCTCCCCATGTATCCCTCATCACATCACTCCCTCT	ATGCGAGTTCAATACCCGACCTTCGCAAGACGATACCGACCGGGTTTGACTCTCCCCATGTATCCCTCATCACATCACTCCCTCT	ATGCGAGTTCAATACCCGACCTTCGCAAGACGATACCGACCGGGTTTGACTCTCCCCATGTATCCCTCATCACATCACTCCCTCT	ATGCGAGTTCAATACCCGACCTTCGCAAGACGATACCGACCGGGTTTGACTCTCCCCATGTATCCCTCATCACATCACTCCCTCT	ATGCGAGTTCAATACCCGACCTTCGCAAGACGATACCGACCGGGTTTGACTCTCCCCATGTATCCCTCATCACATCACTCCCTCT
D03	23878	35521779;35521820;35521834;35521931;35521938;35521984;35522639;35522927;35522940;35523042;35523124;35523135;35523163;35523195;35523252;35523289;35523307;35523372;35523440;35523520;35523596;35523638;35523725;35523755;35523890;35524436;35524437;35524943;35524971;35525270;35525456;35525684;35525799;35525814;35525966;35526100;35526156;35526210;35526396;35526411;35526540;35526543;35526793;35527262;355…	CCTTTGGTGTATCTTATTTATACATTTTGAGTCGACCTCAGTCGTACCTGAGCGGAAACTGGGG	CCTTTGGTGTATCTTATTTATACATTTTGAGTCGACCTCAGTCGTACCTGAGCGGAAACTGGGG	CCTTTGGTGTATCTTATTTATACATTTTGAGTCGACCTCAGTCGTACCTGAGCGGAAACTGGGG	CCTTTGGTGTATCTTATTTATACATTTTGAGTCGACCTCAGTCGTACCTGAGCGGAAACTGGGG	CCTTTGGTGTATCTTATTTATACATTTTGAGTCGACCTCAGTCGTACCTGAGCGGAAACTGGGG	CCTTTGGTGTATCTTATTTATACATTTTGAGTCGACCTCAGTCGTACCTGAGCGGAAACTGGGG	CCTTTGGTGTATCTTATTTATACATTTTGAGTCGACCTCAGTCGTACCTGAGCGGAAACTGGGG
D03	7328	35552287;35552372;35552435;35552467;35552556;35552656;35552797;35552806;35552912;35552966;35552969;35553034;35553071;35553091;35553277;35553348;35554006;35554341;35554597;35554614;35554749;35554849;35554939;35554959;35554996;35555043;35555045;35555096;35555097;35555213;35555363;35555409;35555459;35555466;35555598;35555830;35555853;35556120;35556186;35556490;35556501;35556659;35556683;35556697;355…	CACCAACGTGGCTCTACTGTCGATTTAGCCACGGTGGCTATTGTTACACCCTTAACGAGGAAAACAAAGGTCCCGAATTTTT	CACCAACGTGGCTCTACTGTCGATTTAGCCACGGTGGCTATTGTTACACCCTTAACGAGGAAAACAAAGGTCCCGAATTTTT	CACCAACGTGGCTCTACTGTCGATTTAGCCACGGTGGCTATTGTTACACCCTTAACGAGGAAAACAAAGGTCCCGAATTTTT	CACCAACGTGGCTCTACTGTCGATTTAGCCACGGTGGCTATTGTTACACCCTTAACGAGGAAAACAAAGGTCCCGAATTTTT	CACCAACGTGGCTCTACTGTCGATTTAGCCACGGTGGCTATTGTTACACCCTTAACGAGGAAAACAAAGGTCCCGAATTTTT	CACCAACGTGGCTCTACTGTCGATTTAGCCACGGTGGCTATTGTTACACCCTTAACGAGGAAAACAAAGGTCCCGAATTTTT	CACCAACGTGGCTCTACTGTCGATTTAGCCACGGTGGCTATTGTTACACCCTTAACGAGGAAAACAAAGGTCCCGAATTTTT
D03	1847	35585380;35585682;35585765;35585929;35586096;35586547;35586569;35586651;35587227	CGAAGAGAC	CGAAGAGAC	CGAAGAGAC	CGAAGAGAC	CGAAGAGAC	CGAAGAGAC	CGAAGAGAC
D03	13050	35651711;35652015;35652107;35652893;35654054;35654055;35654211;35654421;35654429;35654524;35654535;35654557;35654580;35654624;35654751;35654770;35654894;35654904;35654940;35655072;35655107;35655138;35655167;35655328;35655379;35655451;35655476;35655577;35655832;35655905;35655981;35656066;35656075;35656125;35656156;35656160;35656212;35656470;35656492;35656581;35656677;35656680;35656690;35656783;356…	ATCATGCAGGAGCGATTACAGAGGTTCTGTCGCGCATCTACCAGGAGTCTCAACTCAAACCTTGCAAGGTGTGTCTGTGACCATCCTTGTATTCTAAATTGGTACTTCAAATTATCTTAACA	ATCATGCAGGAGCGATTACAGAGGTTCTGTCGCGCATCTACCAGGAGTCTCAACTCAAACCTTGCAAGGTGTGTCTGTGACCATCCTTGTATTCTAAATTGGTACTTCAAATTATCTTAACA	ATCATGCAGGAGCGATTACAGAGGTTCTGTCGCGCATCTACCAGGAGTCTCAACTCAAACCTTGCAAGGTGTGTCTGTGACCATCCTTGTATTCTAAATTGGTACTTCAAATTATCTTAACA	ATCATGCAGGAGCGATTACAGAGGTTCTGTCGCGCATCTACCAGGAGTCTCAACTCAAACCTTGCAAGGTGTGTCTGTGACCATCCTTGTATTCTAAATTGGTACTTCAAATTATCTTAACA	ATCATGCAGGAGCGATTACAGAGGTTCTGTCGCGCATCTACCAGGAGTCTCAACTCAAACCTTGCAAGGTGTGTCTGTGACCATCCTTGTATTCTAAATTGGTACTTCAAATTATCTTAACA	ATCATGCAGGAGCGATTACAGAGGTTCTGTCGCGCATCTACCAGGAGTCTCAACTCAAACCTTGCAAGGTGTGTCTGTGACCATCCTTGTATTCTAAATTGGTACTTCAAATTATCTTAACA	ATCATGCAGGAGCGATTACAGAGGTTCTGTCGCGCATCTACCAGGAGTCTCAACTCAAACCTTGCAAGGTGTGTCTGTGACCATCCTTGTATTCTAAATTGGTACTTCAAATTATCTTAACA
D03	4955	35688587;35688635;35688656;35688738;35688860;35688899;35688923;35688947;35689314;35689525;35689541;35689747;35689918;35690253;35690483;35690552;35690637;35690729;35690734;35690878;35690903;35690906;35690938;35691030;35691037;35691119;35691122;35691239;35691267;35691286;35691379;35691548;35691586;35691677;35691700;35691939;35692322;35692330;35692439;35692477;35692495;35692585;35692593;35692664;356…	CCATGATAATATGAATCTTTAAGAAGACTGGAGCTATGGCTTTCAGTTGCTCCCGAATTC	CCATGATAATATGAATCTTTAAGAAGACTGGAGCTATGGCTTTCAGTTGCTCCCGAATTC	CCATGATAATATGAATCTTTAAGAAGACTGGAGCTATGGCTTTCAGTTGCTCCCGAATTC	CCATGATAATATGAATCTTTAAGAAGACTGGAGCTATGGCTTTCAGTTGCTCCCGAATTC	CCATGATAATATGAATCTTTAAGAAGACTGGAGCTATGGCTTTCAGTTGCTCCCGAATTC	CCATGATAATATGAATCTTTAAGAAGACTGGAGCTATGGCTTTCAGTTGCTCCCGAATTC	CCATGATAATATGAATCTTTAAGAAGACTGGAGCTATGGCTTTCAGTTGCTCCCGAATTC
D03	112	35707491;35707555;35707603	AAT	AAT	AAT	AAT	AAT	AAT	AAT
D03	7761	35711282;35711912;35712837;35713064;35713640;35713893;35713918;35713978;35714020;35714103;35714121;35714400;35714619;35714905;35714974;35715059;35715144;35715159;35715162;35715317;35715351;35715358;35715447;35715478;35715599;35715703;35715786;35715895;35716382;35716543;35716779;35716839;35717180;35717514;35717550;35717687;35717771;35717817;35717851;35717962;35717994;35718015;35718162;35718343;357…	AATTTTATAGTAATTCTACCAAAGCCGGCAGTTTTAAGTGCAACTGA	AATTTTATAGTAATTCTACCAAAGCCGGCAGTTTTAAGTGCAACTGA	AATTTTATAGTAATTCTACCAAAGCCGGCAGTTTTAAGTGCAACTGA	AATTTTATAGTAATTCTACCAAAGCCGGCAGTTTTAAGTGCAACTGA	AATTTTATAGTAATTCTACCAAAGCCGGCAGTTTTAAGTGCAACTGA	AATTTTATAGTAATTCTACCAAAGCCGGCAGTTTTAAGTGCAACTGA	AATTTTATAGTAATTCTACCAAAGCCGGCAGTTTTAAGTGCAACTGA
D03	1875	35782886;35783060;35783185;35783225;35783347;35783513;35783678;35783709;35783813;35783907;35783957;35784010;35784141;35784146;35784175;35784336;35784422;35784425;35784447;35784498;35784531;35784552;35784575;35784580;35784687;35784718;35784761	GTACATTACTTAAGCATGTTAAATTCT	GTACATTACTTAAGCATGTTAAATTCT	GTACATTACTTAAGCATGTTAAATTCT	GTACATTACTTAAGCATGTTAAATTCT	GTACATTACTTAAGCATGTTAAATTCT	GTACATTACTTAAGCATGTTAAATTCT	GTACATTACTTAAGCATGTTAAATTCT
D03	15567	35833154;35834618;35834972;35835616;35835665;35835682;35835700;35835977;35836078;35836092;35836444;35836473;35836477;35836616;35836620;35836670;35836812;35836907;35836908;35836948;35836991;35837065;35838576;35839250;35839338;35839356;35839465;35839478;35839621;35839791;35839834;35839864;35840021;35840107;35840186;35840352;35840518;35840571;35840703;35840753;35841170;35841478;35841510;35841841;358…	TTTAGTAATAACTATTGATAGCGAGCAGGCACGAGAGCTTCACGAAAAGCCTCCACGAGCCAGATTCTAATTATACGGGAAAGT	TTTAGTAATAACTATTGATAGCGAGCAGGCACGAGAGCTTCACGAAAAGCCTCCACGAGCCAGATTCTAATTATACGGGAAAGT	TTTAGTAATAACTATTGATAGCGAGCAGGCACGAGAGCTTCACGAAAAGCCTCCACGAGCCAGATTCTAATTATACGGGAAAGT	TTTAGTAATAACTATTGATAGCGAGCAGGCACGAGAGCTTCACGAAAAGCCTCCACGAGCCAGATTCTAATTATACGGGAAAGT	TTTAGTAATAACTATTGATAGCGAGCAGGCACGAGAGCTTCACGAAAAGCCTCCACGAGCCAGATTCTAATTATACGGGAAAGT	TTTAGTAATAACTATTGATAGCGAGCAGGCACGAGAGCTTCACGAAAAGCCTCCACGAGCCAGATTCTAATTATACGGGAAAGT	TTTAGTAATAACTATTGATAGCGAGCAGGCACGAGAGCTTCACGAAAAGCCTCCACGAGCCAGATTCTAATTATACGGGAAAGT
D03	5738	37930929;37930959;37931087;37931160;37931199;37931356;37931370;37931486;37931610;37931706;37931750;37931900;37932043;37932771;37932779;37932854;37933141;37933220;37933367;37933411;37933499;37933521;37933661;37933723;37933783;37933786;37933811;37934526;37934540;37934754;37935451;37935499;37935557;37935783;37935853;37935948;37935959;37936134;37936606;37936667	CATGAGCGAAATTTAGACGTCATAAGCTTATGGGTGGATT	CATGAGCGAAATTTAGACGTCATAAGCTTATGGGTGGATT	CATGAGCGAAATTTAGACGTCATAAGCTTATGGGTGGATT	CATGAGCGAAATTTAGACGTCATAAGCTTATGGGTGGATT	CATGAGCGAAATTTAGACGTCATAAGCTTATGGGTGGATT	CATGAGCGAAATTTAGACGTCATAAGCTTATGGGTGGATT	CATGAGCGAAATTTAGACGTCATAAGCTTATGGGTGGATT
D03	455	38103659;38103719;38103824;38103862;38103886;38103932;38103942;38103973;38104102;38104114	YRRRYYRRYM	YRRRYYRRYM	YRRRYYRRYM	YRRRYYRRYM	YRRRYYRRYM	YRRRYYRRYM	YRRRYYRRYM
D03	2652	38858116;38858123;38858160;38858287;38858355;38858419;38858447;38858509;38858556;38858644;38858805;38858903;38860232;38860434;38860499;38860560;38860584;38860660;38860768	TCCCGGGATAAGTTATAAT	TCCCGGGATAAGTTATAAT	TCCCGGGATAAGTTATAAT	TCCCGGGATAAGTTATAAT	TCCCGGGATAAGTTATAAT	TCCCGGGATAAGTTATAAT	TCCCGGGATAAGTTATAAT
D03	16410	39258348;39258432;39258460;39258461;39258535;39258618;39258736;39258762;39258838;39258856;39259494;39261317;39261418;39261554;39261638;39261737;39261810;39261818;39261856;39261952;39262050;39262058;39262118;39262196;39262346;39262393;39262494;39262603;39262607;39262691;39262722;39262773;39262853;39262903;39263046;39263145;39263155;39263180;39263214;39263236;39263358;39263610;39263805;39263920;392…	TAACAGTAGTGTAAACTAAGCGTAGCTTTGGTATAACATCAGGGATAGCACTTAACGCGGTTAGTATCGCGTTGCCGGTAATAACTAGATTTCTAAAAAAACTTTTCGAGGTA	TAACAGTAGTGTAAACTAAGCGTAGCTTTGGTATAACATCAGGGATAGCACTTAACGCGGTTAGTATCGCGTTGCCGGTAATAACTAGATTTCTAAAAAAACTTTTCGAGGTA	TAACAGTAGTGTAAACTAAGCGTAGCTTTGGTATAACATCAGGGATAGCACTTAACGCGGTTAGTATCGCGTTGCCGGTAATAACTAGATTTCTAAAAAAACTTTTCGAGGTA	TAACAGTAGTGTAAACTAAGCGTAGCTTTGGTATAACATCAGGGATAGCACTTAACGCGGTTAGTATCGCGTTGCCGGTAATAACTAGATTTCTAAAAAAACTTTTCGAGGTA	TAACAGTAGTGTAAACTAAGCGTAGCTTTGGTATAACATCAGGGATAGCACTTAACGCGGTTAGTATCGCGTTGCCGGTAATAACTAGATTTCTAAAAAAACTTTTCGAGGTA	TAACAGTAGTGTAAACTAAGCGTAGCTTTGGTATAACATCAGGGATAGCACTTAACGCGGTTAGTATCGCGTTGCCGGTAATAACTAGATTTCTAAAAAAACTTTTCGAGGTA	TAACAGTAGTGTAAACTAAGCGTAGCTTTGGTATAACATCAGGGATAGCACTTAACGCGGTTAGTATCGCGTTGCCGGTAATAACTAGATTTCTAAAAAAACTTTTCGAGGTA
D03	37829	39680504;39680626;39680684;39680709;39680767;39680779;39680878;39680902;39681058;39681442;39681624;39682232;39682285;39686300;39686322;39686393;39686835;39688069;39688077;39688284;39689841;39690042;39690183;39690556;39690599;39690610;39690614;39691347;39691474;39691531;39691546;39691655;39691695;39691724;39692154;39692206;39692337;39692341;39692378;39692557;39692588;39692938;39693142;39693342;396…	CTTCCCCTGAGCCTTACATAATTCTGGACATTGGCTCTGGTTCCTTATACACCGGAACGTATGTCTTTCAGATTACCAATCTGTGCCATACTACCTCGAGTACAATTGTAATATGTATTCGGATATAAATTGTAAGTCATATTATGTACATATCAAAACTGATATACGTATTAGTGGGTATTCGATCATCATACTATCGCAGATTGTTCCTT	CTTCCCCTGAGCCTTACATAATTCTGGACATTGGCTCTGGTTCCTTATACACCGGAACGTATGTCTTTCAGATTACCAATCTGTGCCATACTACCTCGAGTACAATTGTAATATGTATTCGGATATAAATTGTAAGTCATATTATGTACATATCAAAACTGATATACGTATTAGTGGGTATTCGATCATCATACTATCGCAGATTGTTCCTT	CTTCCCCTGAGCCTTACATAATTCTGGACATTGGCTCTGGTTCCTTATACACCGGAACGTATGTCTTTCAGATTACCAATCTGTGCCATACTACCTCGAGTACAATTGTAATATGTATTCGGATATAAATTGTAAGTCATATTATGTACATATCAAAACTGATATACGTATTAGTGGGTATTCGATCATCATACTATCGCAGATTGTTCCTT	CTTCCCCTGAGCCTTACATAATTCTGGACATTGGCTCTGGTTCCTTATACACCGGAACGTATGTCTTTCAGATTACCAATCTGTGCCATACTACCTCGAGTACAATTGTAATATGTATTCGGATATAAATTGTAAGTCATATTATGTACATATCAAAACTGATATACGTATTAGTGGGTATTCGATCATCATACTATCGCAGATTGTTCCTT	CTTCCCCTGAGCCTTACATAATTCTGGACATTGGCTCTGGTTCCTTATACACCGGAACGTATGTCTTTCAGATTACCAATCTGTGCCATACTACCTCGAGTACAATTGTAATATGTATTCGGATATAAATTGTAAGTCATATTATGTACATATCAAAACTGATATACGTATTAGTGGGTATTCGATCATCATACTATCGCAGATTGTTCCTT	CTTCCCCTGAGCCTTACATAATTCTGGACATTGGCTCTGGTTCCTTATACACCGGAACGTATGTCTTTCAGATTACCAATCTGTGCCATACTACCTCGAGTACAATTGTAATATGTATTCGGATATAAATTGTAAGTCATATTATGTACATATCAAAACTGATATACGTATTAGTGGGTATTCGATCATCATACTATCGCAGATTGTTCCTT	CTTCCCCTGAGCCTTACATAATTCTGGACATTGGCTCTGGTTCCTTATACACCGGAACGTATGTCTTTCAGATTACCAATCTGTGCCATACTACCTCGAGTACAATTGTAATATGTATTCGGATATAAATTGTAAGTCATATTATGTACATATCAAAACTGATATACGTATTAGTGGGTATTCGATCATCATACTATCGCAGATTGTTCCTT
D03	7610	376486;376535;376880;377014;377032;377274;377524;377806;377847;377910;378250;378336;378377;378404;378429;378557;378668;378734;378825;378884;380741;380771;380846;380946;381109;381150;381266;381295;381429;381476;381512;381513;381630;381687;381888;381913;381969;382105;382143;382187;382229;382312;382382;382384;382550;382636;382794;383275;383999;384023;384096	TGCATATCGGGGTAATACCTACTTTTTTTAGGGTCTCGGTCGCAGTTGTTA	TGCATATCGGGGTAATACCTACTTTTTTTAGGGTCTCGGTCGCAGTTGTTA	TGCATATCGGGGTAATACCTACTTTTTTTAGGGTCTCGGTCGCAGTTGTTA	TGCATATCGGGGTAATACCTACTTTTTTTAGGGTCTCGGTCGCAGTTGTTA	TGCATATCGGGGTAATACCTACTTTTTTTAGGGTCTCGGTCGCAGTTGTTA	TGCATATCGGGGTAATACCTACTTTTTTTAGGGTCTCGGTCGCAGTTGTTA	TGCATATCGGGGTAATACCTACTTTTTTTAGGGTCTCGGTCGCAGTTGTTA
D03	2188	930933;931005;931082;931163;931259;931329;931331;931375;931464;931646;931710;933064;933121	CGGTGTTTGCGAG	CGGTGTTTGCGAG	CGGTGTTTGCGAG	CGGTGTTTGCGAG	CGGTGTTTGCGAG	CGGTGTTTGCGAG	CGGTGTTTGCGAG
D03	725	2113358;2113734;2114042;2114083	GACC	GACC	GACC	GACC	GACC	GACC	GACC
D03	9002	2120620;2122307;2122340;2122664;2122673;2123080;2123548;2123645;2123660;2124004;2124020;2124166;2124175;2124493;2124907;2124933;2124979;2125089;2125319;2125412;2125505;2125615;2125943;2126109;2126185;2126263;2126516;2126629;2126677;2126721;2126762;2126873;2127053;2127152;2127248;2127301;2127321;2127374;2127420;2127471;2127520;2127621;2127692;2127732;2127779;2127935;2127982;2128193;2128374;2128413…	TGTTCTATAGGACATACAGTACCCGAAATAAAATGCACCGTCGAGGATAAAGATGTGAGAACA	TGTTCTATAGGACATACAGTACCCGAAATAAAATGCACCGTCGAGGATAAAGATGTGAGAACA	TGTTCTATAGGACATACAGTACCCGAAATAAAATGCACCGTCGAGGATAAAGATGTGAGAACA	TGTTCTATAGGACATACAGTACCCGAAATAAAATGCACCGTCGAGGATAAAGATGTGAGAACA	TGTTCTATAGGACATACAGTACCCGAAATAAAATGCACCGTCGAGGATAAAGATGTGAGAACA	TGTTCTATAGGACATACAGTACCCGAAATAAAATGCACCGTCGAGGATAAAGATGTGAGAACA	TGTTCTATAGGACATACAGTACCCGAAATAAAATGCACCGTCGAGGATAAAGATGTGAGAACA
D03	4661	2156477;2156495;2157459;2157551;2157585;2157761;2157763;2157797;2157918;2157990;2158315;2158569;2158650;2158665;2158693;2158717;2158741;2158743;2158906;2158913;2158941;2159118;2159143;2159156;2159417;2159467;2159486;2159523;2159676;2159711;2159784;2159814;2160154;2160284;2160286;2160309;2160320;2160376;2160399;2160491;2160504;2160508;2160637;2160684;2160704;2160764;2160777;2160823;2160874;2160917…	CGCCACGGGGAAGATAGTAAGAGACCAGGCCCTTAATTGTACCGGAAGTTCCAT	CGCCACGGGGAAGATAGTAAGAGACCAGGCCCTTAATTGTACCGGAAGTTCCAT	CGCCACGGGGAAGATAGTAAGAGACCAGGCCCTTAATTGTACCGGAAGTTCCAT	CGCCACGGGGAAGATAGTAAGAGACCAGGCCCTTAATTGTACCGGAAGTTCCAT	CGCCACGGGGAAGATAGTAAGAGACCAGGCCCTTAATTGTACCGGAAGTTCCAT	CGCCACGGGGAAGATAGTAAGAGACCAGGCCCTTAATTGTACCGGAAGTTCCAT	CGCCACGGGGAAGATAGTAAGAGACCAGGCCCTTAATTGTACCGGAAGTTCCAT
D03	571	42464797;42464912;42465026;42465054;42465167;42465229;42465368	YMRRRYR	YMRRRYR	YMRRRYR	YMRRRYR	YMRRRYR	YMRRRYR	YMRRRYR
D03	24796	44112508;44112915;44112931;44113017;44113085;44113195;44114393;44114578;44114880;44114933;44114943;44115111;44115267;44115417;44115658;44115831;44115861;44116221;44116228;44116246;44116354;44116384;44116416;44116535;44116587;44116680;44117052;44117199;44117611;44117811;44117820;44117993;44117998;44118016;44118088;44118280;44118291;44118714;44118990;44119169;44120431;44120618;44120744;44120922;441…	AACAAGTAAATGTCCTCAGAAGTTACTCAGCGATTCAACACGCATAAAATGGTTACTTGCGATTACCACCTTGACGGTGATGCGATAATTCGCATGGGAGTCCGACAGCAAGACGTGGCAATGGAATTGTCTCATCCATGCGCGAAGCAGGATACTAGGCAGAAGTTGCCACAATCTATA	AACAAGTAAATGTCCTCAGAAGTTACTCAGCGATTCAACACGCATAAAATGGTTACTTGCGATTACCACCTTGACGGTGATGCGATAATTCGCATGGGAGTCCGACAGCAAGACGTGGCAATGGAATTGTCTCATCCATGCGCGAAGCAGGATACTAGGCAGAAGTTGCCACAATCTATA	AACAAGTAAATGTCCTCAGAAGTTACTCAGCGATTCAACACGCATAAAATGGTTACTTGCGATTACCACCTTGACGGTGATGCGATAATTCGCATGGGAGTCCGACAGCAAGACGTGGCAATGGAATTGTCTCATCCATGCGCGAAGCAGGATACTAGGCAGAAGTTGCCACAATCTATA	AACAAGTAAATGTCCTCAGAAGTTACTCAGCGATTCAACACGCATAAAATGGTTACTTGCGATTACCACCTTGACGGTGATGCGATAATTCGCATGGGAGTCCGACAGCAAGACGTGGCAATGGAATTGTCTCATCCATGCGCGAAGCAGGATACTAGGCAGAAGTTGCCACAATCTATA	AACAAGTAAATGTCCTCAGAAGTTACTCAGCGATTCAACACGCATAAAATGGTTACTTGCGATTACCACCTTGACGGTGATGCGATAATTCGCATGGGAGTCCGACAGCAAGACGTGGCAATGGAATTGTCTCATCCATGCGCGAAGCAGGATACTAGGCAGAAGTTGCCACAATCTATA	AACAAGTAAATGTCCTCAGAAGTTACTCAGCGATTCAACACGCATAAAATGGTTACTTGCGATTACCACCTTGACGGTGATGCGATAATTCGCATGGGAGTCCGACAGCAAGACGTGGCAATGGAATTGTCTCATCCATGCGCGAAGCAGGATACTAGGCAGAAGTTGCCACAATCTATA	AACAAGTAAATGTCCTCAGAAGTTACTCAGCGATTCAACACGCATAAAATGGTTACTTGCGATTACCACCTTGACGGTGATGCGATAATTCGCATGGGAGTCCGACAGCAAGACGTGGCAATGGAATTGTCTCATCCATGCGCGAAGCAGGATACTAGGCAGAAGTTGCCACAATCTATA
D03	28992	44365108;44365437;44365678;44365769;44365886;44365990;44366042;44366073;44366076;44366214;44366313;44366379;44366408;44366936;44367300;44367525;44367601;44367652;44367805;44367847;44367858;44368081;44368852;44368876;44369011;44369070;44369096;44369105;44369367;44369524;44369535;44369536;44369611;44369639;44369688;44369720;44369754;44369897;44370009;44370038;44370089;44370104;44370108;44370159;443…	GTCTTAGTGTAATGATCGAAGGATCCCCTATAAATGGACCCATGGTCGTCACGGT	GTCTTAGTGTAATGATCGAAGGATCCCCTATAAATGGACCCATGGTCGTCACGGT	GTCTTAGTGTAATGATCGAAGGATCCCCTATAAATGGACCCATGGTCGTCACGGT	GTCTTAGTGTAATGATCGAAGGATCCCCTATAAATGGACCCATGGTCGTCACGGT	GTCTTAGTGTAATGATCGAAGGATCCCCTATAAATGGACCCATGGTCGTCACGGT	GTCTTAGTGTAATGATCGAAGGATCCCCTATAAATGGACCCATGGTCGTCACGGT	GTCTTAGTGTAATGATCGAAGGATCCCCTATAAATGGACCCATGGTCGTCACGGT
D03	5735	44396394;44396468;44396684;44396891;44396902;44396927;44397451;44397469;44397520;44397558;44397688;44397903;44397908;44398001;44398004;44398176;44398505;44398523;44398627;44398712;44398739;44398797;44398858;44398869;44398898;44398899;44398998;44399109;44399185;44399239;44399311;44399696;44399716;44399855;44399882;44399999;44400041;44400106;44400177;44400238;44400394;44400403;44400411;44400459;444…	TCAGTATGTGAGCTTTGGTTTCTCCAGAGCACCTCAGAATTGCCCAACTTTACCTTCAA	TCAGTATGTGAGCTTTGGTTTCTCCAGAGCACCTCAGAATTGCCCAACTTTACCTTCAA	TCAGTATGTGAGCTTTGGTTTCTCCAGAGCACCTCAGAATTGCCCAACTTTACCTTCAA	TCAGTATGTGAGCTTTGGTTTCTCCAGAGCACCTCAGAATTGCCCAACTTTACCTTCAA	TCAGTATGTGAGCTTTGGTTTCTCCAGAGCACCTCAGAATTGCCCAACTTTACCTTCAA	TCAGTATGTGAGCTTTGGTTTCTCCAGAGCACCTCAGAATTGCCCAACTTTACCTTCAA	TCAGTATGTGAGCTTTGGTTTCTCCAGAGCACCTCAGAATTGCCCAACTTTACCTTCAA
D03	315	44403042;44403216;44403292;44403357	TAGT	TAGT	TAGT	TAGT	TAGT	TAGT	TAGT
D03	265	44418450;44418478;44418680;44418715	CAGT	CAGT	CAGT	CAGT	CAGT	CAGT	CAGT
D03	236	44420163;44420270;44420341;44420399	TCCT	TCCT	TCCT	TCCT	TCCT	TCCT	TCCT
D03	725	44420670;44421094;44421192;44421395	GTGA	GTGA	GTGA	GTGA	GTGA	GTGA	GTGA
D03	309	44422195;44422440;44422444;44422504	GTTT	GTTT	GTTT	GTTT	GTTT	GTTT	GTTT
D03	821	44426613;44426901;44426930;44427434	ACTG	ACTG	ACTG	ACTG	ACTG	ACTG	ACTG
D03	4817	44428738;44428809;44428828;44428870;44428952;44429517;44429878;44429961;44430095;44430113;44430125;44430226;44430552;44431018;44431099;44431187;44431257;44431319;44431478;44431512;44431526;44431554;44431619;44431688;44431740;44431756;44431770;44431946;44431949;44431988;44432096;44432260;44432366;44432390;44432632;44432742;44432840;44432902;44432908;44432947;44433096;44433170;44433365;44433385;444…	TACGGCAGGCAGACATATTTAGCGTAATATAATGATGTTTTAGCACT	TACGGCAGGCAGACATATTTAGCGTAATATAATGATGTTTTAGCACT	TACGGCAGGCAGACATATTTAGCGTAATATAATGATGTTTTAGCACT	TACGGCAGGCAGACATATTTAGCGTAATATAATGATGTTTTAGCACT	TACGGCAGGCAGACATATTTAGCGTAATATAATGATGTTTTAGCACT	TACGGCAGGCAGACATATTTAGCGTAATATAATGATGTTTTAGCACT	TACGGCAGGCAGACATATTTAGCGTAATATAATGATGTTTTAGCACT
D03	4203	44434742;44434788;44434812;44434838;44434853;44434949;44434978;44435056;44435111;44435179;44435297;44435498;44435554;44435567;44435603;44435707;44435933;44436033;44436075;44436269;44436830;44436875;44436911;44437011;44437034;44437092;44437298;44437720;44437859;44437990;44438130;44438445;44438446;44438561;44438695;44438730;44438740;44438881;44438912;44438945	TCTGAGTCGGTGGATGAAGCAAAGTGACCTTACTGCTCCT	TCTGAGTCGGTGGATGAAGCAAAGTGACCTTACTGCTCCT	TCTGAGTCGGTGGATGAAGCAAAGTGACCTTACTGCTCCT	TCTGAGTCGGTGGATGAAGCAAAGTGACCTTACTGCTCCT	TCTGAGTCGGTGGATGAAGCAAAGTGACCTTACTGCTCCT	TCTGAGTCGGTGGATGAAGCAAAGTGACCTTACTGCTCCT	TCTGAGTCGGTGGATGAAGCAAAGTGACCTTACTGCTCCT
D03	3596	44440001;44440089;44440194;44440231;44440367;44440827;44441054;44441185;44441572;44441621;44442032;44442209;44442234;44442266;44442321;44442446;44442643;44442864;44442917;44443004;44443158;44443170;44443214;44443251;44443472;44443514;44443597	TCGATTACATAAATAGTCTAAATCTCA	TCGATTACATAAATAGTCTAAATCTCA	TCGATTACATAAATAGTCTAAATCTCA	TCGATTACATAAATAGTCTAAATCTCA	TCGATTACATAAATAGTCTAAATCTCA	TCGATTACATAAATAGTCTAAATCTCA	TCGATTACATAAATAGTCTAAATCTCA
D03	77	44449181;44449258	CA	CA	CA	CA	CA	CA	CA
D03	1781	44450737;44450761;44450827;44450946;44451056;44451227;44451418;44451481;44451640;44451641;44451660;44451692;44451846;44452010;44452056;44452174;44452280;44452337;44452357;44452475;44452518	AGGGAGAGATTAGCTGGTACA	AGGGAGAGATTAGCTGGTACA	AGGGAGAGATTAGCTGGTACA	AGGGAGAGATTAGCTGGTACA	AGGGAGAGATTAGCTGGTACA	AGGGAGAGATTAGCTGGTACA	AGGGAGAGATTAGCTGGTACA
D03	914	44456949;44456986;44456990;44457043;44457126;44457319;44457439;44457444;44457538;44457560;44457667;44457699;44457744;44457845;44457863	AATACTCGAATACAA	AATACTCGAATACAA	AATACTCGAATACAA	AATACTCGAATACAA	AATACTCGAATACAA	AATACTCGAATACAA	AATACTCGAATACAA
D03	3353	44484181;44484286;44484724;44484947;44484985;44485533;44485537;44486490;44486500;44486735;44487256;44487284;44487452;44487534	TCTAGCGGTTACCT	TCTAGCGGTTACCT	TCTAGCGGTTACCT	TCTAGCGGTTACCT	TCTAGCGGTTACCT	TCTAGCGGTTACCT	TCTAGCGGTTACCT
D03	280	44489207;44489487	AA	AA	AA	AA	AA	AA	AA
D03	5671	44493154;44493192;44493548;44493832;44495320;44495331;44495428;44495534;44495536;44495618;44495769;44495933;44496090;44496143;44496157;44496325;44496327;44496362;44496860;44497058;44497506;44497522;44497655;44497802;44497833;44497886;44498062;44498110;44498122;44498294;44498479;44498626;44498667;44498710;44498825	TGAATTGCGTAAAAACTCTCGTTAACAACACTCTT	TGAATTGCGTAAAAACTCTCGTTAACAACACTCTT	TGAATTGCGTAAAAACTCTCGTTAACAACACTCTT	TGAATTGCGTAAAAACTCTCGTTAACAACACTCTT	TGAATTGCGTAAAAACTCTCGTTAACAACACTCTT	TGAATTGCGTAAAAACTCTCGTTAACAACACTCTT	TGAATTGCGTAAAAACTCTCGTTAACAACACTCTT
D03	39792	44684535;44684662;44684884;44685238;44685476;44685480;44685591;44685596;44686037;44686085;44686185;44686234;44686877;44687423;44688207;44688408;44688573;44688704;44688771;44688908;44688948;44689196;44689298;44689333;44689379;44689750;44689756;44689882;44690223;44690268;44690501;44690502;44690636;44690738;44690810;44692698;44692745;44692985;44693102;44693142;44693182;44693206;44693343;44693447;446…	ATCATCTTAGACAGGTTAAAAAGGATCGTTTGACATGGAATATACGTGACTACGTGACTTCCTCAGCGATTTTTTAGCTTCCGGTAGGTGAAAACAGAGTTGGCGAGTATCTCGTAGGTTCTGGATTGAATACTTACAATTCGCTATTGGTGGTTTACACCAAGCCCTTCCGTTCTAATAAGATTGCGTC	ATCATCTTAGACAGGTTAAAAAGGATCGTTTGACATGGAATATACGTGACTACGTGACTTCCTCAGCGATTTTTTAGCTTCCGGTAGGTGAAAACAGAGTTGGCGAGTATCTCGTAGGTTCTGGATTGAATACTTACAATTCGCTATTGGTGGTTTACACCAAGCCCTTCCGTTCTAATAAGATTGCGTC	ATCATCTTAGACAGGTTAAAAAGGATCGTTTGACATGGAATATACGTGACTACGTGACTTCCTCAGCGATTTTTTAGCTTCCGGTAGGTGAAAACAGAGTTGGCGAGTATCTCGTAGGTTCTGGATTGAATACTTACAATTCGCTATTGGTGGTTTACACCAAGCCCTTCCGTTCTAATAAGATTGCGTC	ATCATCTTAGACAGGTTAAAAAGGATCGTTTGACATGGAATATACGTGACTACGTGACTTCCTCAGCGATTTTTTAGCTTCCGGTAGGTGAAAACAGAGTTGGCGAGTATCTCGTAGGTTCTGGATTGAATACTTACAATTCGCTATTGGTGGTTTACACCAAGCCCTTCCGTTCTAATAAGATTGCGTC	ATCATCTTAGACAGGTTAAAAAGGATCGTTTGACATGGAATATACGTGACTACGTGACTTCCTCAGCGATTTTTTAGCTTCCGGTAGGTGAAAACAGAGTTGGCGAGTATCTCGTAGGTTCTGGATTGAATACTTACAATTCGCTATTGGTGGTTTACACCAAGCCCTTCCGTTCTAATAAGATTGCGTC	ATCATCTTAGACAGGTTAAAAAGGATCGTTTGACATGGAATATACGTGACTACGTGACTTCCTCAGCGATTTTTTAGCTTCCGGTAGGTGAAAACAGAGTTGGCGAGTATCTCGTAGGTTCTGGATTGAATACTTACAATTCGCTATTGGTGGTTTACACCAAGCCCTTCCGTTCTAATAAGATTGCGTC	ATCATCTTAGACAGGTTAAAAAGGATCGTTTGACATGGAATATACGTGACTACGTGACTTCCTCAGCGATTTTTTAGCTTCCGGTAGGTGAAAACAGAGTTGGCGAGTATCTCGTAGGTTCTGGATTGAATACTTACAATTCGCTATTGGTGGTTTACACCAAGCCCTTCCGTTCTAATAAGATTGCGTC
D03	19716	2732679;2732927;2733127;2733128;2733281;2733376;2734613;2734646;2734693;2734777;2735122;2735139;2735158;2735219;2735413;2735444;2735749;2736788;2737023;2737081;2737414;2737446;2737498;2737522;2738318;2738522;2738618;2738707;2739432;2739676;2739956;2740022;2740038;2740057;2740115;2740235;2740468;2740772;2741316;2741427;2741443;2741535;2741623;2741634;2741642;2741695;2741701;2741802;2741839;2741883…	TCTGTTGTCATCAATTCATTCCAATACTGGAGCTTAATTATAAAATAATTAAGGCTGCTGAGTCTCACCTCTTCCTTACGTAAATCCTGGTACGGCTGT	TCTGTTGTCATCAATTCATTCCAATACTGGAGCTTAATTATAAAATAATTAAGGCTGCTGAGTCTCACCTCTTCCTTACGTAAATCCTGGTACGGCTGT	TCTGTTGTCATCAATTCATTCCAATACTGGAGCTTAATTATAAAATAATTAAGGCTGCTGAGTCTCACCTCTTCCTTACGTAAATCCTGGTACGGCTGT	TCTGTTGTCATCAATTCATTCCAATACTGGAGCTTAATTATAAAATAATTAAGGCTGCTGAGTCTCACCTCTTCCTTACGTAAATCCTGGTACGGCTGT	TCTGTTGTCATCAATTCATTCCAATACTGGAGCTTAATTATAAAATAATTAAGGCTGCTGAGTCTCACCTCTTCCTTACGTAAATCCTGGTACGGCTGT	TCTGTTGTCATCAATTCATTCCAATACTGGAGCTTAATTATAAAATAATTAAGGCTGCTGAGTCTCACCTCTTCCTTACGTAAATCCTGGTACGGCTGT	TCTGTTGTCATCAATTCATTCCAATACTGGAGCTTAATTATAAAATAATTAAGGCTGCTGAGTCTCACCTCTTCCTTACGTAAATCCTGGTACGGCTGT
D03	61163	8314173;8316133;8316235;8318302;8321307;8322781;8323615;8323640;8323863;8324005;8324122;8324123;8324200;8324392;8324533;8324583;8324646;8324731;8324744;8324746;8324832;8324844;8325013;8325153;8325270;8325562;8325697;8325847;8325882;8326174;8326273;8326465;8326590;8326928;8327031;8327192;8327209;8327214;8327725;8327761;8327857;8327858;8327905;8328113;8328544;8329093;8329397;8329713;8329754;8329910…	AAATTCGGACAATACCCCGTGAAGACAACTACCTAGAAGAGAGTAGATAAGTCCAGAATAGTATGCCACATCCTCTTGGGGGGCGCCCCTTCTTTACCTCCCTACTCGATTCTCCTGGAGCCTGGCAGTAATGAGCAATGACAGTTTCCAGCTAATAGCCCCCGCTTAGTGTTGTGGAAGTCCCCTAATGGGAATTCTGAATGCCGGTTTCGTCCGCAAATCAGAGCTAATACACTCTCTGTATTCGTCTCAGCTGACCTTTACCACGACAATAACCCTTCTTAAGACTTATTTTATGCTAGTCCTAGCTAAATCGCTTTTCCGCCGGCGTGACTTTCGTCTCAGCTTCACGTATAGCTCGTGGACCGTCTGCAGGAGCATGGTTTCATTTGAAATTAA…	AAATTCGGACAATACCCCGTGAAGACAACTACCTAGAAGAGAGTAGATAAGTCCAGAATAGTATGCCACATCCTCTTGGGGGGCGCCCCTTCTTTACCTCCCTACTCGATTCTCCTGGAGCCTGGCAGTAATGAGCAATGACAGTTTCCAGCTAATAGCCCCCGCTTAGTGTTGTGGAAGTCCCCTAATGGGAATTCTGAATGCCGGTTTCGTCCGCAAATCAGAGCTAATACACTCTCTGTATTCGTCTCAGCTGACCTTTACCACGACAATAACCCTTCTTAAGACTTATTTTATGCTAGTCCTAGCTAAATCGCTTTTCCGCCGGCGTGACTTTCGTCTCAGCTTCACGTATAGCTCGTGGACCGTCTGCAGGAGCATGGTTTCATTTGAAATTAA…	AAATTCGGACAATACCCCGTGAAGACAACTACCTAGAAGAGAGTAGATAAGTCCAGAATAGTATGCCACATCCTCTTGGGGGGCGCCCCTTCTTTACCTCCCTACTCGATTCTCCTGGAGCCTGGCAGTAATGAGCAATGACAGTTTCCAGCTAATAGCCCCCGCTTAGTGTTGTGGAAGTCCCCTAATGGGAATTCTGAATGCCGGTTTCGTCCGCAAATCAGAGCTAATACACTCTCTGTATTCGTCTCAGCTGACCTTTACCACGACAATAACCCTTCTTAAGACTTATTTTATGCTAGTCCTAGCTAAATCGCTTTTCCGCCGGCGTGACTTTCGTCTCAGCTTCACGTATAGCTCGTGGACCGTCTGCAGGAGCATGGTTTCATTTGAAATTAA…	AAATTCGGACAATACCCCGTGAAGACAACTACCTAGAAGAGAGTAGATAAGTCCAGAATAGTATGCCACATCCTCTTGGGGGGCGCCCCTTCTTTACCTCCCTACTCGATTCTCCTGGAGCCTGGCAGTAATGAGCAATGACAGTTTCCAGCTAATAGCCCCCGCTTAGTGTTGTGGAAGTCCCCTAATGGGAATTCTGAATGCCGGTTTCGTCCGCAAATCAGAGCTAATACACTCTCTGTATTCGTCTCAGCTGACCTTTACCACGACAATAACCCTTCTTAAGACTTATTTTATGCTAGTCCTAGCTAAATCGCTTTTCCGCCGGCGTGACTTTCGTCTCAGCTTCACGTATAGCTCGTGGACCGTCTGCAGGAGCATGGTTTCATTTGAAATTAA…	AAATTCGGACAATACCCCGTGAAGACAACTACCTAGAAGAGAGTAGATAAGTCCAGAATAGTATGCCACATCCTCTTGGGGGGCGCCCCTTCTTTACCTCCCTACTCGATTCTCCTGGAGCCTGGCAGTAATGAGCAATGACAGTTTCCAGCTAATAGCCCCCGCTTAGTGTTGTGGAAGTCCCCTAATGGGAATTCTGAATGCCGGTTTCGTCCGCAAATCAGAGCTAATACACTCTCTGTATTCGTCTCAGCTGACCTTTACCACGACAATAACCCTTCTTAAGACTTATTTTATGCTAGTCCTAGCTAAATCGCTTTTCCGCCGGCGTGACTTTCGTCTCAGCTTCACGTATAGCTCGTGGACCGTCTGCAGGAGCATGGTTTCATTTGAAATTAA…	AAATTCGGACAATACCCCGTGAAGACAACTACCTAGAAGAGAGTAGATAAGTCCAGAATAGTATGCCACATCCTCTTGGGGGGCGCCCCTTCTTTACCTCCCTACTCGATTCTCCTGGAGCCTGGCAGTAATGAGCAATGACAGTTTCCAGCTAATAGCCCCCGCTTAGTGTTGTGGAAGTCCCCTAATGGGAATTCTGAATGCCGGTTTCGTCCGCAAATCAGAGCTAATACACTCTCTGTATTCGTCTCAGCTGACCTTTACCACGACAATAACCCTTCTTAAGACTTATTTTATGCTAGTCCTAGCTAAATCGCTTTTCCGCCGGCGTGACTTTCGTCTCAGCTTCACGTATAGCTCGTGGACCGTCTGCAGGAGCATGGTTTCATTTGAAATTAA…	AAATTCGGACAATACCCCGTGAAGACAACTACCTAGAAGAGAGTAGATAAGTCCAGAATAGTATGCCACATCCTCTTGGGGGGCGCCCCTTCTTTACCTCCCTACTCGATTCTCCTGGAGCCTGGCAGTAATGAGCAATGACAGTTTCCAGCTAATAGCCCCCGCTTAGTGTTGTGGAAGTCCCCTAATGGGAATTCTGAATGCCGGTTTCGTCCGCAAATCAGAGCTAATACACTCTCTGTATTCGTCTCAGCTGACCTTTACCACGACAATAACCCTTCTTAAGACTTATTTTATGCTAGTCCTAGCTAAATCGCTTTTCCGCCGGCGTGACTTTCGTCTCAGCTTCACGTATAGCTCGTGGACCGTCTGCAGGAGCATGGTTTCATTTGAAATTAA…
D03	49751	8988184;8988225;8988237;8988310;8988343;8988366;8988434;8988609;8988761;8988786;8988868;8989125;8989136;8989234;8989305;8989316;8989344;8989426;8989464;8989513;8989579;8989605;8989642;8989651;8989771;8989790;8989862;8989863;8989887;8989951;8990017;8990021;8990092;8990145;8990201;8990210;8990246;8990341;8990389;8990432;8990453;8990519;8990579;8990703;8990723;8990803;8990828;8990914;8991036;8991064…	ACCGTAAATATTCATATTCATATTAGCGAACCCCACGTTTCTATGCCTTTTCGATGGGTAAGATATGGGCAACTCCAACGTTTTTTGAAATATATAGATAAGATGTGTGTCTGCTTCAAATAACTACCCACGCGTATAAAATCAACATTGAGGAATATTTTGGTTATGAGTTACAAACCCTGGAGGGGTGACATACGTAAAACACGGCGCCGATGAACAAATCGCATCAGATTATTAATAGATAAGTGTTGATACCCTTAATACGTTTATTCCAGACGTCCTCACTTTGAAAAGAGCAGCTACGGAATAATTTTTTGGGCGACGTCAGGATGCCTCACGAGTCACTCTTGCTTATGAGTTAGCATGGGTAAAAATGACTGCTGAGTCGACTTTTCATGC…	ACCGTAAATATTCATATTCATATTAGCGAACCCCACGTTTCTATGCCTTTTCGATGGGTAAGATATGGGCAACTCCAACGTTTTTTGAAATATATAGATAAGATGTGTGTCTGCTTCAAATAACTACCCACGCGTATAAAATCAACATTGAGGAATATTTTGGTTATGAGTTACAAACCCTGGAGGGGTGACATACGTAAAACACGGCGCCGATGAACAAATCGCATCAGATTATTAATAGATAAGTGTTGATACCCTTAATACGTTTATTCCAGACGTCCTCACTTTGAAAAGAGCAGCTACGGAATAATTTTTTGGGCGACGTCAGGATGCCTCACGAGTCACTCTTGCTTATGAGTTAGCATGGGTAAAAATGACTGCTGAGTCGACTTTTCATGC…	ACCGTAAATATTCATATTCATATTAGCGAACCCCACGTTTCTATGCCTTTTCGATGGGTAAGATATGGGCAACTCCAACGTTTTTTGAAATATATAGATAAGATGTGTGTCTGCTTCAAATAACTACCCACGCGTATAAAATCAACATTGAGGAATATTTTGGTTATGAGTTACAAACCCTGGAGGGGTGACATACGTAAAACACGGCGCCGATGAACAAATCGCATCAGATTATTAATAGATAAGTGTTGATACCCTTAATACGTTTATTCCAGACGTCCTCACTTTGAAAAGAGCAGCTACGGAATAATTTTTTGGGCGACGTCAGGATGCCTCACGAGTCACTCTTGCTTATGAGTTAGCATGGGTAAAAATGACTGCTGAGTCGACTTTTCATGC…	ACCGTAAATATTCATATTCATATTAGCGAACCCCACGTTTCTATGCCTTTTCGATGGGTAAGATATGGGCAACTCCAACGTTTTTTGAAATATATAGATAAGATGTGTGTCTGCTTCAAATAACTACCCACGCGTATAAAATCAACATTGAGGAATATTTTGGTTATGAGTTACAAACCCTGGAGGGGTGACATACGTAAAACACGGCGCCGATGAACAAATCGCATCAGATTATTAATAGATAAGTGTTGATACCCTTAATACGTTTATTCCAGACGTCCTCACTTTGAAAAGAGCAGCTACGGAATAATTTTTTGGGCGACGTCAGGATGCCTCACGAGTCACTCTTGCTTATGAGTTAGCATGGGTAAAAATGACTGCTGAGTCGACTTTTCATGC…	ACCGTAAATATTCATATTCATATTAGCGAACCCCACGTTTCTATGCCTTTTCGATGGGTAAGATATGGGCAACTCCAACGTTTTTTGAAATATATAGATAAGATGTGTGTCTGCTTCAAATAACTACCCACGCGTATAAAATCAACATTGAGGAATATTTTGGTTATGAGTTACAAACCCTGGAGGGGTGACATACGTAAAACACGGCGCCGATGAACAAATCGCATCAGATTATTAATAGATAAGTGTTGATACCCTTAATACGTTTATTCCAGACGTCCTCACTTTGAAAAGAGCAGCTACGGAATAATTTTTTGGGCGACGTCAGGATGCCTCACGAGTCACTCTTGCTTATGAGTTAGCATGGGTAAAAATGACTGCTGAGTCGACTTTTCATGC…	ACCGTAAATATTCATATTCATATTAGCGAACCCCACGTTTCTATGCCTTTTCGATGGGTAAGATATGGGCAACTCCAACGTTTTTTGAAATATATAGATAAGATGTGTGTCTGCTTCAAATAACTACCCACGCGTATAAAATCAACATTGAGGAATATTTTGGTTATGAGTTACAAACCCTGGAGGGGTGACATACGTAAAACACGGCGCCGATGAACAAATCGCATCAGATTATTAATAGATAAGTGTTGATACCCTTAATACGTTTATTCCAGACGTCCTCACTTTGAAAAGAGCAGCTACGGAATAATTTTTTGGGCGACGTCAGGATGCCTCACGAGTCACTCTTGCTTATGAGTTAGCATGGGTAAAAATGACTGCTGAGTCGACTTTTCATGC…	ACCGTAAATATTCATATTCATATTAGCGAACCCCACGTTTCTATGCCTTTTCGATGGGTAAGATATGGGCAACTCCAACGTTTTTTGAAATATATAGATAAGATGTGTGTCTGCTTCAAATAACTACCCACGCGTATAAAATCAACATTGAGGAATATTTTGGTTATGAGTTACAAACCCTGGAGGGGTGACATACGTAAAACACGGCGCCGATGAACAAATCGCATCAGATTATTAATAGATAAGTGTTGATACCCTTAATACGTTTATTCCAGACGTCCTCACTTTGAAAAGAGCAGCTACGGAATAATTTTTTGGGCGACGTCAGGATGCCTCACGAGTCACTCTTGCTTATGAGTTAGCATGGGTAAAAATGACTGCTGAGTCGACTTTTCATGC…
D03	36328	9253082;9253129;9253213;9253239;9253368;9253726;9253730;9253793;9253812;9253995;9254093;9254135;9254148;9254178;9254331;9254334;9254340;9254461;9254556;9255384;9255486;9255542;9255622;9255670;9255743;9255794;9255925;9255998;9256087;9256160;9256301;9256310;9256498;9256518;9256582;9256619;9256646;9256732;9256869;9256944;9256947;9256971;9257056;9257075;9257085;9257281;9257342;9257436;9257629;9257706…	ATCCACAAAGTGTTCCAGGAATGCTTTGATAAACTCATATCCGGAACATAATTTATGGGGGTCCTGCGACCAGTGCACAGGTCAACAGGTTAACTGTTTCCATGGAGCCAGGGGTGTTCGGCATTGCGCCGTACTCAAGAGTGCATCTGGTAGTGGGGCAGAGCCTGGCCTAATCTTGATACATTATATACTATATGAAGAGAATATTGGTTGTACAATTTGCTCGTGTACTTATAGCAATCGAGAGATGCAGGACGGTGAACCGTTAGGAGGCAGGATAGCTTAAGAATAAAGAATGAACACATACTTCACAGTGATTCTATAAACGTGGGATAAATTGTTTCTAGCTGTAAACTCTTCATCTCGATCCCAATTTTTGGTTAGTGGTTCACGTACGAT…	ATCCACAAAGTGTTCCAGGAATGCTTTGATAAACTCATATCCGGAACATAATTTATGGGGGTCCTGCGACCAGTGCACAGGTCAACAGGTTAACTGTTTCCATGGAGCCAGGGGTGTTCGGCATTGCGCCGTACTCAAGAGTGCATCTGGTAGTGGGGCAGAGCCTGGCCTAATCTTGATACATTATATACTATATGAAGAGAATATTGGTTGTACAATTTGCTCGTGTACTTATAGCAATCGAGAGATGCAGGACGGTGAACCGTTAGGAGGCAGGATAGCTTAAGAATAAAGAATGAACACATACTTCACAGTGATTCTATAAACGTGGGATAAATTGTTTCTAGCTGTAAACTCTTCATCTCGATCCCAATTTTTGGTTAGTGGTTCACGTACGAT…	ATCCACAAAGTGTTCCAGGAATGCTTTGATAAACTCATATCCGGAACATAATTTATGGGGGTCCTGCGACCAGTGCACAGGTCAACAGGTTAACTGTTTCCATGGAGCCAGGGGTGTTCGGCATTGCGCCGTACTCAAGAGTGCATCTGGTAGTGGGGCAGAGCCTGGCCTAATCTTGATACATTATATACTATATGAAGAGAATATTGGTTGTACAATTTGCTCGTGTACTTATAGCAATCGAGAGATGCAGGACGGTGAACCGTTAGGAGGCAGGATAGCTTAAGAATAAAGAATGAACACATACTTCACAGTGATTCTATAAACGTGGGATAAATTGTTTCTAGCTGTAAACTCTTCATCTCGATCCCAATTTTTGGTTAGTGGTTCACGTACGAT…	ATCCACAAAGTGTTCCAGGAATGCTTTGATAAACTCATATCCGGAACATAATTTATGGGGGTCCTGCGACCAGTGCACAGGTCAACAGGTTAACTGTTTCCATGGAGCCAGGGGTGTTCGGCATTGCGCCGTACTCAAGAGTGCATCTGGTAGTGGGGCAGAGCCTGGCCTAATCTTGATACATTATATACTATATGAAGAGAATATTGGTTGTACAATTTGCTCGTGTACTTATAGCAATCGAGAGATGCAGGACGGTGAACCGTTAGGAGGCAGGATAGCTTAAGAATAAAGAATGAACACATACTTCACAGTGATTCTATAAACGTGGGATAAATTGTTTCTAGCTGTAAACTCTTCATCTCGATCCCAATTTTTGGTTAGTGGTTCACGTACGAT…	ATCCACAAAGTGTTCCAGGAATGCTTTGATAAACTCATATCCGGAACATAATTTATGGGGGTCCTGCGACCAGTGCACAGGTCAACAGGTTAACTGTTTCCATGGAGCCAGGGGTGTTCGGCATTGCGCCGTACTCAAGAGTGCATCTGGTAGTGGGGCAGAGCCTGGCCTAATCTTGATACATTATATACTATATGAAGAGAATATTGGTTGTACAATTTGCTCGTGTACTTATAGCAATCGAGAGATGCAGGACGGTGAACCGTTAGGAGGCAGGATAGCTTAAGAATAAAGAATGAACACATACTTCACAGTGATTCTATAAACGTGGGATAAATTGTTTCTAGCTGTAAACTCTTCATCTCGATCCCAATTTTTGGTTAGTGGTTCACGTACGAT…	ATCCACAAAGTGTTCCAGGAATGCTTTGATAAACTCATATCCGGAACATAATTTATGGGGGTCCTGCGACCAGTGCACAGGTCAACAGGTTAACTGTTTCCATGGAGCCAGGGGTGTTCGGCATTGCGCCGTACTCAAGAGTGCATCTGGTAGTGGGGCAGAGCCTGGCCTAATCTTGATACATTATATACTATATGAAGAGAATATTGGTTGTACAATTTGCTCGTGTACTTATAGCAATCGAGAGATGCAGGACGGTGAACCGTTAGGAGGCAGGATAGCTTAAGAATAAAGAATGAACACATACTTCACAGTGATTCTATAAACGTGGGATAAATTGTTTCTAGCTGTAAACTCTTCATCTCGATCCCAATTTTTGGTTAGTGGTTCACGTACGAT…	ATCCACAAAGTGTTCCAGGAATGCTTTGATAAACTCATATCCGGAACATAATTTATGGGGGTCCTGCGACCAGTGCACAGGTCAACAGGTTAACTGTTTCCATGGAGCCAGGGGTGTTCGGCATTGCGCCGTACTCAAGAGTGCATCTGGTAGTGGGGCAGAGCCTGGCCTAATCTTGATACATTATATACTATATGAAGAGAATATTGGTTGTACAATTTGCTCGTGTACTTATAGCAATCGAGAGATGCAGGACGGTGAACCGTTAGGAGGCAGGATAGCTTAAGAATAAAGAATGAACACATACTTCACAGTGATTCTATAAACGTGGGATAAATTGTTTCTAGCTGTAAACTCTTCATCTCGATCCCAATTTTTGGTTAGTGGTTCACGTACGAT…
D03	4699	10033178;10033227;10033324;10033355;10033562;10033577;10033672;10033729;10033742;10033853;10034053;10034379;10034437;10034525;10034536;10034573;10034622;10034704;10034795;10034840;10034923;10034955;10035272;10035336;10035397;10035448;10035481;10035580;10035597;10035602;10035698;10035726;10035761;10035804;10035890;10035975;10036000;10036069;10036167;10036317;10036326;10036391;10036400;10036479;100…	TCTCTGGAAATGGGTACGTGAACACAAGTAAAAGGGACCATACGTCGCAACATGTTAATA	TCTCTGGAAATGGGTACGTGAACACAAGTAAAAGGGACCATACGTCGCAACATGTTAATA	TCTCTGGAAATGGGTACGTGAACACAAGTAAAAGGGACCATACGTCGCAACATGTTAATA	TCTCTGGAAATGGGTACGTGAACACAAGTAAAAGGGACCATACGTCGCAACATGTTAATA	TCTCTGGAAATGGGTACGTGAACACAAGTAAAAGGGACCATACGTCGCAACATGTTAATA	TCTCTGGAAATGGGTACGTGAACACAAGTAAAAGGGACCATACGTCGCAACATGTTAATA	TCTCTGGAAATGGGTACGTGAACACAAGTAAAAGGGACCATACGTCGCAACATGTTAATA
D03	76	10845954;10846030	YY	YY	YY	YY	YY	YY	YY
D03	13480	11474652;11475019;11475375;11475400;11475669;11475671;11475722;11475854;11475855;11475965;11476063;11476071;11476356;11476774;11478000;11479240;11479656;11479801;11479832;11479983;11480134;11480213;11480433;11480486;11480740;11480891;11481052;11481397;11481713;11481913;11482064;11482076;11482117;11482265;11482915;11482997;11483322;11483558;11483594;11484396;11484925;11485339;11485504;11485505;114…	TCATCTTAGACGTCTATCCTGAAGCGCGTTAAGCCCTACAAGGAGATTAGCCGCTTCTTGCA	TCATCTTAGACGTCTATCCTGAAGCGCGTTAAGCCCTACAAGGAGATTAGCCGCTTCTTGCA	TCATCTTAGACGTCTATCCTGAAGCGCGTTAAGCCCTACAAGGAGATTAGCCGCTTCTTGCA	TCATCTTAGACGTCTATCCTGAAGCGCGTTAAGCCCTACAAGGAGATTAGCCGCTTCTTGCA	TCATCTTAGACGTCTATCCTGAAGCGCGTTAAGCCCTACAAGGAGATTAGCCGCTTCTTGCA	TCATCTTAGACGTCTATCCTGAAGCGCGTTAAGCCCTACAAGGAGATTAGCCGCTTCTTGCA	TCATCTTAGACGTCTATCCTGAAGCGCGTTAAGCCCTACAAGGAGATTAGCCGCTTCTTGCA
D03	1128	12893684;12894741;12894800;12894812	YRYK	YRYK	YRYK	YRYK	YRYK	YRYK	YRYK
D03	380	13489742;13490096;13490122	YYY	YYY	YYY	YYY	YYY	YYY	YYY
D03	35082	18738516;18738720;18738762;18738965;18739377;18739556;18739669;18739709;18744269;18744277;18744371;18744464;18744587;18744688;18744690;18744692;18744788;18744829;18744968;18744979;18745056;18745145;18745200;18745205;18745319;18745435;18745449;18745494;18745510;18745543;18745580;18745664;18745794;18745856;18745869;18745887;18745912;18746021;18746023;18746085;18746158;18746256;18746355;18746450;187…	GCACAGTCAGCATTGGTAGACATAGAGATGAGTTCAAATCGCATCTAAGGCATTCACATTGGTATGTGCCTCGTGAGATTGTGAAAGACCGTCCAATTTATCAGATCTTACCTGTTATAACGCGCGTATATTCTTGTCCTCCCGAAAGCACACAGAAGGCGATGGTGTACTTTGACTTAGAAAGTTACTTCTCGTACGTCGGTGGTGGGTGTTAATTAAATTATAAACAACATATTCTGTTTCATGAGGAAAG	GCACAGTCAGCATTGGTAGACATAGAGATGAGTTCAAATCGCATCTAAGGCATTCACATTGGTATGTGCCTCGTGAGATTGTGAAAGACCGTCCAATTTATCAGATCTTACCTGTTATAACGCGCGTATATTCTTGTCCTCCCGAAAGCACACAGAAGGCGATGGTGTACTTTGACTTAGAAAGTTACTTCTCGTACGTCGGTGGTGGGTGTTAATTAAATTATAAACAACATATTCTGTTTCATGAGGAAAG	GCACAGTCAGCATTGGTAGACATAGAGATGAGTTCAAATCGCATCTAAGGCATTCACATTGGTATGTGCCTCGTGAGATTGTGAAAGACCGTCCAATTTATCAGATCTTACCTGTTATAACGCGCGTATATTCTTGTCCTCCCGAAAGCACACAGAAGGCGATGGTGTACTTTGACTTAGAAAGTTACTTCTCGTACGTCGGTGGTGGGTGTTAATTAAATTATAAACAACATATTCTGTTTCATGAGGAAAG	GCACAGTCAGCATTGGTAGACATAGAGATGAGTTCAAATCGCATCTAAGGCATTCACATTGGTATGTGCCTCGTGAGATTGTGAAAGACCGTCCAATTTATCAGATCTTACCTGTTATAACGCGCGTATATTCTTGTCCTCCCGAAAGCACACAGAAGGCGATGGTGTACTTTGACTTAGAAAGTTACTTCTCGTACGTCGGTGGTGGGTGTTAATTAAATTATAAACAACATATTCTGTTTCATGAGGAAAG	GCACAGTCAGCATTGGTAGACATAGAGATGAGTTCAAATCGCATCTAAGGCATTCACATTGGTATGTGCCTCGTGAGATTGTGAAAGACCGTCCAATTTATCAGATCTTACCTGTTATAACGCGCGTATATTCTTGTCCTCCCGAAAGCACACAGAAGGCGATGGTGTACTTTGACTTAGAAAGTTACTTCTCGTACGTCGGTGGTGGGTGTTAATTAAATTATAAACAACATATTCTGTTTCATGAGGAAAG	GCACAGTCAGCATTGGTAGACATAGAGATGAGTTCAAATCGCATCTAAGGCATTCACATTGGTATGTGCCTCGTGAGATTGTGAAAGACCGTCCAATTTATCAGATCTTACCTGTTATAACGCGCGTATATTCTTGTCCTCCCGAAAGCACACAGAAGGCGATGGTGTACTTTGACTTAGAAAGTTACTTCTCGTACGTCGGTGGTGGGTGTTAATTAAATTATAAACAACATATTCTGTTTCATGAGGAAAG	GCACAGTCAGCATTGGTAGACATAGAGATGAGTTCAAATCGCATCTAAGGCATTCACATTGGTATGTGCCTCGTGAGATTGTGAAAGACCGTCCAATTTATCAGATCTTACCTGTTATAACGCGCGTATATTCTTGTCCTCCCGAAAGCACACAGAAGGCGATGGTGTACTTTGACTTAGAAAGTTACTTCTCGTACGTCGGTGGTGGGTGTTAATTAAATTATAAACAACATATTCTGTTTCATGAGGAAAG
D03	636	19602561;19602608;19603197	RRY	RRY	RRY	RRY	RRY	RRY	RRY
D04	22182	22714514;22714727;22714747;22714790;22714919;22714920;22715024;22715032;22715419;22715854;22716166;22716257;22716258;22716427;22732648;22733290;22733294;22734898;22735225;22735260;22735645;22736301;22736556;22736618;22736696	ACTACACTTGTGAAAATACTTGTCT	ACTACACTTGTGAAAATACTTGTCT	ACTACACTTGTGAAAATACTTGTCT	ACTACACTTGTGAAAATACTTGTCT	ACTACACTTGTGAAAATACTTGTCT	ACTACACTTGTGAAAATACTTGTCT	ACTACACTTGTGAAAATACTTGTCT
D04	6384	24311127;24311164;24311202;24311214;24311458;24311599;24311643;24311741;24311754;24311886;24312064;24312144;24312433;24312533;24312566;24313640;24313701;24314025;24314377;24315314;24315415;24315421;24315433;24315466;24315477;24315561;24315631;24315636;24315861;24315867;24315980;24316040;24316076;24316113;24316227;24316276;24316282;24316361;24316462;24316463;24316524;24316540;24316636;24316767;243…	TGCGTTCTCTCAACTTGAGTGCCTTTCTGTCTGCATACCTGTCTGTTTGTCATT	TGCGTTCTCTCAACTTGAGTGCCTTTCTGTCTGCATACCTGTCTGTTTGTCATT	TGCGTTCTCTCAACTTGAGTGCCTTTCTGTCTGCATACCTGTCTGTTTGTCATT	TGCGTTCTCTCAACTTGAGTGCCTTTCTGTCTGCATACCTGTCTGTTTGTCATT	TGCGTTCTCTCAACTTGAGTGCCTTTCTGTCTGCATACCTGTCTGTTTGTCATT	TGCGTTCTCTCAACTTGAGTGCCTTTCTGTCTGCATACCTGTCTGTTTGTCATT	TGCGTTCTCTCAACTTGAGTGCCTTTCTGTCTGCATACCTGTCTGTTTGTCATT
D04	9659	27589779;27589797;27590046;27590062;27590149;27590180;27590280;27590391;27590489;27590587;27590658;27590719;27590756;27590834;27590896;27590910;27590966;27591167;27591242;27591273;27591495;27591691;27591746;27591759;27591793;27591865;27591868;27592143;27592232;27592297;27592308;27593597;27593790;27593896;27594175;27594931;27594987;27595064;27595112;27595189;27595207;27595571;27598554;27598973;275…	TTAGACGTTTCACAGTCATAGCGTTTCTCAAGGCCACAATTAAGAGG	TTAGACGTTTCACAGTCATAGCGTTTCTCAAGGCCACAATTAAGAGG	TTAGACGTTTCACAGTCATAGCGTTTCTCAAGGCCACAATTAAGAGG	TTAGACGTTTCACAGTCATAGCGTTTCTCAAGGCCACAATTAAGAGG	TTAGACGTTTCACAGTCATAGCGTTTCTCAAGGCCACAATTAAGAGG	TTAGACGTTTCACAGTCATAGCGTTTCTCAAGGCCACAATTAAGAGG	TTAGACGTTTCACAGTCATAGCGTTTCTCAAGGCCACAATTAAGAGG
D04	25938	29803196;29803302;29803332;29803458;29803501;29803570;29803584;29804040;29804553;29804586;29804646;29804668;29804685;29804687;29804742;29804764;29804831;29804843;29804909;29804958;29804997;29805009;29805131;29805225;29805324;29805341;29805452;29805624;29805630;29805708;29805709;29805801;29805874;29805918;29805950;29806023;29806032;29806166;29806226;29806282;29806357;29806389;29806424;29806458;298…	GTCGGTGTCTAAGCTCCTAGGCTCAACTAAAAGACCGCGGCGGCAAGCTGACGCGGTGACCTCGAATAAGCAACATAGGGAGTATGGTTTCTTATCCTAGACATTGTTTCAGAATCATCATTCATTAACTAAAAGGTTGACTGGAATTGGATTCGAAAATTCATGCCATGTAATCACCAGGTCAAATACGTTCAAGATAATATTAATTAATCGGATTATAACCATCAC	GTCGGTGTCTAAGCTCCTAGGCTCAACTAAAAGACCGCGGCGGCAAGCTGACGCGGTGACCTCGAATAAGCAACATAGGGAGTATGGTTTCTTATCCTAGACATTGTTTCAGAATCATCATTCATTAACTAAAAGGTTGACTGGAATTGGATTCGAAAATTCATGCCATGTAATCACCAGGTCAAATACGTTCAAGATAATATTAATTAATCGGATTATAACCATCAC	GTCGGTGTCTAAGCTCCTAGGCTCAACTAAAAGACCGCGGCGGCAAGCTGACGCGGTGACCTCGAATAAGCAACATAGGGAGTATGGTTTCTTATCCTAGACATTGTTTCAGAATCATCATTCATTAACTAAAAGGTTGACTGGAATTGGATTCGAAAATTCATGCCATGTAATCACCAGGTCAAATACGTTCAAGATAATATTAATTAATCGGATTATAACCATCAC	GTCGGTGTCTAAGCTCCTAGGCTCAACTAAAAGACCGCGGCGGCAAGCTGACGCGGTGACCTCGAATAAGCAACATAGGGAGTATGGTTTCTTATCCTAGACATTGTTTCAGAATCATCATTCATTAACTAAAAGGTTGACTGGAATTGGATTCGAAAATTCATGCCATGTAATCACCAGGTCAAATACGTTCAAGATAATATTAATTAATCGGATTATAACCATCAC	GTCGGTGTCTAAGCTCCTAGGCTCAACTAAAAGACCGCGGCGGCAAGCTGACGCGGTGACCTCGAATAAGCAACATAGGGAGTATGGTTTCTTATCCTAGACATTGTTTCAGAATCATCATTCATTAACTAAAAGGTTGACTGGAATTGGATTCGAAAATTCATGCCATGTAATCACCAGGTCAAATACGTTCAAGATAATATTAATTAATCGGATTATAACCATCAC	GTCGGTGTCTAAGCTCCTAGGCTCAACTAAAAGACCGCGGCGGCAAGCTGACGCGGTGACCTCGAATAAGCAACATAGGGAGTATGGTTTCTTATCCTAGACATTGTTTCAGAATCATCATTCATTAACTAAAAGGTTGACTGGAATTGGATTCGAAAATTCATGCCATGTAATCACCAGGTCAAATACGTTCAAGATAATATTAATTAATCGGATTATAACCATCAC	GTCGGTGTCTAAGCTCCTAGGCTCAACTAAAAGACCGCGGCGGCAAGCTGACGCGGTGACCTCGAATAAGCAACATAGGGAGTATGGTTTCTTATCCTAGACATTGTTTCAGAATCATCATTCATTAACTAAAAGGTTGACTGGAATTGGATTCGAAAATTCATGCCATGTAATCACCAGGTCAAATACGTTCAAGATAATATTAATTAATCGGATTATAACCATCAC
D04	41061	29927863;29928179;29928181;29928295;29928312;29928380;29928452;29928462;29928579;29928846;29929893;29930029;29930076;29930093;29930181;29930303;29930556;29930571;29930672;29930749;29930794;29930957;29930978;29931071;29931191;29931281;29931316;29931753;29931828;29931831;29931939;29932018;29932030;29932071;29932140;29932154;29932511;29932545;29933059;29933074;29933091;29933149;29933237;29933263;299…	TACCCCCCAAGTGTCGAGTTGTTGTGTTGCATCTCTTTTGGGCAGAGACTTTTGAGGCAAATGGACACCATAGAATGGCATGTCGCTTAGTACTAAAAGAGAAGTGCGCAGTATTCGTGCGAGGCAATTAAATTGGATCACACAAATAATATCCTGTCTGATAACCTCTCTCAATAGTATTCTTACGGTAAACAACCTGTCAACAATTGTAGTATGAGGTTTTCGTCCCAGTTCTTCCAACGTATCGTAATCTAATGGAGTGCGTGGGCCTACAACTATTAGGGCAGTTCGTAGAAGGGGGTGGTAGCCTCATT	TACCCCCCAAGTGTCGAGTTGTTGTGTTGCATCTCTTTTGGGCAGAGACTTTTGAGGCAAATGGACACCATAGAATGGCATGTCGCTTAGTACTAAAAGAGAAGTGCGCAGTATTCGTGCGAGGCAATTAAATTGGATCACACAAATAATATCCTGTCTGATAACCTCTCTCAATAGTATTCTTACGGTAAACAACCTGTCAACAATTGTAGTATGAGGTTTTCGTCCCAGTTCTTCCAACGTATCGTAATCTAATGGAGTGCGTGGGCCTACAACTATTAGGGCAGTTCGTAGAAGGGGGTGGTAGCCTCATT	TACCCCCCAAGTGTCGAGTTGTTGTGTTGCATCTCTTTTGGGCAGAGACTTTTGAGGCAAATGGACACCATAGAATGGCATGTCGCTTAGTACTAAAAGAGAAGTGCGCAGTATTCGTGCGAGGCAATTAAATTGGATCACACAAATAATATCCTGTCTGATAACCTCTCTCAATAGTATTCTTACGGTAAACAACCTGTCAACAATTGTAGTATGAGGTTTTCGTCCCAGTTCTTCCAACGTATCGTAATCTAATGGAGTGCGTGGGCCTACAACTATTAGGGCAGTTCGTAGAAGGGGGTGGTAGCCTCATT	TACCCCCCAAGTGTCGAGTTGTTGTGTTGCATCTCTTTTGGGCAGAGACTTTTGAGGCAAATGGACACCATAGAATGGCATGTCGCTTAGTACTAAAAGAGAAGTGCGCAGTATTCGTGCGAGGCAATTAAATTGGATCACACAAATAATATCCTGTCTGATAACCTCTCTCAATAGTATTCTTACGGTAAACAACCTGTCAACAATTGTAGTATGAGGTTTTCGTCCCAGTTCTTCCAACGTATCGTAATCTAATGGAGTGCGTGGGCCTACAACTATTAGGGCAGTTCGTAGAAGGGGGTGGTAGCCTCATT	TACCCCCCAAGTGTCGAGTTGTTGTGTTGCATCTCTTTTGGGCAGAGACTTTTGAGGCAAATGGACACCATAGAATGGCATGTCGCTTAGTACTAAAAGAGAAGTGCGCAGTATTCGTGCGAGGCAATTAAATTGGATCACACAAATAATATCCTGTCTGATAACCTCTCTCAATAGTATTCTTACGGTAAACAACCTGTCAACAATTGTAGTATGAGGTTTTCGTCCCAGTTCTTCCAACGTATCGTAATCTAATGGAGTGCGTGGGCCTACAACTATTAGGGCAGTTCGTAGAAGGGGGTGGTAGCCTCATT	TACCCCCCAAGTGTCGAGTTGTTGTGTTGCATCTCTTTTGGGCAGAGACTTTTGAGGCAAATGGACACCATAGAATGGCATGTCGCTTAGTACTAAAAGAGAAGTGCGCAGTATTCGTGCGAGGCAATTAAATTGGATCACACAAATAATATCCTGTCTGATAACCTCTCTCAATAGTATTCTTACGGTAAACAACCTGTCAACAATTGTAGTATGAGGTTTTCGTCCCAGTTCTTCCAACGTATCGTAATCTAATGGAGTGCGTGGGCCTACAACTATTAGGGCAGTTCGTAGAAGGGGGTGGTAGCCTCATT	TACCCCCCAAGTGTCGAGTTGTTGTGTTGCATCTCTTTTGGGCAGAGACTTTTGAGGCAAATGGACACCATAGAATGGCATGTCGCTTAGTACTAAAAGAGAAGTGCGCAGTATTCGTGCGAGGCAATTAAATTGGATCACACAAATAATATCCTGTCTGATAACCTCTCTCAATAGTATTCTTACGGTAAACAACCTGTCAACAATTGTAGTATGAGGTTTTCGTCCCAGTTCTTCCAACGTATCGTAATCTAATGGAGTGCGTGGGCCTACAACTATTAGGGCAGTTCGTAGAAGGGGGTGGTAGCCTCATT
D04	22769	31075243;31075843;31076379;31076432;31076467;31076530;31076535;31076559;31076594;31076642;31076784;31076837;31076936;31076987;31077125;31077356;31077521;31077532;31077768;31077769;31078046;31078433;31078717;31078768;31079145;31079183;31079203;31079454;31079541;31079831;31079865;31079956;31079958;31080205;31080244;31080291;31080346;31081257;31082210;31082471;31082520;31082524;31082610;31082691;310…	TGCTTGCCGACATCACCTACTCATTATAGTACAAAGGTGTGTTTCACCCCGGCTAATTTGGCGGTACCGCAAGACGATTCGCGCCCTGTTTTGAACAACCAATCCCACCATGAACCAGGCGCCACCCATGCCAATGTACACAACGTAACCCGTCTCAGTGCGCCGTTCGATGTATGTCCTAGGCATGGACTTTTAGAATCTACATGCGTT	TGCTTGCCGACATCACCTACTCATTATAGTACAAAGGTGTGTTTCACCCCGGCTAATTTGGCGGTACCGCAAGACGATTCGCGCCCTGTTTTGAACAACCAATCCCACCATGAACCAGGCGCCACCCATGCCAATGTACACAACGTAACCCGTCTCAGTGCGCCGTTCGATGTATGTCCTAGGCATGGACTTTTAGAATCTACATGCGTT	TGCTTGCCGACATCACCTACTCATTATAGTACAAAGGTGTGTTTCACCCCGGCTAATTTGGCGGTACCGCAAGACGATTCGCGCCCTGTTTTGAACAACCAATCCCACCATGAACCAGGCGCCACCCATGCCAATGTACACAACGTAACCCGTCTCAGTGCGCCGTTCGATGTATGTCCTAGGCATGGACTTTTAGAATCTACATGCGTT	TGCTTGCCGACATCACCTACTCATTATAGTACAAAGGTGTGTTTCACCCCGGCTAATTTGGCGGTACCGCAAGACGATTCGCGCCCTGTTTTGAACAACCAATCCCACCATGAACCAGGCGCCACCCATGCCAATGTACACAACGTAACCCGTCTCAGTGCGCCGTTCGATGTATGTCCTAGGCATGGACTTTTAGAATCTACATGCGTT	TGCTTGCCGACATCACCTACTCATTATAGTACAAAGGTGTGTTTCACCCCGGCTAATTTGGCGGTACCGCAAGACGATTCGCGCCCTGTTTTGAACAACCAATCCCACCATGAACCAGGCGCCACCCATGCCAATGTACACAACGTAACCCGTCTCAGTGCGCCGTTCGATGTATGTCCTAGGCATGGACTTTTAGAATCTACATGCGTT	TGCTTGCCGACATCACCTACTCATTATAGTACAAAGGTGTGTTTCACCCCGGCTAATTTGGCGGTACCGCAAGACGATTCGCGCCCTGTTTTGAACAACCAATCCCACCATGAACCAGGCGCCACCCATGCCAATGTACACAACGTAACCCGTCTCAGTGCGCCGTTCGATGTATGTCCTAGGCATGGACTTTTAGAATCTACATGCGTT	TGCTTGCCGACATCACCTACTCATTATAGTACAAAGGTGTGTTTCACCCCGGCTAATTTGGCGGTACCGCAAGACGATTCGCGCCCTGTTTTGAACAACCAATCCCACCATGAACCAGGCGCCACCCATGCCAATGTACACAACGTAACCCGTCTCAGTGCGCCGTTCGATGTATGTCCTAGGCATGGACTTTTAGAATCTACATGCGTT
D04	73432	33398614;33398655;33398721;33398755;33398785;33398841;33398846;33398932;33398988;33399052;33399104;33399170;33399279;33399288;33399975;33400040;33400067;33400106;33400201;33400550;33400585;33400656;33400725;33400806;33400824;33400900;33400908;33401110;33401169;33401282;33401283;33401473;33402022;33402080;33402227;33402408;33402438;33402502;33402577;33402648;33402752;33402785;33402819;33402891;334…	ATTGGCTACCCCACGAAAGTGAGCCTACTAACCGCTCCCCTAAGATAGCTAATACTCCCTGGGAAACAAGGCTCTATACAGACCCTTGCGCTTGGGAATGAAGATGACAAATCCCTGGTACCACCGTAAAATTCATTCTCAATATGAAATAGAGTGAGGAGTACTGGGAAGGCTGAGTAGATGTAACTTGCGCTTAGGTCCGTACGGAACCCATAATATGCTCCTTTAGTACAGCCTTGTATTGGGTACGAGTCGGAAATATCAAAGCACAGTTTAAACAGCCAGCCAATCCCGTCCGAGGAACATCAACAGACCTTTAAAAATATCAATCCTTTTCTAGGCCTGGCCCTGAGATCACCGCAGTGGTGTGCAGACAGCGATGAATTACTTTATTTTGCT…	ATTGGCTACCCCACGAAAGTGAGCCTACTAACCGCTCCCCTAAGATAGCTAATACTCCCTGGGAAACAAGGCTCTATACAGACCCTTGCGCTTGGGAATGAAGATGACAAATCCCTGGTACCACCGTAAAATTCATTCTCAATATGAAATAGAGTGAGGAGTACTGGGAAGGCTGAGTAGATGTAACTTGCGCTTAGGTCCGTACGGAACCCATAATATGCTCCTTTAGTACAGCCTTGTATTGGGTACGAGTCGGAAATATCAAAGCACAGTTTAAACAGCCAGCCAATCCCGTCCGAGGAACATCAACAGACCTTTAAAAATATCAATCCTTTTCTAGGCCTGGCCCTGAGATCACCGCAGTGGTGTGCAGACAGCGATGAATTACTTTATTTTGCT…	ATTGGCTACCCCACGAAAGTGAGCCTACTAACCGCTCCCCTAAGATAGCTAATACTCCCTGGGAAACAAGGCTCTATACAGACCCTTGCGCTTGGGAATGAAGATGACAAATCCCTGGTACCACCGTAAAATTCATTCTCAATATGAAATAGAGTGAGGAGTACTGGGAAGGCTGAGTAGATGTAACTTGCGCTTAGGTCCGTACGGAACCCATAATATGCTCCTTTAGTACAGCCTTGTATTGGGTACGAGTCGGAAATATCAAAGCACAGTTTAAACAGCCAGCCAATCCCGTCCGAGGAACATCAACAGACCTTTAAAAATATCAATCCTTTTCTAGGCCTGGCCCTGAGATCACCGCAGTGGTGTGCAGACAGCGATGAATTACTTTATTTTGCT…	ATTGGCTACCCCACGAAAGTGAGCCTACTAACCGCTCCCCTAAGATAGCTAATACTCCCTGGGAAACAAGGCTCTATACAGACCCTTGCGCTTGGGAATGAAGATGACAAATCCCTGGTACCACCGTAAAATTCATTCTCAATATGAAATAGAGTGAGGAGTACTGGGAAGGCTGAGTAGATGTAACTTGCGCTTAGGTCCGTACGGAACCCATAATATGCTCCTTTAGTACAGCCTTGTATTGGGTACGAGTCGGAAATATCAAAGCACAGTTTAAACAGCCAGCCAATCCCGTCCGAGGAACATCAACAGACCTTTAAAAATATCAATCCTTTTCTAGGCCTGGCCCTGAGATCACCGCAGTGGTGTGCAGACAGCGATGAATTACTTTATTTTGCT…	ATTGGCTACCCCACGAAAGTGAGCCTACTAACCGCTCCCCTAAGATAGCTAATACTCCCTGGGAAACAAGGCTCTATACAGACCCTTGCGCTTGGGAATGAAGATGACAAATCCCTGGTACCACCGTAAAATTCATTCTCAATATGAAATAGAGTGAGGAGTACTGGGAAGGCTGAGTAGATGTAACTTGCGCTTAGGTCCGTACGGAACCCATAATATGCTCCTTTAGTACAGCCTTGTATTGGGTACGAGTCGGAAATATCAAAGCACAGTTTAAACAGCCAGCCAATCCCGTCCGAGGAACATCAACAGACCTTTAAAAATATCAATCCTTTTCTAGGCCTGGCCCTGAGATCACCGCAGTGGTGTGCAGACAGCGATGAATTACTTTATTTTGCT…	ATTGGCTACCCCACGAAAGTGAGCCTACTAACCGCTCCCCTAAGATAGCTAATACTCCCTGGGAAACAAGGCTCTATACAGACCCTTGCGCTTGGGAATGAAGATGACAAATCCCTGGTACCACCGTAAAATTCATTCTCAATATGAAATAGAGTGAGGAGTACTGGGAAGGCTGAGTAGATGTAACTTGCGCTTAGGTCCGTACGGAACCCATAATATGCTCCTTTAGTACAGCCTTGTATTGGGTACGAGTCGGAAATATCAAAGCACAGTTTAAACAGCCAGCCAATCCCGTCCGAGGAACATCAACAGACCTTTAAAAATATCAATCCTTTTCTAGGCCTGGCCCTGAGATCACCGCAGTGGTGTGCAGACAGCGATGAATTACTTTATTTTGCT…	ATTGGCTACCCCACGAAAGTGAGCCTACTAACCGCTCCCCTAAGATAGCTAATACTCCCTGGGAAACAAGGCTCTATACAGACCCTTGCGCTTGGGAATGAAGATGACAAATCCCTGGTACCACCGTAAAATTCATTCTCAATATGAAATAGAGTGAGGAGTACTGGGAAGGCTGAGTAGATGTAACTTGCGCTTAGGTCCGTACGGAACCCATAATATGCTCCTTTAGTACAGCCTTGTATTGGGTACGAGTCGGAAATATCAAAGCACAGTTTAAACAGCCAGCCAATCCCGTCCGAGGAACATCAACAGACCTTTAAAAATATCAATCCTTTTCTAGGCCTGGCCCTGAGATCACCGCAGTGGTGTGCAGACAGCGATGAATTACTTTATTTTGCT…
D04	399	34867282;34867302;34867681	RYY	RYY	RYY	RYY	RYY	RYY	RYY
D04	4133	35197183;35197642;35198278;35198344;35199024;35199174;35199182;35199245;35199586;35199802;35200079;35200236;35201108;35201212;35201316	CCGTTCTCTCCCTAA	CCGTTCTCTCCCTAA	CCGTTCTCTCCCTAA	CCGTTCTCTCCCTAA	CCGTTCTCTCCCTAA	CCGTTCTCTCCCTAA	CCGTTCTCTCCCTAA
D04	70990	35719159;35719320;35719322;35719553;35719584;35719631;35719643;35719706;35719742;35719913;35719918;35719966;35720012;35720050;35720226;35720234;35720315;35720477;35720512;35720571;35720575;35721571;35721632;35721666;35721735;35721829;35721846;35721888;35722122;35722221;35722419;35722425;35722559;35722603;35722652;35722685;35722776;35722812;35722824;35722867;35722889;35722901;35722970;35722971;357…	AAGGGAAGGCCTGGCAATGCTAAGTTAGTGGGGCGTTGTATCAGCCGAAACGCAGAACATCATCTACCGGGTGGTCACAACGCTGGACTACCCACGCGTCGCTTACTCCTTTTAACGAGTTTGTCTTCGGGAGTTACCCTAATGACACGTGAAGAACATGCCTCGAACAACCCTTTTGGCCACATCAGTTGGGTTAGGCTGGGTAGGCTAATTGATTAATCTGACCTATTTAGAGCTGATGAGGTGACCGGACGCGGAATGTGCGGAATCCGAGCGGCCAGGTGTGGTAACGCAAGGTCCACAACGCATTCGCGCGCGCATTAATCATACTTAATTGTTTGTGTTTGCTGGTCCGACGCTACTCTGCTAACTTGGGAGAAGCAGACGGCTAGAACTAAG…	AAGGGAAGGCCTGGCAATGCTAAGTTAGTGGGGCGTTGTATCAGCCGAAACGCAGAACATCATCTACCGGGTGGTCACAACGCTGGACTACCCACGCGTCGCTTACTCCTTTTAACGAGTTTGTCTTCGGGAGTTACCCTAATGACACGTGAAGAACATGCCTCGAACAACCCTTTTGGCCACATCAGTTGGGTTAGGCTGGGTAGGCTAATTGATTAATCTGACCTATTTAGAGCTGATGAGGTGACCGGACGCGGAATGTGCGGAATCCGAGCGGCCAGGTGTGGTAACGCAAGGTCCACAACGCATTCGCGCGCGCATTAATCATACTTAATTGTTTGTGTTTGCTGGTCCGACGCTACTCTGCTAACTTGGGAGAAGCAGACGGCTAGAACTAAG…	AAGGGAAGGCCTGGCAATGCTAAGTTAGTGGGGCGTTGTATCAGCCGAAACGCAGAACATCATCTACCGGGTGGTCACAACGCTGGACTACCCACGCGTCGCTTACTCCTTTTAACGAGTTTGTCTTCGGGAGTTACCCTAATGACACGTGAAGAACATGCCTCGAACAACCCTTTTGGCCACATCAGTTGGGTTAGGCTGGGTAGGCTAATTGATTAATCTGACCTATTTAGAGCTGATGAGGTGACCGGACGCGGAATGTGCGGAATCCGAGCGGCCAGGTGTGGTAACGCAAGGTCCACAACGCATTCGCGCGCGCATTAATCATACTTAATTGTTTGTGTTTGCTGGTCCGACGCTACTCTGCTAACTTGGGAGAAGCAGACGGCTAGAACTAAG…	AAGGGAAGGCCTGGCAATGCTAAGTTAGTGGGGCGTTGTATCAGCCGAAACGCAGAACATCATCTACCGGGTGGTCACAACGCTGGACTACCCACGCGTCGCTTACTCCTTTTAACGAGTTTGTCTTCGGGAGTTACCCTAATGACACGTGAAGAACATGCCTCGAACAACCCTTTTGGCCACATCAGTTGGGTTAGGCTGGGTAGGCTAATTGATTAATCTGACCTATTTAGAGCTGATGAGGTGACCGGACGCGGAATGTGCGGAATCCGAGCGGCCAGGTGTGGTAACGCAAGGTCCACAACGCATTCGCGCGCGCATTAATCATACTTAATTGTTTGTGTTTGCTGGTCCGACGCTACTCTGCTAACTTGGGAGAAGCAGACGGCTAGAACTAAG…	AAGGGAAGGCCTGGCAATGCTAAGTTAGTGGGGCGTTGTATCAGCCGAAACGCAGAACATCATCTACCGGGTGGTCACAACGCTGGACTACCCACGCGTCGCTTACTCCTTTTAACGAGTTTGTCTTCGGGAGTTACCCTAATGACACGTGAAGAACATGCCTCGAACAACCCTTTTGGCCACATCAGTTGGGTTAGGCTGGGTAGGCTAATTGATTAATCTGACCTATTTAGAGCTGATGAGGTGACCGGACGCGGAATGTGCGGAATCCGAGCGGCCAGGTGTGGTAACGCAAGGTCCACAACGCATTCGCGCGCGCATTAATCATACTTAATTGTTTGTGTTTGCTGGTCCGACGCTACTCTGCTAACTTGGGAGAAGCAGACGGCTAGAACTAAG…	AAGGGAAGGCCTGGCAATGCTAAGTTAGTGGGGCGTTGTATCAGCCGAAACGCAGAACATCATCTACCGGGTGGTCACAACGCTGGACTACCCACGCGTCGCTTACTCCTTTTAACGAGTTTGTCTTCGGGAGTTACCCTAATGACACGTGAAGAACATGCCTCGAACAACCCTTTTGGCCACATCAGTTGGGTTAGGCTGGGTAGGCTAATTGATTAATCTGACCTATTTAGAGCTGATGAGGTGACCGGACGCGGAATGTGCGGAATCCGAGCGGCCAGGTGTGGTAACGCAAGGTCCACAACGCATTCGCGCGCGCATTAATCATACTTAATTGTTTGTGTTTGCTGGTCCGACGCTACTCTGCTAACTTGGGAGAAGCAGACGGCTAGAACTAAG…	AAGGGAAGGCCTGGCAATGCTAAGTTAGTGGGGCGTTGTATCAGCCGAAACGCAGAACATCATCTACCGGGTGGTCACAACGCTGGACTACCCACGCGTCGCTTACTCCTTTTAACGAGTTTGTCTTCGGGAGTTACCCTAATGACACGTGAAGAACATGCCTCGAACAACCCTTTTGGCCACATCAGTTGGGTTAGGCTGGGTAGGCTAATTGATTAATCTGACCTATTTAGAGCTGATGAGGTGACCGGACGCGGAATGTGCGGAATCCGAGCGGCCAGGTGTGGTAACGCAAGGTCCACAACGCATTCGCGCGCGCATTAATCATACTTAATTGTTTGTGTTTGCTGGTCCGACGCTACTCTGCTAACTTGGGAGAAGCAGACGGCTAGAACTAAG…
D04	218	41476224;41476247;41476442	RYK	RYK	RYK	RYK	RYK	RYK	RYK
D04	57360	43275027;43275230;43275344;43275370;43275465;43275607;43275653;43275692;43275979;43276046;43276195;43276239;43276257;43276283;43276360;43276361;43276607;43276635;43276723;43276779;43276813;43276859;43276947;43277213;43277330;43277358;43277857;43277891;43278039;43278119;43278124;43278177;43278294;43278328;43278610;43278695;43278831;43279277;43279306;43279670;43279731;43279820;43279970;43279973;432…	ACTTCGAATTGACTTGATCTATAGCAATAGTTGGAGAGCACATGCAAGCTTTCCGTTAAAGTTAATAATCCCTCGTGACTCTGCATGTCTTCTGCCCATTGGCATGGGATACTGCTTGAAAACGCAGATGTGTGATTTGTTATCGTAAGATGGACCCTCATATAATGGTAATGTAATGGCCGCATCTTTTCGGGATCCATACTTACTGGGTAGTGCGCTATGAACTCTGTAGTCACCTAGGAGCTGCGATATATGTTTAAATGTAGGGTCACCCGAACATAGACAGCTGTTCTGAGCCCATCGCTACGTGGGTCCCTTGTACCTTGGAAAGAGGAGTTGGAGTGGACTTACATCGCAGGCTATCCCCTTTTCTCCATGGTGTTCTAAATAGTGGTCCAC…	ACTTCGAATTGACTTGATCTATAGCAATAGTTGGAGAGCACATGCAAGCTTTCCGTTAAAGTTAATAATCCCTCGTGACTCTGCATGTCTTCTGCCCATTGGCATGGGATACTGCTTGAAAACGCAGATGTGTGATTTGTTATCGTAAGATGGACCCTCATATAATGGTAATGTAATGGCCGCATCTTTTCGGGATCCATACTTACTGGGTAGTGCGCTATGAACTCTGTAGTCACCTAGGAGCTGCGATATATGTTTAAATGTAGGGTCACCCGAACATAGACAGCTGTTCTGAGCCCATCGCTACGTGGGTCCCTTGTACCTTGGAAAGAGGAGTTGGAGTGGACTTACATCGCAGGCTATCCCCTTTTCTCCATGGTGTTCTAAATAGTGGTCCAC…	ACTTCGAATTGACTTGATCTATAGCAATAGTTGGAGAGCACATGCAAGCTTTCCGTTAAAGTTAATAATCCCTCGTGACTCTGCATGTCTTCTGCCCATTGGCATGGGATACTGCTTGAAAACGCAGATGTGTGATTTGTTATCGTAAGATGGACCCTCATATAATGGTAATGTAATGGCCGCATCTTTTCGGGATCCATACTTACTGGGTAGTGCGCTATGAACTCTGTAGTCACCTAGGAGCTGCGATATATGTTTAAATGTAGGGTCACCCGAACATAGACAGCTGTTCTGAGCCCATCGCTACGTGGGTCCCTTGTACCTTGGAAAGAGGAGTTGGAGTGGACTTACATCGCAGGCTATCCCCTTTTCTCCATGGTGTTCTAAATAGTGGTCCAC…	ACTTCGAATTGACTTGATCTATAGCAATAGTTGGAGAGCACATGCAAGCTTTCCGTTAAAGTTAATAATCCCTCGTGACTCTGCATGTCTTCTGCCCATTGGCATGGGATACTGCTTGAAAACGCAGATGTGTGATTTGTTATCGTAAGATGGACCCTCATATAATGGTAATGTAATGGCCGCATCTTTTCGGGATCCATACTTACTGGGTAGTGCGCTATGAACTCTGTAGTCACCTAGGAGCTGCGATATATGTTTAAATGTAGGGTCACCCGAACATAGACAGCTGTTCTGAGCCCATCGCTACGTGGGTCCCTTGTACCTTGGAAAGAGGAGTTGGAGTGGACTTACATCGCAGGCTATCCCCTTTTCTCCATGGTGTTCTAAATAGTGGTCCAC…	ACTTCGAATTGACTTGATCTATAGCAATAGTTGGAGAGCACATGCAAGCTTTCCGTTAAAGTTAATAATCCCTCGTGACTCTGCATGTCTTCTGCCCATTGGCATGGGATACTGCTTGAAAACGCAGATGTGTGATTTGTTATCGTAAGATGGACCCTCATATAATGGTAATGTAATGGCCGCATCTTTTCGGGATCCATACTTACTGGGTAGTGCGCTATGAACTCTGTAGTCACCTAGGAGCTGCGATATATGTTTAAATGTAGGGTCACCCGAACATAGACAGCTGTTCTGAGCCCATCGCTACGTGGGTCCCTTGTACCTTGGAAAGAGGAGTTGGAGTGGACTTACATCGCAGGCTATCCCCTTTTCTCCATGGTGTTCTAAATAGTGGTCCAC…	ACTTCGAATTGACTTGATCTATAGCAATAGTTGGAGAGCACATGCAAGCTTTCCGTTAAAGTTAATAATCCCTCGTGACTCTGCATGTCTTCTGCCCATTGGCATGGGATACTGCTTGAAAACGCAGATGTGTGATTTGTTATCGTAAGATGGACCCTCATATAATGGTAATGTAATGGCCGCATCTTTTCGGGATCCATACTTACTGGGTAGTGCGCTATGAACTCTGTAGTCACCTAGGAGCTGCGATATATGTTTAAATGTAGGGTCACCCGAACATAGACAGCTGTTCTGAGCCCATCGCTACGTGGGTCCCTTGTACCTTGGAAAGAGGAGTTGGAGTGGACTTACATCGCAGGCTATCCCCTTTTCTCCATGGTGTTCTAAATAGTGGTCCAC…	ACTTCGAATTGACTTGATCTATAGCAATAGTTGGAGAGCACATGCAAGCTTTCCGTTAAAGTTAATAATCCCTCGTGACTCTGCATGTCTTCTGCCCATTGGCATGGGATACTGCTTGAAAACGCAGATGTGTGATTTGTTATCGTAAGATGGACCCTCATATAATGGTAATGTAATGGCCGCATCTTTTCGGGATCCATACTTACTGGGTAGTGCGCTATGAACTCTGTAGTCACCTAGGAGCTGCGATATATGTTTAAATGTAGGGTCACCCGAACATAGACAGCTGTTCTGAGCCCATCGCTACGTGGGTCCCTTGTACCTTGGAAAGAGGAGTTGGAGTGGACTTACATCGCAGGCTATCCCCTTTTCTCCATGGTGTTCTAAATAGTGGTCCAC…
D04	18374	46643970;46644040;46644124;46644216;46644304;46644493;46644570;46644682;46644844;46645299;46645316;46645536;46645729;46645796;46645821;46646489;46646605;46646722;46646951;46647016;46647069;46647106;46647199;46647261;46647275;46647483;46647604;46647620;46647702;46648438;46649220;46649264;46649399;46649436;46649612;46649726;46649744;46649772;46649903;46650195;46650219;46650289;46650443;46650464;466…	GAGTGAACCCAATGTTGATTACATGACCTACCCATCCAATACACAACTAACTATTGCCTCGCACGTGACCGTCATCTTGTCTTTTAACCT	GAGTGAACCCAATGTTGATTACATGACCTACCCATCCAATACACAACTAACTATTGCCTCGCACGTGACCGTCATCTTGTCTTTTAACCT	GAGTGAACCCAATGTTGATTACATGACCTACCCATCCAATACACAACTAACTATTGCCTCGCACGTGACCGTCATCTTGTCTTTTAACCT	GAGTGAACCCAATGTTGATTACATGACCTACCCATCCAATACACAACTAACTATTGCCTCGCACGTGACCGTCATCTTGTCTTTTAACCT	GAGTGAACCCAATGTTGATTACATGACCTACCCATCCAATACACAACTAACTATTGCCTCGCACGTGACCGTCATCTTGTCTTTTAACCT	GAGTGAACCCAATGTTGATTACATGACCTACCCATCCAATACACAACTAACTATTGCCTCGCACGTGACCGTCATCTTGTCTTTTAACCT	GAGTGAACCCAATGTTGATTACATGACCTACCCATCCAATACACAACTAACTATTGCCTCGCACGTGACCGTCATCTTGTCTTTTAACCT
D04	2294	47440048;47440131;47440138;47440181;47440196;47440299;47440318;47440690;47440714;47440911;47440932;47440943;47441173;47441308;47441611;47441722;47441846;47441890;47441935;47442095;47442110;47442316;47442342	GCCGGCTTATGCGTGCCCTTGCA	GCCGGCTTATGCGTGCCCTTGCA	GCCGGCTTATGCGTGCCCTTGCA	GCCGGCTTATGCGTGCCCTTGCA	GCCGGCTTATGCGTGCCCTTGCA	GCCGGCTTATGCGTGCCCTTGCA	GCCGGCTTATGCGTGCCCTTGCA
D04	7122	49484133;49484195;49484301;49484398;49484464;49484484;49484676;49485001;49485148;49485532;49485671;49485817;49485856;49485892;49486134;49486172;49486727;49487070;49487593;49487683;49487698;49488106;49490242;49490994;49491060;49491083;49491255	CGCCATAGGCTGTCCTCCCGATGACAA	CGCCATAGGCTGTCCTCCCGATGACAA	CGCCATAGGCTGTCCTCCCGATGACAA	CGCCATAGGCTGTCCTCCCGATGACAA	CGCCATAGGCTGTCCTCCCGATGACAA	CGCCATAGGCTGTCCTCCCGATGACAA	CGCCATAGGCTGTCCTCCCGATGACAA
D04	15802	49495112;49495535;49497487;49497491;49497709;49497774;49497876;49497888;49498042;49498096;49498348;49498712;49498727;49498938;49498942;49498953;49499036;49499052;49499221;49499295;49499454;49499508;49499580;49499741;49499870;49500227;49500282;49500325;49500361;49500388;49500694;49500715;49500813;49500859;49500904;49500919;49501046;49501111;49501201;49501515;49501602;49501784;49501999;49502121;495…	ATTGGTTAACTGTCCTATCAATTAGGCACAGAAACAGTTGTAAGTAAGTTTGGCGCGCTCCTTGTCCCCCCAGGTTTCACTAGTAAGTTTAGATCGGTTAATAA	ATTGGTTAACTGTCCTATCAATTAGGCACAGAAACAGTTGTAAGTAAGTTTGGCGCGCTCCTTGTCCCCCCAGGTTTCACTAGTAAGTTTAGATCGGTTAATAA	ATTGGTTAACTGTCCTATCAATTAGGCACAGAAACAGTTGTAAGTAAGTTTGGCGCGCTCCTTGTCCCCCCAGGTTTCACTAGTAAGTTTAGATCGGTTAATAA	ATTGGTTAACTGTCCTATCAATTAGGCACAGAAACAGTTGTAAGTAAGTTTGGCGCGCTCCTTGTCCCCCCAGGTTTCACTAGTAAGTTTAGATCGGTTAATAA	ATTGGTTAACTGTCCTATCAATTAGGCACAGAAACAGTTGTAAGTAAGTTTGGCGCGCTCCTTGTCCCCCCAGGTTTCACTAGTAAGTTTAGATCGGTTAATAA	ATTGGTTAACTGTCCTATCAATTAGGCACAGAAACAGTTGTAAGTAAGTTTGGCGCGCTCCTTGTCCCCCCAGGTTTCACTAGTAAGTTTAGATCGGTTAATAA	ATTGGTTAACTGTCCTATCAATTAGGCACAGAAACAGTTGTAAGTAAGTTTGGCGCGCTCCTTGTCCCCCCAGGTTTCACTAGTAAGTTTAGATCGGTTAATAA
D04	4770	49592832;49592943;49593062;49593212;49593245;49593327;49593425;49593696;49593705;49593843;49593923;49594066;49594070;49594140;49594188;49594347;49594480;49594641;49594789;49595079;49595143;49596190;49596204;49596414;49596582;49596645;49596813;49596987;49596991;49597046;49597144;49597171;49597240;49597602	CTACAATGGATACACGAGGGCTTATAAGGGCTAG	CTACAATGGATACACGAGGGCTTATAAGGGCTAG	CTACAATGGATACACGAGGGCTTATAAGGGCTAG	CTACAATGGATACACGAGGGCTTATAAGGGCTAG	CTACAATGGATACACGAGGGCTTATAAGGGCTAG	CTACAATGGATACACGAGGGCTTATAAGGGCTAG	CTACAATGGATACACGAGGGCTTATAAGGGCTAG
D04	114	51448814;51448821;51448928	WYT	WYT	WYT	WYT	WYT	WYT	WYT
D04	9665	5088685;5088750;5089127;5089146;5089235;5089344;5089410;5089427;5089518;5089535;5089544;5089650;5089655;5089760;5089786;5089958;5090062;5090073;5090347;5090372;5090403;5090411;5090605;5090695;5090768;5091163;5091238;5091250;5091394;5091504;5091544;5091608;5091676;5091734;5091783;5091857;5091886;5091925;5091945;5092025;5092036;5092104;5092125;5092251;5092306;5092319;5092392;5092408;5092411;5092565…	AATACATTGCCATGGCTACGAACCTTCTGAAGGCTAGCCACTCTGGAGGGATTCTGTTATTTACGTAGCAAATCTGTGTTACTTTGACGAAATTCTAA	AATACATTGCCATGGCTACGAACCTTCTGAAGGCTAGCCACTCTGGAGGGATTCTGTTATTTACGTAGCAAATCTGTGTTACTTTGACGAAATTCTAA	AATACATTGCCATGGCTACGAACCTTCTGAAGGCTAGCCACTCTGGAGGGATTCTGTTATTTACGTAGCAAATCTGTGTTACTTTGACGAAATTCTAA	AATACATTGCCATGGCTACGAACCTTCTGAAGGCTAGCCACTCTGGAGGGATTCTGTTATTTACGTAGCAAATCTGTGTTACTTTGACGAAATTCTAA	AATACATTGCCATGGCTACGAACCTTCTGAAGGCTAGCCACTCTGGAGGGATTCTGTTATTTACGTAGCAAATCTGTGTTACTTTGACGAAATTCTAA	AATACATTGCCATGGCTACGAACCTTCTGAAGGCTAGCCACTCTGGAGGGATTCTGTTATTTACGTAGCAAATCTGTGTTACTTTGACGAAATTCTAA	AATACATTGCCATGGCTACGAACCTTCTGAAGGCTAGCCACTCTGGAGGGATTCTGTTATTTACGTAGCAAATCTGTGTTACTTTGACGAAATTCTAA
D04	454	10542530;10542543;10542559;10542963;10542984	YYKRY	YYKRY	YYKRY	YYKRY	YYKRY	YYKRY	YYKRY
D04	432	11739053;11739115;11739402;11739474;11739485	RKYYM	RKYYM	RKYYM	RKYYM	RKYYM	RKYYM	RKYYM
D04	23121	12425854;12426252;12426456;12426523;12426630;12426657;12426701;12426894;12426898;12427037;12427071;12427102;12427278;12427292;12427299;12427386;12427402;12427591;12427624;12427693;12427729;12427821;12427857;12427884;12428058;12428189;12428190;12428306;12430979;12431118;12432452;12432455;12432534;12432590;12432602;12432646;12432709;12432737;12432772;12432863;12432904;12432970;12432994;12433027;124…	TTAAATTCAACCTGGTTTTGGTTGCTGATGAGAGGCCGCGCTCTTGGATAACATCTACAATAAATAGCGTGCCACCGACGGCAGGAACGACTATAGCAGATTCCACCATTCGACAGCGCCATAGTCGATAGATTCATGTCGGGCTTTACTGGGCTTCGATGTATCGGAAGAGATACCAACGGTAAA	TTAAATTCAACCTGGTTTTGGTTGCTGATGAGAGGCCGCGCTCTTGGATAACATCTACAATAAATAGCGTGCCACCGACGGCAGGAACGACTATAGCAGATTCCACCATTCGACAGCGCCATAGTCGATAGATTCATGTCGGGCTTTACTGGGCTTCGATGTATCGGAAGAGATACCAACGGTAAA	TTAAATTCAACCTGGTTTTGGTTGCTGATGAGAGGCCGCGCTCTTGGATAACATCTACAATAAATAGCGTGCCACCGACGGCAGGAACGACTATAGCAGATTCCACCATTCGACAGCGCCATAGTCGATAGATTCATGTCGGGCTTTACTGGGCTTCGATGTATCGGAAGAGATACCAACGGTAAA	TTAAATTCAACCTGGTTTTGGTTGCTGATGAGAGGCCGCGCTCTTGGATAACATCTACAATAAATAGCGTGCCACCGACGGCAGGAACGACTATAGCAGATTCCACCATTCGACAGCGCCATAGTCGATAGATTCATGTCGGGCTTTACTGGGCTTCGATGTATCGGAAGAGATACCAACGGTAAA	TTAAATTCAACCTGGTTTTGGTTGCTGATGAGAGGCCGCGCTCTTGGATAACATCTACAATAAATAGCGTGCCACCGACGGCAGGAACGACTATAGCAGATTCCACCATTCGACAGCGCCATAGTCGATAGATTCATGTCGGGCTTTACTGGGCTTCGATGTATCGGAAGAGATACCAACGGTAAA	TTAAATTCAACCTGGTTTTGGTTGCTGATGAGAGGCCGCGCTCTTGGATAACATCTACAATAAATAGCGTGCCACCGACGGCAGGAACGACTATAGCAGATTCCACCATTCGACAGCGCCATAGTCGATAGATTCATGTCGGGCTTTACTGGGCTTCGATGTATCGGAAGAGATACCAACGGTAAA	TTAAATTCAACCTGGTTTTGGTTGCTGATGAGAGGCCGCGCTCTTGGATAACATCTACAATAAATAGCGTGCCACCGACGGCAGGAACGACTATAGCAGATTCCACCATTCGACAGCGCCATAGTCGATAGATTCATGTCGGGCTTTACTGGGCTTCGATGTATCGGAAGAGATACCAACGGTAAA
D04	24538	13164199;13164364;13164503;13164665;13164682;13164760;13164856;13165115;13165138;13165755;13165805;13165909;13165959;13166214;13166218;13166291;13166400;13166633;13166641;13166673;13166810;13166844;13166848;13166881;13167098;13167115;13167616;13167719;13167725;13167759;13167789;13167847;13168043;13168176;13168511;13168824;13168827;13169089;13169103;13169305;13169339;13169708;13169720;13169861;131…	ACAAACTGAACCAACTTCGTAGGCTGCAGATGCGAGTGAGTCGCAGCCGCGTTCCCCGCGATGATAGATACCAAATATCAAGGGGCTAATGGCATTAGTACGTCGATGGCGAAAGAACGTCCCGTAGTCTACTCAGAGAGGATTATTTAAAAAAATCGCGACAGGCTC	ACAAACTGAACCAACTTCGTAGGCTGCAGATGCGAGTGAGTCGCAGCCGCGTTCCCCGCGATGATAGATACCAAATATCAAGGGGCTAATGGCATTAGTACGTCGATGGCGAAAGAACGTCCCGTAGTCTACTCAGAGAGGATTATTTAAAAAAATCGCGACAGGCTC	ACAAACTGAACCAACTTCGTAGGCTGCAGATGCGAGTGAGTCGCAGCCGCGTTCCCCGCGATGATAGATACCAAATATCAAGGGGCTAATGGCATTAGTACGTCGATGGCGAAAGAACGTCCCGTAGTCTACTCAGAGAGGATTATTTAAAAAAATCGCGACAGGCTC	ACAAACTGAACCAACTTCGTAGGCTGCAGATGCGAGTGAGTCGCAGCCGCGTTCCCCGCGATGATAGATACCAAATATCAAGGGGCTAATGGCATTAGTACGTCGATGGCGAAAGAACGTCCCGTAGTCTACTCAGAGAGGATTATTTAAAAAAATCGCGACAGGCTC	ACAAACTGAACCAACTTCGTAGGCTGCAGATGCGAGTGAGTCGCAGCCGCGTTCCCCGCGATGATAGATACCAAATATCAAGGGGCTAATGGCATTAGTACGTCGATGGCGAAAGAACGTCCCGTAGTCTACTCAGAGAGGATTATTTAAAAAAATCGCGACAGGCTC	ACAAACTGAACCAACTTCGTAGGCTGCAGATGCGAGTGAGTCGCAGCCGCGTTCCCCGCGATGATAGATACCAAATATCAAGGGGCTAATGGCATTAGTACGTCGATGGCGAAAGAACGTCCCGTAGTCTACTCAGAGAGGATTATTTAAAAAAATCGCGACAGGCTC	ACAAACTGAACCAACTTCGTAGGCTGCAGATGCGAGTGAGTCGCAGCCGCGTTCCCCGCGATGATAGATACCAAATATCAAGGGGCTAATGGCATTAGTACGTCGATGGCGAAAGAACGTCCCGTAGTCTACTCAGAGAGGATTATTTAAAAAAATCGCGACAGGCTC
D04	161	13732745;13732750;13732799;13732906	MYRR	MYRR	MYRR	MYRR	MYRR	MYRR	MYRR
D04	21347	14881527;14881627;14881709;14881825;14882226;14882273;14882455;14882714;14882755;14882846;14882852;14882990;14883020;14883054;14883077;14883160;14883667;14883688;14884013;14884072;14884076;14884253;14884408;14884458;14884475;14884532;14884562;14884564;14884999;14885018;14885065;14885220;14885224;14885348;14885364;14885710;14885741;14885782;14885905;14885930;14886000;14886144;14886237;14886250;148…	ATTACATTCATGCACATAGATCTCCTCATAACATTAAAGTTACTTGCTGTTAACTATAATATAGGCGCCACCGTGGGTGACACTACGAGGCGGTTTCGCTTATCTAGGTAGTTTGCGACTGTCGGCATTTGTTTAA	ATTACATTCATGCACATAGATCTCCTCATAACATTAAAGTTACTTGCTGTTAACTATAATATAGGCGCCACCGTGGGTGACACTACGAGGCGGTTTCGCTTATCTAGGTAGTTTGCGACTGTCGGCATTTGTTTAA	ATTACATTCATGCACATAGATCTCCTCATAACATTAAAGTTACTTGCTGTTAACTATAATATAGGCGCCACCGTGGGTGACACTACGAGGCGGTTTCGCTTATCTAGGTAGTTTGCGACTGTCGGCATTTGTTTAA	ATTACATTCATGCACATAGATCTCCTCATAACATTAAAGTTACTTGCTGTTAACTATAATATAGGCGCCACCGTGGGTGACACTACGAGGCGGTTTCGCTTATCTAGGTAGTTTGCGACTGTCGGCATTTGTTTAA	ATTACATTCATGCACATAGATCTCCTCATAACATTAAAGTTACTTGCTGTTAACTATAATATAGGCGCCACCGTGGGTGACACTACGAGGCGGTTTCGCTTATCTAGGTAGTTTGCGACTGTCGGCATTTGTTTAA	ATTACATTCATGCACATAGATCTCCTCATAACATTAAAGTTACTTGCTGTTAACTATAATATAGGCGCCACCGTGGGTGACACTACGAGGCGGTTTCGCTTATCTAGGTAGTTTGCGACTGTCGGCATTTGTTTAA	ATTACATTCATGCACATAGATCTCCTCATAACATTAAAGTTACTTGCTGTTAACTATAATATAGGCGCCACCGTGGGTGACACTACGAGGCGGTTTCGCTTATCTAGGTAGTTTGCGACTGTCGGCATTTGTTTAA
D04	6889	17511373;17511458;17511493;17511516;17511636;17511691;17511779;17511784;17511796;17512179;17512717;17512774;17512864;17513124;17513173;17513202;17513259;17513308;17513383;17513583;17514720;17514908;17514983;17515030;17515104;17515122;17515212;17515213;17515257;17515327;17515355;17515406;17515443;17515453;17515490;17515606;17515635;17515645;17515726;17515799;17515835;17515865;17516009;17516103;175…	ATACGGTAAAATGTGGTCAACTCGCTCCAGCAACGAACACTCAGAGAAGGAAGATCAGATCCCTGTGGCTTCTTTCC	ATACGGTAAAATGTGGTCAACTCGCTCCAGCAACGAACACTCAGAGAAGGAAGATCAGATCCCTGTGGCTTCTTTCC	ATACGGTAAAATGTGGTCAACTCGCTCCAGCAACGAACACTCAGAGAAGGAAGATCAGATCCCTGTGGCTTCTTTCC	ATACGGTAAAATGTGGTCAACTCGCTCCAGCAACGAACACTCAGAGAAGGAAGATCAGATCCCTGTGGCTTCTTTCC	ATACGGTAAAATGTGGTCAACTCGCTCCAGCAACGAACACTCAGAGAAGGAAGATCAGATCCCTGTGGCTTCTTTCC	ATACGGTAAAATGTGGTCAACTCGCTCCAGCAACGAACACTCAGAGAAGGAAGATCAGATCCCTGTGGCTTCTTTCC	ATACGGTAAAATGTGGTCAACTCGCTCCAGCAACGAACACTCAGAGAAGGAAGATCAGATCCCTGTGGCTTCTTTCC
D04	11572	18899538;18899567;18899632;18899644;18899690;18899777;18899794;18899917;18899978;18900024;18900124;18900151;18900326;18900360;18900392;18900499;18900970;18901123;18901129;18901533;18901555;18901594;18901946;18902007;18902148;18902159;18902250;18902277;18902301;18902400;18902421;18902686;18902697;18906252;18906610;18906665;18906704;18907046;18907094;18907102;18907135;18907241;18907270;18907298;189…	AGCCGAAATAAGCCAGGATTATGAGTTCGCATGCCTTGTGGGGCAAAGGTGATAAATTTGATATCATAAGTAA	AGCCGAAATAAGCCAGGATTATGAGTTCGCATGCCTTGTGGGGCAAAGGTGATAAATTTGATATCATAAGTAA	AGCCGAAATAAGCCAGGATTATGAGTTCGCATGCCTTGTGGGGCAAAGGTGATAAATTTGATATCATAAGTAA	AGCCGAAATAAGCCAGGATTATGAGTTCGCATGCCTTGTGGGGCAAAGGTGATAAATTTGATATCATAAGTAA	AGCCGAAATAAGCCAGGATTATGAGTTCGCATGCCTTGTGGGGCAAAGGTGATAAATTTGATATCATAAGTAA	AGCCGAAATAAGCCAGGATTATGAGTTCGCATGCCTTGTGGGGCAAAGGTGATAAATTTGATATCATAAGTAA	AGCCGAAATAAGCCAGGATTATGAGTTCGCATGCCTTGTGGGGCAAAGGTGATAAATTTGATATCATAAGTAA
D04	17354	19568239;19568267;19568342;19568394;19568427;19568481;19568545;19568558;19568581;19568830;19568837;19568914;19569282;19569298;19569378;19569405;19569497;19569532;19569657;19569658;19569745;19569823;19569846;19569866;19569882;19569980;19570032;19570234;19570291;19570388;19570400;19570540;19570576;19570759;19570850;19570929;19570940;19571039;19571057;19571098;19571100;19571209;19571217;19571331;195…	AGATCACATCATTTAGCGTCGAGTGTGGGAGTGAGTTAGTGGGACCTTACGGCTGTACGCAGCGGCCAGCAGCCGCGGCGACGGGGACCCATTATTTGCTATCCTAGTACTTATACGTGAATTACCTTAGCCCGGGTGACGAAATTCCGTGATGT	AGATCACATCATTTAGCGTCGAGTGTGGGAGTGAGTTAGTGGGACCTTACGGCTGTACGCAGCGGCCAGCAGCCGCGGCGACGGGGACCCATTATTTGCTATCCTAGTACTTATACGTGAATTACCTTAGCCCGGGTGACGAAATTCCGTGATGT	AGATCACATCATTTAGCGTCGAGTGTGGGAGTGAGTTAGTGGGACCTTACGGCTGTACGCAGCGGCCAGCAGCCGCGGCGACGGGGACCCATTATTTGCTATCCTAGTACTTATACGTGAATTACCTTAGCCCGGGTGACGAAATTCCGTGATGT	AGATCACATCATTTAGCGTCGAGTGTGGGAGTGAGTTAGTGGGACCTTACGGCTGTACGCAGCGGCCAGCAGCCGCGGCGACGGGGACCCATTATTTGCTATCCTAGTACTTATACGTGAATTACCTTAGCCCGGGTGACGAAATTCCGTGATGT	AGATCACATCATTTAGCGTCGAGTGTGGGAGTGAGTTAGTGGGACCTTACGGCTGTACGCAGCGGCCAGCAGCCGCGGCGACGGGGACCCATTATTTGCTATCCTAGTACTTATACGTGAATTACCTTAGCCCGGGTGACGAAATTCCGTGATGT	AGATCACATCATTTAGCGTCGAGTGTGGGAGTGAGTTAGTGGGACCTTACGGCTGTACGCAGCGGCCAGCAGCCGCGGCGACGGGGACCCATTATTTGCTATCCTAGTACTTATACGTGAATTACCTTAGCCCGGGTGACGAAATTCCGTGATGT	AGATCACATCATTTAGCGTCGAGTGTGGGAGTGAGTTAGTGGGACCTTACGGCTGTACGCAGCGGCCAGCAGCCGCGGCGACGGGGACCCATTATTTGCTATCCTAGTACTTATACGTGAATTACCTTAGCCCGGGTGACGAAATTCCGTGATGT
D04	32466	19814155;19822544;19822717;19822798;19822806;19822965;19822971;19822987;19823072;19823096;19823211;19823404;19823500;19823517;19823587;19823654;19823666;19823767;19823823;19823824;19823867;19824151;19824152;19824225;19824964;19825119;19825137;19825243;19825365;19826851;19827072;19827073;19827108;19827163;19827256;19827274;19827471;19827524;19827547;19827606;19827695;19827737;19827739;19827811;198…	YYATTTAYATYCCTCCGATGTATCGAAAYGCCATTTCCTCYGCRWTYCYMTGARMCGRWCTCTGYATMACTATAYATYRRRRYRGAGGCTCAAGAAGAAGARMSGYCCTWTTAATGACRTTTMMCCMAGGATKWRYCTGTTCMM	YYATTTAYATYCCTCCGATGTATCGAAAYGCCATTTCCTCYGCRWTYCYMTGARMCGRWCTCTGYATMACTATAYATYRRRRYRGAGGCTCAAGAAGAAGARMSGYCCTWTTAATGACRTTTMMCCMAGGATKWRYCTGTTCMM	YYATTTAYATYCCTCCGATGTATCGAAAYGCCATTTCCTCYGCRWTYCYMTGARMCGRWCTCTGYATMACTATAYATYRRRRYRGAGGCTCAAGAAGAAGARMSGYCCTWTTAATGACRTTTMMCCMAGGATKWRYCTGTTCMM	YYATTTAYATYCCTCCGATGTATCGAAAYGCCATTTCCTCYGCRWTYCYMTGARMCGRWCTCTGYATMACTATAYATYRRRRYRGAGGCTCAAGAAGAAGARMSGYCCTWTTAATGACRTTTMMCCMAGGATKWRYCTGTTCMM	YYATTTAYATYCCTCCGATGTATCGAAAYGCCATTTCCTCYGCRWTYCYMTGARMCGRWCTCTGYATMACTATAYATYRRRRYRGAGGCTCAAGAAGAAGARMSGYCCTWTTAATGACRTTTMMCCMAGGATKWRYCTGTTCMM	YYATTTAYATYCCTCCGATGTATCGAAAYGCCATTTCCTCYGCRWTYCYMTGARMCGRWCTCTGYATMACTATAYATYRRRRYRGAGGCTCAAGAAGAAGARMSGYCCTWTTAATGACRTTTMMCCMAGGATKWRYCTGTTCMM	YYATTTAYATYCCTCCGATGTATCGAAAYGCCATTTCCTCYGCRWTYCYMTGARMCGRWCTCTGYATMACTATAYATYRRRRYRGAGGCTCAAGAAGAAGARMSGYCCTWTTAATGACRTTTMMCCMAGGATKWRYCTGTTCMM
D04	25096	20667155;20667175;20667217;20667261;20667472;20667556;20667710;20667780;20668246;20668256;20668380;20668420;20668439;20668610;20668665;20668671;20668724;20668751;20668811;20668817;20668990;20669096;20669142;20669168;20670469;20670866;20671004;20671067;20671289;20671752;20672089;20672108;20672186;20672204;20672274;20672329;20672535;20672609;20672616;20672650;20672679;20672827;20672966;20673159;206…	ATATGATCTCAGCCACATCGCCTCAATTTGAGCTTATTAACCCTCTCAGCACGTTAGCGCAATCTGCTCGCAATTTAGTTTGTCTCCCTATCATGTTAATGCGCCGCCCTTTTAAATTCTAACTCCATTTTTGGATAGTCGCTCAATTAATTAACCCGTTTATTGTAACGGCGGTAGCAAAAGATAT	ATATGATCTCAGCCACATCGCCTCAATTTGAGCTTATTAACCCTCTCAGCACGTTAGCGCAATCTGCTCGCAATTTAGTTTGTCTCCCTATCATGTTAATGCGCCGCCCTTTTAAATTCTAACTCCATTTTTGGATAGTCGCTCAATTAATTAACCCGTTTATTGTAACGGCGGTAGCAAAAGATAT	ATATGATCTCAGCCACATCGCCTCAATTTGAGCTTATTAACCCTCTCAGCACGTTAGCGCAATCTGCTCGCAATTTAGTTTGTCTCCCTATCATGTTAATGCGCCGCCCTTTTAAATTCTAACTCCATTTTTGGATAGTCGCTCAATTAATTAACCCGTTTATTGTAACGGCGGTAGCAAAAGATAT	ATATGATCTCAGCCACATCGCCTCAATTTGAGCTTATTAACCCTCTCAGCACGTTAGCGCAATCTGCTCGCAATTTAGTTTGTCTCCCTATCATGTTAATGCGCCGCCCTTTTAAATTCTAACTCCATTTTTGGATAGTCGCTCAATTAATTAACCCGTTTATTGTAACGGCGGTAGCAAAAGATAT	ATATGATCTCAGCCACATCGCCTCAATTTGAGCTTATTAACCCTCTCAGCACGTTAGCGCAATCTGCTCGCAATTTAGTTTGTCTCCCTATCATGTTAATGCGCCGCCCTTTTAAATTCTAACTCCATTTTTGGATAGTCGCTCAATTAATTAACCCGTTTATTGTAACGGCGGTAGCAAAAGATAT	ATATGATCTCAGCCACATCGCCTCAATTTGAGCTTATTAACCCTCTCAGCACGTTAGCGCAATCTGCTCGCAATTTAGTTTGTCTCCCTATCATGTTAATGCGCCGCCCTTTTAAATTCTAACTCCATTTTTGGATAGTCGCTCAATTAATTAACCCGTTTATTGTAACGGCGGTAGCAAAAGATAT	ATATGATCTCAGCCACATCGCCTCAATTTGAGCTTATTAACCCTCTCAGCACGTTAGCGCAATCTGCTCGCAATTTAGTTTGTCTCCCTATCATGTTAATGCGCCGCCCTTTTAAATTCTAACTCCATTTTTGGATAGTCGCTCAATTAATTAACCCGTTTATTGTAACGGCGGTAGCAAAAGATAT
D05	10812	30441348;30441375;30441386;30441445;30441597;30441661;30441763;30441771;30441883;30441957;30441992;30442275;30442298;30442631;30442700;30442747;30442821;30442849;30442859;30443059;30443135;30443138;30443213;30443248;30443348;30443486;30443601;30443644;30443648;30443713;30443779;30444026;30444204;30444253;30444425;30444453;30444492;30444664;30444779;30444781;30444809;30444873;30445091;30445096;304…	TAGAGTTATTCGGCGGTGGTTTCAAGGTGGCCCGTGTGCGTCCTGAAAAATTGCGGCTCATAGGCCAGCAGGTTCGATTCGCCTCCTTGCAGTTTTTGCCCTGAAGC	TAGAGTTATTCGGCGGTGGTTTCAAGGTGGCCCGTGTGCGTCCTGAAAAATTGCGGCTCATAGGCCAGCAGGTTCGATTCGCCTCCTTGCAGTTTTTGCCCTGAAGC	TAGAGTTATTCGGCGGTGGTTTCAAGGTGGCCCGTGTGCGTCCTGAAAAATTGCGGCTCATAGGCCAGCAGGTTCGATTCGCCTCCTTGCAGTTTTTGCCCTGAAGC	TAGAGTTATTCGGCGGTGGTTTCAAGGTGGCCCGTGTGCGTCCTGAAAAATTGCGGCTCATAGGCCAGCAGGTTCGATTCGCCTCCTTGCAGTTTTTGCCCTGAAGC	TAGAGTTATTCGGCGGTGGTTTCAAGGTGGCCCGTGTGCGTCCTGAAAAATTGCGGCTCATAGGCCAGCAGGTTCGATTCGCCTCCTTGCAGTTTTTGCCCTGAAGC	TAGAGTTATTCGGCGGTGGTTTCAAGGTGGCCCGTGTGCGTCCTGAAAAATTGCGGCTCATAGGCCAGCAGGTTCGATTCGCCTCCTTGCAGTTTTTGCCCTGAAGC	TAGAGTTATTCGGCGGTGGTTTCAAGGTGGCCCGTGTGCGTCCTGAAAAATTGCGGCTCATAGGCCAGCAGGTTCGATTCGCCTCCTTGCAGTTTTTGCCCTGAAGC
D05	60	30810281;30810328;30810341	RRM	RRM	RRM	RRM	RRM	RRM	RRM
D05	178	30909103;30909118;30909206;30909281	RRKR	RRKR	RRKR	RRKR	RRKR	RRKR	RRKR
D05	266	31030975;31031181;31031241	YYY	YYY	YYY	YYY	YYY	YYY	YYY
D05	28408	48991435;48991500;48992855;48993090;48993257;48993271;48993509;48993633;48993724;48993767;48993913;48993924;48993926;48993991;48994015;48994196;48994447;48995754;48995825;48995865;48995869;48995908;48995990;48996136;48996212;48996242;48996251;48996378;48996446;48996594;48996711;48996836;48996845;48996862;48997076;48997085;48997180;48997309;48997373;48997385;48997440;48997662;49005513;49005559;490…	TTGTCCTACGAATGTCGTCGGAAATGATAAGCCAGCGAGTAACTCACGCTGCTGTATCTCTTGAACGTGTCTACAATGTCTGTAATTTCCGATACCCCATTGTGTATAATCGCTCCACCCATACAAATGTTTT	TTGTCCTACGAATGTCGTCGGAAATGATAAGCCAGCGAGTAACTCACGCTGCTGTATCTCTTGAACGTGTCTACAATGTCTGTAATTTCCGATACCCCATTGTGTATAATCGCTCCACCCATACAAATGTTTT	TTGTCCTACGAATGTCGTCGGAAATGATAAGCCAGCGAGTAACTCACGCTGCTGTATCTCTTGAACGTGTCTACAATGTCTGTAATTTCCGATACCCCATTGTGTATAATCGCTCCACCCATACAAATGTTTT	TTGTCCTACGAATGTCGTCGGAAATGATAAGCCAGCGAGTAACTCACGCTGCTGTATCTCTTGAACGTGTCTACAATGTCTGTAATTTCCGATACCCCATTGTGTATAATCGCTCCACCCATACAAATGTTTT	TTGTCCTACGAATGTCGTCGGAAATGATAAGCCAGCGAGTAACTCACGCTGCTGTATCTCTTGAACGTGTCTACAATGTCTGTAATTTCCGATACCCCATTGTGTATAATCGCTCCACCCATACAAATGTTTT	TTGTCCTACGAATGTCGTCGGAAATGATAAGCCAGCGAGTAACTCACGCTGCTGTATCTCTTGAACGTGTCTACAATGTCTGTAATTTCCGATACCCCATTGTGTATAATCGCTCCACCCATACAAATGTTTT	TTGTCCTACGAATGTCGTCGGAAATGATAAGCCAGCGAGTAACTCACGCTGCTGTATCTCTTGAACGTGTCTACAATGTCTGTAATTTCCGATACCCCATTGTGTATAATCGCTCCACCCATACAAATGTTTT
D05	30204	2470782;2470920;2471116;2471219;2471301;2471435;2471592;2471910;2472118;2472255;2472258;2472297;2472322;2472586;2472673;2472677;2474152;2474244;2475575;2475590;2475630;2475734;2475750;2476048;2476054;2476294;2476315;2476480;2476488;2476768;2476802;2476895;2477017;2477289;2477364;2477433;2477483;2478015;2478332;2478476;2479000;2479221;2479273;2479293;2479484;2479757;2480170;2480317;2480661;2480674…	CGGATACTGCGACTCATCCCTGCGAAGATATTTTAAGGTACTAGATTGCTATTGAGTATGCGGAATCCTGCGGCTAAGGAGCATATGGGCGCCATGAACAGCTGTTTAATTCGTAAGCACACTGCGTGCATGGACTTGAAGG	CGGATACTGCGACTCATCCCTGCGAAGATATTTTAAGGTACTAGATTGCTATTGAGTATGCGGAATCCTGCGGCTAAGGAGCATATGGGCGCCATGAACAGCTGTTTAATTCGTAAGCACACTGCGTGCATGGACTTGAAGG	CGGATACTGCGACTCATCCCTGCGAAGATATTTTAAGGTACTAGATTGCTATTGAGTATGCGGAATCCTGCGGCTAAGGAGCATATGGGCGCCATGAACAGCTGTTTAATTCGTAAGCACACTGCGTGCATGGACTTGAAGG	CGGATACTGCGACTCATCCCTGCGAAGATATTTTAAGGTACTAGATTGCTATTGAGTATGCGGAATCCTGCGGCTAAGGAGCATATGGGCGCCATGAACAGCTGTTTAATTCGTAAGCACACTGCGTGCATGGACTTGAAGG	CGGATACTGCGACTCATCCCTGCGAAGATATTTTAAGGTACTAGATTGCTATTGAGTATGCGGAATCCTGCGGCTAAGGAGCATATGGGCGCCATGAACAGCTGTTTAATTCGTAAGCACACTGCGTGCATGGACTTGAAGG	CGGATACTGCGACTCATCCCTGCGAAGATATTTTAAGGTACTAGATTGCTATTGAGTATGCGGAATCCTGCGGCTAAGGAGCATATGGGCGCCATGAACAGCTGTTTAATTCGTAAGCACACTGCGTGCATGGACTTGAAGG	CGGATACTGCGACTCATCCCTGCGAAGATATTTTAAGGTACTAGATTGCTATTGAGTATGCGGAATCCTGCGGCTAAGGAGCATATGGGCGCCATGAACAGCTGTTTAATTCGTAAGCACACTGCGTGCATGGACTTGAAGG
D05	8819	2521368;2521533;2523498;2524627;2524708;2524826;2524864;2525061;2525204;2525490;2525705;2526149;2526393;2526622;2526722;2526754;2526759;2526917;2526961;2527906;2528345;2528854;2528978;2529194;2529340;2529379;2529650;2529750;2529981;2530120;2530187	ACTAATTTAACTGATCTAAGCACAAATGGAC	ACTAATTTAACTGATCTAAGCACAAATGGAC	ACTAATTTAACTGATCTAAGCACAAATGGAC	ACTAATTTAACTGATCTAAGCACAAATGGAC	ACTAATTTAACTGATCTAAGCACAAATGGAC	ACTAATTTAACTGATCTAAGCACAAATGGAC	ACTAATTTAACTGATCTAAGCACAAATGGAC
D05	18629	2535652;2535740;2535872;2535884;2536081;2537094;2537139;2537161;2537375;2537794;2537906;2538376;2538382;2538431;2538461;2538570;2538605;2538958;2539082;2539115;2539301;2539444;2539612;2539650;2539698;2539838;2540501;2540585;2541146;2541337;2541677;2542216;2542617;2542707;2543724;2544291;2544331;2544583;2544815;2545133;2545172;2545214;2545483;2545546;2545674;2545790;2545823;2545925;2546053;2546143…	TCCGCCGTCCGCAATCGGTGAGCAGTCCTTAGTTACCAAGTCTAATAATACGCATATAGATCAAACTCTCAATGATAGTGTGAGCCGTACCGACCGTGACGGGCATAGGAGCGACCCCGCTGGGGACCCGGTATTAGACTGTCCGTCTGTTATT	TCCGCCGTCCGCAATCGGTGAGCAGTCCTTAGTTACCAAGTCTAATAATACGCATATAGATCAAACTCTCAATGATAGTGTGAGCCGTACCGACCGTGACGGGCATAGGAGCGACCCCGCTGGGGACCCGGTATTAGACTGTCCGTCTGTTATT	TCCGCCGTCCGCAATCGGTGAGCAGTCCTTAGTTACCAAGTCTAATAATACGCATATAGATCAAACTCTCAATGATAGTGTGAGCCGTACCGACCGTGACGGGCATAGGAGCGACCCCGCTGGGGACCCGGTATTAGACTGTCCGTCTGTTATT	TCCGCCGTCCGCAATCGGTGAGCAGTCCTTAGTTACCAAGTCTAATAATACGCATATAGATCAAACTCTCAATGATAGTGTGAGCCGTACCGACCGTGACGGGCATAGGAGCGACCCCGCTGGGGACCCGGTATTAGACTGTCCGTCTGTTATT	TCCGCCGTCCGCAATCGGTGAGCAGTCCTTAGTTACCAAGTCTAATAATACGCATATAGATCAAACTCTCAATGATAGTGTGAGCCGTACCGACCGTGACGGGCATAGGAGCGACCCCGCTGGGGACCCGGTATTAGACTGTCCGTCTGTTATT	TCCGCCGTCCGCAATCGGTGAGCAGTCCTTAGTTACCAAGTCTAATAATACGCATATAGATCAAACTCTCAATGATAGTGTGAGCCGTACCGACCGTGACGGGCATAGGAGCGACCCCGCTGGGGACCCGGTATTAGACTGTCCGTCTGTTATT	TCCGCCGTCCGCAATCGGTGAGCAGTCCTTAGTTACCAAGTCTAATAATACGCATATAGATCAAACTCTCAATGATAGTGTGAGCCGTACCGACCGTGACGGGCATAGGAGCGACCCCGCTGGGGACCCGGTATTAGACTGTCCGTCTGTTATT
D05	6716	2566459;2566480;2566584;2566697;2566712;2566736;2567182;2567552;2567885;2567890;2567894;2568037;2568039;2568067;2568105;2568276;2569145;2569224;2569290;2569563;2569764;2569851;2569880;2569921;2570358;2570435;2570515;2570650;2571168;2571207;2571287;2571726;2571739;2571752;2571986;2572371;2572568;2572589;2572769;2573004;2573096;2573175	GTGAAATTAATTAAAACCCTAAATATTTTGACAGCATCATGG	GTGAAATTAATTAAAACCCTAAATATTTTGACAGCATCATGG	GTGAAATTAATTAAAACCCTAAATATTTTGACAGCATCATGG	GTGAAATTAATTAAAACCCTAAATATTTTGACAGCATCATGG	GTGAAATTAATTAAAACCCTAAATATTTTGACAGCATCATGG	GTGAAATTAATTAAAACCCTAAATATTTTGACAGCATCATGG	GTGAAATTAATTAAAACCCTAAATATTTTGACAGCATCATGG
D05	6956	2612398;2612543;2612615;2612665;2612679;2612770;2613008;2613524;2614835;2616023;2616229;2616700;2616982;2617714;2617921;2618509;2618597;2618691;2618953;2619234;2619243;2619354	GTCAAGCGCCTGGTATACAGAA	GTCAAGCGCCTGGTATACAGAA	GTCAAGCGCCTGGTATACAGAA	GTCAAGCGCCTGGTATACAGAA	GTCAAGCGCCTGGTATACAGAA	GTCAAGCGCCTGGTATACAGAA	GTCAAGCGCCTGGTATACAGAA
D05	246	2619732;2619974;2619978	ATA	ATA	ATA	ATA	ATA	ATA	ATA
D05	580	2621565;2621866;2621924;2621925;2621971;2622145	AAAAAA	AAAAAA	AAAAAA	AAAAAA	AAAAAA	AAAAAA	AAAAAA
D05	4761	2630918;2631128;2631967;2632388;2632472;2632946;2632949;2633150;2633219;2633796;2633851;2633955;2634126;2635062;2635218;2635273;2635433;2635526;2635679	ATCGGAGACCTATACATAC	ATCGGAGACCTATACATAC	ATCGGAGACCTATACATAC	ATCGGAGACCTATACATAC	ATCGGAGACCTATACATAC	ATCGGAGACCTATACATAC	ATCGGAGACCTATACATAC
D05	4841	2637719;2637785;2637819;2637867;2637871;2637971;2638078;2638113;2638125;2638211;2638269;2638447;2638504;2638645;2638922;2639055;2639153;2639182;2639223;2639316;2639331;2639364;2639696;2639721;2639835;2639934;2640267;2640611;2640667;2640747;2640811;2640879;2640971;2641099;2641190;2641273;2641396;2641429;2641457;2641480;2641533;2641548;2641688;2641693;2641752;2642024;2642367;2642381;2642472;2642560	GGCACACTTGGTATCCGGCTCTCGGACGTTGGGGATAGCTGAGACGTGAC	GGCACACTTGGTATCCGGCTCTCGGACGTTGGGGATAGCTGAGACGTGAC	GGCACACTTGGTATCCGGCTCTCGGACGTTGGGGATAGCTGAGACGTGAC	GGCACACTTGGTATCCGGCTCTCGGACGTTGGGGATAGCTGAGACGTGAC	GGCACACTTGGTATCCGGCTCTCGGACGTTGGGGATAGCTGAGACGTGAC	GGCACACTTGGTATCCGGCTCTCGGACGTTGGGGATAGCTGAGACGTGAC	GGCACACTTGGTATCCGGCTCTCGGACGTTGGGGATAGCTGAGACGTGAC
D05	13159	2858766;2859172;2859391;2859969;2860209;2860221;2860266;2860277;2860529;2860582;2860875;2861523;2861572;2861791;2861840;2861859;2862418;2862513;2862635;2862890;2862990;2863117;2863359;2863375;2863670;2863822;2863907;2864095;2864422;2864595;2864690;2864818;2865284;2865382;2865425;2865504;2865525;2865555;2865903;2866781;2866896;2866909;2867110;2867209;2867423;2867472;2868225;2868279;2868409;2868464…	AACTATACAGCTTTAAATTGTCGCTATAACCTCGCAGGACCCCCACAGATAGATTACCCC	AACTATACAGCTTTAAATTGTCGCTATAACCTCGCAGGACCCCCACAGATAGATTACCCC	AACTATACAGCTTTAAATTGTCGCTATAACCTCGCAGGACCCCCACAGATAGATTACCCC	AACTATACAGCTTTAAATTGTCGCTATAACCTCGCAGGACCCCCACAGATAGATTACCCC	AACTATACAGCTTTAAATTGTCGCTATAACCTCGCAGGACCCCCACAGATAGATTACCCC	AACTATACAGCTTTAAATTGTCGCTATAACCTCGCAGGACCCCCACAGATAGATTACCCC	AACTATACAGCTTTAAATTGTCGCTATAACCTCGCAGGACCCCCACAGATAGATTACCCC
D05	400	57912429;57912542;57912584;57912829	GTAT	GTAT	GTAT	GTAT	GTAT	GTAT	GTAT
D05	5978	58073954;58073969;58074137;58074203;58074934;58074947;58074987;58075000;58075003;58075083;58075211;58075219;58075378;58075421;58075466;58075924;58075928;58076263;58076331;58076429;58076578;58076589;58076683;58076699;58076700;58077424;58077543;58077612;58077698;58077956;58078203;58078318;58078336;58078385;58078393;58078559;58078563;58078571;58078574;58078806;58078835;58079932	CCAATCAGGCAATAACGCGAGGCGTTGGAGGCGCAAGACGGC	CCAATCAGGCAATAACGCGAGGCGTTGGAGGCGCAAGACGGC	CCAATCAGGCAATAACGCGAGGCGTTGGAGGCGCAAGACGGC	CCAATCAGGCAATAACGCGAGGCGTTGGAGGCGCAAGACGGC	CCAATCAGGCAATAACGCGAGGCGTTGGAGGCGCAAGACGGC	CCAATCAGGCAATAACGCGAGGCGTTGGAGGCGCAAGACGGC	CCAATCAGGCAATAACGCGAGGCGTTGGAGGCGCAAGACGGC
D05	12487	61496685;61496778;61496783;61496922;61499733;61499747;61499831;61500262;61500384;61500429;61500609;61500645;61500767;61501194;61501246;61501275;61502499;61502674;61502865;61502921;61503091;61503202;61503223;61503278;61503564;61503916;61503946;61504077;61504110;61504170;61504333;61504343;61504424;61504425;61504581;61504960;61505004;61505034;61505043;61505087;61505140;61505237;61505288;61505356;615…	GTCCGACAGAATTGACCAAGTATATTTCTCGAAGAATCAAATTCCCGCAATACAATAGCAGATTTCAGAA	GTCCGACAGAATTGACCAAGTATATTTCTCGAAGAATCAAATTCCCGCAATACAATAGCAGATTTCAGAA	GTCCGACAGAATTGACCAAGTATATTTCTCGAAGAATCAAATTCCCGCAATACAATAGCAGATTTCAGAA	GTCCGACAGAATTGACCAAGTATATTTCTCGAAGAATCAAATTCCCGCAATACAATAGCAGATTTCAGAA	GTCCGACAGAATTGACCAAGTATATTTCTCGAAGAATCAAATTCCCGCAATACAATAGCAGATTTCAGAA	GTCCGACAGAATTGACCAAGTATATTTCTCGAAGAATCAAATTCCCGCAATACAATAGCAGATTTCAGAA	GTCCGACAGAATTGACCAAGTATATTTCTCGAAGAATCAAATTCCCGCAATACAATAGCAGATTTCAGAA
D05	30805	61774514;61774739;61774829;61774880;61776636;61776662;61777306;61777491;61777936;61777959;61778010;61778497;61779197;61779202;61779274;61779282;61779694;61779843;61779965;61780183;61780216;61780575;61780581;61780664;61780705;61780780;61780794;61780868;61780873;61781267;61781323;61781355;61781618;61781685;61781998;61782071;61782080;61782104;61782394;61782422;61782527;61782708;61782776;61782810;617…	ATCTGGACCAGGACAGCGCTACGTATGACTTTGTAAGGCAACGATCAATAGAGGACACGCGTTAATTCGCTCGTCTGCGTGTGCCCCACGATCAAGGATTCCTTRGCTTGAGTGCTTCTACCGTAATGCCTAATGACCAATGTTCGG	ATCTGGACCAGGACAGCGCTACGTATGACTTTGTAAGGCAACGATCAATAGAGGACACGCGTTAATTCGCTCGTCTGCGTGTGCCCCACGATCAAGGATTCCTTRGCTTGAGTGCTTCTACCGTAATGCCTAATGACCAATGTTCGG	ATCTGGACCAGGACAGCGCTACGTATGACTTTGTAAGGCAACGATCAATAGAGGACACGCGTTAATTCGCTCGTCTGCGTGTGCCCCACGATCAAGGATTCCTTRGCTTGAGTGCTTCTACCGTAATGCCTAATGACCAATGTTCGG	ATCTGGACCAGGACAGCGCTACGTATGACTTTGTAAGGCAACGATCAATAGAGGACACGCGTTAATTCGCTCGTCTGCGTGTGCCCCACGATCAAGGATTCCTTRGCTTGAGTGCTTCTACCGTAATGCCTAATGACCAATGTTCGG	ATCTGGACCAGGACAGCGCTACGTATGACTTTGTAAGGCAACGATCAATAGAGGACACGCGTTAATTCGCTCGTCTGCGTGTGCCCCACGATCAAGGATTCCTTRGCTTGAGTGCTTCTACCGTAATGCCTAATGACCAATGTTCGG	ATCTGGACCAGGACAGCGCTACGTATGACTTTGTAAGGCAACGATCAATAGAGGACACGCGTTAATTCGCTCGTCTGCGTGTGCCCCACGATCAAGGATTCCTTRGCTTGAGTGCTTCTACCGTAATGCCTAATGACCAATGTTCGG	ATCTGGACCAGGACAGCGCTACGTATGACTTTGTAAGGCAACGATCAATAGAGGACACGCGTTAATTCGCTCGTCTGCGTGTGCCCCACGATCAAGGATTCCTTRGCTTGAGTGCTTCTACCGTAATGCCTAATGACCAATGTTCGG
D05	3111	4759611;4759660;4759772;4760267;4760479;4760833;4761200;4761202;4761349;4761714;4761950;4762251;4762424;4762579;4762590;4762712;4762722	AATGTATTGGATTTGCG	AATGTATTGGATTTGCG	AATGTATTGGATTTGCG	AATGTATTGGATTTGCG	AATGTATTGGATTTGCG	AATGTATTGGATTTGCG	AATGTATTGGATTTGCG
D05	671	5496074;5496126;5496472;5496686;5496687;5496738;5496745	ATTACTT	ATTACTT	ATTACTT	ATTACTT	ATTACTT	ATTACTT	ATTACTT
D05	363	5500088;5500119;5500325;5500451	AAAT	AAAT	AAAT	AAAT	AAAT	AAAT	AAAT
D05	3122	5578610;5578666;5580943;5581165;5581196;5581464;5581541;5581586;5581592;5581654;5581723;5581732	ATGAGGATTCAC	ATGAGGATTCAC	ATGAGGATTCAC	ATGAGGATTCAC	ATGAGGATTCAC	ATGAGGATTCAC	ATGAGGATTCAC
D05	1020	5592106;5592395;5592438;5593126	AAGA	AAGA	AAGA	AAGA	AAGA	AAGA	AAGA
D05	7075	5593368;5593560;5594347;5594665;5595169;5595217;5595738;5595992;5596079;5596105;5596444;5596776;5596935;5597074;5597179;5597255;5597281;5597315;5597348;5597395;5597398;5597452;5597481;5597585;5598093;5599705;5600034;5600070;5600093;5600189;5600245;5600408;5600443	GAATCTGTGGATGTATTAGACTTGCATCACCCT	GAATCTGTGGATGTATTAGACTTGCATCACCCT	GAATCTGTGGATGTATTAGACTTGCATCACCCT	GAATCTGTGGATGTATTAGACTTGCATCACCCT	GAATCTGTGGATGTATTAGACTTGCATCACCCT	GAATCTGTGGATGTATTAGACTTGCATCACCCT	GAATCTGTGGATGTATTAGACTTGCATCACCCT
D05	444	8378137;8378273;8378346;8378425;8378581	MWYYK	MWYYK	MWYYK	MWYYK	MWYYK	MWYYK	MWYYK
D05	46066	10538283;10538286;10539425;10539585;10539658;10539828;10539868;10539876;10540017;10540032;10540116;10540132;10540252;10540396;10541527;10541635;10541679;10541831;10541943;10541962;10541969;10542123;10542161;10542254;10542279;10542352;10542437;10542459;10542642;10542791;10542904;10542996;10543004;10543026;10543083;10543107;10543261;10543269;10543387;10543389;10543400;10543421;10543494;10543515;105…	GTAAAAACTATGGACGAATCAAAATAGCGTCTGATCTGCGGTGATCATTAAAGCGTTCGTTAAATGCACATCAGCTACGTAGCTTTAAGCATCGACCCTTTATTATGTTATCTGACACCCTGGGGGTGGAAACAAAATACCCGGCCCGTCGTGCCCTAGCGTGCCCATATATCATGTAGCTCATGTTTGCCGGATATCCAAGTCTGCAGCTAGTACAATACGAAATGAACTCATGGGTGACTTCTGAATAAACTGCAATAGATAGTAACT	GTAAAAACTATGGACGAATCAAAATAGCGTCTGATCTGCGGTGATCATTAAAGCGTTCGTTAAATGCACATCAGCTACGTAGCTTTAAGCATCGACCCTTTATTATGTTATCTGACACCCTGGGGGTGGAAACAAAATACCCGGCCCGTCGTGCCCTAGCGTGCCCATATATCATGTAGCTCATGTTTGCCGGATATCCAAGTCTGCAGCTAGTACAATACGAAATGAACTCATGGGTGACTTCTGAATAAACTGCAATAGATAGTAACT	GTAAAAACTATGGACGAATCAAAATAGCGTCTGATCTGCGGTGATCATTAAAGCGTTCGTTAAATGCACATCAGCTACGTAGCTTTAAGCATCGACCCTTTATTATGTTATCTGACACCCTGGGGGTGGAAACAAAATACCCGGCCCGTCGTGCCCTAGCGTGCCCATATATCATGTAGCTCATGTTTGCCGGATATCCAAGTCTGCAGCTAGTACAATACGAAATGAACTCATGGGTGACTTCTGAATAAACTGCAATAGATAGTAACT	GTAAAAACTATGGACGAATCAAAATAGCGTCTGATCTGCGGTGATCATTAAAGCGTTCGTTAAATGCACATCAGCTACGTAGCTTTAAGCATCGACCCTTTATTATGTTATCTGACACCCTGGGGGTGGAAACAAAATACCCGGCCCGTCGTGCCCTAGCGTGCCCATATATCATGTAGCTCATGTTTGCCGGATATCCAAGTCTGCAGCTAGTACAATACGAAATGAACTCATGGGTGACTTCTGAATAAACTGCAATAGATAGTAACT	GTAAAAACTATGGACGAATCAAAATAGCGTCTGATCTGCGGTGATCATTAAAGCGTTCGTTAAATGCACATCAGCTACGTAGCTTTAAGCATCGACCCTTTATTATGTTATCTGACACCCTGGGGGTGGAAACAAAATACCCGGCCCGTCGTGCCCTAGCGTGCCCATATATCATGTAGCTCATGTTTGCCGGATATCCAAGTCTGCAGCTAGTACAATACGAAATGAACTCATGGGTGACTTCTGAATAAACTGCAATAGATAGTAACT	GTAAAAACTATGGACGAATCAAAATAGCGTCTGATCTGCGGTGATCATTAAAGCGTTCGTTAAATGCACATCAGCTACGTAGCTTTAAGCATCGACCCTTTATTATGTTATCTGACACCCTGGGGGTGGAAACAAAATACCCGGCCCGTCGTGCCCTAGCGTGCCCATATATCATGTAGCTCATGTTTGCCGGATATCCAAGTCTGCAGCTAGTACAATACGAAATGAACTCATGGGTGACTTCTGAATAAACTGCAATAGATAGTAACT	GTAAAAACTATGGACGAATCAAAATAGCGTCTGATCTGCGGTGATCATTAAAGCGTTCGTTAAATGCACATCAGCTACGTAGCTTTAAGCATCGACCCTTTATTATGTTATCTGACACCCTGGGGGTGGAAACAAAATACCCGGCCCGTCGTGCCCTAGCGTGCCCATATATCATGTAGCTCATGTTTGCCGGATATCCAAGTCTGCAGCTAGTACAATACGAAATGAACTCATGGGTGACTTCTGAATAAACTGCAATAGATAGTAACT
D05	3281	10923257;10923267;10923595;10924202;10924391;10924506;10924749;10924833;10925172;10925177;10925294;10925591;10925616;10926085;10926521;10926538	TAACCCGCTGTGAATA	TAACCCGCTGTGAATA	TAACCCGCTGTGAATA	TAACCCGCTGTGAATA	TAACCCGCTGTGAATA	TAACCCGCTGTGAATA	TAACCCGCTGTGAATA
D05	37316	11574511;11574697;11574912;11574985;11575204;11575421;11577590;11577613;11577895;11578026;11584580;11584851;11585239;11585439;11585476;11585744;11586675;11586722;11586737;11587026;11587149;11587209;11587257;11587313;11587391;11587405;11587678;11588002;11588075;11588146;11588203;11588769;11588793;11588860;11589053;11589640;11590319;11590527;11590863;11590873;11590955;11591470;11591649;11591675;115…	AGGACCCAAATTCTAGACACAAGAGGTATGGTGCGAGACACTACGAAGCTCAAACAGGTCAATTTCTCGCTCAGGGCGATATTTCAGTGTAATACTTGGTCCTGAACGGCCTCTGCGTTGGGGCAGC	AGGACCCAAATTCTAGACACAAGAGGTATGGTGCGAGACACTACGAAGCTCAAACAGGTCAATTTCTCGCTCAGGGCGATATTTCAGTGTAATACTTGGTCCTGAACGGCCTCTGCGTTGGGGCAGC	AGGACCCAAATTCTAGACACAAGAGGTATGGTGCGAGACACTACGAAGCTCAAACAGGTCAATTTCTCGCTCAGGGCGATATTTCAGTGTAATACTTGGTCCTGAACGGCCTCTGCGTTGGGGCAGC	AGGACCCAAATTCTAGACACAAGAGGTATGGTGCGAGACACTACGAAGCTCAAACAGGTCAATTTCTCGCTCAGGGCGATATTTCAGTGTAATACTTGGTCCTGAACGGCCTCTGCGTTGGGGCAGC	AGGACCCAAATTCTAGACACAAGAGGTATGGTGCGAGACACTACGAAGCTCAAACAGGTCAATTTCTCGCTCAGGGCGATATTTCAGTGTAATACTTGGTCCTGAACGGCCTCTGCGTTGGGGCAGC	AGGACCCAAATTCTAGACACAAGAGGTATGGTGCGAGACACTACGAAGCTCAAACAGGTCAATTTCTCGCTCAGGGCGATATTTCAGTGTAATACTTGGTCCTGAACGGCCTCTGCGTTGGGGCAGC	AGGACCCAAATTCTAGACACAAGAGGTATGGTGCGAGACACTACGAAGCTCAAACAGGTCAATTTCTCGCTCAGGGCGATATTTCAGTGTAATACTTGGTCCTGAACGGCCTCTGCGTTGGGGCAGC
D05	10585	12059672;12059689;12059793;12060387;12060464;12060529;12061416;12062704;12062999;12063174;12063233;12063610;12063919;12063941;12064110;12064182;12064414;12064685;12064695;12065031;12066275;12066298;12066690;12066732;12066978;12067050;12068077;12068116;12068216;12068630;12069484;12069868;12070257	ACAATCTGACTTGTGACCTTCTTCAGCTGACTG	ACAATCTGACTTGTGACCTTCTTCAGCTGACTG	ACAATCTGACTTGTGACCTTCTTCAGCTGACTG	ACAATCTGACTTGTGACCTTCTTCAGCTGACTG	ACAATCTGACTTGTGACCTTCTTCAGCTGACTG	ACAATCTGACTTGTGACCTTCTTCAGCTGACTG	ACAATCTGACTTGTGACCTTCTTCAGCTGACTG
D05	23629	12119986;12120034;12120067;12120079;12120256;12120419;12120455;12120586;12121031;12121033;12121129;12121209;12121493;12121653;12121665;12121703;12121780;12121972;12122066;12122422;12122594;12122653;12122802;12123189;12123568;12123601;12123801;12123937;12125651;12126089;12126556;12126913;12127653;12128873;12131250;12131297;12131303;12131340;12131423;12131490;12131549;12131554;12131636;12131659;121…	GTTGTCTAATATTGAGGGTAGGACAGGCATTATTCCACTACGAATCAATTGGGATAAGGGGGGGACTA	GTTGTCTAATATTGAGGGTAGGACAGGCATTATTCCACTACGAATCAATTGGGATAAGGGGGGGACTA	GTTGTCTAATATTGAGGGTAGGACAGGCATTATTCCACTACGAATCAATTGGGATAAGGGGGGGACTA	GTTGTCTAATATTGAGGGTAGGACAGGCATTATTCCACTACGAATCAATTGGGATAAGGGGGGGACTA	GTTGTCTAATATTGAGGGTAGGACAGGCATTATTCCACTACGAATCAATTGGGATAAGGGGGGGACTA	GTTGTCTAATATTGAGGGTAGGACAGGCATTATTCCACTACGAATCAATTGGGATAAGGGGGGGACTA	GTTGTCTAATATTGAGGGTAGGACAGGCATTATTCCACTACGAATCAATTGGGATAAGGGGGGGACTA
D05	22038	12536564;12536681;12536815;12537025;12537032;12537084;12537189;12537191;12539920;12539943;12540305;12540321;12540384;12540385;12540485;12540619;12540681;12540682;12540857;12540902;12541665;12544910;12545707;12545752;12545872;12545938;12546424;12546755;12546770;12546782;12546961;12547059;12547142;12547294;12547453;12547523;12547757;12547797;12547955;12548187;12548234;12548281;12548508;12548562;125…	TAGGTTCATTAAGAGATCCATAAACGGGCTTGTGGGAATGCATGGTAATAGCTGCTTTGGATTGCTACCG	TAGGTTCATTAAGAGATCCATAAACGGGCTTGTGGGAATGCATGGTAATAGCTGCTTTGGATTGCTACCG	TAGGTTCATTAAGAGATCCATAAACGGGCTTGTGGGAATGCATGGTAATAGCTGCTTTGGATTGCTACCG	TAGGTTCATTAAGAGATCCATAAACGGGCTTGTGGGAATGCATGGTAATAGCTGCTTTGGATTGCTACCG	TAGGTTCATTAAGAGATCCATAAACGGGCTTGTGGGAATGCATGGTAATAGCTGCTTTGGATTGCTACCG	TAGGTTCATTAAGAGATCCATAAACGGGCTTGTGGGAATGCATGGTAATAGCTGCTTTGGATTGCTACCG	TAGGTTCATTAAGAGATCCATAAACGGGCTTGTGGGAATGCATGGTAATAGCTGCTTTGGATTGCTACCG
D05	33152	14500650;14500660;14500846;14500851;14500874;14501008;14501142;14501166;14501246;14501298;14501479;14501597;14501637;14501642;14501745;14501828;14501909;14502012;14502052;14502061;14502090;14502176;14502193;14502211;14502273;14502313;14502376;14502651;14505320;14505321;14505907;14508459;14509856;14510965;14511237;14512667;14512927;14513005;14513007;14513041;14513344;14513366;14513487;14513646;145…	AGGCTTAGACGACGAATGGCAGTCACTTACTRYTCTGCCGCGTAAACAACACTTTCCGAAACACTTGGGTGAAGAGCCTGAGGATTCTTTAGCCGGCGTTTAACGGGCCGTTAATCATTCCAAAAGAACACACATAGGCCTCTTTGAAGCCCTGATTTGGGTCCGTCA	AGGCTTAGACGACGAATGGCAGTCACTTACTRYTCTGCCGCGTAAACAACACTTTCCGAAACACTTGGGTGAAGAGCCTGAGGATTCTTTAGCCGGCGTTTAACGGGCCGTTAATCATTCCAAAAGAACACACATAGGCCTCTTTGAAGCCCTGATTTGGGTCCGTCA	AGGCTTAGACGACGAATGGCAGTCACTTACTRYTCTGCCGCGTAAACAACACTTTCCGAAACACTTGGGTGAAGAGCCTGAGGATTCTTTAGCCGGCGTTTAACGGGCCGTTAATCATTCCAAAAGAACACACATAGGCCTCTTTGAAGCCCTGATTTGGGTCCGTCA	AGGCTTAGACGACGAATGGCAGTCACTTACTRYTCTGCCGCGTAAACAACACTTTCCGAAACACTTGGGTGAAGAGCCTGAGGATTCTTTAGCCGGCGTTTAACGGGCCGTTAATCATTCCAAAAGAACACACATAGGCCTCTTTGAAGCCCTGATTTGGGTCCGTCA	AGGCTTAGACGACGAATGGCAGTCACTTACTRYTCTGCCGCGTAAACAACACTTTCCGAAACACTTGGGTGAAGAGCCTGAGGATTCTTTAGCCGGCGTTTAACGGGCCGTTAATCATTCCAAAAGAACACACATAGGCCTCTTTGAAGCCCTGATTTGGGTCCGTCA	AGGCTTAGACGACGAATGGCAGTCACTTACTRYTCTGCCGCGTAAACAACACTTTCCGAAACACTTGGGTGAAGAGCCTGAGGATTCTTTAGCCGGCGTTTAACGGGCCGTTAATCATTCCAAAAGAACACACATAGGCCTCTTTGAAGCCCTGATTTGGGTCCGTCA	AGGCTTAGACGACGAATGGCAGTCACTTACTRYTCTGCCGCGTAAACAACACTTTCCGAAACACTTGGGTGAAGAGCCTGAGGATTCTTTAGCCGGCGTTTAACGGGCCGTTAATCATTCCAAAAGAACACACATAGGCCTCTTTGAAGCCCTGATTTGGGTCCGTCA
D05	9876	15179942;15180226;15180228;15180292;15180295;15180534;15180847;15180864;15181866;15182401;15182853;15183006;15183113;15183123;15183228;15183726;15183782;15184729;15184963;15184969;15185039;15185040;15185102;15185223;15185232;15185472;15185492;15185581;15185607;15185624;15185683;15185729;15185797;15185821;15185870;15185985;15186059;15186139;15186183;15186234;15186274;15186341;15186423;15186502;151…	CGGGCGGGGATGGGCTAACTTGCGTATACCCTCTATAATAAGCAAATCTCAGATACAATTCCGGATTG	CGGGCGGGGATGGGCTAACTTGCGTATACCCTCTATAATAAGCAAATCTCAGATACAATTCCGGATTG	CGGGCGGGGATGGGCTAACTTGCGTATACCCTCTATAATAAGCAAATCTCAGATACAATTCCGGATTG	CGGGCGGGGATGGGCTAACTTGCGTATACCCTCTATAATAAGCAAATCTCAGATACAATTCCGGATTG	CGGGCGGGGATGGGCTAACTTGCGTATACCCTCTATAATAAGCAAATCTCAGATACAATTCCGGATTG	CGGGCGGGGATGGGCTAACTTGCGTATACCCTCTATAATAAGCAAATCTCAGATACAATTCCGGATTG	CGGGCGGGGATGGGCTAACTTGCGTATACCCTCTATAATAAGCAAATCTCAGATACAATTCCGGATTG
D05	66168	16431214;16431234;16431349;16431667;16431688;16432199;16432208;16432335;16432580;16432621;16432641;16432963;16433138;16433251;16433259;16433399;16433713;16434772;16472806;16472823;16472909;16472939;16472943;16473007;16473038;16473076;16473146;16473162;16473276;16473297;16473408;16473452;16473571;16473579;16473636;16473760;16473785;16473861;16473901;16473920;16473980;16474009;16474076;16474172;164…	TAATCTCTTTAGTCCCTGCCGGGAAGCCCTATGTGCATTGCATCAGAGGTGCGCATATGAGGCCCAGCGGCTTGAGAGTATCGGCTGGCGGGCACCCCATGGATCTATGGGTGTGATGAACTTTGCTCATTCACCCACGT	TAATCTCTTTAGTCCCTGCCGGGAAGCCCTATGTGCATTGCATCAGAGGTGCGCATATGAGGCCCAGCGGCTTGAGAGTATCGGCTGGCGGGCACCCCATGGATCTATGGGTGTGATGAACTTTGCTCATTCACCCACGT	TAATCTCTTTAGTCCCTGCCGGGAAGCCCTATGTGCATTGCATCAGAGGTGCGCATATGAGGCCCAGCGGCTTGAGAGTATCGGCTGGCGGGCACCCCATGGATCTATGGGTGTGATGAACTTTGCTCATTCACCCACGT	TAATCTCTTTAGTCCCTGCCGGGAAGCCCTATGTGCATTGCATCAGAGGTGCGCATATGAGGCCCAGCGGCTTGAGAGTATCGGCTGGCGGGCACCCCATGGATCTATGGGTGTGATGAACTTTGCTCATTCACCCACGT	TAATCTCTTTAGTCCCTGCCGGGAAGCCCTATGTGCATTGCATCAGAGGTGCGCATATGAGGCCCAGCGGCTTGAGAGTATCGGCTGGCGGGCACCCCATGGATCTATGGGTGTGATGAACTTTGCTCATTCACCCACGT	TAATCTCTTTAGTCCCTGCCGGGAAGCCCTATGTGCATTGCATCAGAGGTGCGCATATGAGGCCCAGCGGCTTGAGAGTATCGGCTGGCGGGCACCCCATGGATCTATGGGTGTGATGAACTTTGCTCATTCACCCACGT	TAATCTCTTTAGTCCCTGCCGGGAAGCCCTATGTGCATTGCATCAGAGGTGCGCATATGAGGCCCAGCGGCTTGAGAGTATCGGCTGGCGGGCACCCCATGGATCTATGGGTGTGATGAACTTTGCTCATTCACCCACGT
D05	619	18598194;18598200;18598210;18598263;18598358;18598434;18598495;18598536;18598637;18598813	RAMYYTYRYR	RAMYYTYRYR	RAMYYTYRYR	RAMYYTYRYR	RAMYYTYRYR	RAMYYTYRYR	RAMYYTYRYR
D05	20154	19032173;19032737;19032738;19032814;19032880;19033013;19033055;19033141;19036156;19036242;19037928;19038157;19038178;19038364;19038432;19038640;19039606;19039871;19039890;19039977;19040866;19041011;19041160;19041283;19041303;19041437;19041456;19041506;19041518;19041596;19041635;19041736;19042032;19042042;19042093;19042433;19042478;19042954;19043005;19043296;19043319;19043511;19043563;19043801;190…	ATGTGATAGGTTCCCTCTTCCCCATTGTCGAATTTATATCTCACGCACTAGTAGATGGGGCGAATTCCCGGCGCTTTGTGTTTCTAG	ATGTGATAGGTTCCCTCTTCCCCATTGTCGAATTTATATCTCACGCACTAGTAGATGGGGCGAATTCCCGGCGCTTTGTGTTTCTAG	ATGTGATAGGTTCCCTCTTCCCCATTGTCGAATTTATATCTCACGCACTAGTAGATGGGGCGAATTCCCGGCGCTTTGTGTTTCTAG	ATGTGATAGGTTCCCTCTTCCCCATTGTCGAATTTATATCTCACGCACTAGTAGATGGGGCGAATTCCCGGCGCTTTGTGTTTCTAG	ATGTGATAGGTTCCCTCTTCCCCATTGTCGAATTTATATCTCACGCACTAGTAGATGGGGCGAATTCCCGGCGCTTTGTGTTTCTAG	ATGTGATAGGTTCCCTCTTCCCCATTGTCGAATTTATATCTCACGCACTAGTAGATGGGGCGAATTCCCGGCGCTTTGTGTTTCTAG	ATGTGATAGGTTCCCTCTTCCCCATTGTCGAATTTATATCTCACGCACTAGTAGATGGGGCGAATTCCCGGCGCTTTGTGTTTCTAG
D05	677	22982197;22982223;22982608;22982794;22982810;22982874	RRYYWW	RRYYWW	RRYYWW	RRYYWW	RRYYWW	RRYYWW	RRYYWW
D05	2840	24177397;24177413;24177429;24177501;24177580;24177625;24177672;24177744;24177769;24177770;24177793;24177838;24178003;24178077;24178103;24178199;24178517;24178655;24178907;24179021;24179478;24180134;24180182;24180232;24180237	TTCCGTTCCCCTAACGCAGTTGATA	TTCCGTTCCCCTAACGCAGTTGATA	TTCCGTTCCCCTAACGCAGTTGATA	TTCCGTTCCCCTAACGCAGTTGATA	TTCCGTTCCCCTAACGCAGTTGATA	TTCCGTTCCCCTAACGCAGTTGATA	TTCCGTTCCCCTAACGCAGTTGATA
D05	156	24187263;24187332;24187419	TTT	TTT	TTT	TTT	TTT	TTT	TTT
D05	374	24189146;24189510;24189520	TAA	TAA	TAA	TAA	TAA	TAA	TAA
D05	25238	24955615;24955834;24955868;24955897;24955932;24956285;24956656;24956899;24956975;24957035;24957101;24957150;24957292;24957313;24957530;24957553;24957641;24957671;24957678;24958816;24958850;24962128;24962157;24962508;24962795;24963256;24964169;24964811;24964922;24965101;24965185;24965305;24965310;24965397;24965401;24965829;24965865;24966239;24967354;24967430;24967548;24967600;24967731;24968380;249…	TAGCTATATTAAGACGTACGTGGCCGGTCCAAATCTTAAAAAGTCCAGCATACAAGTGAGATTCAGGAATGTTATTCCGAGGCCGGAATGGTAAACACGTA	TAGCTATATTAAGACGTACGTGGCCGGTCCAAATCTTAAAAAGTCCAGCATACAAGTGAGATTCAGGAATGTTATTCCGAGGCCGGAATGGTAAACACGTA	TAGCTATATTAAGACGTACGTGGCCGGTCCAAATCTTAAAAAGTCCAGCATACAAGTGAGATTCAGGAATGTTATTCCGAGGCCGGAATGGTAAACACGTA	TAGCTATATTAAGACGTACGTGGCCGGTCCAAATCTTAAAAAGTCCAGCATACAAGTGAGATTCAGGAATGTTATTCCGAGGCCGGAATGGTAAACACGTA	TAGCTATATTAAGACGTACGTGGCCGGTCCAAATCTTAAAAAGTCCAGCATACAAGTGAGATTCAGGAATGTTATTCCGAGGCCGGAATGGTAAACACGTA	TAGCTATATTAAGACGTACGTGGCCGGTCCAAATCTTAAAAAGTCCAGCATACAAGTGAGATTCAGGAATGTTATTCCGAGGCCGGAATGGTAAACACGTA	TAGCTATATTAAGACGTACGTGGCCGGTCCAAATCTTAAAAAGTCCAGCATACAAGTGAGATTCAGGAATGTTATTCCGAGGCCGGAATGGTAAACACGTA
D05	985	25141169;25141274;25141328;25141332;25141396;25141416;25141466;25141471;25141558;25141565;25141591;25141624;25141631;25141724;25141733;25141815;25141826;25141920;25141986;25142068;25142115;25142126;25142154	ACTGCCCCCCCGCTCTCGCCAGC	ACTGCCCCCCCGCTCTCGCCAGC	ACTGCCCCCCCGCTCTCGCCAGC	ACTGCCCCCCCGCTCTCGCCAGC	ACTGCCCCCCCGCTCTCGCCAGC	ACTGCCCCCCCGCTCTCGCCAGC	ACTGCCCCCCCGCTCTCGCCAGC
D05	2001	25150749;25150869;25150883;25150929;25150994;25151006;25151100;25151326;25151333;25151358;25151454;25151471;25151503;25151543;25151545;25151694;25151704;25151783;25151793;25151816;25151878;25151944;25152048;25152077;25152079;25152215;25152260;25152296;25152297;25152325;25152338;25152370;25152453;25152463;25152690;25152733;25152739;25152750	CGCAGCATGCGGGTACGCACACGATGTGTGACGTACGT	CGCAGCATGCGGGTACGCACACGATGTGTGACGTACGT	CGCAGCATGCGGGTACGCACACGATGTGTGACGTACGT	CGCAGCATGCGGGTACGCACACGATGTGTGACGTACGT	CGCAGCATGCGGGTACGCACACGATGTGTGACGTACGT	CGCAGCATGCGGGTACGCACACGATGTGTGACGTACGT	CGCAGCATGCGGGTACGCACACGATGTGTGACGTACGT
D05	526	25152849;25152990;25153187;25153255;25153270;25153359;25153375	TTAATAA	TTAATAA	TTAATAA	TTAATAA	TTAATAA	TTAATAA	TTAATAA
D05	2507	25154535;25154679;25154696;25154760;25154799;25154807;25154843;25155137;25155387;25155545;25155550;25155943;25156026;25156055;25156089;25156135;25156154;25156167;25156375;25156468;25156554;25156616;25156739;25156821;25156849;25156977;25157042	GCTGTACTTTGCCTTTGGTGAGGCAAT	GCTGTACTTTGCCTTTGGTGAGGCAAT	GCTGTACTTTGCCTTTGGTGAGGCAAT	GCTGTACTTTGCCTTTGGTGAGGCAAT	GCTGTACTTTGCCTTTGGTGAGGCAAT	GCTGTACTTTGCCTTTGGTGAGGCAAT	GCTGTACTTTGCCTTTGGTGAGGCAAT
D05	2237	25160717;25160740;25160758;25160968;25161078;25161110;25161376;25161565;25161581;25161663;25161683;25161750;25161751;25161819;25161881;25161920;25161992;25162079;25162182;25162261;25162318;25162502;25162510;25162827;25162923;25162954	TTCGGTAAATTACAGAATGATCCGAG	TTCGGTAAATTACAGAATGATCCGAG	TTCGGTAAATTACAGAATGATCCGAG	TTCGGTAAATTACAGAATGATCCGAG	TTCGGTAAATTACAGAATGATCCGAG	TTCGGTAAATTACAGAATGATCCGAG	TTCGGTAAATTACAGAATGATCCGAG
D05	303	25163265;25163438;25163568	AAT	AAT	AAT	AAT	AAT	AAT	AAT
D05	354	25164181;25164214;25164294;25164300;25164343;25164391;25164446;25164492;25164501;25164535	AATTTTCGTA	AATTTTCGTA	AATTTTCGTA	AATTTTCGTA	AATTTTCGTA	AATTTTCGTA	AATTTTCGTA
D05	1312	25164670;25164734;25164813;25164824;25164890;25164960;25164981;25165049;25165069;25165080;25165141;25165201;25165256;25165336;25165371;25165414;25165464;25165479;25165497;25165678;25165744;25165787;25165819;25165897;25165904;25165941;25165982	ACGGCCTTTTCAACTTCGCTATTCGTG	ACGGCCTTTTCAACTTCGCTATTCGTG	ACGGCCTTTTCAACTTCGCTATTCGTG	ACGGCCTTTTCAACTTCGCTATTCGTG	ACGGCCTTTTCAACTTCGCTATTCGTG	ACGGCCTTTTCAACTTCGCTATTCGTG	ACGGCCTTTTCAACTTCGCTATTCGTG
D05	485	25166538;25166551;25166586;25166621;25166628;25166691;25166705;25166743;25166755;25166797;25166890;25166930;25166941;25167023	TGCACCTGGAGAGT	TGCACCTGGAGAGT	TGCACCTGGAGAGT	TGCACCTGGAGAGT	TGCACCTGGAGAGT	TGCACCTGGAGAGT	TGCACCTGGAGAGT
D05	2423	25167923;25167965;25168049;25168051;25168068;25168104;25168184;25168245;25168298;25168304;25168309;25168395;25168436;25168469;25168529;25168729;25168833;25168857;25168922;25168923;25168939;25169044;25169261;25169463;25169555;25169693;25169934;25169953;25169963;25170006;25170045;25170144;25170288;25170316;25170346	TGACAGTGGCTGGGAGTGACATGTTTTGCAGACCT	TGACAGTGGCTGGGAGTGACATGTTTTGCAGACCT	TGACAGTGGCTGGGAGTGACATGTTTTGCAGACCT	TGACAGTGGCTGGGAGTGACATGTTTTGCAGACCT	TGACAGTGGCTGGGAGTGACATGTTTTGCAGACCT	TGACAGTGGCTGGGAGTGACATGTTTTGCAGACCT	TGACAGTGGCTGGGAGTGACATGTTTTGCAGACCT
D05	1480	25170768;25170777;25170857;25170970;25171151;25171155;25171219;25171288;25171291;25171762;25171800;25172051;25172106;25172115;25172121;25172196;25172248	TTTGAGTTTCAGCCGAT	TTTGAGTTTCAGCCGAT	TTTGAGTTTCAGCCGAT	TTTGAGTTTCAGCCGAT	TTTGAGTTTCAGCCGAT	TTTGAGTTTCAGCCGAT	TTTGAGTTTCAGCCGAT
D05	107	25173451;25173537;25173558	ATG	ATG	ATG	ATG	ATG	ATG	ATG
D05	362	25174978;25175118;25175340	AAC	AAC	AAC	AAC	AAC	AAC	AAC
D05	254	25181082;25181336	TT	TT	TT	TT	TT	TT	TT
D05	3647	25181974;25182050;25182084;25182124;25182167;25182310;25182313;25182347;25182371;25182373;25182443;25182506;25182592;25182618;25182662;25183244;25183807;25184048;25184392;25184649;25184690;25184761;25184791;25185019;25185044;25185141;25185156;25185264;25185288;25185345;25185497;25185621	TGGCTGCTCTACGTCTATATTATTATACAAAG	TGGCTGCTCTACGTCTATATTATTATACAAAG	TGGCTGCTCTACGTCTATATTATTATACAAAG	TGGCTGCTCTACGTCTATATTATTATACAAAG	TGGCTGCTCTACGTCTATATTATTATACAAAG	TGGCTGCTCTACGTCTATATTATTATACAAAG	TGGCTGCTCTACGTCTATATTATTATACAAAG
D05	1710	25191486;25191787;25191906;25191922;25191990;25191999;25192034;25192221;25192247;25192290;25192330;25192421;25192484;25192586;25192772;25192857;25192992;25193121;25193196	CGTTGTGCGAGTGGTTGTG	CGTTGTGCGAGTGGTTGTG	CGTTGTGCGAGTGGTTGTG	CGTTGTGCGAGTGGTTGTG	CGTTGTGCGAGTGGTTGTG	CGTTGTGCGAGTGGTTGTG	CGTTGTGCGAGTGGTTGTG
D05	2229	25196498;25196737;25197046;25197103;25197213;25197390;25197429;25197517;25197524;25197749;25197809;25197835;25197861;25197865;25197937;25198007;25198008;25198033;25198222;25198247;25198252;25198334;25198568;25198679;25198727	CGGCCACAAGGTCTTTCGTGATCCT	CGGCCACAAGGTCTTTCGTGATCCT	CGGCCACAAGGTCTTTCGTGATCCT	CGGCCACAAGGTCTTTCGTGATCCT	CGGCCACAAGGTCTTTCGTGATCCT	CGGCCACAAGGTCTTTCGTGATCCT	CGGCCACAAGGTCTTTCGTGATCCT
D05	956	25199635;25199655;25199706;25199729;25199843;25199860;25199898;25199971;25199987;25200008;25200054;25200202;25200232;25200239;25200240;25200418;25200428;25200536;25200562;25200587;25200591	GCAACAAGAGAGTACAATCTG	GCAACAAGAGAGTACAATCTG	GCAACAAGAGAGTACAATCTG	GCAACAAGAGAGTACAATCTG	GCAACAAGAGAGTACAATCTG	GCAACAAGAGAGTACAATCTG	GCAACAAGAGAGTACAATCTG
D05	3319	25200911;25200976;25201164;25201313;25201335;25201391;25201426;25201488;25201501;25201574;25201696;25201764;25201778;25201903;25201923;25201944;25202065;25202097;25202224;25202353;25202393;25202464;25202477;25202616;25202623;25202671;25202855;25202933;25203083;25203159;25203182;25203252;25203280;25203370;25203405;25203445;25203505;25203613;25203634;25203875;25203897;25204067;25204230	CTGTTGCTCTTGCACTACTAACCTATTTGCTATAGTGCTGAGA	CTGTTGCTCTTGCACTACTAACCTATTTGCTATAGTGCTGAGA	CTGTTGCTCTTGCACTACTAACCTATTTGCTATAGTGCTGAGA	CTGTTGCTCTTGCACTACTAACCTATTTGCTATAGTGCTGAGA	CTGTTGCTCTTGCACTACTAACCTATTTGCTATAGTGCTGAGA	CTGTTGCTCTTGCACTACTAACCTATTTGCTATAGTGCTGAGA	CTGTTGCTCTTGCACTACTAACCTATTTGCTATAGTGCTGAGA
D05	1517	25204658;25204730;25204740;25205646;25205727;25205800;25205801;25205806;25205833;25205852;25205983;25206016;25206105;25206136;25206175	TTTAATACCCCTAGA	TTTAATACCCCTAGA	TTTAATACCCCTAGA	TTTAATACCCCTAGA	TTTAATACCCCTAGA	TTTAATACCCCTAGA	TTTAATACCCCTAGA
D05	867	25206719;25206846;25206894;25206961;25207152;25207244;25207295;25207332;25207345;25207546;25207586	CTAGGCAGTCG	CTAGGCAGTCG	CTAGGCAGTCG	CTAGGCAGTCG	CTAGGCAGTCG	CTAGGCAGTCG	CTAGGCAGTCG
D05	262	25207836;25207853;25207936;25207965;25207971;25208098	CGAATT	CGAATT	CGAATT	CGAATT	CGAATT	CGAATT	CGAATT
D05	572	25208377;25208517;25208592;25208631;25208720;25208799;25208884;25208949	TGAAAGTG	TGAAAGTG	TGAAAGTG	TGAAAGTG	TGAAAGTG	TGAAAGTG	TGAAAGTG
D05	83	25209634;25209717	CA	CA	CA	CA	CA	CA	CA
D05	438	25215377;25215611;25215815	TTA	TTA	TTA	TTA	TTA	TTA	TTA
D05	519	25216994;25217080;25217119;25217156;25217453;25217513	CCGGAT	CCGGAT	CCGGAT	CCGGAT	CCGGAT	CCGGAT	CCGGAT
D05	89	25218320;25218376;25218409	YRR	YRR	YRR	YRR	YRR	YRR	YRR
D05	2984	25220438;25220519;25220602;25220649;25220721;25220787;25220880;25220890;25220931;25220967;25221053;25221054;25221133;25221257;25221365;25221387;25221591;25221674;25221724;25221811;25222082;25222121;25222185;25222225;25222335;25222429;25222662;25222685;25223422	TGTGGCTATGATGATTATACCTACCTCGT	TGTGGCTATGATGATTATACCTACCTCGT	TGTGGCTATGATGATTATACCTACCTCGT	TGTGGCTATGATGATTATACCTACCTCGT	TGTGGCTATGATGATTATACCTACCTCGT	TGTGGCTATGATGATTATACCTACCTCGT	TGTGGCTATGATGATTATACCTACCTCGT
D05	1321	25242303;25242713;25242773;25242820;25242834;25242863;25243148;25243248;25243266;25243268;25243331;25243624	AAATTAATTTAA	AAATTAATTTAA	AAATTAATTTAA	AAATTAATTTAA	AAATTAATTTAA	AAATTAATTTAA	AAATTAATTTAA
D05	624	25260689;25260798;25260868;25261313	TTAT	TTAT	TTAT	TTAT	TTAT	TTAT	TTAT
D05	3256	25323914;25324180;25324302;25324503;25325025;25325050;25325146;25325182;25325186;25325295;25325453;25325522;25325564;25325927;25326019;25326233;25326236;25326808;25326874;25327170	CATTGGGCCATTCTACCAAT	CATTGGGCCATTCTACCAAT	CATTGGGCCATTCTACCAAT	CATTGGGCCATTCTACCAAT	CATTGGGCCATTCTACCAAT	CATTGGGCCATTCTACCAAT	CATTGGGCCATTCTACCAAT
D05	9354	25469662;25469804;25469960;25470211;25470272;25470276;25470420;25470548;25470893;25470926;25470940;25471123;25471214;25471294;25471368;25471480;25471552;25471704;25471733;25471775;25471811;25471868;25471869;25472012;25472062;25472360;25472416;25472484;25472500;25472527;25472563;25472655;25472671;25472713;25472746;25472760;25472892;25472931;25473019;25473068;25473195;25473209;25473219;25473300;254…	CTGTATATCAGACGACTTATGGCCAAGTCGGAAACTATTACAATAAGACAAAGATTATCCTTA	CTGTATATCAGACGACTTATGGCCAAGTCGGAAACTATTACAATAAGACAAAGATTATCCTTA	CTGTATATCAGACGACTTATGGCCAAGTCGGAAACTATTACAATAAGACAAAGATTATCCTTA	CTGTATATCAGACGACTTATGGCCAAGTCGGAAACTATTACAATAAGACAAAGATTATCCTTA	CTGTATATCAGACGACTTATGGCCAAGTCGGAAACTATTACAATAAGACAAAGATTATCCTTA	CTGTATATCAGACGACTTATGGCCAAGTCGGAAACTATTACAATAAGACAAAGATTATCCTTA	CTGTATATCAGACGACTTATGGCCAAGTCGGAAACTATTACAATAAGACAAAGATTATCCTTA
D05	4121	27095818;27095840;27095876;27096266;27096288;27096345;27096481;27096711;27096837;27096843;27096995;27097241;27097369;27097527;27098060;27098113;27098469;27098497;27098512;27098547;27098574;27098822;27099105;27099285;27099319;27099449;27099472;27099530;27099743;27099758;27099821;27099857;27099939	TACTGGCGCGATTGAAATCATATCTTAGAGTCA	TACTGGCGCGATTGAAATCATATCTTAGAGTCA	TACTGGCGCGATTGAAATCATATCTTAGAGTCA	TACTGGCGCGATTGAAATCATATCTTAGAGTCA	TACTGGCGCGATTGAAATCATATCTTAGAGTCA	TACTGGCGCGATTGAAATCATATCTTAGAGTCA	TACTGGCGCGATTGAAATCATATCTTAGAGTCA
D05	81618	28048973;28049105;28049382;28050847;28050862;28052404;28052485;28052624;28052678;28053018;28053062;28053175;28053225;28053393;28053429;28053530;28053551;28053651;28053684;28053690;28053746;28053810;28053856;28053942;28054092;28054758;28057438;28057439;28114802;28114891;28115045;28115359;28115725;28115785;28115980;28116437;28118021;28118048;28118098;28118194;28118272;28118285;28118452;28118458;281…	TTGTTAGCGTATTGTTTACCATCAAAYWGTACAAGTAAAAAGGGCGATTCTTACATGACTCGATGACATTTTAGCGGGTCGCTGCGAGTTGGCGGGAGCCTCCCCATGCTGGCTAAAAATTA	TTGTTAGCGTATTGTTTACCATCAAAYWGTACAAGTAAAAAGGGCGATTCTTACATGACTCGATGACATTTTAGCGGGTCGCTGCGAGTTGGCGGGAGCCTCCCCATGCTGGCTAAAAATTA	TTGTTAGCGTATTGTTTACCATCAAAYWGTACAAGTAAAAAGGGCGATTCTTACATGACTCGATGACATTTTAGCGGGTCGCTGCGAGTTGGCGGGAGCCTCCCCATGCTGGCTAAAAATTA	TTGTTAGCGTATTGTTTACCATCAAAYWGTACAAGTAAAAAGGGCGATTCTTACATGACTCGATGACATTTTAGCGGGTCGCTGCGAGTTGGCGGGAGCCTCCCCATGCTGGCTAAAAATTA	TTGTTAGCGTATTGTTTACCATCAAAYWGTACAAGTAAAAAGGGCGATTCTTACATGACTCGATGACATTTTAGCGGGTCGCTGCGAGTTGGCGGGAGCCTCCCCATGCTGGCTAAAAATTA	TTGTTAGCGTATTGTTTACCATCAAAYWGTACAAGTAAAAAGGGCGATTCTTACATGACTCGATGACATTTTAGCGGGTCGCTGCGAGTTGGCGGGAGCCTCCCCATGCTGGCTAAAAATTA	TTGTTAGCGTATTGTTTACCATCAAAYWGTACAAGTAAAAAGGGCGATTCTTACATGACTCGATGACATTTTAGCGGGTCGCTGCGAGTTGGCGGGAGCCTCCCCATGCTGGCTAAAAATTA
D05	25763	28181641;28181677;28181761;28181785;28181878;28181960;28182000;28182003;28182171;28182550;28182770;28182881;28182985;28183106;28183114;28183453;28183694;28184184;28184344;28184404;28184678;28184856;28184983;28185438;28185456;28185668;28185741;28185776;28185787;28185995;28186128;28186193;28186239;28186365;28186442;28186467;28186530;28186586;28186650;28186894;28187482;28187499;28188272;28188334;281…	TGCATAGGTACTGTCTAGTTATTAAAATTAACTCAAATTTATCGTTCTCATCCCAATGATTCCACTATTATTTGAGCTTATAACAAAATTCCCTGGTATTTATTAAATCCGGCTCTACAGTGGTCCTTCGATCGGAACGTAACTAGTACTAGACGGCTCCGTCCACCATGACGTTCGAACGGTGGAGACGATTAAACAAC	TGCATAGGTACTGTCTAGTTATTAAAATTAACTCAAATTTATCGTTCTCATCCCAATGATTCCACTATTATTTGAGCTTATAACAAAATTCCCTGGTATTTATTAAATCCGGCTCTACAGTGGTCCTTCGATCGGAACGTAACTAGTACTAGACGGCTCCGTCCACCATGACGTTCGAACGGTGGAGACGATTAAACAAC	TGCATAGGTACTGTCTAGTTATTAAAATTAACTCAAATTTATCGTTCTCATCCCAATGATTCCACTATTATTTGAGCTTATAACAAAATTCCCTGGTATTTATTAAATCCGGCTCTACAGTGGTCCTTCGATCGGAACGTAACTAGTACTAGACGGCTCCGTCCACCATGACGTTCGAACGGTGGAGACGATTAAACAAC	TGCATAGGTACTGTCTAGTTATTAAAATTAACTCAAATTTATCGTTCTCATCCCAATGATTCCACTATTATTTGAGCTTATAACAAAATTCCCTGGTATTTATTAAATCCGGCTCTACAGTGGTCCTTCGATCGGAACGTAACTAGTACTAGACGGCTCCGTCCACCATGACGTTCGAACGGTGGAGACGATTAAACAAC	TGCATAGGTACTGTCTAGTTATTAAAATTAACTCAAATTTATCGTTCTCATCCCAATGATTCCACTATTATTTGAGCTTATAACAAAATTCCCTGGTATTTATTAAATCCGGCTCTACAGTGGTCCTTCGATCGGAACGTAACTAGTACTAGACGGCTCCGTCCACCATGACGTTCGAACGGTGGAGACGATTAAACAAC	TGCATAGGTACTGTCTAGTTATTAAAATTAACTCAAATTTATCGTTCTCATCCCAATGATTCCACTATTATTTGAGCTTATAACAAAATTCCCTGGTATTTATTAAATCCGGCTCTACAGTGGTCCTTCGATCGGAACGTAACTAGTACTAGACGGCTCCGTCCACCATGACGTTCGAACGGTGGAGACGATTAAACAAC	TGCATAGGTACTGTCTAGTTATTAAAATTAACTCAAATTTATCGTTCTCATCCCAATGATTCCACTATTATTTGAGCTTATAACAAAATTCCCTGGTATTTATTAAATCCGGCTCTACAGTGGTCCTTCGATCGGAACGTAACTAGTACTAGACGGCTCCGTCCACCATGACGTTCGAACGGTGGAGACGATTAAACAAC
D06	92	24248310;24248382;24248390;24248402	WMRM	WMRM	WMRM	WMRM	WMRM	WMRM	WMRM
D06	5035	32169705;32169732;32169937;32170088;32170165;32170173;32170271;32170300;32170474;32170547;32170623;32170628;32170676;32170774;32170802;32170891;32170933;32170974;32171015;32171028;32171106;32171110;32171130;32171210;32171243;32171309;32171335;32171446;32171569;32171596;32171661;32171832;32171865;32172062;32172073;32172207;32172377;32172628;32173871;32174175;32174261;32174265;32174351;32174456;321…	GACCACCTTAGGGAGCAAAAGCAAAGATGGCCTACCATTTCTTCCACTAT	GACCACCTTAGGGAGCAAAAGCAAAGATGGCCTACCATTTCTTCCACTAT	GACCACCTTAGGGAGCAAAAGCAAAGATGGCCTACCATTTCTTCCACTAT	GACCACCTTAGGGAGCAAAAGCAAAGATGGCCTACCATTTCTTCCACTAT	GACCACCTTAGGGAGCAAAAGCAAAGATGGCCTACCATTTCTTCCACTAT	GACCACCTTAGGGAGCAAAAGCAAAGATGGCCTACCATTTCTTCCACTAT	GACCACCTTAGGGAGCAAAAGCAAAGATGGCCTACCATTTCTTCCACTAT
D06	8169	34213751;34213813;34213838;34213851;34213939;34214004;34214063;34214143;34214202;34214300;34214331;34214384;34214430;34214489;34214525;34214639;34214712;34214743;34214930;34214966;34215016;34215051;34215259;34215271;34215412;34215650;34215658;34215711;34215717;34215787;34215826;34215896;34215921;34215958;34216175;34216274;34216311;34216336;34216437;34216464;34216569;34216581;34216707;34216819;342…	TCCCGGCCCTACGGGAAGCTGCGTTTTGTGCAGCCAACCGCGGAAGTTTGGCTTATAGACTTCAAGAGGCACAGGAGT	TCCCGGCCCTACGGGAAGCTGCGTTTTGTGCAGCCAACCGCGGAAGTTTGGCTTATAGACTTCAAGAGGCACAGGAGT	TCCCGGCCCTACGGGAAGCTGCGTTTTGTGCAGCCAACCGCGGAAGTTTGGCTTATAGACTTCAAGAGGCACAGGAGT	TCCCGGCCCTACGGGAAGCTGCGTTTTGTGCAGCCAACCGCGGAAGTTTGGCTTATAGACTTCAAGAGGCACAGGAGT	TCCCGGCCCTACGGGAAGCTGCGTTTTGTGCAGCCAACCGCGGAAGTTTGGCTTATAGACTTCAAGAGGCACAGGAGT	TCCCGGCCCTACGGGAAGCTGCGTTTTGTGCAGCCAACCGCGGAAGTTTGGCTTATAGACTTCAAGAGGCACAGGAGT	TCCCGGCCCTACGGGAAGCTGCGTTTTGTGCAGCCAACCGCGGAAGTTTGGCTTATAGACTTCAAGAGGCACAGGAGT
D06	4917	37881233;37881269;37881278;37884227;37884457;37884856;37884902;37884988;37885014;37885072;37885164;37885302;37885347;37885393;37885433;37885461;37885553;37885565;37885765;37885797;37885896;37885901;37885935;37885998;37886150	TTGRGAAAAGCAATAACTATCCCGA	TTGRGAAAAGCAATAACTATCCCGA	TTGRGAAAAGCAATAACTATCCCGA	TTGRGAAAAGCAATAACTATCCCGA	TTGRGAAAAGCAATAACTATCCCGA	TTGRGAAAAGCAATAACTATCCCGA	TTGRGAAAAGCAATAACTATCCCGA
D06	93	115349;115353;115441;115442	MKWK	MKWK	MKWK	MKWK	MKWK	MKWK	MKWK
D06	17610	1997423;1997677;1997749;1997834;1997840;1997916;1997918;1997944;1998040;1998083;1998211;1998244;1998250;1998337;1998454;1998472;1998580;1998659;1998757;1998864;1998951;1999279;1999288;1999307;1999850;1999911;1999942;2000003;2000112;2000148;2000159;2000211;2000399;2000513;2000569;2000813;2001480;2001564;2001647;2001692;2001860;2001911;2001950;2002042;2002091;2002334;2002492;2003744;2003929;2003934…	TAATTCCCATACTCTCCAAACTTATATTTCTGCCTTGCTACAGACCTATATGGACAATTATTCGCTTCTTTTACACTAACAGGTTAGCAGTGTCTTCCGTCTATCATGGTG	TAATTCCCATACTCTCCAAACTTATATTTCTGCCTTGCTACAGACCTATATGGACAATTATTCGCTTCTTTTACACTAACAGGTTAGCAGTGTCTTCCGTCTATCATGGTG	TAATTCCCATACTCTCCAAACTTATATTTCTGCCTTGCTACAGACCTATATGGACAATTATTCGCTTCTTTTACACTAACAGGTTAGCAGTGTCTTCCGTCTATCATGGTG	TAATTCCCATACTCTCCAAACTTATATTTCTGCCTTGCTACAGACCTATATGGACAATTATTCGCTTCTTTTACACTAACAGGTTAGCAGTGTCTTCCGTCTATCATGGTG	TAATTCCCATACTCTCCAAACTTATATTTCTGCCTTGCTACAGACCTATATGGACAATTATTCGCTTCTTTTACACTAACAGGTTAGCAGTGTCTTCCGTCTATCATGGTG	TAATTCCCATACTCTCCAAACTTATATTTCTGCCTTGCTACAGACCTATATGGACAATTATTCGCTTCTTTTACACTAACAGGTTAGCAGTGTCTTCCGTCTATCATGGTG	TAATTCCCATACTCTCCAAACTTATATTTCTGCCTTGCTACAGACCTATATGGACAATTATTCGCTTCTTTTACACTAACAGGTTAGCAGTGTCTTCCGTCTATCATGGTG
D06	25945	53820727;53820811;53820825;53820873;53821012;53821402;53821531;53821565;53821571;53821626;53821700;53821788;53821900;53821909;53822132;53824040;53824240;53824253;53824376;53824475;53824578;53824637;53824657;53824691;53824848;53825595;53825623;53825700;53825749;53825947;53825953;53826181;53826283;53826305;53826361;53826503;53826641;53826658;53826775;53826778;53826788;53826866;53826876;53827003;538…	TGTCGTATCGCAGCTGACTACATTGATAAAAGGCAAAATCTGTTCGAGTCTTAGATCCCAGAGGAGGCAATCTGATCTTTTAACATGGTCAATATTTACGAAGCACGCCTTATCAGATGTAGTTCTCGAATTTGCGATTCCCACACTTAAACCCACAATACTTCCATACTCGGAGCGCACGGGCATTT	TGTCGTATCGCAGCTGACTACATTGATAAAAGGCAAAATCTGTTCGAGTCTTAGATCCCAGAGGAGGCAATCTGATCTTTTAACATGGTCAATATTTACGAAGCACGCCTTATCAGATGTAGTTCTCGAATTTGCGATTCCCACACTTAAACCCACAATACTTCCATACTCGGAGCGCACGGGCATTT	TGTCGTATCGCAGCTGACTACATTGATAAAAGGCAAAATCTGTTCGAGTCTTAGATCCCAGAGGAGGCAATCTGATCTTTTAACATGGTCAATATTTACGAAGCACGCCTTATCAGATGTAGTTCTCGAATTTGCGATTCCCACACTTAAACCCACAATACTTCCATACTCGGAGCGCACGGGCATTT	TGTCGTATCGCAGCTGACTACATTGATAAAAGGCAAAATCTGTTCGAGTCTTAGATCCCAGAGGAGGCAATCTGATCTTTTAACATGGTCAATATTTACGAAGCACGCCTTATCAGATGTAGTTCTCGAATTTGCGATTCCCACACTTAAACCCACAATACTTCCATACTCGGAGCGCACGGGCATTT	TGTCGTATCGCAGCTGACTACATTGATAAAAGGCAAAATCTGTTCGAGTCTTAGATCCCAGAGGAGGCAATCTGATCTTTTAACATGGTCAATATTTACGAAGCACGCCTTATCAGATGTAGTTCTCGAATTTGCGATTCCCACACTTAAACCCACAATACTTCCATACTCGGAGCGCACGGGCATTT	TGTCGTATCGCAGCTGACTACATTGATAAAAGGCAAAATCTGTTCGAGTCTTAGATCCCAGAGGAGGCAATCTGATCTTTTAACATGGTCAATATTTACGAAGCACGCCTTATCAGATGTAGTTCTCGAATTTGCGATTCCCACACTTAAACCCACAATACTTCCATACTCGGAGCGCACGGGCATTT	TGTCGTATCGCAGCTGACTACATTGATAAAAGGCAAAATCTGTTCGAGTCTTAGATCCCAGAGGAGGCAATCTGATCTTTTAACATGGTCAATATTTACGAAGCACGCCTTATCAGATGTAGTTCTCGAATTTGCGATTCCCACACTTAAACCCACAATACTTCCATACTCGGAGCGCACGGGCATTT
D06	6311	56785972;56786272;56786393;56786406;56786582;56786642;56786682;56786707;56786832;56786997;56787122;56787125;56787161;56787231;56787374;56787523;56787701;56787723;56787752;56787863;56787902;56787960;56788013;56788077;56788193;56788204;56788334;56788352;56788426;56788711;56788714;56788749;56788892;56789269;56789293;56789548;56789642;56789982;56790499;56790580;56790778;56790819;56790899;56790901;567…	ATGTTTGCTATATCTCACCTACATACTCTATTAACGAGAGGCCAGGAA	ATGTTTGCTATATCTCACCTACATACTCTATTAACGAGAGGCCAGGAA	ATGTTTGCTATATCTCACCTACATACTCTATTAACGAGAGGCCAGGAA	ATGTTTGCTATATCTCACCTACATACTCTATTAACGAGAGGCCAGGAA	ATGTTTGCTATATCTCACCTACATACTCTATTAACGAGAGGCCAGGAA	ATGTTTGCTATATCTCACCTACATACTCTATTAACGAGAGGCCAGGAA	ATGTTTGCTATATCTCACCTACATACTCTATTAACGAGAGGCCAGGAA
D06	5274	57679154;57679157;57679286;57679303;57679316;57679670;57679867;57679869;57679966;57680383;57680413;57680924;57680994;57681195;57681962;57682287;57682319;57682520;57682530;57682532;57682616;57682696;57683299;57683382;57683438;57683649;57683656;57683742;57683764;57683888;57684311;57684332;57684352;57684428	TGCAGGGGAGGCGATTTAGTTGCACGATGGTAGC	TGCAGGGGAGGCGATTTAGTTGCACGATGGTAGC	TGCAGGGGAGGCGATTTAGTTGCACGATGGTAGC	TGCAGGGGAGGCGATTTAGTTGCACGATGGTAGC	TGCAGGGGAGGCGATTTAGTTGCACGATGGTAGC	TGCAGGGGAGGCGATTTAGTTGCACGATGGTAGC	TGCAGGGGAGGCGATTTAGTTGCACGATGGTAGC
D06	10776	60014412;60014481;60014504;60014705;60014861;60014873;60015030;60015394;60015453;60016032;60016429;60016507;60016905;60016939;60016961;60017396;60018035;60019333;60019378;60019519;60019537;60019613;60019680;60019685;60021748;60021947;60021984;60022091;60022216;60022387;60022556;60022770;60023200;60023571;60023692;60023822;60024073;60024093;60024120;60024225;60024500;60024659;60024687;60024840;600…	CCAACAAAGACGTATGTCTACTGGAGTCAACCAGGATGGCCGATATTT	CCAACAAAGACGTATGTCTACTGGAGTCAACCAGGATGGCCGATATTT	CCAACAAAGACGTATGTCTACTGGAGTCAACCAGGATGGCCGATATTT	CCAACAAAGACGTATGTCTACTGGAGTCAACCAGGATGGCCGATATTT	CCAACAAAGACGTATGTCTACTGGAGTCAACCAGGATGGCCGATATTT	CCAACAAAGACGTATGTCTACTGGAGTCAACCAGGATGGCCGATATTT	CCAACAAAGACGTATGTCTACTGGAGTCAACCAGGATGGCCGATATTT
D06	2230	6758632;6758658;6758984;6759000;6760805;6760862	RRRRRR	RRRRRR	RRRRRR	RRRRRR	RRRRRR	RRRRRR	RRRRRR
D06	7172	9503608;9503646;9503941;9504615;9505131;9505161;9506141;9506600;9508582;9508587;9510701;9510780	TTTTTATAWYTT	TTTTTATAWYTT	TTTTTATAWYTT	TTTTTATAWYTT	TTTTTATAWYTT	TTTTTATAWYTT	TTTTTATAWYTT
D06	59666	18520711;18520775;18520886;18520896;18520970;18520978;18520999;18521116;18521124;18521151;18521197;18521276;18521429;18521445;18521528;18521703;18521715;18521747;18521872;18521897;18522835;18522879;18522923;18523023;18523194;18523340;18523341;18523383;18523415;18523477;18523679;18523734;18523843;18523891;18524017;18524072;18524109;18524124;18524195;18524231;18524325;18524334;18524406;18524441;185…	CATAATAAACAGGTTATACCATACGATAATAATTCTGCAGGATTCCTAACGTGCGATTTAGACACCATAAGGCTAACAGACAGAGGGAATAGTTCGATGTCTAACAAGAAACGTAGTCGTACGTGAATCTCGTCATAAAGTCTGGTAGAGATGCCCCGGACAGAATCGGCTCCGGCCGCTTTAATTTGTGGAATGAAGAGAATTCGTCTATATCTATCTGTCGGGACAGTACTCTCTAGGAAATACCGACCAGATATCCCCTTGATTGATCCGAATGGTTTAAGACGATCGTACCCACTTCCCAGTCACGTCGGATCTAGATTTACACGGGGTCACAACTACCTCAACTACCCACGGTTAATCGGTCACATATCTGACATGGATTTGGTCTGTCAAGCA…	CATAATAAACAGGTTATACCATACGATAATAATTCTGCAGGATTCCTAACGTGCGATTTAGACACCATAAGGCTAACAGACAGAGGGAATAGTTCGATGTCTAACAAGAAACGTAGTCGTACGTGAATCTCGTCATAAAGTCTGGTAGAGATGCCCCGGACAGAATCGGCTCCGGCCGCTTTAATTTGTGGAATGAAGAGAATTCGTCTATATCTATCTGTCGGGACAGTACTCTCTAGGAAATACCGACCAGATATCCCCTTGATTGATCCGAATGGTTTAAGACGATCGTACCCACTTCCCAGTCACGTCGGATCTAGATTTACACGGGGTCACAACTACCTCAACTACCCACGGTTAATCGGTCACATATCTGACATGGATTTGGTCTGTCAAGCA…	CATAATAAACAGGTTATACCATACGATAATAATTCTGCAGGATTCCTAACGTGCGATTTAGACACCATAAGGCTAACAGACAGAGGGAATAGTTCGATGTCTAACAAGAAACGTAGTCGTACGTGAATCTCGTCATAAAGTCTGGTAGAGATGCCCCGGACAGAATCGGCTCCGGCCGCTTTAATTTGTGGAATGAAGAGAATTCGTCTATATCTATCTGTCGGGACAGTACTCTCTAGGAAATACCGACCAGATATCCCCTTGATTGATCCGAATGGTTTAAGACGATCGTACCCACTTCCCAGTCACGTCGGATCTAGATTTACACGGGGTCACAACTACCTCAACTACCCACGGTTAATCGGTCACATATCTGACATGGATTTGGTCTGTCAAGCA…	CATAATAAACAGGTTATACCATACGATAATAATTCTGCAGGATTCCTAACGTGCGATTTAGACACCATAAGGCTAACAGACAGAGGGAATAGTTCGATGTCTAACAAGAAACGTAGTCGTACGTGAATCTCGTCATAAAGTCTGGTAGAGATGCCCCGGACAGAATCGGCTCCGGCCGCTTTAATTTGTGGAATGAAGAGAATTCGTCTATATCTATCTGTCGGGACAGTACTCTCTAGGAAATACCGACCAGATATCCCCTTGATTGATCCGAATGGTTTAAGACGATCGTACCCACTTCCCAGTCACGTCGGATCTAGATTTACACGGGGTCACAACTACCTCAACTACCCACGGTTAATCGGTCACATATCTGACATGGATTTGGTCTGTCAAGCA…	CATAATAAACAGGTTATACCATACGATAATAATTCTGCAGGATTCCTAACGTGCGATTTAGACACCATAAGGCTAACAGACAGAGGGAATAGTTCGATGTCTAACAAGAAACGTAGTCGTACGTGAATCTCGTCATAAAGTCTGGTAGAGATGCCCCGGACAGAATCGGCTCCGGCCGCTTTAATTTGTGGAATGAAGAGAATTCGTCTATATCTATCTGTCGGGACAGTACTCTCTAGGAAATACCGACCAGATATCCCCTTGATTGATCCGAATGGTTTAAGACGATCGTACCCACTTCCCAGTCACGTCGGATCTAGATTTACACGGGGTCACAACTACCTCAACTACCCACGGTTAATCGGTCACATATCTGACATGGATTTGGTCTGTCAAGCA…	CATAATAAACAGGTTATACCATACGATAATAATTCTGCAGGATTCCTAACGTGCGATTTAGACACCATAAGGCTAACAGACAGAGGGAATAGTTCGATGTCTAACAAGAAACGTAGTCGTACGTGAATCTCGTCATAAAGTCTGGTAGAGATGCCCCGGACAGAATCGGCTCCGGCCGCTTTAATTTGTGGAATGAAGAGAATTCGTCTATATCTATCTGTCGGGACAGTACTCTCTAGGAAATACCGACCAGATATCCCCTTGATTGATCCGAATGGTTTAAGACGATCGTACCCACTTCCCAGTCACGTCGGATCTAGATTTACACGGGGTCACAACTACCTCAACTACCCACGGTTAATCGGTCACATATCTGACATGGATTTGGTCTGTCAAGCA…	CATAATAAACAGGTTATACCATACGATAATAATTCTGCAGGATTCCTAACGTGCGATTTAGACACCATAAGGCTAACAGACAGAGGGAATAGTTCGATGTCTAACAAGAAACGTAGTCGTACGTGAATCTCGTCATAAAGTCTGGTAGAGATGCCCCGGACAGAATCGGCTCCGGCCGCTTTAATTTGTGGAATGAAGAGAATTCGTCTATATCTATCTGTCGGGACAGTACTCTCTAGGAAATACCGACCAGATATCCCCTTGATTGATCCGAATGGTTTAAGACGATCGTACCCACTTCCCAGTCACGTCGGATCTAGATTTACACGGGGTCACAACTACCTCAACTACCCACGGTTAATCGGTCACATATCTGACATGGATTTGGTCTGTCAAGCA…
D07	23947	29584346;29585007;29585009;29585049;29585100;29585119;29585135;29585254;29585311;29585720;29585780;29585799;29585826;29585861;29585931;29586088;29586333;29586361;29586398;29586447;29586478;29586551;29586565;29586638;29586733;29586781;29586841;29586879;29586918;29586960;29587018;29587100;29587195;29587250;29587253;29587329;29587345;29587469;29587959;29588148;29588175;29588251;29588262;29588296;295…	ATAAGGGAAGGCATTGCCCATGGAGTCTTGATCATAAGTACCCCCAAGCGACGCTAGCAAGGTTGATACTAGTAAGCTTGATAGTCATTAAATGAGACATACATCTCACTCCATGTCGTCTGGTCTTTTCCTCTGTTCGGCGCGTAGGAGCGTTGACCCCCATTTAATTAGATGATATTCGAGTCTAGTGAATGTCGTACTATAATAC	ATAAGGGAAGGCATTGCCCATGGAGTCTTGATCATAAGTACCCCCAAGCGACGCTAGCAAGGTTGATACTAGTAAGCTTGATAGTCATTAAATGAGACATACATCTCACTCCATGTCGTCTGGTCTTTTCCTCTGTTCGGCGCGTAGGAGCGTTGACCCCCATTTAATTAGATGATATTCGAGTCTAGTGAATGTCGTACTATAATAC	ATAAGGGAAGGCATTGCCCATGGAGTCTTGATCATAAGTACCCCCAAGCGACGCTAGCAAGGTTGATACTAGTAAGCTTGATAGTCATTAAATGAGACATACATCTCACTCCATGTCGTCTGGTCTTTTCCTCTGTTCGGCGCGTAGGAGCGTTGACCCCCATTTAATTAGATGATATTCGAGTCTAGTGAATGTCGTACTATAATAC	ATAAGGGAAGGCATTGCCCATGGAGTCTTGATCATAAGTACCCCCAAGCGACGCTAGCAAGGTTGATACTAGTAAGCTTGATAGTCATTAAATGAGACATACATCTCACTCCATGTCGTCTGGTCTTTTCCTCTGTTCGGCGCGTAGGAGCGTTGACCCCCATTTAATTAGATGATATTCGAGTCTAGTGAATGTCGTACTATAATAC	ATAAGGGAAGGCATTGCCCATGGAGTCTTGATCATAAGTACCCCCAAGCGACGCTAGCAAGGTTGATACTAGTAAGCTTGATAGTCATTAAATGAGACATACATCTCACTCCATGTCGTCTGGTCTTTTCCTCTGTTCGGCGCGTAGGAGCGTTGACCCCCATTTAATTAGATGATATTCGAGTCTAGTGAATGTCGTACTATAATAC	ATAAGGGAAGGCATTGCCCATGGAGTCTTGATCATAAGTACCCCCAAGCGACGCTAGCAAGGTTGATACTAGTAAGCTTGATAGTCATTAAATGAGACATACATCTCACTCCATGTCGTCTGGTCTTTTCCTCTGTTCGGCGCGTAGGAGCGTTGACCCCCATTTAATTAGATGATATTCGAGTCTAGTGAATGTCGTACTATAATAC	ATAAGGGAAGGCATTGCCCATGGAGTCTTGATCATAAGTACCCCCAAGCGACGCTAGCAAGGTTGATACTAGTAAGCTTGATAGTCATTAAATGAGACATACATCTCACTCCATGTCGTCTGGTCTTTTCCTCTGTTCGGCGCGTAGGAGCGTTGACCCCCATTTAATTAGATGATATTCGAGTCTAGTGAATGTCGTACTATAATAC
D07	13378	35962381;35962395;35962430;35962653;35962860;35962895;35962924;35963004;35963209;35963280;35963298;35963310;35963348;35963378;35963407;35963489;35963547;35963588;35963672;35963690;35963740;35963772;35963788;35963911;35963926;35963935;35964025;35964075;35964084;35964269;35964276;35964381;35964434;35964471;35964581;35964648;35964762;35964833;35964839;35964933;35965124;35965171;35965401;35965424;359…	ATGAGTAGTGCTTCTATTGGCGCCCCACTCCTAAGCCGGCCCTTCATACATAAATGAAGGCTAGTGTCGCCCGTAGTTAAAAACTCGCTTCGGCTGTAACGGATCATGTACGTACGTCTAATGCCTACCAGTTAGTAAAATCTTTTCC	ATGAGTAGTGCTTCTATTGGCGCCCCACTCCTAAGCCGGCCCTTCATACATAAATGAAGGCTAGTGTCGCCCGTAGTTAAAAACTCGCTTCGGCTGTAACGGATCATGTACGTACGTCTAATGCCTACCAGTTAGTAAAATCTTTTCC	ATGAGTAGTGCTTCTATTGGCGCCCCACTCCTAAGCCGGCCCTTCATACATAAATGAAGGCTAGTGTCGCCCGTAGTTAAAAACTCGCTTCGGCTGTAACGGATCATGTACGTACGTCTAATGCCTACCAGTTAGTAAAATCTTTTCC	ATGAGTAGTGCTTCTATTGGCGCCCCACTCCTAAGCCGGCCCTTCATACATAAATGAAGGCTAGTGTCGCCCGTAGTTAAAAACTCGCTTCGGCTGTAACGGATCATGTACGTACGTCTAATGCCTACCAGTTAGTAAAATCTTTTCC	ATGAGTAGTGCTTCTATTGGCGCCCCACTCCTAAGCCGGCCCTTCATACATAAATGAAGGCTAGTGTCGCCCGTAGTTAAAAACTCGCTTCGGCTGTAACGGATCATGTACGTACGTCTAATGCCTACCAGTTAGTAAAATCTTTTCC	ATGAGTAGTGCTTCTATTGGCGCCCCACTCCTAAGCCGGCCCTTCATACATAAATGAAGGCTAGTGTCGCCCGTAGTTAAAAACTCGCTTCGGCTGTAACGGATCATGTACGTACGTCTAATGCCTACCAGTTAGTAAAATCTTTTCC	ATGAGTAGTGCTTCTATTGGCGCCCCACTCCTAAGCCGGCCCTTCATACATAAATGAAGGCTAGTGTCGCCCGTAGTTAAAAACTCGCTTCGGCTGTAACGGATCATGTACGTACGTCTAATGCCTACCAGTTAGTAAAATCTTTTCC
D07	12830	37082557;37083443;37083591;37083776;37083816;37083845;37083925;37084616;37084700;37084906;37085068;37085173;37085429;37085559;37085583;37085602;37085836;37085871;37086014;37086167;37086254;37086317;37086445;37086458;37086613;37086691;37086792;37086950;37086989;37087076;37087132;37087164;37087226;37087312;37087321;37087457;37087464;37087502;37087693;37087739;37087782;37087849;37087914;37087919;370…	CGCTGTTATTTCCTGTCTCTTGAGTCATCTCAGAGTCAAAGTAGCGATTCCCTATATGCAGATGTCGGGCGTCAATTGGCCCTCGAGAGGGCCGTCACTCGTAGAAACAGAGGGAGTAGACAACATCCT	CGCTGTTATTTCCTGTCTCTTGAGTCATCTCAGAGTCAAAGTAGCGATTCCCTATATGCAGATGTCGGGCGTCAATTGGCCCTCGAGAGGGCCGTCACTCGTAGAAACAGAGGGAGTAGACAACATCCT	CGCTGTTATTTCCTGTCTCTTGAGTCATCTCAGAGTCAAAGTAGCGATTCCCTATATGCAGATGTCGGGCGTCAATTGGCCCTCGAGAGGGCCGTCACTCGTAGAAACAGAGGGAGTAGACAACATCCT	CGCTGTTATTTCCTGTCTCTTGAGTCATCTCAGAGTCAAAGTAGCGATTCCCTATATGCAGATGTCGGGCGTCAATTGGCCCTCGAGAGGGCCGTCACTCGTAGAAACAGAGGGAGTAGACAACATCCT	CGCTGTTATTTCCTGTCTCTTGAGTCATCTCAGAGTCAAAGTAGCGATTCCCTATATGCAGATGTCGGGCGTCAATTGGCCCTCGAGAGGGCCGTCACTCGTAGAAACAGAGGGAGTAGACAACATCCT	CGCTGTTATTTCCTGTCTCTTGAGTCATCTCAGAGTCAAAGTAGCGATTCCCTATATGCAGATGTCGGGCGTCAATTGGCCCTCGAGAGGGCCGTCACTCGTAGAAACAGAGGGAGTAGACAACATCCT	CGCTGTTATTTCCTGTCTCTTGAGTCATCTCAGAGTCAAAGTAGCGATTCCCTATATGCAGATGTCGGGCGTCAATTGGCCCTCGAGAGGGCCGTCACTCGTAGAAACAGAGGGAGTAGACAACATCCT
D07	16760	38037826;38038006;38038153;38038299;38038327;38038586;38038587;38038653;38038686;38038803;38039021;38039999;38040025;38040063;38040077;38040163;38040173;38040216;38040339;38040340;38040395;38040430;38040521;38040532;38040583;38040609;38040673;38040724;38040742;38041029;38041032;38041084;38041110;38041188;38041409;38041416;38041491;38041536;38041593;38041648;38041735;38041981;38042027;38042178;380…	CTGCTACTTATGGATTCTTAGCGCGACATACAATGCCTCATATCTACAATTATACTCCCCGAAAATTAGTTGAGTAACGCAACAGGGTTTCCCGCGGTGTCTGGGTGATGTCCAAAATTGCGCCTCGTTGTGTATTATGTAGG	CTGCTACTTATGGATTCTTAGCGCGACATACAATGCCTCATATCTACAATTATACTCCCCGAAAATTAGTTGAGTAACGCAACAGGGTTTCCCGCGGTGTCTGGGTGATGTCCAAAATTGCGCCTCGTTGTGTATTATGTAGG	CTGCTACTTATGGATTCTTAGCGCGACATACAATGCCTCATATCTACAATTATACTCCCCGAAAATTAGTTGAGTAACGCAACAGGGTTTCCCGCGGTGTCTGGGTGATGTCCAAAATTGCGCCTCGTTGTGTATTATGTAGG	CTGCTACTTATGGATTCTTAGCGCGACATACAATGCCTCATATCTACAATTATACTCCCCGAAAATTAGTTGAGTAACGCAACAGGGTTTCCCGCGGTGTCTGGGTGATGTCCAAAATTGCGCCTCGTTGTGTATTATGTAGG	CTGCTACTTATGGATTCTTAGCGCGACATACAATGCCTCATATCTACAATTATACTCCCCGAAAATTAGTTGAGTAACGCAACAGGGTTTCCCGCGGTGTCTGGGTGATGTCCAAAATTGCGCCTCGTTGTGTATTATGTAGG	CTGCTACTTATGGATTCTTAGCGCGACATACAATGCCTCATATCTACAATTATACTCCCCGAAAATTAGTTGAGTAACGCAACAGGGTTTCCCGCGGTGTCTGGGTGATGTCCAAAATTGCGCCTCGTTGTGTATTATGTAGG	CTGCTACTTATGGATTCTTAGCGCGACATACAATGCCTCATATCTACAATTATACTCCCCGAAAATTAGTTGAGTAACGCAACAGGGTTTCCCGCGGTGTCTGGGTGATGTCCAAAATTGCGCCTCGTTGTGTATTATGTAGG
D07	7544	40995548;40995576;40995579;40995808;40995851;40995914;40995926;40996019;40996038;40996086;40996096;40996159;40996192;40996258;40996476;40996493;40996632;40996762;40996769;40996801;40996843;40996917;40996923;40997048;40997071;40997940;41000834;41000951;41000983;41001132;41001247;41001287;41001333;41001417;41001460;41001576;41001605;41001612;41001656;41001680;41001785;41001879;41002145;41002245;410…	TGAGTGTTTCTTAATCTCTAGAACCTTAATATATCTACAGCTCCAT	TGAGTGTTTCTTAATCTCTAGAACCTTAATATATCTACAGCTCCAT	TGAGTGTTTCTTAATCTCTAGAACCTTAATATATCTACAGCTCCAT	TGAGTGTTTCTTAATCTCTAGAACCTTAATATATCTACAGCTCCAT	TGAGTGTTTCTTAATCTCTAGAACCTTAATATATCTACAGCTCCAT	TGAGTGTTTCTTAATCTCTAGAACCTTAATATATCTACAGCTCCAT	TGAGTGTTTCTTAATCTCTAGAACCTTAATATATCTACAGCTCCAT
D07	5962	41275274;41275279;41275389;41275417;41275471;41275566;41275590;41275666;41275705;41275803;41275879;41275914;41276088;41276166;41276232;41276281;41276320;41276426;41276518;41276803;41276841;41276867;41276942;41276993;41277025;41277113;41277157;41277176;41277239;41277282;41277325;41277392;41277402;41277559;41277703;41277743;41277799;41277888;41277920;41278021;41278095;41278104;41278380;41278382;412…	TACTCTATTGCCCTCTAGATTCATATTAAACACTGGTATCTTTGAAGAAATTAACTGACCCATAG	TACTCTATTGCCCTCTAGATTCATATTAAACACTGGTATCTTTGAAGAAATTAACTGACCCATAG	TACTCTATTGCCCTCTAGATTCATATTAAACACTGGTATCTTTGAAGAAATTAACTGACCCATAG	TACTCTATTGCCCTCTAGATTCATATTAAACACTGGTATCTTTGAAGAAATTAACTGACCCATAG	TACTCTATTGCCCTCTAGATTCATATTAAACACTGGTATCTTTGAAGAAATTAACTGACCCATAG	TACTCTATTGCCCTCTAGATTCATATTAAACACTGGTATCTTTGAAGAAATTAACTGACCCATAG	TACTCTATTGCCCTCTAGATTCATATTAAACACTGGTATCTTTGAAGAAATTAACTGACCCATAG
D07	9900	1428346;1428532;1428561;1428581;1428710;1428773;1428844;1428875;1429569;1429614;1429639;1429912;1429920;1429927;1430123;1430136;1430201;1431251;1431668;1431781;1431809;1431919;1431957;1432008;1432077;1432107;1432151;1432306;1432367;1432370;1432376;1432493;1432544;1432546;1432642;1433024;1433049;1433074;1433090;1433241;1434150;1434202;1434362;1434438;1434457;1434584;1434885;1434952;1435094;1435180…	TGATGCTTCAAGAATAGACTTAGCGTATCAATGGACCTCCATCAACTGCTACTGACTTGTCAGCGCACC	TGATGCTTCAAGAATAGACTTAGCGTATCAATGGACCTCCATCAACTGCTACTGACTTGTCAGCGCACC	TGATGCTTCAAGAATAGACTTAGCGTATCAATGGACCTCCATCAACTGCTACTGACTTGTCAGCGCACC	TGATGCTTCAAGAATAGACTTAGCGTATCAATGGACCTCCATCAACTGCTACTGACTTGTCAGCGCACC	TGATGCTTCAAGAATAGACTTAGCGTATCAATGGACCTCCATCAACTGCTACTGACTTGTCAGCGCACC	TGATGCTTCAAGAATAGACTTAGCGTATCAATGGACCTCCATCAACTGCTACTGACTTGTCAGCGCACC	TGATGCTTCAAGAATAGACTTAGCGTATCAATGGACCTCCATCAACTGCTACTGACTTGTCAGCGCACC
D07	3920	44161899;44162753;44162922;44163093;44163288;44163425;44164296;44164426;44164662;44165061;44165771;44165819	AGCCCGTCAAGC	AGCCCGTCAAGC	AGCCCGTCAAGC	AGCCCGTCAAGC	AGCCCGTCAAGC	AGCCCGTCAAGC	AGCCCGTCAAGC
D07	11275	44309893;44310078;44310140;44310236;44310595;44310745;44310763;44310883;44311044;44311151;44311232;44311545;44311866;44311877;44311928;44312084;44312163;44312468;44312518;44312533;44312549;44312863;44313581;44313622;44314215;44314497;44314504;44314621;44314743;44314754;44315115;44315167;44315252;44315312;44315437;44315470;44315557;44316740;44316771;44316815;44316839;44316920;44316958;44317064;443…	AGTGGCGGACTAATCTCCCCTAAGTAAGAGGGTACCATGGACCGAATCTGTTTGCCCAGTTATTGTAT	AGTGGCGGACTAATCTCCCCTAAGTAAGAGGGTACCATGGACCGAATCTGTTTGCCCAGTTATTGTAT	AGTGGCGGACTAATCTCCCCTAAGTAAGAGGGTACCATGGACCGAATCTGTTTGCCCAGTTATTGTAT	AGTGGCGGACTAATCTCCCCTAAGTAAGAGGGTACCATGGACCGAATCTGTTTGCCCAGTTATTGTAT	AGTGGCGGACTAATCTCCCCTAAGTAAGAGGGTACCATGGACCGAATCTGTTTGCCCAGTTATTGTAT	AGTGGCGGACTAATCTCCCCTAAGTAAGAGGGTACCATGGACCGAATCTGTTTGCCCAGTTATTGTAT	AGTGGCGGACTAATCTCCCCTAAGTAAGAGGGTACCATGGACCGAATCTGTTTGCCCAGTTATTGTAT
D07	3221	44663641;44664026;44664573;44664679;44664701;44664720;44664750;44664922;44665198;44665558;44665700;44665927;44666482;44666688;44666862	AACTTTAATTCCGTC	AACTTTAATTCCGTC	AACTTTAATTCCGTC	AACTTTAATTCCGTC	AACTTTAATTCCGTC	AACTTTAATTCCGTC	AACTTTAATTCCGTC
D07	17487	45110259;45110306;45110356;45110368;45110432;45110454;45110493;45110578;45110700;45110823;45110862;45111040;45111047;45111145;45111212;45111327;45111369;45111433;45111486;45111533;45111582;45111651;45111734;45111836;45112055;45112103;45112124;45112335;45112754;45112860;45113061;45113312;45113372;45113428;45113434;45113572;45113579;45113900;45113902;45113987;45114041;45114054;45114332;45114389;451…	CAGGCATACAGATTTGTTCTCGGTTAATGACGGAGAGTAAACAGTATTTTGATTGGCTTGATCCTTTCCTATCATAGGCTGAGCTATACTAGTTGCAGTTATTAAAAACGTAC	CAGGCATACAGATTTGTTCTCGGTTAATGACGGAGAGTAAACAGTATTTTGATTGGCTTGATCCTTTCCTATCATAGGCTGAGCTATACTAGTTGCAGTTATTAAAAACGTAC	CAGGCATACAGATTTGTTCTCGGTTAATGACGGAGAGTAAACAGTATTTTGATTGGCTTGATCCTTTCCTATCATAGGCTGAGCTATACTAGTTGCAGTTATTAAAAACGTAC	CAGGCATACAGATTTGTTCTCGGTTAATGACGGAGAGTAAACAGTATTTTGATTGGCTTGATCCTTTCCTATCATAGGCTGAGCTATACTAGTTGCAGTTATTAAAAACGTAC	CAGGCATACAGATTTGTTCTCGGTTAATGACGGAGAGTAAACAGTATTTTGATTGGCTTGATCCTTTCCTATCATAGGCTGAGCTATACTAGTTGCAGTTATTAAAAACGTAC	CAGGCATACAGATTTGTTCTCGGTTAATGACGGAGAGTAAACAGTATTTTGATTGGCTTGATCCTTTCCTATCATAGGCTGAGCTATACTAGTTGCAGTTATTAAAAACGTAC	CAGGCATACAGATTTGTTCTCGGTTAATGACGGAGAGTAAACAGTATTTTGATTGGCTTGATCCTTTCCTATCATAGGCTGAGCTATACTAGTTGCAGTTATTAAAAACGTAC
D07	431	45211143;45211201;45211574	RYW	RYW	RYW	RYW	RYW	RYW	RYW
D07	59586	45453626;45453657;45453964;45454016;45454646;45454707;45454972;45454995;45455085;45455116;45455338;45455393;45455402;45455427;45455501;45455518;45455578;45455606;45455817;45455899;45456578;45456889;45457014;45457020;45457110;45460319;45460345;45460351;45460683;45460711;45460777;45460947;45461286;45462749;45462810;45462916;45462975;45463013;45463055;45463072;45463326;45463391;45463430;45464473;454…	ATAGTTTTTCGCATTTATGTTTGTCTGTCACATCGAAGTAGGTCTGGGCTTCTGTACCCCTCTTGGGACCTTACCCGCGAGCGTCTTCCGGCGGCGAGTTCATAAAATAAGGGGGGCTAAACGCGGAGGTCCATTCTCGAAGCCTGGGGTGATCTCCTGGTACTTCC	ATAGTTTTTCGCATTTATGTTTGTCTGTCACATCGAAGTAGGTCTGGGCTTCTGTACCCCTCTTGGGACCTTACCCGCGAGCGTCTTCCGGCGGCGAGTTCATAAAATAAGGGGGGCTAAACGCGGAGGTCCATTCTCGAAGCCTGGGGTGATCTCCTGGTACTTCC	ATAGTTTTTCGCATTTATGTTTGTCTGTCACATCGAAGTAGGTCTGGGCTTCTGTACCCCTCTTGGGACCTTACCCGCGAGCGTCTTCCGGCGGCGAGTTCATAAAATAAGGGGGGCTAAACGCGGAGGTCCATTCTCGAAGCCTGGGGTGATCTCCTGGTACTTCC	ATAGTTTTTCGCATTTATGTTTGTCTGTCACATCGAAGTAGGTCTGGGCTTCTGTACCCCTCTTGGGACCTTACCCGCGAGCGTCTTCCGGCGGCGAGTTCATAAAATAAGGGGGGCTAAACGCGGAGGTCCATTCTCGAAGCCTGGGGTGATCTCCTGGTACTTCC	ATAGTTTTTCGCATTTATGTTTGTCTGTCACATCGAAGTAGGTCTGGGCTTCTGTACCCCTCTTGGGACCTTACCCGCGAGCGTCTTCCGGCGGCGAGTTCATAAAATAAGGGGGGCTAAACGCGGAGGTCCATTCTCGAAGCCTGGGGTGATCTCCTGGTACTTCC	ATAGTTTTTCGCATTTATGTTTGTCTGTCACATCGAAGTAGGTCTGGGCTTCTGTACCCCTCTTGGGACCTTACCCGCGAGCGTCTTCCGGCGGCGAGTTCATAAAATAAGGGGGGCTAAACGCGGAGGTCCATTCTCGAAGCCTGGGGTGATCTCCTGGTACTTCC	ATAGTTTTTCGCATTTATGTTTGTCTGTCACATCGAAGTAGGTCTGGGCTTCTGTACCCCTCTTGGGACCTTACCCGCGAGCGTCTTCCGGCGGCGAGTTCATAAAATAAGGGGGGCTAAACGCGGAGGTCCATTCTCGAAGCCTGGGGTGATCTCCTGGTACTTCC
D07	4730	46321736;46323118;46323165;46323235;46323765;46324212;46324384;46324749;46325122;46325263;46325390;46325450;46325498;46325536;46325547;46325587;46325644;46325675;46325844;46325965;46326063;46326466	CTCAACGCGCATGTGTTTGGTG	CTCAACGCGCATGTGTTTGGTG	CTCAACGCGCATGTGTTTGGTG	CTCAACGCGCATGTGTTTGGTG	CTCAACGCGCATGTGTTTGGTG	CTCAACGCGCATGTGTTTGGTG	CTCAACGCGCATGTGTTTGGTG
D07	6208	46966366;46966477;46966753;46966851;46967174;46967258;46967799;46967974;46968087;46968364;46968520;46968545;46968607;46968683;46969046;46969108;46969143;46969238;46969239;46969276;46969294;46969687;46969761;46970817;46970965;46971049;46971051;46971058;46971204;46971299;46971342;46971413;46971429;46971545;46971650;46972011;46972117;46972209;46972229;46972372;46972399;46972574	GACACTCAAAAGTCGCCTGGGAGCTGCGTCTCCACGCATCAT	GACACTCAAAAGTCGCCTGGGAGCTGCGTCTCCACGCATCAT	GACACTCAAAAGTCGCCTGGGAGCTGCGTCTCCACGCATCAT	GACACTCAAAAGTCGCCTGGGAGCTGCGTCTCCACGCATCAT	GACACTCAAAAGTCGCCTGGGAGCTGCGTCTCCACGCATCAT	GACACTCAAAAGTCGCCTGGGAGCTGCGTCTCCACGCATCAT	GACACTCAAAAGTCGCCTGGGAGCTGCGTCTCCACGCATCAT
D07	123	50286156;50286169;50286274;50286279	RRKY	RRKY	RRKY	RRKY	RRKY	RRKY	RRKY
D07	18154	3718832;3718870;3719035;3719604;3719636;3720687;3721044;3721049;3721276;3721605;3721607;3721675;3722121;3722542;3723502;3723598;3723787;3723834;3724041;3724118;3724151;3724399;3724669;3724965;3724983;3725427;3725488;3725542;3725555;3725573;3725710;3725711;3726312;3726518;3726591;3726670;3726738;3726749;3727060;3727076;3727135;3727150;3727172;3727216;3727265;3727460;3727519;3727531;3727777;3727786…	GTAACGTGCTGGTTGATGCAAGCCTTCCGCCTTAATTATAGAGGAACTGATAAAAAACCACTAGGGACTACGTGCTAAACGTTGACACA	GTAACGTGCTGGTTGATGCAAGCCTTCCGCCTTAATTATAGAGGAACTGATAAAAAACCACTAGGGACTACGTGCTAAACGTTGACACA	GTAACGTGCTGGTTGATGCAAGCCTTCCGCCTTAATTATAGAGGAACTGATAAAAAACCACTAGGGACTACGTGCTAAACGTTGACACA	GTAACGTGCTGGTTGATGCAAGCCTTCCGCCTTAATTATAGAGGAACTGATAAAAAACCACTAGGGACTACGTGCTAAACGTTGACACA	GTAACGTGCTGGTTGATGCAAGCCTTCCGCCTTAATTATAGAGGAACTGATAAAAAACCACTAGGGACTACGTGCTAAACGTTGACACA	GTAACGTGCTGGTTGATGCAAGCCTTCCGCCTTAATTATAGAGGAACTGATAAAAAACCACTAGGGACTACGTGCTAAACGTTGACACA	GTAACGTGCTGGTTGATGCAAGCCTTCCGCCTTAATTATAGAGGAACTGATAAAAAACCACTAGGGACTACGTGCTAAACGTTGACACA
D07	294	6912053;6912063;6912216;6912222;6912232;6912347	RKCYKR	RKCYKR	RKCYKR	RKCYKR	RKCYKR	RKCYKR	RKCYKR
D07	109087	10805719;10805756;10806074;10806129;10806247;10806380;10806755;10907436;10909110;10909406;10909623;10909713;10909818;10909867;10909906;10909934;10909989;10910033;10910235;10910481;10910625;10911073;10911205;10911303;10911580;10912108;10912147;10912170;10912659;10913006;10913192;10913223;10913243;10913280;10913727;10913813;10914188;10914306;10914407;10914591;10914629;10914664;10914673;10914714;109…	AACATAAATCACCACAAAGAGCAGCCTCATAGCTAGCACCGTGAAGG	AACATAAATCACCACAAAGAGCAGCCTCATAGCTAGCACCGTGAAGG	AACATAAATCACCACAAAGAGCAGCCTCATAGCTAGCACCGTGAAGG	AACATAAATCACCACAAAGAGCAGCCTCATAGCTAGCACCGTGAAGG	AACATAAATCACCACAAAGAGCAGCCTCATAGCTAGCACCGTGAAGG	AACATAAATCACCACAAAGAGCAGCCTCATAGCTAGCACCGTGAAGG	AACATAAATCACCACAAAGAGCAGCCTCATAGCTAGCACCGTGAAGG
D07	118	14126774;14126890;14126892	WYR	WYR	WYR	WYR	WYR	WYR	WYR
D07	71545	19345473;19346008;19346062;19346183;19346187;19346230;19346377;19346383;19346450;19415495;19415824;19415962;19416486;19416610;19416731;19417018	CCTACCAGTGGAAGTA	CCTACCAGTGGAAGTA	CCTACCAGTGGAAGTA	CCTACCAGTGGAAGTA	CCTACCAGTGGAAGTA	CCTACCAGTGGAAGTA	CCTACCAGTGGAAGTA
D09	77	5405334;5405401;5405411	YMY	YMY	YMY	YMY	YMY	YMY	YMY
D09	91	5992705;5992796	YR	YR	YR	YR	YR	YR	YR
D09	604	6007797;6007856;6007908;6008010;6008015;6008104;6008173;6008220;6008239;6008330;6008369;6008379;6008401	MSRKKYCRRMRRM	MSRKKYCRRMRRM	MSRKKYCRRMRRM	MSRKKYCRRMRRM	MSRKKYCRRMRRM	MSRKKYCRRMRRM	MSRKKYCRRMRRM
D09	268	6015707;6015900;6015919;6015969;6015974;6015975	YKWSYS	YKWSYS	YKWSYS	YKWSYS	YKWSYS	YKWSYS	YKWSYS
D09	18232	6290185;6290501;6290625;6290683;6290722;6290726;6291067;6291068;6291298;6291525;6301876;6301959;6302526;6302565;6302663;6302664;6302732;6302796;6302997;6303037;6303038;6303114;6303480;6303614;6303629;6303901;6304000;6304149;6304223;6304857;6305074;6305100;6305298;6305540;6305589;6305620;6305803;6305860;6305941;6305944;6306046;6306102;6306122;6306347;6306388;6306500;6306573;6306625;6306704;6306726…	CTGCTCAGAAACGTCGTCCTAGTCTGCGTACGGGCAAATTTCGGACCGAAGATTAACCT	CTGCTCAGAAACGTCGTCCTAGTCTGCGTACGGGCAAATTTCGGACCGAAGATTAACCT	CTGCTCAGAAACGTCGTCCTAGTCTGCGTACGGGCAAATTTCGGACCGAAGATTAACCT	CTGCTCAGAAACGTCGTCCTAGTCTGCGTACGGGCAAATTTCGGACCGAAGATTAACCT	CTGCTCAGAAACGTCGTCCTAGTCTGCGTACGGGCAAATTTCGGACCGAAGATTAACCT	CTGCTCAGAAACGTCGTCCTAGTCTGCGTACGGGCAAATTTCGGACCGAAGATTAACCT	CTGCTCAGAAACGTCGTCCTAGTCTGCGTACGGGCAAATTTCGGACCGAAGATTAACCT
D09	15510	6317248;6317266;6317505;6317570;6317668;6317894;6317901;6318014;6318041;6318144;6318244;6318377;6318416;6318936;6319120;6319268;6319375;6319617;6320415;6320518;6320826;6320907;6320941;6321016;6321219;6321220;6321350;6321402;6321544;6321600;6321651;6321655;6321738;6321832;6321982;6322021;6322077;6322086;6322346;6322377;6322458;6322546;6322563;6322651;6322801;6322987;6323003;6323055;6323287;6323350…	GTGCCGTTCCTGAGGGTAACGTCCATTTAATGAAGATTGCAAAATAAGCAGGACACAACTTAAACGCCGATGCAAGTGCTAATGTTAGCCGAGATGTAACATCACCTACGAAATGACCTGCAGTGACATAACTTCGTTTTGGTACTCAGCCTCAAT	GTGCCGTTCCTGAGGGTAACGTCCATTTAATGAAGATTGCAAAATAAGCAGGACACAACTTAAACGCCGATGCAAGTGCTAATGTTAGCCGAGATGTAACATCACCTACGAAATGACCTGCAGTGACATAACTTCGTTTTGGTACTCAGCCTCAAT	GTGCCGTTCCTGAGGGTAACGTCCATTTAATGAAGATTGCAAAATAAGCAGGACACAACTTAAACGCCGATGCAAGTGCTAATGTTAGCCGAGATGTAACATCACCTACGAAATGACCTGCAGTGACATAACTTCGTTTTGGTACTCAGCCTCAAT	GTGCCGTTCCTGAGGGTAACGTCCATTTAATGAAGATTGCAAAATAAGCAGGACACAACTTAAACGCCGATGCAAGTGCTAATGTTAGCCGAGATGTAACATCACCTACGAAATGACCTGCAGTGACATAACTTCGTTTTGGTACTCAGCCTCAAT	GTGCCGTTCCTGAGGGTAACGTCCATTTAATGAAGATTGCAAAATAAGCAGGACACAACTTAAACGCCGATGCAAGTGCTAATGTTAGCCGAGATGTAACATCACCTACGAAATGACCTGCAGTGACATAACTTCGTTTTGGTACTCAGCCTCAAT	GTGCCGTTCCTGAGGGTAACGTCCATTTAATGAAGATTGCAAAATAAGCAGGACACAACTTAAACGCCGATGCAAGTGCTAATGTTAGCCGAGATGTAACATCACCTACGAAATGACCTGCAGTGACATAACTTCGTTTTGGTACTCAGCCTCAAT	GTGCCGTTCCTGAGGGTAACGTCCATTTAATGAAGATTGCAAAATAAGCAGGACACAACTTAAACGCCGATGCAAGTGCTAATGTTAGCCGAGATGTAACATCACCTACGAAATGACCTGCAGTGACATAACTTCGTTTTGGTACTCAGCCTCAAT
D09	1165	6339958;6340053;6341110;6341123	GCAA	GCAA	GCAA	GCAA	GCAA	GCAA	GCAA
D09	61714	6341281;6341486;6341632;6342076;6342167;6342205;6349424;6387888;6387893;6388588;6388823;6389011;6389289;6389436;6389488;6389575;6389600;6390053;6390120;6390306;6390417;6390531;6390817;6390989;6391054;6391206;6391392;6391458;6392042;6392160;6393129;6393365;6393881;6394216;6394403;6395591;6395792;6395865;6395874;6395888;6396095;6396245;6396299;6396314;6396416;6396667;6396670;6396772;6396783;6396867…	TTTCCGRAGCATGACGAGGATGGAGTTGCGAGAATTATTAGACCGATAAATATCCACTTCGTTTCATCTCACATTTTGATATGTCTAGA	TTTCCGRAGCATGACGAGGATGGAGTTGCGAGAATTATTAGACCGATAAATATCCACTTCGTTTCATCTCACATTTTGATATGTCTAGA	TTTCCGRAGCATGACGAGGATGGAGTTGCGAGAATTATTAGACCGATAAATATCCACTTCGTTTCATCTCACATTTTGATATGTCTAGA	TTTCCGRAGCATGACGAGGATGGAGTTGCGAGAATTATTAGACCGATAAATATCCACTTCGTTTCATCTCACATTTTGATATGTCTAGA	TTTCCGRAGCATGACGAGGATGGAGTTGCGAGAATTATTAGACCGATAAATATCCACTTCGTTTCATCTCACATTTTGATATGTCTAGA	TTTCCGRAGCATGACGAGGATGGAGTTGCGAGAATTATTAGACCGATAAATATCCACTTCGTTTCATCTCACATTTTGATATGTCTAGA	TTTCCGRAGCATGACGAGGATGGAGTTGCGAGAATTATTAGACCGATAAATATCCACTTCGTTTCATCTCACATTTTGATATGTCTAGA
D09	940	6484800;6484907;6484996;6485030;6485171;6485528;6485740	AAAAAAT	AAAAAAT	AAAAAAT	AAAAAAT	AAAAAAT	AAAAAAT	AAAAAAT
D09	436	6536773;6536808;6537209	ATA	ATA	ATA	ATA	ATA	ATA	ATA
D09	1968	6547024;6547033;6547065;6547202;6547269;6548014;6548128;6548194;6548224;6548314;6548410;6548450;6548512;6548539;6548752;6548875;6548920;6548992	TGGACCCTAGGACAAAGT	TGGACCCTAGGACAAAGT	TGGACCCTAGGACAAAGT	TGGACCCTAGGACAAAGT	TGGACCCTAGGACAAAGT	TGGACCCTAGGACAAAGT	TGGACCCTAGGACAAAGT
D09	3100	7545198;7545244;7545288;7545307;7545343;7545360;7545573;7545603;7545618;7545677;7545741;7545828;7545853;7545944;7545967;7546001;7546116;7546257;7546313;7546464;7546571;7546720;7546721;7546746;7546797;7546817;7546857;7546897;7547096;7547150;7547166;7547349;7547400;7547434;7547474;7547511;7547533;7547610;7547642;7547706;7547806;7547989;7548071;7548160;7548298	AGTATGGGTTATTTCCGGCCACTGTTTTACACAAGTGAGCGATAC	AGTATGGGTTATTTCCGGCCACTGTTTTACACAAGTGAGCGATAC	AGTATGGGTTATTTCCGGCCACTGTTTTACACAAGTGAGCGATAC	AGTATGGGTTATTTCCGGCCACTGTTTTACACAAGTGAGCGATAC	AGTATGGGTTATTTCCGGCCACTGTTTTACACAAGTGAGCGATAC	AGTATGGGTTATTTCCGGCCACTGTTTTACACAAGTGAGCGATAC	AGTATGGGTTATTTCCGGCCACTGTTTTACACAAGTGAGCGATAC
D09	30894	7585506;7585512;7585575;7585604;7585770;7586129;7586229;7586311;7586371;7586392;7587805;7588036;7588198;7588475;7588729;7588736;7588809;7588843;7589071;7589128;7589190;7589214;7589287;7589304;7589366;7589654;7589705;7589729;7589823;7589834;7589870;7590134;7590509;7590512;7590523;7590873;7590893;7591201;7591392;7591421;7591502;7591641;7591726;7591734;7591748;7591846;7591925;7592027;7592130;7592282…	TGCTTACACCTGCAAGCACTCTTTTGAGTGCGTGGAGTCGGAGCAGAGATAGATCACCATAGCGGCACATGATAAACTTTCATATCAACATGCCGTGGCCCTCATAGCATTCCCCACACTCTTTATGGTACACCCGTAAAAGACTTAGTGTATATCTGACCATCGGGTGCAATGCATCAGGCAAGGGGCTTGGAGTGTCTGCTCAGACGGTAGCCTCCATCCTAGCAAGCAACTGCATATCCCACTTTATGACGCGATTATTC	TGCTTACACCTGCAAGCACTCTTTTGAGTGCGTGGAGTCGGAGCAGAGATAGATCACCATAGCGGCACATGATAAACTTTCATATCAACATGCCGTGGCCCTCATAGCATTCCCCACACTCTTTATGGTACACCCGTAAAAGACTTAGTGTATATCTGACCATCGGGTGCAATGCATCAGGCAAGGGGCTTGGAGTGTCTGCTCAGACGGTAGCCTCCATCCTAGCAAGCAACTGCATATCCCACTTTATGACGCGATTATTC	TGCTTACACCTGCAAGCACTCTTTTGAGTGCGTGGAGTCGGAGCAGAGATAGATCACCATAGCGGCACATGATAAACTTTCATATCAACATGCCGTGGCCCTCATAGCATTCCCCACACTCTTTATGGTACACCCGTAAAAGACTTAGTGTATATCTGACCATCGGGTGCAATGCATCAGGCAAGGGGCTTGGAGTGTCTGCTCAGACGGTAGCCTCCATCCTAGCAAGCAACTGCATATCCCACTTTATGACGCGATTATTC	TGCTTACACCTGCAAGCACTCTTTTGAGTGCGTGGAGTCGGAGCAGAGATAGATCACCATAGCGGCACATGATAAACTTTCATATCAACATGCCGTGGCCCTCATAGCATTCCCCACACTCTTTATGGTACACCCGTAAAAGACTTAGTGTATATCTGACCATCGGGTGCAATGCATCAGGCAAGGGGCTTGGAGTGTCTGCTCAGACGGTAGCCTCCATCCTAGCAAGCAACTGCATATCCCACTTTATGACGCGATTATTC	TGCTTACACCTGCAAGCACTCTTTTGAGTGCGTGGAGTCGGAGCAGAGATAGATCACCATAGCGGCACATGATAAACTTTCATATCAACATGCCGTGGCCCTCATAGCATTCCCCACACTCTTTATGGTACACCCGTAAAAGACTTAGTGTATATCTGACCATCGGGTGCAATGCATCAGGCAAGGGGCTTGGAGTGTCTGCTCAGACGGTAGCCTCCATCCTAGCAAGCAACTGCATATCCCACTTTATGACGCGATTATTC	TGCTTACACCTGCAAGCACTCTTTTGAGTGCGTGGAGTCGGAGCAGAGATAGATCACCATAGCGGCACATGATAAACTTTCATATCAACATGCCGTGGCCCTCATAGCATTCCCCACACTCTTTATGGTACACCCGTAAAAGACTTAGTGTATATCTGACCATCGGGTGCAATGCATCAGGCAAGGGGCTTGGAGTGTCTGCTCAGACGGTAGCCTCCATCCTAGCAAGCAACTGCATATCCCACTTTATGACGCGATTATTC	TGCTTACACCTGCAAGCACTCTTTTGAGTGCGTGGAGTCGGAGCAGAGATAGATCACCATAGCGGCACATGATAAACTTTCATATCAACATGCCGTGGCCCTCATAGCATTCCCCACACTCTTTATGGTACACCCGTAAAAGACTTAGTGTATATCTGACCATCGGGTGCAATGCATCAGGCAAGGGGCTTGGAGTGTCTGCTCAGACGGTAGCCTCCATCCTAGCAAGCAACTGCATATCCCACTTTATGACGCGATTATTC
D09	30467	7894382;7894588;7894642;7894655;7894903;7894975;7895014;7895049;7895104;7896016;7896250;7896298;7896796;7896845;7896885;7897013;7897072;7897144;7897201;7897352;7897506;7897527;7897678;7897817;7898255;7898460;7898511;7898598;7898814;7898952;7899076;7899270;7899374;7899441;7899553;7899613;7899638;7899659;7899817;7899885;7900479;7900799;7900825;7900853;7900960;7901061;7901095;7901363;7902210;7902397…	ATAAATTATAATTTTACGCACGCATAGTGATATATAAGGACCTTGTACAGAGTACGAGAGTTCAATATTTGAGAATTAGAATTTGAATGATGCTGCTCTCGTGCAATACAAAGACGTGAAAAGCTGTGTGTCACCTACCCTCGACGTATATTTTTGCAAAGTAG	ATAAATTATAATTTTACGCACGCATAGTGATATATAAGGACCTTGTACAGAGTACGAGAGTTCAATATTTGAGAATTAGAATTTGAATGATGCTGCTCTCGTGCAATACAAAGACGTGAAAAGCTGTGTGTCACCTACCCTCGACGTATATTTTTGCAAAGTAG	ATAAATTATAATTTTACGCACGCATAGTGATATATAAGGACCTTGTACAGAGTACGAGAGTTCAATATTTGAGAATTAGAATTTGAATGATGCTGCTCTCGTGCAATACAAAGACGTGAAAAGCTGTGTGTCACCTACCCTCGACGTATATTTTTGCAAAGTAG	ATAAATTATAATTTTACGCACGCATAGTGATATATAAGGACCTTGTACAGAGTACGAGAGTTCAATATTTGAGAATTAGAATTTGAATGATGCTGCTCTCGTGCAATACAAAGACGTGAAAAGCTGTGTGTCACCTACCCTCGACGTATATTTTTGCAAAGTAG	ATAAATTATAATTTTACGCACGCATAGTGATATATAAGGACCTTGTACAGAGTACGAGAGTTCAATATTTGAGAATTAGAATTTGAATGATGCTGCTCTCGTGCAATACAAAGACGTGAAAAGCTGTGTGTCACCTACCCTCGACGTATATTTTTGCAAAGTAG	ATAAATTATAATTTTACGCACGCATAGTGATATATAAGGACCTTGTACAGAGTACGAGAGTTCAATATTTGAGAATTAGAATTTGAATGATGCTGCTCTCGTGCAATACAAAGACGTGAAAAGCTGTGTGTCACCTACCCTCGACGTATATTTTTGCAAAGTAG	ATAAATTATAATTTTACGCACGCATAGTGATATATAAGGACCTTGTACAGAGTACGAGAGTTCAATATTTGAGAATTAGAATTTGAATGATGCTGCTCTCGTGCAATACAAAGACGTGAAAAGCTGTGTGTCACCTACCCTCGACGTATATTTTTGCAAAGTAG
D09	28915	8764224;8764349;8764571;8764845;8764865;8765051;8765113;8765144;8765165;8765375;8765378;8765476;8765477;8765506;8765557;8765578;8765911;8765970;8765995;8766080;8766150;8766219;8766284;8766432;8766478;8766561;8766640;8766916;8766922;8767010;8767032;8767085;8767142;8767166;8767258;8767261;8767266;8767336;8767508;8767653;8767677;8767850;8768100;8768169;8768182;8768207;8768255;8768264;8768342;8768428…	CCCTTACACAACCTCACTAAAGTTTTCCCTATTCCGGCCAAGTATTTTAACGTCTGATTCGATTGATGTTGAGTCAGTATCCTGCCGACTCAGTGAGCGAAGACTAGTGAAGATTATGTGTTATAACATATCAAGAGCTAAATTCTCATTCCTAACCTCGCA	CCCTTACACAACCTCACTAAAGTTTTCCCTATTCCGGCCAAGTATTTTAACGTCTGATTCGATTGATGTTGAGTCAGTATCCTGCCGACTCAGTGAGCGAAGACTAGTGAAGATTATGTGTTATAACATATCAAGAGCTAAATTCTCATTCCTAACCTCGCA	CCCTTACACAACCTCACTAAAGTTTTCCCTATTCCGGCCAAGTATTTTAACGTCTGATTCGATTGATGTTGAGTCAGTATCCTGCCGACTCAGTGAGCGAAGACTAGTGAAGATTATGTGTTATAACATATCAAGAGCTAAATTCTCATTCCTAACCTCGCA	CCCTTACACAACCTCACTAAAGTTTTCCCTATTCCGGCCAAGTATTTTAACGTCTGATTCGATTGATGTTGAGTCAGTATCCTGCCGACTCAGTGAGCGAAGACTAGTGAAGATTATGTGTTATAACATATCAAGAGCTAAATTCTCATTCCTAACCTCGCA	CCCTTACACAACCTCACTAAAGTTTTCCCTATTCCGGCCAAGTATTTTAACGTCTGATTCGATTGATGTTGAGTCAGTATCCTGCCGACTCAGTGAGCGAAGACTAGTGAAGATTATGTGTTATAACATATCAAGAGCTAAATTCTCATTCCTAACCTCGCA	CCCTTACACAACCTCACTAAAGTTTTCCCTATTCCGGCCAAGTATTTTAACGTCTGATTCGATTGATGTTGAGTCAGTATCCTGCCGACTCAGTGAGCGAAGACTAGTGAAGATTATGTGTTATAACATATCAAGAGCTAAATTCTCATTCCTAACCTCGCA	CCCTTACACAACCTCACTAAAGTTTTCCCTATTCCGGCCAAGTATTTTAACGTCTGATTCGATTGATGTTGAGTCAGTATCCTGCCGACTCAGTGAGCGAAGACTAGTGAAGATTATGTGTTATAACATATCAAGAGCTAAATTCTCATTCCTAACCTCGCA
D09	29566	10792138;10793125;10793159;10793478;10793510;10793524;10793695;10793937;10794028;10794097;10794316;10794338;10794741;10794756;10795435;10795498;10795499;10795723;10795808;10795832;10795859;10795905;10796375;10796650;10796733;10796766;10796916;10796977;10797146;10797448;10797567;10798903;10798916;10799036;10799229;10799243;10799293;10799307;10799315;10799493;10799574;10799596;10799613;10799695;107…	ACTCCACAGTCTCTATGAACAAATACATACAACTCTGTAGAAAACTCGAGCTACTGGGAGTAAAAGCTGCGGGCCTATCTGAGGTGAGTTCAATACGGTAAGTCCACTCAGTAAAAGGTGAGATTTCTAAGCATCCTTTCATGACATTTAGAGGGGGTTTACCAGTCATAATTATTTTACTGTCAGTCTACCGCGTGGCCGACGTGGGATCCATCAAACACAGACTAAAAATGCACAGCTTGCTTGGCGCCGCCGTCACGCACGTTGTG	ACTCCACAGTCTCTATGAACAAATACATACAACTCTGTAGAAAACTCGAGCTACTGGGAGTAAAAGCTGCGGGCCTATCTGAGGTGAGTTCAATACGGTAAGTCCACTCAGTAAAAGGTGAGATTTCTAAGCATCCTTTCATGACATTTAGAGGGGGTTTACCAGTCATAATTATTTTACTGTCAGTCTACCGCGTGGCCGACGTGGGATCCATCAAACACAGACTAAAAATGCACAGCTTGCTTGGCGCCGCCGTCACGCACGTTGTG	ACTCCACAGTCTCTATGAACAAATACATACAACTCTGTAGAAAACTCGAGCTACTGGGAGTAAAAGCTGCGGGCCTATCTGAGGTGAGTTCAATACGGTAAGTCCACTCAGTAAAAGGTGAGATTTCTAAGCATCCTTTCATGACATTTAGAGGGGGTTTACCAGTCATAATTATTTTACTGTCAGTCTACCGCGTGGCCGACGTGGGATCCATCAAACACAGACTAAAAATGCACAGCTTGCTTGGCGCCGCCGTCACGCACGTTGTG	ACTCCACAGTCTCTATGAACAAATACATACAACTCTGTAGAAAACTCGAGCTACTGGGAGTAAAAGCTGCGGGCCTATCTGAGGTGAGTTCAATACGGTAAGTCCACTCAGTAAAAGGTGAGATTTCTAAGCATCCTTTCATGACATTTAGAGGGGGTTTACCAGTCATAATTATTTTACTGTCAGTCTACCGCGTGGCCGACGTGGGATCCATCAAACACAGACTAAAAATGCACAGCTTGCTTGGCGCCGCCGTCACGCACGTTGTG	ACTCCACAGTCTCTATGAACAAATACATACAACTCTGTAGAAAACTCGAGCTACTGGGAGTAAAAGCTGCGGGCCTATCTGAGGTGAGTTCAATACGGTAAGTCCACTCAGTAAAAGGTGAGATTTCTAAGCATCCTTTCATGACATTTAGAGGGGGTTTACCAGTCATAATTATTTTACTGTCAGTCTACCGCGTGGCCGACGTGGGATCCATCAAACACAGACTAAAAATGCACAGCTTGCTTGGCGCCGCCGTCACGCACGTTGTG	ACTCCACAGTCTCTATGAACAAATACATACAACTCTGTAGAAAACTCGAGCTACTGGGAGTAAAAGCTGCGGGCCTATCTGAGGTGAGTTCAATACGGTAAGTCCACTCAGTAAAAGGTGAGATTTCTAAGCATCCTTTCATGACATTTAGAGGGGGTTTACCAGTCATAATTATTTTACTGTCAGTCTACCGCGTGGCCGACGTGGGATCCATCAAACACAGACTAAAAATGCACAGCTTGCTTGGCGCCGCCGTCACGCACGTTGTG	ACTCCACAGTCTCTATGAACAAATACATACAACTCTGTAGAAAACTCGAGCTACTGGGAGTAAAAGCTGCGGGCCTATCTGAGGTGAGTTCAATACGGTAAGTCCACTCAGTAAAAGGTGAGATTTCTAAGCATCCTTTCATGACATTTAGAGGGGGTTTACCAGTCATAATTATTTTACTGTCAGTCTACCGCGTGGCCGACGTGGGATCCATCAAACACAGACTAAAAATGCACAGCTTGCTTGGCGCCGCCGTCACGCACGTTGTG
D09	154	12890919;12891012;12891073	WRY	WRY	WRY	WRY	WRY	WRY	WRY
D09	305	22941409;22941689;22941714	YRR	YRR	YRR	YRR	YRR	YRR	YRR
D09	3028	25383660;25384579;25384712;25384925;25384985;25385012;25385029;25385271;25385272;25385356;25385382;25385437;25385530;25385554;25385658;25385670;25385767;25385773;25385966;25386003;25386068;25386108;25386113;25386195;25386242;25386299;25386444;25386496;25386543;25386626;25386636;25386688	TAAAGTCAAAGGTAGAGACAATATAAAGGCTC	TAAAGTCAAAGGTAGAGACAATATAAAGGCTC	TAAAGTCAAAGGTAGAGACAATATAAAGGCTC	TAAAGTCAAAGGTAGAGACAATATAAAGGCTC	TAAAGTCAAAGGTAGAGACAATATAAAGGCTC	TAAAGTCAAAGGTAGAGACAATATAAAGGCTC	TAAAGTCAAAGGTAGAGACAATATAAAGGCTC
D09	36019	26278666;26278925;26279253;26279603;26279676;26279695;26279702;26279807;26279864;26279923;26280072;26280075;26280835;26280866;26280953;26280980;26281141;26281167;26281373;26281376;26281453;26281684;26282463;26282922;26283118;26283149;26283242;26283325;26283486;26283620;26283702;26283822;26283924;26284091;26284191;26284261;26284601;26284622;26284715;26284768;26284879;26284880;26284894;26285067;262…	TTCCGTCCTTAGGTTTCACGTCTGGCTTATCCGTCAATGCTGGGCAGGGAAGTCGTTCGAGTTTAGCTCTCCCGTACCTTGTCATCGGTCTAGGTCAAATGTGAGGATTATTCAAATGCAATACCAATCCTGCGCACTCTAGGGAGTCTGGGGAACTGAGGAATATCCCAATGAATTCCGAGAAACACTGGTCTGTGCATGCCTTAACGTCACCGTATCGCTTGTTTAATAACTTAGTGCATCATAATTCGTCTGCGTTTCGTCAAATGAGGAAAGGTCGCTTGCCGAAATCACGAAAATGGTCAACTACC	TTCCGTCCTTAGGTTTCACGTCTGGCTTATCCGTCAATGCTGGGCAGGGAAGTCGTTCGAGTTTAGCTCTCCCGTACCTTGTCATCGGTCTAGGTCAAATGTGAGGATTATTCAAATGCAATACCAATCCTGCGCACTCTAGGGAGTCTGGGGAACTGAGGAATATCCCAATGAATTCCGAGAAACACTGGTCTGTGCATGCCTTAACGTCACCGTATCGCTTGTTTAATAACTTAGTGCATCATAATTCGTCTGCGTTTCGTCAAATGAGGAAAGGTCGCTTGCCGAAATCACGAAAATGGTCAACTACC	TTCCGTCCTTAGGTTTCACGTCTGGCTTATCCGTCAATGCTGGGCAGGGAAGTCGTTCGAGTTTAGCTCTCCCGTACCTTGTCATCGGTCTAGGTCAAATGTGAGGATTATTCAAATGCAATACCAATCCTGCGCACTCTAGGGAGTCTGGGGAACTGAGGAATATCCCAATGAATTCCGAGAAACACTGGTCTGTGCATGCCTTAACGTCACCGTATCGCTTGTTTAATAACTTAGTGCATCATAATTCGTCTGCGTTTCGTCAAATGAGGAAAGGTCGCTTGCCGAAATCACGAAAATGGTCAACTACC	TTCCGTCCTTAGGTTTCACGTCTGGCTTATCCGTCAATGCTGGGCAGGGAAGTCGTTCGAGTTTAGCTCTCCCGTACCTTGTCATCGGTCTAGGTCAAATGTGAGGATTATTCAAATGCAATACCAATCCTGCGCACTCTAGGGAGTCTGGGGAACTGAGGAATATCCCAATGAATTCCGAGAAACACTGGTCTGTGCATGCCTTAACGTCACCGTATCGCTTGTTTAATAACTTAGTGCATCATAATTCGTCTGCGTTTCGTCAAATGAGGAAAGGTCGCTTGCCGAAATCACGAAAATGGTCAACTACC	TTCCGTCCTTAGGTTTCACGTCTGGCTTATCCGTCAATGCTGGGCAGGGAAGTCGTTCGAGTTTAGCTCTCCCGTACCTTGTCATCGGTCTAGGTCAAATGTGAGGATTATTCAAATGCAATACCAATCCTGCGCACTCTAGGGAGTCTGGGGAACTGAGGAATATCCCAATGAATTCCGAGAAACACTGGTCTGTGCATGCCTTAACGTCACCGTATCGCTTGTTTAATAACTTAGTGCATCATAATTCGTCTGCGTTTCGTCAAATGAGGAAAGGTCGCTTGCCGAAATCACGAAAATGGTCAACTACC	TTCCGTCCTTAGGTTTCACGTCTGGCTTATCCGTCAATGCTGGGCAGGGAAGTCGTTCGAGTTTAGCTCTCCCGTACCTTGTCATCGGTCTAGGTCAAATGTGAGGATTATTCAAATGCAATACCAATCCTGCGCACTCTAGGGAGTCTGGGGAACTGAGGAATATCCCAATGAATTCCGAGAAACACTGGTCTGTGCATGCCTTAACGTCACCGTATCGCTTGTTTAATAACTTAGTGCATCATAATTCGTCTGCGTTTCGTCAAATGAGGAAAGGTCGCTTGCCGAAATCACGAAAATGGTCAACTACC	TTCCGTCCTTAGGTTTCACGTCTGGCTTATCCGTCAATGCTGGGCAGGGAAGTCGTTCGAGTTTAGCTCTCCCGTACCTTGTCATCGGTCTAGGTCAAATGTGAGGATTATTCAAATGCAATACCAATCCTGCGCACTCTAGGGAGTCTGGGGAACTGAGGAATATCCCAATGAATTCCGAGAAACACTGGTCTGTGCATGCCTTAACGTCACCGTATCGCTTGTTTAATAACTTAGTGCATCATAATTCGTCTGCGTTTCGTCAAATGAGGAAAGGTCGCTTGCCGAAATCACGAAAATGGTCAACTACC
D09	28638	32981103;32981166;32981304;32981334;32981531;32981596;32981687;32981902;32981926;32982375;32982694;32982781;32983140;32983491;32983934;32984011;32984328;32985946;32986313;32986456;32986565;32986707;32986778;32986796;32986910;32986978;32987065;32987214;32988111;32988172;32988215;32988276;32988453;32988610;32989215;32989479;32989508;32989595;32989606;32990495;32990547;32990553;32990578;32990646;329…	TCAAAATGGGTTCGCAAGAGCTATGGGATAAACTACTTCGTTAATACGTCACATTGTACTCAATCGTCTTGTGTACGGACTACGTTTAAACTGCCGAAAAAAGGTTGGCGGCTCAGGGTGGTCGCTGGACAATAAATCGGTGGCTTTTGTCACACTTGCGAGTTTGTCCAGGCAGCAGAAGTTTCCGTAGTTGCGAAGCA	TCAAAATGGGTTCGCAAGAGCTATGGGATAAACTACTTCGTTAATACGTCACATTGTACTCAATCGTCTTGTGTACGGACTACGTTTAAACTGCCGAAAAAAGGTTGGCGGCTCAGGGTGGTCGCTGGACAATAAATCGGTGGCTTTTGTCACACTTGCGAGTTTGTCCAGGCAGCAGAAGTTTCCGTAGTTGCGAAGCA	TCAAAATGGGTTCGCAAGAGCTATGGGATAAACTACTTCGTTAATACGTCACATTGTACTCAATCGTCTTGTGTACGGACTACGTTTAAACTGCCGAAAAAAGGTTGGCGGCTCAGGGTGGTCGCTGGACAATAAATCGGTGGCTTTTGTCACACTTGCGAGTTTGTCCAGGCAGCAGAAGTTTCCGTAGTTGCGAAGCA	TCAAAATGGGTTCGCAAGAGCTATGGGATAAACTACTTCGTTAATACGTCACATTGTACTCAATCGTCTTGTGTACGGACTACGTTTAAACTGCCGAAAAAAGGTTGGCGGCTCAGGGTGGTCGCTGGACAATAAATCGGTGGCTTTTGTCACACTTGCGAGTTTGTCCAGGCAGCAGAAGTTTCCGTAGTTGCGAAGCA	TCAAAATGGGTTCGCAAGAGCTATGGGATAAACTACTTCGTTAATACGTCACATTGTACTCAATCGTCTTGTGTACGGACTACGTTTAAACTGCCGAAAAAAGGTTGGCGGCTCAGGGTGGTCGCTGGACAATAAATCGGTGGCTTTTGTCACACTTGCGAGTTTGTCCAGGCAGCAGAAGTTTCCGTAGTTGCGAAGCA	TCAAAATGGGTTCGCAAGAGCTATGGGATAAACTACTTCGTTAATACGTCACATTGTACTCAATCGTCTTGTGTACGGACTACGTTTAAACTGCCGAAAAAAGGTTGGCGGCTCAGGGTGGTCGCTGGACAATAAATCGGTGGCTTTTGTCACACTTGCGAGTTTGTCCAGGCAGCAGAAGTTTCCGTAGTTGCGAAGCA	TCAAAATGGGTTCGCAAGAGCTATGGGATAAACTACTTCGTTAATACGTCACATTGTACTCAATCGTCTTGTGTACGGACTACGTTTAAACTGCCGAAAAAAGGTTGGCGGCTCAGGGTGGTCGCTGGACAATAAATCGGTGGCTTTTGTCACACTTGCGAGTTTGTCCAGGCAGCAGAAGTTTCCGTAGTTGCGAAGCA
D09	514	33652708;33652874;33652902;33653120;33653204;33653222	YYYYYK	YYYYYK	YYYYYK	YYYYYK	YYYYYK	YYYYYK	YYYYYK
D09	9153	35403447;35403575;35404276;35404289;35404659;35404694;35404772;35404829;35404985;35405100;35405158;35406167;35406189;35406385;35407378;35407462;35407810;35407819;35408010;35408087;35408118;35408138;35408215;35408367;35408394;35408427;35408481;35408518;35408544;35408598;35408632;35408936;35409045;35409181;35410407;35410659;35410670;35410788;35410789;35410815;35411033;35411231;35411246;35411507;354…	TAAAGATATCAACGTCTTGAGATAGAGAACGATTATCGCCGATATAAGCGGGTGATT	TAAAGATATCAACGTCTTGAGATAGAGAACGATTATCGCCGATATAAGCGGGTGATT	TAAAGATATCAACGTCTTGAGATAGAGAACGATTATCGCCGATATAAGCGGGTGATT	TAAAGATATCAACGTCTTGAGATAGAGAACGATTATCGCCGATATAAGCGGGTGATT	TAAAGATATCAACGTCTTGAGATAGAGAACGATTATCGCCGATATAAGCGGGTGATT	TAAAGATATCAACGTCTTGAGATAGAGAACGATTATCGCCGATATAAGCGGGTGATT	TAAAGATATCAACGTCTTGAGATAGAGAACGATTATCGCCGATATAAGCGGGTGATT
D09	11518	36253406;36253695;36253707;36253767;36253852;36253915;36254008;36254029;36256485;36256632;36256969;36257403;36257935;36258278;36258375;36258695;36258904;36258969;36258988;36259078;36259223;36259226;36259326;36259443;36259471;36259552;36259620;36259672;36259733;36259752;36259817;36260018;36260042;36260081;36260089;36260164;36260283;36260316;36260525;36260610;36260650;36260698;36260718;36260740;362…	CGACTCTATTACTCATGGTTCGCGGCTTTCTCATCTATTTTAATGATAGACGTGTTCCTTGCCTCCCTCATCTT	CGACTCTATTACTCATGGTTCGCGGCTTTCTCATCTATTTTAATGATAGACGTGTTCCTTGCCTCCCTCATCTT	CGACTCTATTACTCATGGTTCGCGGCTTTCTCATCTATTTTAATGATAGACGTGTTCCTTGCCTCCCTCATCTT	CGACTCTATTACTCATGGTTCGCGGCTTTCTCATCTATTTTAATGATAGACGTGTTCCTTGCCTCCCTCATCTT	CGACTCTATTACTCATGGTTCGCGGCTTTCTCATCTATTTTAATGATAGACGTGTTCCTTGCCTCCCTCATCTT	CGACTCTATTACTCATGGTTCGCGGCTTTCTCATCTATTTTAATGATAGACGTGTTCCTTGCCTCCCTCATCTT	CGACTCTATTACTCATGGTTCGCGGCTTTCTCATCTATTTTAATGATAGACGTGTTCCTTGCCTCCCTCATCTT
D09	8358	36317306;36317364;36317375;36317587;36317684;36317698;36317830;36317983;36318062;36318232;36318251;36318357;36318424;36318588;36318860;36319043;36319059;36319099;36319223;36319316;36320624;36321105;36321130;36321255;36321278;36321392;36321401;36321558;36321828;36321836;36321854;36321988;36322326;36323057;36323112;36323131;36323144;36323232;36324102;36324182;36324211;36324987;36325605;36325664	GGCCGCCAGGCAAAGTTACCCGGGAATCTCTTGAGTTCGTCCCA	GGCCGCCAGGCAAAGTTACCCGGGAATCTCTTGAGTTCGTCCCA	GGCCGCCAGGCAAAGTTACCCGGGAATCTCTTGAGTTCGTCCCA	GGCCGCCAGGCAAAGTTACCCGGGAATCTCTTGAGTTCGTCCCA	GGCCGCCAGGCAAAGTTACCCGGGAATCTCTTGAGTTCGTCCCA	GGCCGCCAGGCAAAGTTACCCGGGAATCTCTTGAGTTCGTCCCA	GGCCGCCAGGCAAAGTTACCCGGGAATCTCTTGAGTTCGTCCCA
D09	33178	36355036;36355188;36355197;36355204;36355359;36355440;36355685;36355747;36356132;36356158;36356197;36356210;36356298;36356360;36356396;36356426;36356507;36356890;36357150;36357994;36358004;36358063;36358068;36358484;36358563;36359123;36359191;36359399;36359418;36359441;36359861;36360139;36360198;36360890;36360942;36361030;36361045;36361153;36361202;36361212;36361540;36361556;36361621;36361734;363…	TTACTTATAATTCGGCCTTGTAATTACAATTATGTATTGAGAACAATCTGCAGAATCCTTTGCGATAGCTGTGAGAATCTAGTTAAGTATGACTACCTGATCCTCTCACATGTATGCTTGGGATAACAAGTGAGGTTAAGTCGTATAGACGAATAGTAGTGATCGTCTCGATTATATCACTATATTACGTGTTACCATAACAGACACTCAGCGTAAAGTCACTGTTTCTGGATA	TTACTTATAATTCGGCCTTGTAATTACAATTATGTATTGAGAACAATCTGCAGAATCCTTTGCGATAGCTGTGAGAATCTAGTTAAGTATGACTACCTGATCCTCTCACATGTATGCTTGGGATAACAAGTGAGGTTAAGTCGTATAGACGAATAGTAGTGATCGTCTCGATTATATCACTATATTACGTGTTACCATAACAGACACTCAGCGTAAAGTCACTGTTTCTGGATA	TTACTTATAATTCGGCCTTGTAATTACAATTATGTATTGAGAACAATCTGCAGAATCCTTTGCGATAGCTGTGAGAATCTAGTTAAGTATGACTACCTGATCCTCTCACATGTATGCTTGGGATAACAAGTGAGGTTAAGTCGTATAGACGAATAGTAGTGATCGTCTCGATTATATCACTATATTACGTGTTACCATAACAGACACTCAGCGTAAAGTCACTGTTTCTGGATA	TTACTTATAATTCGGCCTTGTAATTACAATTATGTATTGAGAACAATCTGCAGAATCCTTTGCGATAGCTGTGAGAATCTAGTTAAGTATGACTACCTGATCCTCTCACATGTATGCTTGGGATAACAAGTGAGGTTAAGTCGTATAGACGAATAGTAGTGATCGTCTCGATTATATCACTATATTACGTGTTACCATAACAGACACTCAGCGTAAAGTCACTGTTTCTGGATA	TTACTTATAATTCGGCCTTGTAATTACAATTATGTATTGAGAACAATCTGCAGAATCCTTTGCGATAGCTGTGAGAATCTAGTTAAGTATGACTACCTGATCCTCTCACATGTATGCTTGGGATAACAAGTGAGGTTAAGTCGTATAGACGAATAGTAGTGATCGTCTCGATTATATCACTATATTACGTGTTACCATAACAGACACTCAGCGTAAAGTCACTGTTTCTGGATA	TTACTTATAATTCGGCCTTGTAATTACAATTATGTATTGAGAACAATCTGCAGAATCCTTTGCGATAGCTGTGAGAATCTAGTTAAGTATGACTACCTGATCCTCTCACATGTATGCTTGGGATAACAAGTGAGGTTAAGTCGTATAGACGAATAGTAGTGATCGTCTCGATTATATCACTATATTACGTGTTACCATAACAGACACTCAGCGTAAAGTCACTGTTTCTGGATA	TTACTTATAATTCGGCCTTGTAATTACAATTATGTATTGAGAACAATCTGCAGAATCCTTTGCGATAGCTGTGAGAATCTAGTTAAGTATGACTACCTGATCCTCTCACATGTATGCTTGGGATAACAAGTGAGGTTAAGTCGTATAGACGAATAGTAGTGATCGTCTCGATTATATCACTATATTACGTGTTACCATAACAGACACTCAGCGTAAAGTCACTGTTTCTGGATA
D09	9337	38524660;38524709;38524741;38524807;38524832;38524857;38524913;38524959;38525057;38525137;38525188;38525221;38525222;38525407;38526211;38527928;38527931;38528218;38528294;38528307;38528321;38528439;38528645;38528773;38530987;38531009;38531071;38531419;38531723;38531732;38532993;38533215;38533748;38533997	AGGGTATACGAACTGCTTAGGTCTGGACTAAAGG	AGGGTATACGAACTGCTTAGGTCTGGACTAAAGG	AGGGTATACGAACTGCTTAGGTCTGGACTAAAGG	AGGGTATACGAACTGCTTAGGTCTGGACTAAAGG	AGGGTATACGAACTGCTTAGGTCTGGACTAAAGG	AGGGTATACGAACTGCTTAGGTCTGGACTAAAGG	AGGGTATACGAACTGCTTAGGTCTGGACTAAAGG
D09	289	41201813;41201931;41202102	WYY	WYY	WYY	WYY	WYY	WYY	WYY
D09	9589	43201112;43201160;43201184;43201809;43202333;43202538;43202767;43202829;43202888;43202923;43202933;43202965;43203497;43204253;43204280;43205543;43205825;43206401;43206431;43206575;43206953;43208546;43208673;43208776;43208831;43208908;43209382;43210625;43210635;43210701	GCGCCAGTGCTGGTCTTGTGATAAGTAAGT	GCGCCAGTGCTGGTCTTGTGATAAGTAAGT	GCGCCAGTGCTGGTCTTGTGATAAGTAAGT	GCGCCAGTGCTGGTCTTGTGATAAGTAAGT	GCGCCAGTGCTGGTCTTGTGATAAGTAAGT	GCGCCAGTGCTGGTCTTGTGATAAGTAAGT	GCGCCAGTGCTGGTCTTGTGATAAGTAAGT
D09	2080	43243410;43243581;43243618;43243631;43243709;43243914;43243917;43244278;43245135;43245228;43245388;43245490	CCCGGAGATCAG	CCCGGAGATCAG	CCCGGAGATCAG	CCCGGAGATCAG	CCCGGAGATCAG	CCCGGAGATCAG	CCCGGAGATCAG
D09	11083	43334732;43334780;43334862;43334952;43335310;43335366;43335369;43335378;43335553;43337347;43337737;43337866;43337899;43337909;43337968;43338101;43338119;43338189;43338236;43338504;43340386;43340510;43340805;43340806;43340967;43341003;43341109;43341164;43341857;43342022;43342184;43342254;43342306;43342314;43342476;43342600;43342737;43342944;43343014;43343051;43343068;43343326;43343339;43343387;433…	TTCTGTTAAAGTATTGAGTGATCTTTATTAAGTTTCCTGTTTCTGACTTTAGCAGCAATTG	TTCTGTTAAAGTATTGAGTGATCTTTATTAAGTTTCCTGTTTCTGACTTTAGCAGCAATTG	TTCTGTTAAAGTATTGAGTGATCTTTATTAAGTTTCCTGTTTCTGACTTTAGCAGCAATTG	TTCTGTTAAAGTATTGAGTGATCTTTATTAAGTTTCCTGTTTCTGACTTTAGCAGCAATTG	TTCTGTTAAAGTATTGAGTGATCTTTATTAAGTTTCCTGTTTCTGACTTTAGCAGCAATTG	TTCTGTTAAAGTATTGAGTGATCTTTATTAAGTTTCCTGTTTCTGACTTTAGCAGCAATTG	TTCTGTTAAAGTATTGAGTGATCTTTATTAAGTTTCCTGTTTCTGACTTTAGCAGCAATTG
D09	3470	43533537;43533777;43533817;43534313;43534347;43534741;43535105;43535244;43535975;43536548;43536652;43536682;43536706;43536766;43536849;43536861;43536994;43537007	CTTTACGAAGTGGGCACC	CTTTACGAAGTGGGCACC	CTTTACGAAGTGGGCACC	CTTTACGAAGTGGGCACC	CTTTACGAAGTGGGCACC	CTTTACGAAGTGGGCACC	CTTTACGAAGTGGGCACC
D09	65	43567476;43567482;43567541	AGA	AGA	AGA	AGA	AGA	AGA	AGA
D09	2568	43568115;43568161;43568240;43568337;43568405;43568586;43568748;43568802;43568806;43568941;43568987;43569090;43569104;43569227;43569307;43569370;43569395;43569502;43569671;43569749;43569839;43569864;43569988;43570028;43570029;43570036;43570166;43570232;43570385;43570670;43570683	TAATTCTGGGTTGTCTTAACTCGCATGAACG	TAATTCTGGGTTGTCTTAACTCGCATGAACG	TAATTCTGGGTTGTCTTAACTCGCATGAACG	TAATTCTGGGTTGTCTTAACTCGCATGAACG	TAATTCTGGGTTGTCTTAACTCGCATGAACG	TAATTCTGGGTTGTCTTAACTCGCATGAACG	TAATTCTGGGTTGTCTTAACTCGCATGAACG
D09	5245	43630396;43630424;43630452;43630612;43630613;43630838;43630874;43630917;43631164;43631193;43631341;43631528;43631757;43631794;43632050;43632084;43632215;43632270;43632297;43632421;43632506;43632556;43632640;43632662;43633110;43633177;43633278;43634399;43634639;43634648;43634813;43634859;43635133;43635375;43635472;43635631;43635641	AGTTTGCTGCGAAGCCGTCAGGTTTGCCTATAATAAT	AGTTTGCTGCGAAGCCGTCAGGTTTGCCTATAATAAT	AGTTTGCTGCGAAGCCGTCAGGTTTGCCTATAATAAT	AGTTTGCTGCGAAGCCGTCAGGTTTGCCTATAATAAT	AGTTTGCTGCGAAGCCGTCAGGTTTGCCTATAATAAT	AGTTTGCTGCGAAGCCGTCAGGTTTGCCTATAATAAT	AGTTTGCTGCGAAGCCGTCAGGTTTGCCTATAATAAT
D09	1709	43640825;43641069;43641147;43641361;43641811;43642033;43642047;43642150;43642412;43642502;43642534	AAGTACAGGAC	AAGTACAGGAC	AAGTACAGGAC	AAGTACAGGAC	AAGTACAGGAC	AAGTACAGGAC	AAGTACAGGAC
D09	6503	43643312;43644503;43644578;43644782;43644939;43645086;43645224;43645667;43646013;43646080;43646330;43646366;43646524;43646601;43646762;43646948;43646993;43647195;43647421;43647452;43647461;43647491;43647557;43647615;43647647;43647874;43647938;43647970;43648170;43648186;43648564;43649688;43649815	AATTCGCGATATTGAGTGACATTTAGTAAATTT	AATTCGCGATATTGAGTGACATTTAGTAAATTT	AATTCGCGATATTGAGTGACATTTAGTAAATTT	AATTCGCGATATTGAGTGACATTTAGTAAATTT	AATTCGCGATATTGAGTGACATTTAGTAAATTT	AATTCGCGATATTGAGTGACATTTAGTAAATTT	AATTCGCGATATTGAGTGACATTTAGTAAATTT
D09	102	43660710;43660770;43660812	ATA	ATA	ATA	ATA	ATA	ATA	ATA
D09	15469	43672499;43672769;43673154;43673255;43673286;43673337;43673521;43673764;43673833;43673834;43673879;43674413;43674527;43674684;43674691;43674800;43674826;43675278;43675442;43675715;43676027;43676135;43676322;43676432;43676471;43676478;43676519;43676553;43676576;43676649;43676873;43676881;43676934;43676939;43677025;43677034;43677258;43677324;43677519;43677535;43677554;43677761;43678145;43678574;436…	ATTACAAGACCAATCGTGCAATTTGAAGGCAGCTATTTGCTTATGATCGATCCAAGCTCCGTCTCTCTTGAGATGTGGTAGGTACGATTGAGTGGCCTACCA	ATTACAAGACCAATCGTGCAATTTGAAGGCAGCTATTTGCTTATGATCGATCCAAGCTCCGTCTCTCTTGAGATGTGGTAGGTACGATTGAGTGGCCTACCA	ATTACAAGACCAATCGTGCAATTTGAAGGCAGCTATTTGCTTATGATCGATCCAAGCTCCGTCTCTCTTGAGATGTGGTAGGTACGATTGAGTGGCCTACCA	ATTACAAGACCAATCGTGCAATTTGAAGGCAGCTATTTGCTTATGATCGATCCAAGCTCCGTCTCTCTTGAGATGTGGTAGGTACGATTGAGTGGCCTACCA	ATTACAAGACCAATCGTGCAATTTGAAGGCAGCTATTTGCTTATGATCGATCCAAGCTCCGTCTCTCTTGAGATGTGGTAGGTACGATTGAGTGGCCTACCA	ATTACAAGACCAATCGTGCAATTTGAAGGCAGCTATTTGCTTATGATCGATCCAAGCTCCGTCTCTCTTGAGATGTGGTAGGTACGATTGAGTGGCCTACCA	ATTACAAGACCAATCGTGCAATTTGAAGGCAGCTATTTGCTTATGATCGATCCAAGCTCCGTCTCTCTTGAGATGTGGTAGGTACGATTGAGTGGCCTACCA
D09	4842	43715656;43715821;43715909;43715956;43716113;43716194;43716375;43716809;43716874;43716949;43717245;43717613;43717918;43717948;43718054;43718099;43718626;43718679;43718704;43718985;43719102;43719110;43720498	TCTGCCGTACGAACAGGGGTGAC	TCTGCCGTACGAACAGGGGTGAC	TCTGCCGTACGAACAGGGGTGAC	TCTGCCGTACGAACAGGGGTGAC	TCTGCCGTACGAACAGGGGTGAC	TCTGCCGTACGAACAGGGGTGAC	TCTGCCGTACGAACAGGGGTGAC
D09	146	43720732;43720802;43720878	TTG	TTG	TTG	TTG	TTG	TTG	TTG
D09	2501	43723964;43723981;43724012;43724061;43724366;43724694;43724737;43724758;43724801;43724855;43724882;43724952;43724979;43725052;43725090;43725197;43725200;43725230;43725305;43725308;43725347;43725404;43725462;43725469;43725656;43726056;43726065;43726132;43726465	TAGGGGCCTTAGCTATGGCGCTACGAAGG	TAGGGGCCTTAGCTATGGCGCTACGAAGG	TAGGGGCCTTAGCTATGGCGCTACGAAGG	TAGGGGCCTTAGCTATGGCGCTACGAAGG	TAGGGGCCTTAGCTATGGCGCTACGAAGG	TAGGGGCCTTAGCTATGGCGCTACGAAGG	TAGGGGCCTTAGCTATGGCGCTACGAAGG
D09	1859	43726732;43726779;43726945;43727303;43727342;43727855;43727964;43728079;43728370;43728383;43728591	GAGGTCATTGT	GAGGTCATTGT	GAGGTCATTGT	GAGGTCATTGT	GAGGTCATTGT	GAGGTCATTGT	GAGGTCATTGT
D09	1219	43729106;43729323;43729507;43729514;43729591;43729644;43729694;43729887;43729903;43729922;43730008;43730286;43730325	CTGCTTTTTCCCG	CTGCTTTTTCCCG	CTGCTTTTTCCCG	CTGCTTTTTCCCG	CTGCTTTTTCCCG	CTGCTTTTTCCCG	CTGCTTTTTCCCG
D09	7279	43730548;43730591;43731075;43731318;43731346;43731678;43731766;43731842;43731895;43732171;43732317;43732686;43732805;43733222;43733330;43733335;43733486;43733581;43733641;43733691;43733734;43733761;43733849;43733983;43734013;43734210;43734258;43734325;43735080;43735224;43735274;43735634;43735920;43735932;43735985;43736122;43736245;43736285;43736303;43736361;43736624;43736887;43737476;43737663;437…	GGCGTACTAGACTTAATAACACACCAAATATATTCTGAACGTTAC	GGCGTACTAGACTTAATAACACACCAAATATATTCTGAACGTTAC	GGCGTACTAGACTTAATAACACACCAAATATATTCTGAACGTTAC	GGCGTACTAGACTTAATAACACACCAAATATATTCTGAACGTTAC	GGCGTACTAGACTTAATAACACACCAAATATATTCTGAACGTTAC	GGCGTACTAGACTTAATAACACACCAAATATATTCTGAACGTTAC	GGCGTACTAGACTTAATAACACACCAAATATATTCTGAACGTTAC
D09	18909	43758186;43758498;43758547;43758674;43758875;43758923;43758942;43758946;43759195;43759394;43760184;43760352;43760512;43760583;43760727;43760760;43761030;43761308;43761346;43761872;43762226;43762430;43762899;43763346;43763564;43763629;43763635;43763884;43764094;43764433;43764561;43764806;43765069;43765118;43765899;43766344;43766562;43766886;43766975;43767322;43768058;43768073;43768130;43769670;437…	CATTCGTGCGTATGAAAAGTGTTGAGTGCTCGAGAATAATCTGGCTACATCGGTCAACACGAACTCGCTTTATGTGAGTATCGGGGTGAGCGGACGCATCCCAGAAGGAGCTCCG	CATTCGTGCGTATGAAAAGTGTTGAGTGCTCGAGAATAATCTGGCTACATCGGTCAACACGAACTCGCTTTATGTGAGTATCGGGGTGAGCGGACGCATCCCAGAAGGAGCTCCG	CATTCGTGCGTATGAAAAGTGTTGAGTGCTCGAGAATAATCTGGCTACATCGGTCAACACGAACTCGCTTTATGTGAGTATCGGGGTGAGCGGACGCATCCCAGAAGGAGCTCCG	CATTCGTGCGTATGAAAAGTGTTGAGTGCTCGAGAATAATCTGGCTACATCGGTCAACACGAACTCGCTTTATGTGAGTATCGGGGTGAGCGGACGCATCCCAGAAGGAGCTCCG	CATTCGTGCGTATGAAAAGTGTTGAGTGCTCGAGAATAATCTGGCTACATCGGTCAACACGAACTCGCTTTATGTGAGTATCGGGGTGAGCGGACGCATCCCAGAAGGAGCTCCG	CATTCGTGCGTATGAAAAGTGTTGAGTGCTCGAGAATAATCTGGCTACATCGGTCAACACGAACTCGCTTTATGTGAGTATCGGGGTGAGCGGACGCATCCCAGAAGGAGCTCCG	CATTCGTGCGTATGAAAAGTGTTGAGTGCTCGAGAATAATCTGGCTACATCGGTCAACACGAACTCGCTTTATGTGAGTATCGGGGTGAGCGGACGCATCCCAGAAGGAGCTCCG
D09	546	43777579;43777941;43778125	CAG	CAG	CAG	CAG	CAG	CAG	CAG
D09	1544	43778305;43778338;43778380;43778409;43778582;43778890;43779316;43779716;43779762;43779837;43779849	CGGGAAGTCCG	CGGGAAGTCCG	CGGGAAGTCCG	CGGGAAGTCCG	CGGGAAGTCCG	CGGGAAGTCCG	CGGGAAGTCCG
D09	2572	43781885;43782068;43782108;43782174;43782379;43782741;43782919;43783078;43783130;43783239;43783386;43783403;43783509;43783521;43783562;43783571;43783606;43783617;43783715;43783723;43784364;43784457	GGGGACGGGTGTGCTCAGCAGC	GGGGACGGGTGTGCTCAGCAGC	GGGGACGGGTGTGCTCAGCAGC	GGGGACGGGTGTGCTCAGCAGC	GGGGACGGGTGTGCTCAGCAGC	GGGGACGGGTGTGCTCAGCAGC	GGGGACGGGTGTGCTCAGCAGC
D09	7308	43794644;43794784;43795023;43795063;43795064;43795200;43796109;43796316;43796360;43796710;43796740;43796815;43796936;43797340;43797460;43797738;43797839;43797909;43797965;43797989;43798221;43798245;43798275;43798458;43798491;43799137;43799345;43799621;43799636;43799699;43799739;43800095;43800147;43800418;43801156;43801774;43801789;43801952	CCTCAATGGGTTACTAACCCGCTGGTCACAGCTTGAGG	CCTCAATGGGTTACTAACCCGCTGGTCACAGCTTGAGG	CCTCAATGGGTTACTAACCCGCTGGTCACAGCTTGAGG	CCTCAATGGGTTACTAACCCGCTGGTCACAGCTTGAGG	CCTCAATGGGTTACTAACCCGCTGGTCACAGCTTGAGG	CCTCAATGGGTTACTAACCCGCTGGTCACAGCTTGAGG	CCTCAATGGGTTACTAACCCGCTGGTCACAGCTTGAGG
D09	2306	43805187;43806790;43806824;43807189;43807493	GATAG	GATAG	GATAG	GATAG	GATAG	GATAG	GATAG
D09	5720	43809329;43809388;43809522;43809650;43809674;43809714;43810042;43810343;43810370;43810417;43810477;43810534;43810797;43810817;43810825;43810903;43810976;43811000;43811005;43811350;43811379;43812665;43812740;43812924;43813113;43813520;43813632;43814054;43814087;43814175;43814189;43814274;43814288;43815049	GCTCCGTCGTTGGGGGCGTTACTGTGAATCTAAG	GCTCCGTCGTTGGGGGCGTTACTGTGAATCTAAG	GCTCCGTCGTTGGGGGCGTTACTGTGAATCTAAG	GCTCCGTCGTTGGGGGCGTTACTGTGAATCTAAG	GCTCCGTCGTTGGGGGCGTTACTGTGAATCTAAG	GCTCCGTCGTTGGGGGCGTTACTGTGAATCTAAG	GCTCCGTCGTTGGGGGCGTTACTGTGAATCTAAG
D09	13206	43819929;43819958;43819975;43820005;43820606;43820667;43820803;43820959;43820989;43821029;43821084;43821139;43821215;43821396;43821599;43821716;43821860;43821923;43822062;43822127;43822441;43822529;43822774;43823328;43823354;43823556;43823773;43823863;43824012;43824210;43824450;43824521;43824573;43824784;43825003;43825284;43825333;43825832;43825851;43826199;43826636;43826872;43826899;43826984;438…	AATAGTCCTTTTAATCGAGTTTTCATTCTCGGTAGGGATTGTCCCCTAACGTACTAAGAACGTGCAGAAACGTTATCACTT	AATAGTCCTTTTAATCGAGTTTTCATTCTCGGTAGGGATTGTCCCCTAACGTACTAAGAACGTGCAGAAACGTTATCACTT	AATAGTCCTTTTAATCGAGTTTTCATTCTCGGTAGGGATTGTCCCCTAACGTACTAAGAACGTGCAGAAACGTTATCACTT	AATAGTCCTTTTAATCGAGTTTTCATTCTCGGTAGGGATTGTCCCCTAACGTACTAAGAACGTGCAGAAACGTTATCACTT	AATAGTCCTTTTAATCGAGTTTTCATTCTCGGTAGGGATTGTCCCCTAACGTACTAAGAACGTGCAGAAACGTTATCACTT	AATAGTCCTTTTAATCGAGTTTTCATTCTCGGTAGGGATTGTCCCCTAACGTACTAAGAACGTGCAGAAACGTTATCACTT	AATAGTCCTTTTAATCGAGTTTTCATTCTCGGTAGGGATTGTCCCCTAACGTACTAAGAACGTGCAGAAACGTTATCACTT
D09	11358	43837511;43838013;43838069;43838257;43838263;43838567;43838736;43838866;43838883;43839030;43839358;43839512;43839518;43839623;43839742;43840297;43840588;43840616;43840766;43841132;43841227;43841274;43841291;43841321;43841400;43841426;43841465;43841504;43841574;43841667;43841966;43841975;43842019;43842105;43842241;43842304;43842337;43842385;43843491;43843767;43843797;43844040;43844143;43844150;438…	CGAGATTGGAAGACTCCAAACAACTTACAAGAATGTCTCCCCATCGCCTCAATTCGGCAATAGATACCGAAGGATGCTT	CGAGATTGGAAGACTCCAAACAACTTACAAGAATGTCTCCCCATCGCCTCAATTCGGCAATAGATACCGAAGGATGCTT	CGAGATTGGAAGACTCCAAACAACTTACAAGAATGTCTCCCCATCGCCTCAATTCGGCAATAGATACCGAAGGATGCTT	CGAGATTGGAAGACTCCAAACAACTTACAAGAATGTCTCCCCATCGCCTCAATTCGGCAATAGATACCGAAGGATGCTT	CGAGATTGGAAGACTCCAAACAACTTACAAGAATGTCTCCCCATCGCCTCAATTCGGCAATAGATACCGAAGGATGCTT	CGAGATTGGAAGACTCCAAACAACTTACAAGAATGTCTCCCCATCGCCTCAATTCGGCAATAGATACCGAAGGATGCTT	CGAGATTGGAAGACTCCAAACAACTTACAAGAATGTCTCCCCATCGCCTCAATTCGGCAATAGATACCGAAGGATGCTT
D09	15460	43851016;43851068;43851202;43851356;43851693;43851697;43851698;43851708;43851727;43852123;43852199;43852418;43852603;43852632;43852659;43852704;43852712;43852741;43852847;43852988;43853080;43853317;43853400;43853893;43853935;43853941;43853960;43854288;43854414;43854476;43854721;43854773;43854805;43854847;43854996;43855093;43855111;43855185;43855228;43855288;43855334;43855397;43855487;43855501;438…	CAAACTAGTCTTTCACCTATCGGGGGATGCTCACTATATTTTTGTGTTGCGTAACTTAGAGTTACTGCGATGTTTTGGTAAGTACCTGGTCATAAGCATAACGACCGAGTCCCAAGTAAC	CAAACTAGTCTTTCACCTATCGGGGGATGCTCACTATATTTTTGTGTTGCGTAACTTAGAGTTACTGCGATGTTTTGGTAAGTACCTGGTCATAAGCATAACGACCGAGTCCCAAGTAAC	CAAACTAGTCTTTCACCTATCGGGGGATGCTCACTATATTTTTGTGTTGCGTAACTTAGAGTTACTGCGATGTTTTGGTAAGTACCTGGTCATAAGCATAACGACCGAGTCCCAAGTAAC	CAAACTAGTCTTTCACCTATCGGGGGATGCTCACTATATTTTTGTGTTGCGTAACTTAGAGTTACTGCGATGTTTTGGTAAGTACCTGGTCATAAGCATAACGACCGAGTCCCAAGTAAC	CAAACTAGTCTTTCACCTATCGGGGGATGCTCACTATATTTTTGTGTTGCGTAACTTAGAGTTACTGCGATGTTTTGGTAAGTACCTGGTCATAAGCATAACGACCGAGTCCCAAGTAAC	CAAACTAGTCTTTCACCTATCGGGGGATGCTCACTATATTTTTGTGTTGCGTAACTTAGAGTTACTGCGATGTTTTGGTAAGTACCTGGTCATAAGCATAACGACCGAGTCCCAAGTAAC	CAAACTAGTCTTTCACCTATCGGGGGATGCTCACTATATTTTTGTGTTGCGTAACTTAGAGTTACTGCGATGTTTTGGTAAGTACCTGGTCATAAGCATAACGACCGAGTCCCAAGTAAC
D09	26172	44002189;44002285;44002296;44002726;44002887;44002905;44003130;44003172;44004618;44004974;44005118;44005295;44005897;44006005;44006276;44007545;44007713;44007796;44007931;44008136;44008142;44008211;44008596;44008607;44008676;44008707;44008912;44008956;44009052;44010261;44010419;44010670;44010696;44010827;44011188;44011287;44011421;44011480;44011546;44011766;44011838;44012262;44012282;44012283;440…	GTTAGATTGGCTCGATTGTAACCTAAACACCAGCATAAAATCAGTGTCGCGACCATCGAAAGTATTTCACGGACTGGTTTTGTAGCACTGGGTGGTCATACCTGACTATTATTAG	GTTAGATTGGCTCGATTGTAACCTAAACACCAGCATAAAATCAGTGTCGCGACCATCGAAAGTATTTCACGGACTGGTTTTGTAGCACTGGGTGGTCATACCTGACTATTATTAG	GTTAGATTGGCTCGATTGTAACCTAAACACCAGCATAAAATCAGTGTCGCGACCATCGAAAGTATTTCACGGACTGGTTTTGTAGCACTGGGTGGTCATACCTGACTATTATTAG	GTTAGATTGGCTCGATTGTAACCTAAACACCAGCATAAAATCAGTGTCGCGACCATCGAAAGTATTTCACGGACTGGTTTTGTAGCACTGGGTGGTCATACCTGACTATTATTAG	GTTAGATTGGCTCGATTGTAACCTAAACACCAGCATAAAATCAGTGTCGCGACCATCGAAAGTATTTCACGGACTGGTTTTGTAGCACTGGGTGGTCATACCTGACTATTATTAG	GTTAGATTGGCTCGATTGTAACCTAAACACCAGCATAAAATCAGTGTCGCGACCATCGAAAGTATTTCACGGACTGGTTTTGTAGCACTGGGTGGTCATACCTGACTATTATTAG	GTTAGATTGGCTCGATTGTAACCTAAACACCAGCATAAAATCAGTGTCGCGACCATCGAAAGTATTTCACGGACTGGTTTTGTAGCACTGGGTGGTCATACCTGACTATTATTAG
D09	4278	44046096;44046240;44046271;44046649;44046651;44046960;44047097;44047102;44047186;44047196;44047290;44047586;44047704;44047774;44047843;44047990;44048086;44048101;44048130;44048165;44048182;44048256;44048391;44048397;44048421;44048468;44048478;44048599;44049012;44049054;44049096;44049205;44049352;44050039;44050071;44050207;44050240;44050260;44050347;44050374	CAGTTTCCTAGTCAGCTGGGCGCAGCAGTGAAATTAGTTT	CAGTTTCCTAGTCAGCTGGGCGCAGCAGTGAAATTAGTTT	CAGTTTCCTAGTCAGCTGGGCGCAGCAGTGAAATTAGTTT	CAGTTTCCTAGTCAGCTGGGCGCAGCAGTGAAATTAGTTT	CAGTTTCCTAGTCAGCTGGGCGCAGCAGTGAAATTAGTTT	CAGTTTCCTAGTCAGCTGGGCGCAGCAGTGAAATTAGTTT	CAGTTTCCTAGTCAGCTGGGCGCAGCAGTGAAATTAGTTT
D09	6636	44052713;44052754;44053011;44053073;44053209;44053335;44053627;44053841;44053885;44053893;44054467;44054600;44054602;44054607;44054644;44054703;44055296;44055442;44055534;44055666;44055887;44056315;44056693;44056725;44056799;44056952;44057675;44057683;44057808;44058226;44058408;44059349	AACCTGGATCTAGGTAGTTCAACGGTGAGGCA	AACCTGGATCTAGGTAGTTCAACGGTGAGGCA	AACCTGGATCTAGGTAGTTCAACGGTGAGGCA	AACCTGGATCTAGGTAGTTCAACGGTGAGGCA	AACCTGGATCTAGGTAGTTCAACGGTGAGGCA	AACCTGGATCTAGGTAGTTCAACGGTGAGGCA	AACCTGGATCTAGGTAGTTCAACGGTGAGGCA
D09	2501	44060895;44061167;44061393;44061625;44061680;44061756;44061938;44062046;44062048;44062208;44062339;44062345;44062433;44062523;44063240;44063382;44063396	TCGTTTGTCGAGGGTGG	TCGTTTGTCGAGGGTGG	TCGTTTGTCGAGGGTGG	TCGTTTGTCGAGGGTGG	TCGTTTGTCGAGGGTGG	TCGTTTGTCGAGGGTGG	TCGTTTGTCGAGGGTGG
D09	8952	44064143;44064664;44065365;44065541;44065862;44065882;44065889;44065996;44066001;44066018;44067148;44067206;44067219;44067319;44067375;44067376;44067404;44067544;44067658;44067767;44067925;44068524;44069694;44070060;44070898;44071066;44071069;44071233;44071347;44071573;44071770;44072049;44072161;44072353;44072475;44072589;44072619;44072679;44073095	GAGCCTCCCAAATGATGTAACGGACTGTTCCTAGTATTT	GAGCCTCCCAAATGATGTAACGGACTGTTCCTAGTATTT	GAGCCTCCCAAATGATGTAACGGACTGTTCCTAGTATTT	GAGCCTCCCAAATGATGTAACGGACTGTTCCTAGTATTT	GAGCCTCCCAAATGATGTAACGGACTGTTCCTAGTATTT	GAGCCTCCCAAATGATGTAACGGACTGTTCCTAGTATTT	GAGCCTCCCAAATGATGTAACGGACTGTTCCTAGTATTT
D09	6307	44084455;44084643;44085032;44085152;44085157;44085235;44085346;44085448;44085680;44085966;44086037;44086050;44086346;44086454;44086580;44086705;44087548;44087735;44089419;44089797;44089871;44089886;44089910;44090117;44090688;44090762	TCGCCTATCAAGTATACCCGAGCAAA	TCGCCTATCAAGTATACCCGAGCAAA	TCGCCTATCAAGTATACCCGAGCAAA	TCGCCTATCAAGTATACCCGAGCAAA	TCGCCTATCAAGTATACCCGAGCAAA	TCGCCTATCAAGTATACCCGAGCAAA	TCGCCTATCAAGTATACCCGAGCAAA
D09	13855	44091378;44091414;44091584;44091849;44092155;44092321;44092575;44092655;44092794;44092814;44092927;44092989;44093594;44093763;44093767;44093989;44094243;44094497;44094653;44094783;44095044;44095188;44095297;44095648;44095912;44096284;44096357;44096447;44096503;44096553;44096708;44096984;44097240;44097955;44097983;44098010;44098031;44098663;44099203;44099278;44099424;44099556;44099718;44099727;441…	GCTTATTACTGTATTGCAATGATTTGTGCAAATATTTCAGTTTGCATTTGTCGGT	GCTTATTACTGTATTGCAATGATTTGTGCAAATATTTCAGTTTGCATTTGTCGGT	GCTTATTACTGTATTGCAATGATTTGTGCAAATATTTCAGTTTGCATTTGTCGGT	GCTTATTACTGTATTGCAATGATTTGTGCAAATATTTCAGTTTGCATTTGTCGGT	GCTTATTACTGTATTGCAATGATTTGTGCAAATATTTCAGTTTGCATTTGTCGGT	GCTTATTACTGTATTGCAATGATTTGTGCAAATATTTCAGTTTGCATTTGTCGGT	GCTTATTACTGTATTGCAATGATTTGTGCAAATATTTCAGTTTGCATTTGTCGGT
D09	800	44108142;44108824;44108942	TAA	TAA	TAA	TAA	TAA	TAA	TAA
D09	2793	44122800;44122875;44122878;44122919;44123007;44123038;44123077;44123114;44123147;44123384;44123412;44123632;44123751;44123752;44123861;44123869;44123938;44123958;44124052;44124054;44124121;44124209;44124279;44124473;44124545;44124581;44124583;44124685;44124712;44124752;44124771;44125593	TATGCACTGTGTATCAGGTGACCATCTAAAAC	TATGCACTGTGTATCAGGTGACCATCTAAAAC	TATGCACTGTGTATCAGGTGACCATCTAAAAC	TATGCACTGTGTATCAGGTGACCATCTAAAAC	TATGCACTGTGTATCAGGTGACCATCTAAAAC	TATGCACTGTGTATCAGGTGACCATCTAAAAC	TATGCACTGTGTATCAGGTGACCATCTAAAAC
D09	15587	44125778;44125938;44126017;44126080;44126098;44126116;44126124;44126238;44126496;44126605;44126866;44126983;44127007;44127082;44127089;44127224;44127232;44127285;44127562;44127726;44127961;44128041;44128082;44128352;44128393;44128484;44128493;44128579;44128627;44128975;44129012;44129084;44130187;44130444;44130449;44130541;44130558;44130619;44130696;44130716;44130999;44132003;44132144;44132234;441…	AATGTCTAAACGGCATTTGCGAATGTCCCAAGTACTACGACCTGACTCTGTTAACGTGGGATACTAAAGGATGCAC	AATGTCTAAACGGCATTTGCGAATGTCCCAAGTACTACGACCTGACTCTGTTAACGTGGGATACTAAAGGATGCAC	AATGTCTAAACGGCATTTGCGAATGTCCCAAGTACTACGACCTGACTCTGTTAACGTGGGATACTAAAGGATGCAC	AATGTCTAAACGGCATTTGCGAATGTCCCAAGTACTACGACCTGACTCTGTTAACGTGGGATACTAAAGGATGCAC	AATGTCTAAACGGCATTTGCGAATGTCCCAAGTACTACGACCTGACTCTGTTAACGTGGGATACTAAAGGATGCAC	AATGTCTAAACGGCATTTGCGAATGTCCCAAGTACTACGACCTGACTCTGTTAACGTGGGATACTAAAGGATGCAC	AATGTCTAAACGGCATTTGCGAATGTCCCAAGTACTACGACCTGACTCTGTTAACGTGGGATACTAAAGGATGCAC
D09	27251	44144166;44144767;44144833;44144848;44144933;44145116;44145152;44146012;44146181;44146417;44146643;44148106;44148491;44148855;44149529;44150436;44150467;44150575;44150598;44150679;44150736;44150747;44150764;44150826;44150872;44150889;44150955;44151098;44151109;44151183;44151813;44152592;44152620;44152837;44152978;44153148;44153190;44153242;44153245;44153347;44153429;44153471;44153570;44153662;441…	ACGACAGGTTGGACGTGTGGAGGTATCAGTATCTTTACCATCTTTTCCAATCATGCCGCCGGGCGCCTAAAATTATCGCATCCTTAAGTTCTAACATTTC	ACGACAGGTTGGACGTGTGGAGGTATCAGTATCTTTACCATCTTTTCCAATCATGCCGCCGGGCGCCTAAAATTATCGCATCCTTAAGTTCTAACATTTC	ACGACAGGTTGGACGTGTGGAGGTATCAGTATCTTTACCATCTTTTCCAATCATGCCGCCGGGCGCCTAAAATTATCGCATCCTTAAGTTCTAACATTTC	ACGACAGGTTGGACGTGTGGAGGTATCAGTATCTTTACCATCTTTTCCAATCATGCCGCCGGGCGCCTAAAATTATCGCATCCTTAAGTTCTAACATTTC	ACGACAGGTTGGACGTGTGGAGGTATCAGTATCTTTACCATCTTTTCCAATCATGCCGCCGGGCGCCTAAAATTATCGCATCCTTAAGTTCTAACATTTC	ACGACAGGTTGGACGTGTGGAGGTATCAGTATCTTTACCATCTTTTCCAATCATGCCGCCGGGCGCCTAAAATTATCGCATCCTTAAGTTCTAACATTTC	ACGACAGGTTGGACGTGTGGAGGTATCAGTATCTTTACCATCTTTTCCAATCATGCCGCCGGGCGCCTAAAATTATCGCATCCTTAAGTTCTAACATTTC
D09	273	44327143;44327387;44327416	TTA	TTA	TTA	TTA	TTA	TTA	TTA
D09	7196	44328291;44328376;44328447;44328514;44328563;44329428;44329561;44329662;44329671;44329800;44330133;44330259;44330305;44330438;44330655;44330813;44330892;44330924;44331036;44331276;44331311;44331413;44331764;44332421;44332500;44332725;44332745;44333042;44333784;44334522;44334575;44334622;44334623;44334675;44334750;44334923;44334955;44335010;44335169;44335334;44335378;44335487	CGGTTGGTTCTGTTGTCTACAGTCCATATTGAGACTGAATTA	CGGTTGGTTCTGTTGTCTACAGTCCATATTGAGACTGAATTA	CGGTTGGTTCTGTTGTCTACAGTCCATATTGAGACTGAATTA	CGGTTGGTTCTGTTGTCTACAGTCCATATTGAGACTGAATTA	CGGTTGGTTCTGTTGTCTACAGTCCATATTGAGACTGAATTA	CGGTTGGTTCTGTTGTCTACAGTCCATATTGAGACTGAATTA	CGGTTGGTTCTGTTGTCTACAGTCCATATTGAGACTGAATTA
D09	9099	44381031;44381240;44381346;44381435;44381456;44381515;44381560;44381615;44381637;44381775;44382519;44382601;44382654;44382742;44382770;44382891;44382924;44383041;44383129;44383172;44383259;44383294;44383308;44383532;44383784;44383795;44384027;44384141;44384234;44384358;44384418;44384463;44384574;44384810;44384885;44384896;44384909;44384986;44385034;44385106;44385128;44385160;44385177;44385305;443…	AAGCGAACTACTTAGAGTATGAGGCCTTCTAGTGAGTCCCGGTAAACCGACCAGGAACAGACAGCTTTAAAACGCT	AAGCGAACTACTTAGAGTATGAGGCCTTCTAGTGAGTCCCGGTAAACCGACCAGGAACAGACAGCTTTAAAACGCT	AAGCGAACTACTTAGAGTATGAGGCCTTCTAGTGAGTCCCGGTAAACCGACCAGGAACAGACAGCTTTAAAACGCT	AAGCGAACTACTTAGAGTATGAGGCCTTCTAGTGAGTCCCGGTAAACCGACCAGGAACAGACAGCTTTAAAACGCT	AAGCGAACTACTTAGAGTATGAGGCCTTCTAGTGAGTCCCGGTAAACCGACCAGGAACAGACAGCTTTAAAACGCT	AAGCGAACTACTTAGAGTATGAGGCCTTCTAGTGAGTCCCGGTAAACCGACCAGGAACAGACAGCTTTAAAACGCT	AAGCGAACTACTTAGAGTATGAGGCCTTCTAGTGAGTCCCGGTAAACCGACCAGGAACAGACAGCTTTAAAACGCT
D09	5230	44409214;44409544;44409559;44409734;44409749;44409752;44409875;44409949;44410123;44410240;44410279;44410285;44410878;44410956;44410976;44411016;44411037;44411103;44411125;44411244;44411246;44411404;44411416;44411486;44411589;44411592;44411641;44411684;44411777;44411879;44412032;44412094;44412187;44412273;44412406;44412418;44412854;44412906;44412982;44413313;44413960;44414045;44414052;44414255;444…	AGGATGGATGTAGATTCGGTAAGGATCTAGAGATTCCTATGGTCA	AGGATGGATGTAGATTCGGTAAGGATCTAGAGATTCCTATGGTCA	AGGATGGATGTAGATTCGGTAAGGATCTAGAGATTCCTATGGTCA	AGGATGGATGTAGATTCGGTAAGGATCTAGAGATTCCTATGGTCA	AGGATGGATGTAGATTCGGTAAGGATCTAGAGATTCCTATGGTCA	AGGATGGATGTAGATTCGGTAAGGATCTAGAGATTCCTATGGTCA	AGGATGGATGTAGATTCGGTAAGGATCTAGAGATTCCTATGGTCA
D09	543	44420247;44420277;44420321;44420440;44420455;44420531;44420539;44420586;44420790	CCAGCGGCC	CCAGCGGCC	CCAGCGGCC	CCAGCGGCC	CCAGCGGCC	CCAGCGGCC	CCAGCGGCC
D09	645	44424196;44424669;44424841	GCA	GCA	GCA	GCA	GCA	GCA	GCA
D09	515	44478963;44479008;44479165;44479251;44479256;44479295;44479311;44479380;44479445;44479478	TTTAAGCCAA	TTTAAGCCAA	TTTAAGCCAA	TTTAAGCCAA	TTTAAGCCAA	TTTAAGCCAA	TTTAAGCCAA
D09	109	44481220;44481322;44481329	CCG	CCG	CCG	CCG	CCG	CCG	CCG
D09	197	44491397;44491491;44491594	TAT	TAT	TAT	TAT	TAT	TAT	TAT
D09	4206	44492360;44492426;44492444;44492585;44492701;44492786;44492894;44492912;44492923;44493067;44493294;44493309;44493430;44493431;44493532;44493550;44493725;44493835;44493916;44494438;44494479;44494529;44494659;44494730;44494755;44494803;44494868;44494993;44495086;44495729;44495838;44496111;44496122;44496566	ACTAAAACGGGTTCCGCTGTCGCTTTCGTAGCAG	ACTAAAACGGGTTCCGCTGTCGCTTTCGTAGCAG	ACTAAAACGGGTTCCGCTGTCGCTTTCGTAGCAG	ACTAAAACGGGTTCCGCTGTCGCTTTCGTAGCAG	ACTAAAACGGGTTCCGCTGTCGCTTTCGTAGCAG	ACTAAAACGGGTTCCGCTGTCGCTTTCGTAGCAG	ACTAAAACGGGTTCCGCTGTCGCTTTCGTAGCAG
D09	83	49399214;49399265;49399297	GGT	GGT	GGT	GGT	GGT	GGT	GGT
D09	267	49476660;49476727;49476746;49476821;49476822;49476923;49476927	GCATTAA	GCATTAA	GCATTAA	GCATTAA	GCATTAA	GCATTAA	GCATTAA
D09	3010	50676845;50677037;50677235;50677346;50677587;50677676;50677710;50677778;50677878;50677933;50677973;50678004;50678079;50678133;50678216;50678598;50679290;50679397;50679455;50679585;50679627;50679761;50679774;50679855	ATTCATCAGATGATCTTTCTATAG	ATTCATCAGATGATCTTTCTATAG	ATTCATCAGATGATCTTTCTATAG	ATTCATCAGATGATCTTTCTATAG	ATTCATCAGATGATCTTTCTATAG	ATTCATCAGATGATCTTTCTATAG	ATTCATCAGATGATCTTTCTATAG
D10	39637	22664373;22664503;22664633;22664674;22664703;22664867;22664871;22664926;22664948;22664979;22665219;22665344;22665427;22665434;22665538;22665744;22665981;22666055;22666119;22666121;22666172;22666197;22666263;22666302;22666363;22666375;22666722;22666806;22666890;22666996;22667104;22667107;22667330;22667356;22667423;22667435;22667487;22667642;22667658;22667723;22667773;22667913;22667927;22668016;226…	TACCGTGTCGTCCCAGATATGGTCGCTTAGGTGTATCCTCATCTCTCTCTCATTATGTAGGTCTGCAGAATAGCCTTTATAATAGCCCCGGGCACGGTCTGTTTTCTCCGGTASKCGCACATACATTTGGCTCGCTGGTGTGAGCGCGGTTAAGGTGGGTGGCCAATGAGCCATACTGTGAAACTGACAGCAACATTCCGTATTTGATTGTAAATATTGAGCTGTTTAATGACCAGCTCTGCAAAGTTTAGGGTATAAGTCGGCTGTG	TACCGTGTCGTCCCAGATATGGTCGCTTAGGTGTATCCTCATCTCTCTCTCATTATGTAGGTCTGCAGAATAGCCTTTATAATAGCCCCGGGCACGGTCTGTTTTCTCCGGTASKCGCACATACATTTGGCTCGCTGGTGTGAGCGCGGTTAAGGTGGGTGGCCAATGAGCCATACTGTGAAACTGACAGCAACATTCCGTATTTGATTGTAAATATTGAGCTGTTTAATGACCAGCTCTGCAAAGTTTAGGGTATAAGTCGGCTGTG	TACCGTGTCGTCCCAGATATGGTCGCTTAGGTGTATCCTCATCTCTCTCTCATTATGTAGGTCTGCAGAATAGCCTTTATAATAGCCCCGGGCACGGTCTGTTTTCTCCGGTASKCGCACATACATTTGGCTCGCTGGTGTGAGCGCGGTTAAGGTGGGTGGCCAATGAGCCATACTGTGAAACTGACAGCAACATTCCGTATTTGATTGTAAATATTGAGCTGTTTAATGACCAGCTCTGCAAAGTTTAGGGTATAAGTCGGCTGTG	TACCGTGTCGTCCCAGATATGGTCGCTTAGGTGTATCCTCATCTCTCTCTCATTATGTAGGTCTGCAGAATAGCCTTTATAATAGCCCCGGGCACGGTCTGTTTTCTCCGGTASKCGCACATACATTTGGCTCGCTGGTGTGAGCGCGGTTAAGGTGGGTGGCCAATGAGCCATACTGTGAAACTGACAGCAACATTCCGTATTTGATTGTAAATATTGAGCTGTTTAATGACCAGCTCTGCAAAGTTTAGGGTATAAGTCGGCTGTG	TACCGTGTCGTCCCAGATATGGTCGCTTAGGTGTATCCTCATCTCTCTCTCATTATGTAGGTCTGCAGAATAGCCTTTATAATAGCCCCGGGCACGGTCTGTTTTCTCCGGTASKCGCACATACATTTGGCTCGCTGGTGTGAGCGCGGTTAAGGTGGGTGGCCAATGAGCCATACTGTGAAACTGACAGCAACATTCCGTATTTGATTGTAAATATTGAGCTGTTTAATGACCAGCTCTGCAAAGTTTAGGGTATAAGTCGGCTGTG	TACCGTGTCGTCCCAGATATGGTCGCTTAGGTGTATCCTCATCTCTCTCTCATTATGTAGGTCTGCAGAATAGCCTTTATAATAGCCCCGGGCACGGTCTGTTTTCTCCGGTASKCGCACATACATTTGGCTCGCTGGTGTGAGCGCGGTTAAGGTGGGTGGCCAATGAGCCATACTGTGAAACTGACAGCAACATTCCGTATTTGATTGTAAATATTGAGCTGTTTAATGACCAGCTCTGCAAAGTTTAGGGTATAAGTCGGCTGTG	TACCGTGTCGTCCCAGATATGGTCGCTTAGGTGTATCCTCATCTCTCTCTCATTATGTAGGTCTGCAGAATAGCCTTTATAATAGCCCCGGGCACGGTCTGTTTTCTCCGGTASKCGCACATACATTTGGCTCGCTGGTGTGAGCGCGGTTAAGGTGGGTGGCCAATGAGCCATACTGTGAAACTGACAGCAACATTCCGTATTTGATTGTAAATATTGAGCTGTTTAATGACCAGCTCTGCAAAGTTTAGGGTATAAGTCGGCTGTG
D10	26401	22967095;22968788;22970175;22970344;22970392;22970399;22971128;22971398;22971481;22971651;22971865;22972259;22972424;22972575;22973649;22973707;22975599;22975712;22975792;22976023;22976839;22976970;22977349;22977939;22978105;22978192;22978201;22978205;22978267;22978295;22978566;22978685;22979641;22979691;22979884;22980536;22980676;22981865;22982459;22982517;22982945;22983170;22983185;22984083;229…	GAATACGCTACCCCGTTCCGGCTGGGAATGTGTAATACTTCGTCCATCGTCATGATGTT	GAATACGCTACCCCGTTCCGGCTGGGAATGTGTAATACTTCGTCCATCGTCATGATGTT	GAATACGCTACCCCGTTCCGGCTGGGAATGTGTAATACTTCGTCCATCGTCATGATGTT	GAATACGCTACCCCGTTCCGGCTGGGAATGTGTAATACTTCGTCCATCGTCATGATGTT	GAATACGCTACCCCGTTCCGGCTGGGAATGTGTAATACTTCGTCCATCGTCATGATGTT	GAATACGCTACCCCGTTCCGGCTGGGAATGTGTAATACTTCGTCCATCGTCATGATGTT	GAATACGCTACCCCGTTCCGGCTGGGAATGTGTAATACTTCGTCCATCGTCATGATGTT
D10	9965	29999227;29999246;29999317;29999371;29999517;29999649;30000352;30000449;30000908;30000932;30001219;30002105;30002173;30002476;30002503;30002607;30002715;30002785;30002804;30002945;30003014;30003060;30003419;30003886;30003957;30004133;30004254;30004271;30004307;30004382;30004385;30004465;30004475;30004590;30004676;30004707;30004855;30004970;30005065;30005678;30005739;30005841;30005906;30005930;300…	ACTATCTTAGTCCTAAAATCGAATGAGCAAAATGCAAGTAAGTCTGTAGCGACACGGTCCCGTCTCGAATCCTAGT	ACTATCTTAGTCCTAAAATCGAATGAGCAAAATGCAAGTAAGTCTGTAGCGACACGGTCCCGTCTCGAATCCTAGT	ACTATCTTAGTCCTAAAATCGAATGAGCAAAATGCAAGTAAGTCTGTAGCGACACGGTCCCGTCTCGAATCCTAGT	ACTATCTTAGTCCTAAAATCGAATGAGCAAAATGCAAGTAAGTCTGTAGCGACACGGTCCCGTCTCGAATCCTAGT	ACTATCTTAGTCCTAAAATCGAATGAGCAAAATGCAAGTAAGTCTGTAGCGACACGGTCCCGTCTCGAATCCTAGT	ACTATCTTAGTCCTAAAATCGAATGAGCAAAATGCAAGTAAGTCTGTAGCGACACGGTCCCGTCTCGAATCCTAGT	ACTATCTTAGTCCTAAAATCGAATGAGCAAAATGCAAGTAAGTCTGTAGCGACACGGTCCCGTCTCGAATCCTAGT
D10	6661	30760109;30760115;30761270;30761440;30761470;30761511;30761694;30761762;30761770;30762009;30762045;30762170;30762171;30762216;30762249;30762435;30762552;30762789;30763045;30763423;30763433;30763552;30763613;30763673;30763777;30763781;30763818;30764138;30764141;30764161;30764282;30764292;30764321;30764387;30764406;30764407;30764594;30764660;30764676;30764692;30764817;30764859;30764922;30764960;307…	RYTTCATTCCCTAATTGGTCACAGGTCCCCAGATCCAAGATATATATTATTCRR	RYTTCATTCCCTAATTGGTCACAGGTCCCCAGATCCAAGATATATATTATTCRR	RYTTCATTCCCTAATTGGTCACAGGTCCCCAGATCCAAGATATATATTATTCRR	RYTTCATTCCCTAATTGGTCACAGGTCCCCAGATCCAAGATATATATTATTCRR	RYTTCATTCCCTAATTGGTCACAGGTCCCCAGATCCAAGATATATATTATTCRR	RYTTCATTCCCTAATTGGTCACAGGTCCCCAGATCCAAGATATATATTATTCRR	RYTTCATTCCCTAATTGGTCACAGGTCCCCAGATCCAAGATATATATTATTCRR
D10	58436	37348297;37348447;37348583;37348592;37348811;37348892;37348966;37348983;37349028;37349129;37349174;37349215;37349237;37349289;37349333;37349437;37349449;37349456;37349508;37349527;37349646;37349807;37349962;37350028;37350030;37350062;37350137;37350186;37350201;37350624;37350735;37351439;37351441;37351465;37351572;37351579;37351618;37351675;37351706;37351710;37351808;37351823;37351925;37351932;373…	AGATAGTCTGTGCGCGTGGCTGGAGGGATGGGCGCCGGGTCAGGGTATAGAATACTATGAGAAACTAGTAGCGAACGAACGTTTGATTGCCACTATGAATAATACAGTCAGAGTGGGAAAGGTAACAACTAACGGGTTAGTCCCTCATTTTTTAGCGGAAGCCAACCCTTTCGAAGTCTTAAGTTTGATGCGATAATGAAAAATACTTCTAAACGTCTTTGCGGGTATGCTCAGAACCCTGCACTTCATGTAATGCTACGTAGGCGCAATTTCTCTCATAGAGGGTGATACAAACTTAGTTGTAGTGGAGAGGCCTTGAGCAACTACTGGCCTGTGCAAGACCCCGTATAAAAAAAAGGTTCGAAATATTTGTACACAATTCATCCAGCTGCCGGTTGA…	AGATAGTCTGTGCGCGTGGCTGGAGGGATGGGCGCCGGGTCAGGGTATAGAATACTATGAGAAACTAGTAGCGAACGAACGTTTGATTGCCACTATGAATAATACAGTCAGAGTGGGAAAGGTAACAACTAACGGGTTAGTCCCTCATTTTTTAGCGGAAGCCAACCCTTTCGAAGTCTTAAGTTTGATGCGATAATGAAAAATACTTCTAAACGTCTTTGCGGGTATGCTCAGAACCCTGCACTTCATGTAATGCTACGTAGGCGCAATTTCTCTCATAGAGGGTGATACAAACTTAGTTGTAGTGGAGAGGCCTTGAGCAACTACTGGCCTGTGCAAGACCCCGTATAAAAAAAAGGTTCGAAATATTTGTACACAATTCATCCAGCTGCCGGTTGA…	AGATAGTCTGTGCGCGTGGCTGGAGGGATGGGCGCCGGGTCAGGGTATAGAATACTATGAGAAACTAGTAGCGAACGAACGTTTGATTGCCACTATGAATAATACAGTCAGAGTGGGAAAGGTAACAACTAACGGGTTAGTCCCTCATTTTTTAGCGGAAGCCAACCCTTTCGAAGTCTTAAGTTTGATGCGATAATGAAAAATACTTCTAAACGTCTTTGCGGGTATGCTCAGAACCCTGCACTTCATGTAATGCTACGTAGGCGCAATTTCTCTCATAGAGGGTGATACAAACTTAGTTGTAGTGGAGAGGCCTTGAGCAACTACTGGCCTGTGCAAGACCCCGTATAAAAAAAAGGTTCGAAATATTTGTACACAATTCATCCAGCTGCCGGTTGA…	AGATAGTCTGTGCGCGTGGCTGGAGGGATGGGCGCCGGGTCAGGGTATAGAATACTATGAGAAACTAGTAGCGAACGAACGTTTGATTGCCACTATGAATAATACAGTCAGAGTGGGAAAGGTAACAACTAACGGGTTAGTCCCTCATTTTTTAGCGGAAGCCAACCCTTTCGAAGTCTTAAGTTTGATGCGATAATGAAAAATACTTCTAAACGTCTTTGCGGGTATGCTCAGAACCCTGCACTTCATGTAATGCTACGTAGGCGCAATTTCTCTCATAGAGGGTGATACAAACTTAGTTGTAGTGGAGAGGCCTTGAGCAACTACTGGCCTGTGCAAGACCCCGTATAAAAAAAAGGTTCGAAATATTTGTACACAATTCATCCAGCTGCCGGTTGA…	AGATAGTCTGTGCGCGTGGCTGGAGGGATGGGCGCCGGGTCAGGGTATAGAATACTATGAGAAACTAGTAGCGAACGAACGTTTGATTGCCACTATGAATAATACAGTCAGAGTGGGAAAGGTAACAACTAACGGGTTAGTCCCTCATTTTTTAGCGGAAGCCAACCCTTTCGAAGTCTTAAGTTTGATGCGATAATGAAAAATACTTCTAAACGTCTTTGCGGGTATGCTCAGAACCCTGCACTTCATGTAATGCTACGTAGGCGCAATTTCTCTCATAGAGGGTGATACAAACTTAGTTGTAGTGGAGAGGCCTTGAGCAACTACTGGCCTGTGCAAGACCCCGTATAAAAAAAAGGTTCGAAATATTTGTACACAATTCATCCAGCTGCCGGTTGA…	AGATAGTCTGTGCGCGTGGCTGGAGGGATGGGCGCCGGGTCAGGGTATAGAATACTATGAGAAACTAGTAGCGAACGAACGTTTGATTGCCACTATGAATAATACAGTCAGAGTGGGAAAGGTAACAACTAACGGGTTAGTCCCTCATTTTTTAGCGGAAGCCAACCCTTTCGAAGTCTTAAGTTTGATGCGATAATGAAAAATACTTCTAAACGTCTTTGCGGGTATGCTCAGAACCCTGCACTTCATGTAATGCTACGTAGGCGCAATTTCTCTCATAGAGGGTGATACAAACTTAGTTGTAGTGGAGAGGCCTTGAGCAACTACTGGCCTGTGCAAGACCCCGTATAAAAAAAAGGTTCGAAATATTTGTACACAATTCATCCAGCTGCCGGTTGA…	AGATAGTCTGTGCGCGTGGCTGGAGGGATGGGCGCCGGGTCAGGGTATAGAATACTATGAGAAACTAGTAGCGAACGAACGTTTGATTGCCACTATGAATAATACAGTCAGAGTGGGAAAGGTAACAACTAACGGGTTAGTCCCTCATTTTTTAGCGGAAGCCAACCCTTTCGAAGTCTTAAGTTTGATGCGATAATGAAAAATACTTCTAAACGTCTTTGCGGGTATGCTCAGAACCCTGCACTTCATGTAATGCTACGTAGGCGCAATTTCTCTCATAGAGGGTGATACAAACTTAGTTGTAGTGGAGAGGCCTTGAGCAACTACTGGCCTGTGCAAGACCCCGTATAAAAAAAAGGTTCGAAATATTTGTACACAATTCATCCAGCTGCCGGTTGA…
D10	41852	38526399;38526406;38526471;38526533;38526617;38526832;38527075;38527077;38527177;38527226;38527257;38527319;38527570;38527672;38527747;38527848;38527882;38527920;38528808;38529111;38530836;38531039;38531061;38531222;38531297;38532367;38532376;38532379;38532604;38532609;38532653;38532941;38533032;38533052;38533125;38533219;38533308;38533342;38533450;38533566;38533791;38533902;38533918;38533938;385…	TGTTCGAGATAGGAAGGTCAGGGTTTCTCTCGGTTAGATTAGGCTATAGAAACGGCAACTGCCGACCGGAAAGCATATAACGCTTCCTCAGAATCAGTTTTCGGGCCATCTAGTTTTACAGACCTACTAAACAGTATGATTTATTTATAGCAATATTGTTGTTGGCACTAAATCGCATGACCCTGAAGAATAGGGGTTTCGCAATCGCGGTCGAACTTGGCCCTTCCGTCGTTAGGGTGAACAGTATGGCATAGATTCAACTGGGTATTTAGTCATTCCTTCGGAAGGCACYTCGGAACCATGAGATCTTAACTCTGTTTACAACAGTGCAA	TGTTCGAGATAGGAAGGTCAGGGTTTCTCTCGGTTAGATTAGGCTATAGAAACGGCAACTGCCGACCGGAAAGCATATAACGCTTCCTCAGAATCAGTTTTCGGGCCATCTAGTTTTACAGACCTACTAAACAGTATGATTTATTTATAGCAATATTGTTGTTGGCACTAAATCGCATGACCCTGAAGAATAGGGGTTTCGCAATCGCGGTCGAACTTGGCCCTTCCGTCGTTAGGGTGAACAGTATGGCATAGATTCAACTGGGTATTTAGTCATTCCTTCGGAAGGCACYTCGGAACCATGAGATCTTAACTCTGTTTACAACAGTGCAA	TGTTCGAGATAGGAAGGTCAGGGTTTCTCTCGGTTAGATTAGGCTATAGAAACGGCAACTGCCGACCGGAAAGCATATAACGCTTCCTCAGAATCAGTTTTCGGGCCATCTAGTTTTACAGACCTACTAAACAGTATGATTTATTTATAGCAATATTGTTGTTGGCACTAAATCGCATGACCCTGAAGAATAGGGGTTTCGCAATCGCGGTCGAACTTGGCCCTTCCGTCGTTAGGGTGAACAGTATGGCATAGATTCAACTGGGTATTTAGTCATTCCTTCGGAAGGCACYTCGGAACCATGAGATCTTAACTCTGTTTACAACAGTGCAA	TGTTCGAGATAGGAAGGTCAGGGTTTCTCTCGGTTAGATTAGGCTATAGAAACGGCAACTGCCGACCGGAAAGCATATAACGCTTCCTCAGAATCAGTTTTCGGGCCATCTAGTTTTACAGACCTACTAAACAGTATGATTTATTTATAGCAATATTGTTGTTGGCACTAAATCGCATGACCCTGAAGAATAGGGGTTTCGCAATCGCGGTCGAACTTGGCCCTTCCGTCGTTAGGGTGAACAGTATGGCATAGATTCAACTGGGTATTTAGTCATTCCTTCGGAAGGCACYTCGGAACCATGAGATCTTAACTCTGTTTACAACAGTGCAA	TGTTCGAGATAGGAAGGTCAGGGTTTCTCTCGGTTAGATTAGGCTATAGAAACGGCAACTGCCGACCGGAAAGCATATAACGCTTCCTCAGAATCAGTTTTCGGGCCATCTAGTTTTACAGACCTACTAAACAGTATGATTTATTTATAGCAATATTGTTGTTGGCACTAAATCGCATGACCCTGAAGAATAGGGGTTTCGCAATCGCGGTCGAACTTGGCCCTTCCGTCGTTAGGGTGAACAGTATGGCATAGATTCAACTGGGTATTTAGTCATTCCTTCGGAAGGCACYTCGGAACCATGAGATCTTAACTCTGTTTACAACAGTGCAA	TGTTCGAGATAGGAAGGTCAGGGTTTCTCTCGGTTAGATTAGGCTATAGAAACGGCAACTGCCGACCGGAAAGCATATAACGCTTCCTCAGAATCAGTTTTCGGGCCATCTAGTTTTACAGACCTACTAAACAGTATGATTTATTTATAGCAATATTGTTGTTGGCACTAAATCGCATGACCCTGAAGAATAGGGGTTTCGCAATCGCGGTCGAACTTGGCCCTTCCGTCGTTAGGGTGAACAGTATGGCATAGATTCAACTGGGTATTTAGTCATTCCTTCGGAAGGCACYTCGGAACCATGAGATCTTAACTCTGTTTACAACAGTGCAA	TGTTCGAGATAGGAAGGTCAGGGTTTCTCTCGGTTAGATTAGGCTATAGAAACGGCAACTGCCGACCGGAAAGCATATAACGCTTCCTCAGAATCAGTTTTCGGGCCATCTAGTTTTACAGACCTACTAAACAGTATGATTTATTTATAGCAATATTGTTGTTGGCACTAAATCGCATGACCCTGAAGAATAGGGGTTTCGCAATCGCGGTCGAACTTGGCCCTTCCGTCGTTAGGGTGAACAGTATGGCATAGATTCAACTGGGTATTTAGTCATTCCTTCGGAAGGCACYTCGGAACCATGAGATCTTAACTCTGTTTACAACAGTGCAA
D10	88832	40955379;40956308;40956694;40956795;40956842;40956892;40956935;40957115;40957176;40957190;40957349;40957354;40957528;40957531;40957855;40957922;40957946;40957956;40958079;40958081;40958150;40958167;40958241;40958500;40958582;40958670;40958819;40959218;40959547;40959603;40960000;40960225;40960226;40960233;40960335;40960345;40960748;40960768;40960795;40960887;40960911;40960928;40960998;40961027;409…	GACTGATGCTCTCTGCACGAGTATGGTATTGGACGAGCTCACTCCTCAGGGTTACGCTTAATAAACGCCCGTCTGACTCCTATGGAAGTAAACCAGGTAAGGTTGGCCCTGAGTGTAAAGCCTAGAGTATGGTATACGACTTCAACATCCGTTACTTAGTGTTGCAGACACGGCCCTTTGCTAATATATATGTATTGTGCGGAGCAAGGCCGTGAATCTCTGCCAAATCAGAAAACTTGACACTCATGTGTTCGTCAATAAAACTGTTAACGCATTTACGAACCTAGAGGATTAGGGCGGTGCGTTACAGGCGTGGTTAGAGTATTTTCCAAAGAAATTGTGCGCTTGGTAATTCATATAGGTAAAGGAGCAACATGAGTCCCGTCGCGACTTTCTACT…	GACTGATGCTCTCTGCACGAGTATGGTATTGGACGAGCTCACTCCTCAGGGTTACGCTTAATAAACGCCCGTCTGACTCCTATGGAAGTAAACCAGGTAAGGTTGGCCCTGAGTGTAAAGCCTAGAGTATGGTATACGACTTCAACATCCGTTACTTAGTGTTGCAGACACGGCCCTTTGCTAATATATATGTATTGTGCGGAGCAAGGCCGTGAATCTCTGCCAAATCAGAAAACTTGACACTCATGTGTTCGTCAATAAAACTGTTAACGCATTTACGAACCTAGAGGATTAGGGCGGTGCGTTACAGGCGTGGTTAGAGTATTTTCCAAAGAAATTGTGCGCTTGGTAATTCATATAGGTAAAGGAGCAACATGAGTCCCGTCGCGACTTTCTACT…	GACTGATGCTCTCTGCACGAGTATGGTATTGGACGAGCTCACTCCTCAGGGTTACGCTTAATAAACGCCCGTCTGACTCCTATGGAAGTAAACCAGGTAAGGTTGGCCCTGAGTGTAAAGCCTAGAGTATGGTATACGACTTCAACATCCGTTACTTAGTGTTGCAGACACGGCCCTTTGCTAATATATATGTATTGTGCGGAGCAAGGCCGTGAATCTCTGCCAAATCAGAAAACTTGACACTCATGTGTTCGTCAATAAAACTGTTAACGCATTTACGAACCTAGAGGATTAGGGCGGTGCGTTACAGGCGTGGTTAGAGTATTTTCCAAAGAAATTGTGCGCTTGGTAATTCATATAGGTAAAGGAGCAACATGAGTCCCGTCGCGACTTTCTACT…	GACTGATGCTCTCTGCACGAGTATGGTATTGGACGAGCTCACTCCTCAGGGTTACGCTTAATAAACGCCCGTCTGACTCCTATGGAAGTAAACCAGGTAAGGTTGGCCCTGAGTGTAAAGCCTAGAGTATGGTATACGACTTCAACATCCGTTACTTAGTGTTGCAGACACGGCCCTTTGCTAATATATATGTATTGTGCGGAGCAAGGCCGTGAATCTCTGCCAAATCAGAAAACTTGACACTCATGTGTTCGTCAATAAAACTGTTAACGCATTTACGAACCTAGAGGATTAGGGCGGTGCGTTACAGGCGTGGTTAGAGTATTTTCCAAAGAAATTGTGCGCTTGGTAATTCATATAGGTAAAGGAGCAACATGAGTCCCGTCGCGACTTTCTACT…	GACTGATGCTCTCTGCACGAGTATGGTATTGGACGAGCTCACTCCTCAGGGTTACGCTTAATAAACGCCCGTCTGACTCCTATGGAAGTAAACCAGGTAAGGTTGGCCCTGAGTGTAAAGCCTAGAGTATGGTATACGACTTCAACATCCGTTACTTAGTGTTGCAGACACGGCCCTTTGCTAATATATATGTATTGTGCGGAGCAAGGCCGTGAATCTCTGCCAAATCAGAAAACTTGACACTCATGTGTTCGTCAATAAAACTGTTAACGCATTTACGAACCTAGAGGATTAGGGCGGTGCGTTACAGGCGTGGTTAGAGTATTTTCCAAAGAAATTGTGCGCTTGGTAATTCATATAGGTAAAGGAGCAACATGAGTCCCGTCGCGACTTTCTACT…	GACTGATGCTCTCTGCACGAGTATGGTATTGGACGAGCTCACTCCTCAGGGTTACGCTTAATAAACGCCCGTCTGACTCCTATGGAAGTAAACCAGGTAAGGTTGGCCCTGAGTGTAAAGCCTAGAGTATGGTATACGACTTCAACATCCGTTACTTAGTGTTGCAGACACGGCCCTTTGCTAATATATATGTATTGTGCGGAGCAAGGCCGTGAATCTCTGCCAAATCAGAAAACTTGACACTCATGTGTTCGTCAATAAAACTGTTAACGCATTTACGAACCTAGAGGATTAGGGCGGTGCGTTACAGGCGTGGTTAGAGTATTTTCCAAAGAAATTGTGCGCTTGGTAATTCATATAGGTAAAGGAGCAACATGAGTCCCGTCGCGACTTTCTACT…	GACTGATGCTCTCTGCACGAGTATGGTATTGGACGAGCTCACTCCTCAGGGTTACGCTTAATAAACGCCCGTCTGACTCCTATGGAAGTAAACCAGGTAAGGTTGGCCCTGAGTGTAAAGCCTAGAGTATGGTATACGACTTCAACATCCGTTACTTAGTGTTGCAGACACGGCCCTTTGCTAATATATATGTATTGTGCGGAGCAAGGCCGTGAATCTCTGCCAAATCAGAAAACTTGACACTCATGTGTTCGTCAATAAAACTGTTAACGCATTTACGAACCTAGAGGATTAGGGCGGTGCGTTACAGGCGTGGTTAGAGTATTTTCCAAAGAAATTGTGCGCTTGGTAATTCATATAGGTAAAGGAGCAACATGAGTCCCGTCGCGACTTTCTACT…
D10	38982	42366311;42366804;42366807;42366846;42367097;42367101;42367435;42367543;42367683;42367772;42367889;42367945;42368003;42368081;42368112;42368136;42368182;42368197;42368242;42368262;42368340;42368432;42368446;42368514;42368526;42368601;42368616;42368691;42368720;42368738;42368771;42368842;42368859;42369048;42369082;42369104;42369433;42369474;42369576;42369614;42369701;42369729;42369773;42369801;423…	AAGACTTTCCGTGTCCGGCATGTTCATCTTGAGTAGCTTAATAGGTTGTCAGGTTAACACCATTAAGTATTTCGGAGAAGTAGTTAATCTAGCAATGAATGGTAGTTGGGGTAACCTTGAGGTTGGTGGTTTGTCGAGACGTCGGGAACGAAGGAGCTTATGACTGACAGTGACTGCGCGGGGCTACAGATTCGACAGGAATGTCCTGCCCCGTTATTACATGAATGGATCATTGCCGCCTACATTGCAAAAGCTCTGTATG	AAGACTTTCCGTGTCCGGCATGTTCATCTTGAGTAGCTTAATAGGTTGTCAGGTTAACACCATTAAGTATTTCGGAGAAGTAGTTAATCTAGCAATGAATGGTAGTTGGGGTAACCTTGAGGTTGGTGGTTTGTCGAGACGTCGGGAACGAAGGAGCTTATGACTGACAGTGACTGCGCGGGGCTACAGATTCGACAGGAATGTCCTGCCCCGTTATTACATGAATGGATCATTGCCGCCTACATTGCAAAAGCTCTGTATG	AAGACTTTCCGTGTCCGGCATGTTCATCTTGAGTAGCTTAATAGGTTGTCAGGTTAACACCATTAAGTATTTCGGAGAAGTAGTTAATCTAGCAATGAATGGTAGTTGGGGTAACCTTGAGGTTGGTGGTTTGTCGAGACGTCGGGAACGAAGGAGCTTATGACTGACAGTGACTGCGCGGGGCTACAGATTCGACAGGAATGTCCTGCCCCGTTATTACATGAATGGATCATTGCCGCCTACATTGCAAAAGCTCTGTATG	AAGACTTTCCGTGTCCGGCATGTTCATCTTGAGTAGCTTAATAGGTTGTCAGGTTAACACCATTAAGTATTTCGGAGAAGTAGTTAATCTAGCAATGAATGGTAGTTGGGGTAACCTTGAGGTTGGTGGTTTGTCGAGACGTCGGGAACGAAGGAGCTTATGACTGACAGTGACTGCGCGGGGCTACAGATTCGACAGGAATGTCCTGCCCCGTTATTACATGAATGGATCATTGCCGCCTACATTGCAAAAGCTCTGTATG	AAGACTTTCCGTGTCCGGCATGTTCATCTTGAGTAGCTTAATAGGTTGTCAGGTTAACACCATTAAGTATTTCGGAGAAGTAGTTAATCTAGCAATGAATGGTAGTTGGGGTAACCTTGAGGTTGGTGGTTTGTCGAGACGTCGGGAACGAAGGAGCTTATGACTGACAGTGACTGCGCGGGGCTACAGATTCGACAGGAATGTCCTGCCCCGTTATTACATGAATGGATCATTGCCGCCTACATTGCAAAAGCTCTGTATG	AAGACTTTCCGTGTCCGGCATGTTCATCTTGAGTAGCTTAATAGGTTGTCAGGTTAACACCATTAAGTATTTCGGAGAAGTAGTTAATCTAGCAATGAATGGTAGTTGGGGTAACCTTGAGGTTGGTGGTTTGTCGAGACGTCGGGAACGAAGGAGCTTATGACTGACAGTGACTGCGCGGGGCTACAGATTCGACAGGAATGTCCTGCCCCGTTATTACATGAATGGATCATTGCCGCCTACATTGCAAAAGCTCTGTATG	AAGACTTTCCGTGTCCGGCATGTTCATCTTGAGTAGCTTAATAGGTTGTCAGGTTAACACCATTAAGTATTTCGGAGAAGTAGTTAATCTAGCAATGAATGGTAGTTGGGGTAACCTTGAGGTTGGTGGTTTGTCGAGACGTCGGGAACGAAGGAGCTTATGACTGACAGTGACTGCGCGGGGCTACAGATTCGACAGGAATGTCCTGCCCCGTTATTACATGAATGGATCATTGCCGCCTACATTGCAAAAGCTCTGTATG
D10	27989	42405877;42405892;42405893;42405998;42406102;42406143;42406372;42406379;42406433;42406461;42406598;42406670;42406678;42407128;42407156;42407161;42407219;42407347;42407372;42407386;42407537;42407558;42407636;42407658;42407707;42407826;42407842;42408178;42408199;42408239;42408418;42408460;42408520;42408521;42408608;42408612;42408676;42408727;42408873;42408884;42408903;42408951;42408978;42409091;424…	TTGTATCTTGGGGAGAACTACATAATGTCGAGCTGTTACCAGCTAGGCGTAAGCTCACAGATTTAAAGTTAAATCTCTCCATTTAATTGCACTTGGTATTCGAATATCAGTGATATAAATTTCAATATATCTGTCAAGGTAGCTATTTGTTGACATCTGTGGGAATGAGGTTGAATACCTCCCCTAAGTTAGTGATGGCACGCCGATAAAGGCTGGAAGTG	TTGTATCTTGGGGAGAACTACATAATGTCGAGCTGTTACCAGCTAGGCGTAAGCTCACAGATTTAAAGTTAAATCTCTCCATTTAATTGCACTTGGTATTCGAATATCAGTGATATAAATTTCAATATATCTGTCAAGGTAGCTATTTGTTGACATCTGTGGGAATGAGGTTGAATACCTCCCCTAAGTTAGTGATGGCACGCCGATAAAGGCTGGAAGTG	TTGTATCTTGGGGAGAACTACATAATGTCGAGCTGTTACCAGCTAGGCGTAAGCTCACAGATTTAAAGTTAAATCTCTCCATTTAATTGCACTTGGTATTCGAATATCAGTGATATAAATTTCAATATATCTGTCAAGGTAGCTATTTGTTGACATCTGTGGGAATGAGGTTGAATACCTCCCCTAAGTTAGTGATGGCACGCCGATAAAGGCTGGAAGTG	TTGTATCTTGGGGAGAACTACATAATGTCGAGCTGTTACCAGCTAGGCGTAAGCTCACAGATTTAAAGTTAAATCTCTCCATTTAATTGCACTTGGTATTCGAATATCAGTGATATAAATTTCAATATATCTGTCAAGGTAGCTATTTGTTGACATCTGTGGGAATGAGGTTGAATACCTCCCCTAAGTTAGTGATGGCACGCCGATAAAGGCTGGAAGTG	TTGTATCTTGGGGAGAACTACATAATGTCGAGCTGTTACCAGCTAGGCGTAAGCTCACAGATTTAAAGTTAAATCTCTCCATTTAATTGCACTTGGTATTCGAATATCAGTGATATAAATTTCAATATATCTGTCAAGGTAGCTATTTGTTGACATCTGTGGGAATGAGGTTGAATACCTCCCCTAAGTTAGTGATGGCACGCCGATAAAGGCTGGAAGTG	TTGTATCTTGGGGAGAACTACATAATGTCGAGCTGTTACCAGCTAGGCGTAAGCTCACAGATTTAAAGTTAAATCTCTCCATTTAATTGCACTTGGTATTCGAATATCAGTGATATAAATTTCAATATATCTGTCAAGGTAGCTATTTGTTGACATCTGTGGGAATGAGGTTGAATACCTCCCCTAAGTTAGTGATGGCACGCCGATAAAGGCTGGAAGTG	TTGTATCTTGGGGAGAACTACATAATGTCGAGCTGTTACCAGCTAGGCGTAAGCTCACAGATTTAAAGTTAAATCTCTCCATTTAATTGCACTTGGTATTCGAATATCAGTGATATAAATTTCAATATATCTGTCAAGGTAGCTATTTGTTGACATCTGTGGGAATGAGGTTGAATACCTCCCCTAAGTTAGTGATGGCACGCCGATAAAGGCTGGAAGTG
D10	26855	43595501;43595513;43595915;43596186;43596627;43596699;43597009;43597141;43597222;43597223;43597469;43598241;43598276;43598281;43598754;43598838;43598940;43599960;43600046;43600183;43600212;43600784;43600911;43600954;43601005;43601021;43601099;43601625;43601651;43601721;43602184;43603257;43603274;43603420;43603774;43603881;43606959;43607077;43607210;43607229;43608258;43608275;43608364;43608436;436…	TTTATTATCTCAGCTGTGTGCATGGGGGTTTCAATTATTTAGCCTGTCAACGCATGGGATTTTGTTGTTCATCTGTCGCATATGGTAGGAAAAACATGGGCTGGGCTAAAAGAACATATGCAATAGTGCCTAGAAGAGCGACGCAGATATATTGAACACGGTTATGGAACAAGCTTCCTATGAAGCAGGTGATGA	TTTATTATCTCAGCTGTGTGCATGGGGGTTTCAATTATTTAGCCTGTCAACGCATGGGATTTTGTTGTTCATCTGTCGCATATGGTAGGAAAAACATGGGCTGGGCTAAAAGAACATATGCAATAGTGCCTAGAAGAGCGACGCAGATATATTGAACACGGTTATGGAACAAGCTTCCTATGAAGCAGGTGATGA	TTTATTATCTCAGCTGTGTGCATGGGGGTTTCAATTATTTAGCCTGTCAACGCATGGGATTTTGTTGTTCATCTGTCGCATATGGTAGGAAAAACATGGGCTGGGCTAAAAGAACATATGCAATAGTGCCTAGAAGAGCGACGCAGATATATTGAACACGGTTATGGAACAAGCTTCCTATGAAGCAGGTGATGA	TTTATTATCTCAGCTGTGTGCATGGGGGTTTCAATTATTTAGCCTGTCAACGCATGGGATTTTGTTGTTCATCTGTCGCATATGGTAGGAAAAACATGGGCTGGGCTAAAAGAACATATGCAATAGTGCCTAGAAGAGCGACGCAGATATATTGAACACGGTTATGGAACAAGCTTCCTATGAAGCAGGTGATGA	TTTATTATCTCAGCTGTGTGCATGGGGGTTTCAATTATTTAGCCTGTCAACGCATGGGATTTTGTTGTTCATCTGTCGCATATGGTAGGAAAAACATGGGCTGGGCTAAAAGAACATATGCAATAGTGCCTAGAAGAGCGACGCAGATATATTGAACACGGTTATGGAACAAGCTTCCTATGAAGCAGGTGATGA	TTTATTATCTCAGCTGTGTGCATGGGGGTTTCAATTATTTAGCCTGTCAACGCATGGGATTTTGTTGTTCATCTGTCGCATATGGTAGGAAAAACATGGGCTGGGCTAAAAGAACATATGCAATAGTGCCTAGAAGAGCGACGCAGATATATTGAACACGGTTATGGAACAAGCTTCCTATGAAGCAGGTGATGA	TTTATTATCTCAGCTGTGTGCATGGGGGTTTCAATTATTTAGCCTGTCAACGCATGGGATTTTGTTGTTCATCTGTCGCATATGGTAGGAAAAACATGGGCTGGGCTAAAAGAACATATGCAATAGTGCCTAGAAGAGCGACGCAGATATATTGAACACGGTTATGGAACAAGCTTCCTATGAAGCAGGTGATGA
D10	8134	43888932;43889002;43889019;43889039;43889056;43889368;43889794;43890025;43890168;43890206;43890262;43890423;43890493;43891399;43891519;43891535;43891656;43891733;43892277;43892573;43892601;43892669;43892756;43892786;43892820;43892917;43892933;43893024;43893111;43893238;43893248;43893317;43893364;43893431;43893457;43893470;43893545;43893692;43894632;43894679;43894708;43894727;43894828;43894929;438…	TTGATGTCTCGAGTATGGTACTAAAACTTTAAAGTTAGCCCCAGGTAAAAGTAACCATCTTAA	TTGATGTCTCGAGTATGGTACTAAAACTTTAAAGTTAGCCCCAGGTAAAAGTAACCATCTTAA	TTGATGTCTCGAGTATGGTACTAAAACTTTAAAGTTAGCCCCAGGTAAAAGTAACCATCTTAA	TTGATGTCTCGAGTATGGTACTAAAACTTTAAAGTTAGCCCCAGGTAAAAGTAACCATCTTAA	TTGATGTCTCGAGTATGGTACTAAAACTTTAAAGTTAGCCCCAGGTAAAAGTAACCATCTTAA	TTGATGTCTCGAGTATGGTACTAAAACTTTAAAGTTAGCCCCAGGTAAAAGTAACCATCTTAA	TTGATGTCTCGAGTATGGTACTAAAACTTTAAAGTTAGCCCCAGGTAAAAGTAACCATCTTAA
D10	16690	381081;381326;381455;381910;381938;382004;382012;383346;383396;383526;383529;383571;383719;383751;383771;383917;383942;384203;384305;384380;384423;384435;384625;384774;384932;384938;385253;385287;385407;385415;385438;385461;385535;385708;385749;385788;385853;386063;386140;386147;386393;386482;386689;386721;386964;387015;387042;387062;387145;387233;387251;387350;387486;387610;387965;388015;388108;…	TTAGCTTAAAATCTTACGGATGAAAATCACTGAGGAATCAGAAAAAGCCCGCTACTCCCATTGCGTGGAGTGTAGCATCTAGGAAGCCTTGAGGATT	TTAGCTTAAAATCTTACGGATGAAAATCACTGAGGAATCAGAAAAAGCCCGCTACTCCCATTGCGTGGAGTGTAGCATCTAGGAAGCCTTGAGGATT	TTAGCTTAAAATCTTACGGATGAAAATCACTGAGGAATCAGAAAAAGCCCGCTACTCCCATTGCGTGGAGTGTAGCATCTAGGAAGCCTTGAGGATT	TTAGCTTAAAATCTTACGGATGAAAATCACTGAGGAATCAGAAAAAGCCCGCTACTCCCATTGCGTGGAGTGTAGCATCTAGGAAGCCTTGAGGATT	TTAGCTTAAAATCTTACGGATGAAAATCACTGAGGAATCAGAAAAAGCCCGCTACTCCCATTGCGTGGAGTGTAGCATCTAGGAAGCCTTGAGGATT	TTAGCTTAAAATCTTACGGATGAAAATCACTGAGGAATCAGAAAAAGCCCGCTACTCCCATTGCGTGGAGTGTAGCATCTAGGAAGCCTTGAGGATT	TTAGCTTAAAATCTTACGGATGAAAATCACTGAGGAATCAGAAAAAGCCCGCTACTCCCATTGCGTGGAGTGTAGCATCTAGGAAGCCTTGAGGATT
D10	59	398216;398275	CC	CC	CC	CC	CC	CC	CC
D10	196	995084;995098;995280	CAG	CAG	CAG	CAG	CAG	CAG	CAG
D10	1592	1433038;1433200;1433201;1433254;1433320;1433456;1433495;1433521;1433845;1433856;1434008;1434220;1434520;1434630	TTATGGATCGGAGA	TTATGGATCGGAGA	TTATGGATCGGAGA	TTATGGATCGGAGA	TTATGGATCGGAGA	TTATGGATCGGAGA	TTATGGATCGGAGA
D10	684	1439853;1439952;1439966;1440537	TTAC	TTAC	TTAC	TTAC	TTAC	TTAC	TTAC
D10	16093	1455507;1456067;1456122;1456346;1456645;1456691;1457015;1457237;1457423;1457575;1462068;1462161;1462536;1462810;1462822;1462892;1463078;1463305;1463340;1463506;1463739;1463752;1463869;1463898;1463916;1464165;1464313;1464406;1464853;1465179;1465184;1465513;1465808;1465982;1466176;1466470;1466577;1466940;1467195;1467314;1467629;1467722;1467992;1468469;1469157;1469660;1469710;1469748;1469789;1469934…	ACAAACTGCACGCTGCTCAAGGGTGGGAAGGGGTAAGCTAGTGACAATTAGTAAGTATTATAAGT	ACAAACTGCACGCTGCTCAAGGGTGGGAAGGGGTAAGCTAGTGACAATTAGTAAGTATTATAAGT	ACAAACTGCACGCTGCTCAAGGGTGGGAAGGGGTAAGCTAGTGACAATTAGTAAGTATTATAAGT	ACAAACTGCACGCTGCTCAAGGGTGGGAAGGGGTAAGCTAGTGACAATTAGTAAGTATTATAAGT	ACAAACTGCACGCTGCTCAAGGGTGGGAAGGGGTAAGCTAGTGACAATTAGTAAGTATTATAAGT	ACAAACTGCACGCTGCTCAAGGGTGGGAAGGGGTAAGCTAGTGACAATTAGTAAGTATTATAAGT	ACAAACTGCACGCTGCTCAAGGGTGGGAAGGGGTAAGCTAGTGACAATTAGTAAGTATTATAAGT
D10	20783	1488286;1488300;1488412;1488504;1488518;1488542;1488870;1488960;1489046;1489173;1489243;1489245;1489261;1489406;1489465;1489487;1489507;1489558;1489646;1489657;1489712;1489721;1489786;1490181;1490240;1490446;1490451;1490601;1490701;1490796;1490814;1490964;1490969;1490971;1491107;1491300;1491355;1491390;1491754;1491759;1492035;1492116;1492247;1492398;1492674;1493020;1493175;1493226;1494877;1495902…	TAATGACTGTGTTTGAAGCGCTGATAGAATGCTATGAGCCTATAACGCGTTCCCACAGTCTGAGTCGAGCCATGGTCACGAAAAAGACGATTC	TAATGACTGTGTTTGAAGCGCTGATAGAATGCTATGAGCCTATAACGCGTTCCCACAGTCTGAGTCGAGCCATGGTCACGAAAAAGACGATTC	TAATGACTGTGTTTGAAGCGCTGATAGAATGCTATGAGCCTATAACGCGTTCCCACAGTCTGAGTCGAGCCATGGTCACGAAAAAGACGATTC	TAATGACTGTGTTTGAAGCGCTGATAGAATGCTATGAGCCTATAACGCGTTCCCACAGTCTGAGTCGAGCCATGGTCACGAAAAAGACGATTC	TAATGACTGTGTTTGAAGCGCTGATAGAATGCTATGAGCCTATAACGCGTTCCCACAGTCTGAGTCGAGCCATGGTCACGAAAAAGACGATTC	TAATGACTGTGTTTGAAGCGCTGATAGAATGCTATGAGCCTATAACGCGTTCCCACAGTCTGAGTCGAGCCATGGTCACGAAAAAGACGATTC	TAATGACTGTGTTTGAAGCGCTGATAGAATGCTATGAGCCTATAACGCGTTCCCACAGTCTGAGTCGAGCCATGGTCACGAAAAAGACGATTC
D10	60	2047289;2047304;2047349	GAA	GAA	GAA	GAA	GAA	GAA	GAA
D10	819	2049371;2049433;2049754;2050190	TAGA	TAGA	TAGA	TAGA	TAGA	TAGA	TAGA
D10	57	2052206;2052263	TA	TA	TA	TA	TA	TA	TA
D10	381	2134761;2134902;2135142	GGA	GGA	GGA	GGA	GGA	GGA	GGA
D10	9282	2166429;2166735;2166966;2167170;2167171;2167288;2167311;2167400;2167523;2167583;2167814;2167824;2167872;2167946;2168250;2168254;2168394;2168484;2168701;2168779;2169012;2169052;2169174;2169175;2169288;2169341;2169433;2169576;2169717;2170337;2170739;2170853;2170869;2170919;2170964;2171017;2171057;2171060;2171180;2171202;2171208;2171347;2171365;2171521;2171785;2171873;2171938;2172448;2172688;2172690…	CATTATTCATGCCCGACCCAGTACTTGGACAATCTGGAGTCCGGTTCTAATCCGTAAGCTACACCTCGATAAGCTT	CATTATTCATGCCCGACCCAGTACTTGGACAATCTGGAGTCCGGTTCTAATCCGTAAGCTACACCTCGATAAGCTT	CATTATTCATGCCCGACCCAGTACTTGGACAATCTGGAGTCCGGTTCTAATCCGTAAGCTACACCTCGATAAGCTT	CATTATTCATGCCCGACCCAGTACTTGGACAATCTGGAGTCCGGTTCTAATCCGTAAGCTACACCTCGATAAGCTT	CATTATTCATGCCCGACCCAGTACTTGGACAATCTGGAGTCCGGTTCTAATCCGTAAGCTACACCTCGATAAGCTT	CATTATTCATGCCCGACCCAGTACTTGGACAATCTGGAGTCCGGTTCTAATCCGTAAGCTACACCTCGATAAGCTT	CATTATTCATGCCCGACCCAGTACTTGGACAATCTGGAGTCCGGTTCTAATCCGTAAGCTACACCTCGATAAGCTT
D10	4387	2733163;2733499;2733501;2733581;2733591;2733608;2733738;2733739;2733759;2733855;2733899;2733910;2733974;2733982;2733983;2734030;2734033;2734189;2734287;2734416;2734438;2734491;2734523;2734583;2735101;2735475;2736073;2736130;2736240;2736386;2736557;2736746;2736752;2736824;2736895;2737064;2737107;2737134;2737368;2737373;2737400;2737421;2737521;2737550	CGGCATTTGGGAAAGCCCAGAATGATTTACAGAAAAATCGCACA	CGGCATTTGGGAAAGCCCAGAATGATTTACAGAAAAATCGCACA	CGGCATTTGGGAAAGCCCAGAATGATTTACAGAAAAATCGCACA	CGGCATTTGGGAAAGCCCAGAATGATTTACAGAAAAATCGCACA	CGGCATTTGGGAAAGCCCAGAATGATTTACAGAAAAATCGCACA	CGGCATTTGGGAAAGCCCAGAATGATTTACAGAAAAATCGCACA	CGGCATTTGGGAAAGCCCAGAATGATTTACAGAAAAATCGCACA
[truncated: 179 more rows]
