# Supplementary material for: Resequencing of cv CRI‐12 family reveals haplotype block inheritance and recombination of agronomically important genes in artificial selection
Source: Plant Biotechnol J. 2018 Dec 3;17(5):945–55. doi: 10.1111/pbi.13030 (PMC6587942; doi:10.1111/pbi.13030)
Supplement: Supplementary file 17 — Table S16 SNP haplotypes shared by Xingtai6871 and CRI‐12 and 5 descendants. [file PBI-17-945-s013.xlsx]

## Sheet: XT_Z12_5VS_Uganda.xls
Supplementary Table 16 SNP haplotypes shared by Xingtai6871 and CRI-12 and 5 descendants
Chr	Length	SNPs	Xingtai6871	Yumian11	CRI-12	Jinmian20	Jinmian33	Lumianyan16	Yumian2067
A01	193	95623335;95623349;95623358;95623383;95623428;95623528	RRGYWS	RRGYWS	RRGYWS	RRGYWS	RRGYWS	RRGYWS	RRGYWS
A01	363	1366018;1366025;1366381	CTA	CTA	CTA	CTA	CTA	CTA	CTA
A01	498	1636797;1636934;1636953;1637295	GGTA	GGTA	GGTA	GGTA	GGTA	GGTA	GGTA
A01	925	1664935;1665627;1665756;1665860	TTAT	TTAT	TTAT	TTAT	TTAT	TTAT	TTAT
A01	5072	1716427;1716463;1716652;1716809;1717576;1717675;1721499	TGCTATA	TGCTATA	TGCTATA	TGCTATA	TGCTATA	TGCTATA	TGCTATA
A01	4706	1725338;1726229;1727124;1727438;1727630;1728295;1728656;1728689;1728822;1730044	AAATGCATCA	AAATGCATCA	AAATGCATCA	AAATGCATCA	AAATGCATCA	AAATGCATCA	AAATGCATCA
A01	638	1730963;1731500;1731601	CAG	CAG	CAG	CAG	CAG	CAG	CAG
A01	5812	1744414;1746980;1748145;1748532;1749825;1750226	CTGGGG	CTGGGG	CTGGGG	CTGGGG	CTGGGG	CTGGGG	CTGGGG
A01	15385	7911900;7911944;7912050;7912212;7912429;7912958;7913174;7914211;7914487;7914859;7915199;7915206;7915317;7916131;7916490;7916979;7918019;7919140;7919659;7920696;7922288;7922465;7922512;7922900;7922988;7923121;7923213;7923234;7923297;7923431;7923612;7923676;7923704;7923866;7925060;7925295;7925322;7925506;7925717;7926206;7926713;7926993;7927285	TATTCTTTAGTCTAATCCGGTTATGCATCTATTCACATCGTGG	TATTCTTTAGTCTAATCCGGTTATGCATCTATTCACATCGTGG	TATTCTTTAGTCTAATCCGGTTATGCATCTATTCACATCGTGG	TATTCTTTAGTCTAATCCGGTTATGCATCTATTCACATCGTGG	TATTCTTTAGTCTAATCCGGTTATGCATCTATTCACATCGTGG	TATTCTTTAGTCTAATCCGGTTATGCATCTATTCACATCGTGG	TATTCTTTAGTCTAATCCGGTTATGCATCTATTCACATCGTGG
A01	5762	7969593;7969801;7971877;7973387;7974070;7975191;7975355	TTGTACT	TTGTACT	TTGTACT	TTGTACT	TTGTACT	TTGTACT	TTGTACT
A01	118	7977264;7977382	CA	CA	CA	CA	CA	CA	CA
A01	4183	8560857;8561153;8561183;8561551;8561844;8562041;8562643;8563295;8563513;8563632;8563679;8563784;8563785;8563888;8563971;8564024;8564533;8564710;8565040	GGTCTTAAAGCAGCCGGGA	GGTCTTAAAGCAGCCGGGA	GGTCTTAAAGCAGCCGGGA	GGTCTTAAAGCAGCCGGGA	GGTCTTAAAGCAGCCGGGA	GGTCTTAAAGCAGCCGGGA	GGTCTTAAAGCAGCCGGGA
A01	396	8582421;8582481;8582684;8582723;8582817	WYYMM	WYYMM	WYYMM	WYYMM	WYYMM	WYYMM	WYYMM
A01	209	8663617;8663754;8663826	ATT	ATT	ATT	ATT	ATT	ATT	ATT
A01	23015	8743384;8743457;8743497;8743761;8743883;8744043;8744650;8744775;8745132;8745301;8745557;8746385;8746833;8746935;8747047;8747307;8747363;8747621;8747926;8748864;8748966;8750109;8750377;8750653;8751341;8752814;8756719;8756880;8757033;8757178;8757436;8757819;8758275;8758366;8758692;8758826;8759125;8759216;8759347;8759765;8759828;8760280;8761217;8761267;8761381;8762021;8762570;8763191;8763336;8763629…	GTGCTAACCTTACGGTTAGATTGATTGGTCCGCCTAAGCCGATTTTTAATGCTAATACTTC	GTGCTAACCTTACGGTTAGATTGATTGGTCCGCCTAAGCCGATTTTTAATGCTAATACTTC	GTGCTAACCTTACGGTTAGATTGATTGGTCCGCCTAAGCCGATTTTTAATGCTAATACTTC	GTGCTAACCTTACGGTTAGATTGATTGGTCCGCCTAAGCCGATTTTTAATGCTAATACTTC	GTGCTAACCTTACGGTTAGATTGATTGGTCCGCCTAAGCCGATTTTTAATGCTAATACTTC	GTGCTAACCTTACGGTTAGATTGATTGGTCCGCCTAAGCCGATTTTTAATGCTAATACTTC	GTGCTAACCTTACGGTTAGATTGATTGGTCCGCCTAAGCCGATTTTTAATGCTAATACTTC
A01	24359	8833319;8833454;8833662;8833701;8834106;8834218;8834362;8834433;8834619;8834754;8835084;8835227;8835306;8835475;8835657;8835671;8835690;8835831;8835832;8836149;8836169;8836526;8838958;8843176;8843182;8843255;8843406;8844387;8844738;8844832;8845031;8845346;8845445;8845477;8846286;8846326;8846539;8846808;8847082;8847745;8849131;8849291;8849315;8849455;8849851;8850582;8850687;8851389;8851444;8851724…	TTATAATGAGAACATTCTACCTCGCGAAATAATCGAATTATCTGGTTTGCGCACTGTTGATAGATATTACAAAT	TTATAATGAGAACATTCTACCTCGCGAAATAATCGAATTATCTGGTTTGCGCACTGTTGATAGATATTACAAAT	TTATAATGAGAACATTCTACCTCGCGAAATAATCGAATTATCTGGTTTGCGCACTGTTGATAGATATTACAAAT	TTATAATGAGAACATTCTACCTCGCGAAATAATCGAATTATCTGGTTTGCGCACTGTTGATAGATATTACAAAT	TTATAATGAGAACATTCTACCTCGCGAAATAATCGAATTATCTGGTTTGCGCACTGTTGATAGATATTACAAAT	TTATAATGAGAACATTCTACCTCGCGAAATAATCGAATTATCTGGTTTGCGCACTGTTGATAGATATTACAAAT	TTATAATGAGAACATTCTACCTCGCGAAATAATCGAATTATCTGGTTTGCGCACTGTTGATAGATATTACAAAT
A01	14740	8862131;8862306;8863142;8863186;8863192;8864818;8865084;8865497;8865559;8865750;8865767;8865887;8866690;8867495;8867802;8868056;8868373;8868394;8872400;8872914;8872972;8873146;8873244;8873474;8873870;8874598;8874686;8874965;8875701;8875841;8876071;8876157;8876309;8876871	ATGGAATTTAGAATTTTTACTCATTGCCTCCTGG	ATGGAATTTAGAATTTTTACTCATTGCCTCCTGG	ATGGAATTTAGAATTTTTACTCATTGCCTCCTGG	ATGGAATTTAGAATTTTTACTCATTGCCTCCTGG	ATGGAATTTAGAATTTTTACTCATTGCCTCCTGG	ATGGAATTTAGAATTTTTACTCATTGCCTCCTGG	ATGGAATTTAGAATTTTTACTCATTGCCTCCTGG
A01	6646	9268085;9268888;9269445;9269690;9270125;9270205;9270343;9270414;9270476;9270608;9270717;9271117;9271185;9271202;9271339;9271382;9271461;9271626;9272144;9272797;9272845;9273411;9273436;9273598;9273850;9273987;9274057;9274273;9274371;9274409;9274616;9274630;9274731	TTGTTACAGTACATGTTTTTTTCAGTTAATAAC	TTGTTACAGTACATGTTTTTTTCAGTTAATAAC	TTGTTACAGTACATGTTTTTTTCAGTTAATAAC	TTGTTACAGTACATGTTTTTTTCAGTTAATAAC	TTGTTACAGTACATGTTTTTTTCAGTTAATAAC	TTGTTACAGTACATGTTTTTTTCAGTTAATAAC	TTGTTACAGTACATGTTTTTTTCAGTTAATAAC
A01	74	9760667;9760736;9760741	MMR	MMR	MMR	MMR	MMR	MMR	MMR
A01	223	10205768;10205822;10205991	RYK	RYK	RYK	RYK	RYK	RYK	RYK
A01	2810	13698590;13698706;13698712;13699112;13701400	GTCAT	GTCAT	GTCAT	GTCAT	GTCAT	GTCAT	GTCAT
A01	2797	13703740;13704201;13704582;13705434;13706390;13706468;13706534;13706537	TCCTGTAA	TCCTGTAA	TCCTGTAA	TCCTGTAA	TCCTGTAA	TCCTGTAA	TCCTGTAA
A01	16004	13842763;13842870;13843512;13843621;13843972;13844210;13844938;13845249;13845631;13846097;13846302;13846862;13847177;13847571;13848946;13848982;13849220;13849468;13850359;13850989;13851181;13851682;13851727;13852245;13853423;13853673;13854647;13856044;13856843;13856931;13857097;13857133;13857301;13857578;13857643;13858222;13858767	AAGGAGTGGCCGTCCGACGTCGCTCGCAGGCATGCAG	AAGGAGTGGCCGTCCGACGTCGCTCGCAGGCATGCAG	AAGGAGTGGCCGTCCGACGTCGCTCGCAGGCATGCAG	AAGGAGTGGCCGTCCGACGTCGCTCGCAGGCATGCAG	AAGGAGTGGCCGTCCGACGTCGCTCGCAGGCATGCAG	AAGGAGTGGCCGTCCGACGTCGCTCGCAGGCATGCAG	AAGGAGTGGCCGTCCGACGTCGCTCGCAGGCATGCAG
A01	17681	13886353;13886487;13887190;13887303;13887407;13887732;13888219;13888823;13889287;13889989;13890476;13890610;13890618;13890660;13890807;13891464;13891861;13892135;13892577;13892977;13893364;13893365;13893770;13894360;13894523;13894586;13894652;13894806;13894909;13895289;13895390;13896714;13899299;13900602;13900647;13900822;13901015;13901023;13901368;13902371;13902552;13902583;13902938;13903155;139…	TATATTACCCTTTTATAGGTAATTTTTACCAATATGTTAACAAGTAATA	TATATTACCCTTTTATAGGTAATTTTTACCAATATGTTAACAAGTAATA	TATATTACCCTTTTATAGGTAATTTTTACCAATATGTTAACAAGTAATA	TATATTACCCTTTTATAGGTAATTTTTACCAATATGTTAACAAGTAATA	TATATTACCCTTTTATAGGTAATTTTTACCAATATGTTAACAAGTAATA	TATATTACCCTTTTATAGGTAATTTTTACCAATATGTTAACAAGTAATA	TATATTACCCTTTTATAGGTAATTTTTACCAATATGTTAACAAGTAATA
A01	3013	13914822;13915152;13915337;13915338;13916046;13916680;13916953;13917835	CCGCGGCG	CCGCGGCG	CCGCGGCG	CCGCGGCG	CCGCGGCG	CCGCGGCG	CCGCGGCG
A01	17118	14028811;14029697;14029711;14034650;14035380;14036074;14036339;14036387;14037583;14043351;14045351;14045497;14045929	TTTACCCGTTGCT	TTTACCCGTTGCT	TTTACCCGTTGCT	TTTACCCGTTGCT	TTTACCCGTTGCT	TTTACCCGTTGCT	TTTACCCGTTGCT
A01	7264	14068381;14069359;14069360;14069843;14069856;14070166;14070965;14071245;14074879;14075241;14075382;14075424;14075561;14075645	TAGCCGGTTTCTGC	TAGCCGGTTTCTGC	TAGCCGGTTTCTGC	TAGCCGGTTTCTGC	TAGCCGGTTTCTGC	TAGCCGGTTTCTGC	TAGCCGGTTTCTGC
A01	2013	14082664;14083070;14084677	TCA	TCA	TCA	TCA	TCA	TCA	TCA
A01	1363	14086813;14087392;14088176	GCC	GCC	GCC	GCC	GCC	GCC	GCC
A01	6630	14134404;14134473;14135316;14136306;14136676;14137094;14138022;14138697;14139058;14139063;14140094;14141034	AGAGACTACAAG	AGAGACTACAAG	AGAGACTACAAG	AGAGACTACAAG	AGAGACTACAAG	AGAGACTACAAG	AGAGACTACAAG
A01	2687	14143109;14144928;14145058;14145065;14145796	CTGAA	CTGAA	CTGAA	CTGAA	CTGAA	CTGAA	CTGAA
A01	7829	14168308;14169012;14169092;14169120;14169197;14169354;14169383;14169777;14169995;14170309;14171361;14171411;14173164;14173995;14174316;14175665;14175858;14175929;14176137	CTTGCGGAAGTTCCGCGCA	CTTGCGGAAGTTCCGCGCA	CTTGCGGAAGTTCCGCGCA	CTTGCGGAAGTTCCGCGCA	CTTGCGGAAGTTCCGCGCA	CTTGCGGAAGTTCCGCGCA	CTTGCGGAAGTTCCGCGCA
A01	1414	14181190;14181237;14181334;14181363;14181413;14181471;14181566;14181669;14181712;14181806;14181882;14181938;14182047;14182395;14182407;14182538;14182540;14182590;14182604	YRACGCRAMCAACCCRGYM	YRACGCRAMCAACCCRGYM	YRACGCRAMCAACCCRGYM	YRACGCRAMCAACCCRGYM	YRACGCRAMCAACCCRGYM	YRACGCRAMCAACCCRGYM	YRACGCRAMCAACCCRGYM
A01	36482	14183713;14183742;14184097;14184362;14184653;14185019;14185081;14185086;14185155;14185418;14185719;14185729;14185891;14185963;14186775;14186884;14186916;14186929;14186966;14187038;14187075;14187190;14187306;14187356;14187552;14187554;14187868;14188127;14188154;14188181;14188311;14188486;14188571;14189024;14189048;14189086;14189243;14189656;14189696;14189956;14189981;14190196;14190557;14190570;141…	ATTCGCTGTGGGAAGTGAGAATTCCGCCTGGTAACCCCGTCAGACCCTCCACCTCCTACTCTATACTCGTATA	ATTCGCTGTGGGAAGTGAGAATTCCGCCTGGTAACCCCGTCAGACCCTCCACCTCCTACTCTATACTCGTATA	ATTCGCTGTGGGAAGTGAGAATTCCGCCTGGTAACCCCGTCAGACCCTCCACCTCCTACTCTATACTCGTATA	ATTCGCTGTGGGAAGTGAGAATTCCGCCTGGTAACCCCGTCAGACCCTCCACCTCCTACTCTATACTCGTATA	ATTCGCTGTGGGAAGTGAGAATTCCGCCTGGTAACCCCGTCAGACCCTCCACCTCCTACTCTATACTCGTATA	ATTCGCTGTGGGAAGTGAGAATTCCGCCTGGTAACCCCGTCAGACCCTCCACCTCCTACTCTATACTCGTATA	ATTCGCTGTGGGAAGTGAGAATTCCGCCTGGTAACCCCGTCAGACCCTCCACCTCCTACTCTATACTCGTATA
A01	1523	14250213;14250746;14250851;14250869;14251137;14251282;14251310;14251350;14251736	GGATTCTCC	GGATTCTCC	GGATTCTCC	GGATTCTCC	GGATTCTCC	GGATTCTCC	GGATTCTCC
A01	5639	14281020;14281776;14282013;14282166;14282293;14282508;14283434;14283476;14283653;14286659	GGGTTAAACT	GGGTTAAACT	GGGTTAAACT	GGGTTAAACT	GGGTTAAACT	GGGTTAAACT	GGGTTAAACT
A01	5439	14301498;14301771;14302623;14302921;14303316;14303513;14304088;14304121;14304184;14304380;14305052;14305808;14305983;14306093;14306102;14306217;14306277;14306588;14306679;14306937	TAATTATCTTGAACCACGTT	TAATTATCTTGAACCACGTT	TAATTATCTTGAACCACGTT	TAATTATCTTGAACCACGTT	TAATTATCTTGAACCACGTT	TAATTATCTTGAACCACGTT	TAATTATCTTGAACCACGTT
A01	3195	14307315;14308693;14310510	ATG	ATG	ATG	ATG	ATG	ATG	ATG
A01	1020	14311218;14312187;14312238	CCC	CCC	CCC	CCC	CCC	CCC	CCC
A01	60336	15440773;15441670;15441738;15441815;15442828;15444618;15445466;15445500;15445745;15447402;15447986;15449323;15450236;15450241;15450509;15452282;15452321;15457952;15458333;15458741;15458884;15459112;15460205;15460456;15461001;15461523;15461972;15462562;15463348;15463513;15463893;15463974;15464329;15465210;15465253;15465765;15465815;15465948;15466041;15466371;15466464;15466483;15466596;15466642;154…	TTCGTAACGTGGAAAATGTAATGCTAAGCTCAGTAAGACCTATCACAAGTAATAAATTTTAGAACACTTAAATTTTCTGCAATTTATGATAAAATTATGTTGTTGAAGCAAAAGGCTTTGGGATATTACACGTAACCTTCAT	TTCGTAACGTGGAAAATGTAATGCTAAGCTCAGTAAGACCTATCACAAGTAATAAATTTTAGAACACTTAAATTTTCTGCAATTTATGATAAAATTATGTTGTTGAAGCAAAAGGCTTTGGGATATTACACGTAACCTTCAT	TTCGTAACGTGGAAAATGTAATGCTAAGCTCAGTAAGACCTATCACAAGTAATAAATTTTAGAACACTTAAATTTTCTGCAATTTATGATAAAATTATGTTGTTGAAGCAAAAGGCTTTGGGATATTACACGTAACCTTCAT	TTCGTAACGTGGAAAATGTAATGCTAAGCTCAGTAAGACCTATCACAAGTAATAAATTTTAGAACACTTAAATTTTCTGCAATTTATGATAAAATTATGTTGTTGAAGCAAAAGGCTTTGGGATATTACACGTAACCTTCAT	TTCGTAACGTGGAAAATGTAATGCTAAGCTCAGTAAGACCTATCACAAGTAATAAATTTTAGAACACTTAAATTTTCTGCAATTTATGATAAAATTATGTTGTTGAAGCAAAAGGCTTTGGGATATTACACGTAACCTTCAT	TTCGTAACGTGGAAAATGTAATGCTAAGCTCAGTAAGACCTATCACAAGTAATAAATTTTAGAACACTTAAATTTTCTGCAATTTATGATAAAATTATGTTGTTGAAGCAAAAGGCTTTGGGATATTACACGTAACCTTCAT	TTCGTAACGTGGAAAATGTAATGCTAAGCTCAGTAAGACCTATCACAAGTAATAAATTTTAGAACACTTAAATTTTCTGCAATTTATGATAAAATTATGTTGTTGAAGCAAAAGGCTTTGGGATATTACACGTAACCTTCAT
A01	38957	15504019;15504487;15504864;15505052;15505758;15506143;15506191;15506409;15506688;15506883;15506970;15506987;15507117;15507282;15507381;15507562;15508137;15508365;15508787;15508868;15509083;15509436;15509567;15509949;15509981;15510270;15513414;15514084;15514164;15514253;15514332;15514444;15514575;15514682;15514715;15514800;15515250;15515387;15515711;15515836;15515904;15516137;15516305;15516410;155…	GCATTTAATAAAATGTAATTTATGATGTTACGAGAGGTTTATTTCATTTCTTAAGTGAGGTGATACGTAAGGATGAATTAATAATCTCATTATAGCAGATCTCCCACCTAACG	GCATTTAATAAAATGTAATTTATGATGTTACGAGAGGTTTATTTCATTTCTTAAGTGAGGTGATACGTAAGGATGAATTAATAATCTCATTATAGCAGATCTCCCACCTAACG	GCATTTAATAAAATGTAATTTATGATGTTACGAGAGGTTTATTTCATTTCTTAAGTGAGGTGATACGTAAGGATGAATTAATAATCTCATTATAGCAGATCTCCCACCTAACG	GCATTTAATAAAATGTAATTTATGATGTTACGAGAGGTTTATTTCATTTCTTAAGTGAGGTGATACGTAAGGATGAATTAATAATCTCATTATAGCAGATCTCCCACCTAACG	GCATTTAATAAAATGTAATTTATGATGTTACGAGAGGTTTATTTCATTTCTTAAGTGAGGTGATACGTAAGGATGAATTAATAATCTCATTATAGCAGATCTCCCACCTAACG	GCATTTAATAAAATGTAATTTATGATGTTACGAGAGGTTTATTTCATTTCTTAAGTGAGGTGATACGTAAGGATGAATTAATAATCTCATTATAGCAGATCTCCCACCTAACG	GCATTTAATAAAATGTAATTTATGATGTTACGAGAGGTTTATTTCATTTCTTAAGTGAGGTGATACGTAAGGATGAATTAATAATCTCATTATAGCAGATCTCCCACCTAACG
A01	3968	15543400;15543565;15543573;15543732;15543965;15544061;15544256;15544500;15544829;15544871;15544894;15545385;15545712;15546148;15546183;15546575;15547047;15547368	CTCACCCGACAGGGATTA	CTCACCCGACAGGGATTA	CTCACCCGACAGGGATTA	CTCACCCGACAGGGATTA	CTCACCCGACAGGGATTA	CTCACCCGACAGGGATTA	CTCACCCGACAGGGATTA
A01	2760	15548734;15549950;15551494	AGC	AGC	AGC	AGC	AGC	AGC	AGC
A01	250	15551690;15551832;15551940	TTC	TTC	TTC	TTC	TTC	TTC	TTC
A01	10853	15553383;15554974;15555115;15555170;15555466;15555788;15555797;15555816;15558571;15558691;15559029;15559447;15559532;15559900;15560021;15560765;15561109;15562641;15564236	TCACCCCTACCAGGAACGT	TCACCCCTACCAGGAACGT	TCACCCCTACCAGGAACGT	TCACCCCTACCAGGAACGT	TCACCCCTACCAGGAACGT	TCACCCCTACCAGGAACGT	TCACCCCTACCAGGAACGT
A01	1534	15579668;15579799;15579929;15580254;15581169;15581202	AAAGTG	AAAGTG	AAAGTG	AAAGTG	AAAGTG	AAAGTG	AAAGTG
A01	3567	15586760;15587785;15589407;15589580;15589702;15590327	AAAGAC	AAAGAC	AAAGAC	AAAGAC	AAAGAC	AAAGAC	AAAGAC
A01	19781	15650208;15650517;15650967;15651096;15651187;15651439;15652134;15652193;15652251;15653232;15653295;15653682;15653758;15653919;15653953;15654425;15655336;15655517;15655608;15656190;15656800;15657953;15659010;15661818;15661891;15662126;15662190;15662264;15662751;15665285;15665367;15665437;15665507;15665558;15665607;15665620;15666154;15666597;15666863;15668027;15668438;15668726;15668741;15668879;156…	CAAATTTTGCAAGATACATATTGTAGTTTAAATGCTGAAGAAGCTCATAATC	CAAATTTTGCAAGATACATATTGTAGTTTAAATGCTGAAGAAGCTCATAATC	CAAATTTTGCAAGATACATATTGTAGTTTAAATGCTGAAGAAGCTCATAATC	CAAATTTTGCAAGATACATATTGTAGTTTAAATGCTGAAGAAGCTCATAATC	CAAATTTTGCAAGATACATATTGTAGTTTAAATGCTGAAGAAGCTCATAATC	CAAATTTTGCAAGATACATATTGTAGTTTAAATGCTGAAGAAGCTCATAATC	CAAATTTTGCAAGATACATATTGTAGTTTAAATGCTGAAGAAGCTCATAATC
A01	10688	15680646;15680769;15681012;15681134;15681863;15683383;15685577;15685846;15686076;15686283;15686926;15687585;15688028;15688948;15689810;15689976;15690182;15690409;15690563;15690648;15690726;15690806;15691067;15691213;15691265;15691334	CGGATTCGGGCCTGAGCCGCTGGCCG	CGGATTCGGGCCTGAGCCGCTGGCCG	CGGATTCGGGCCTGAGCCGCTGGCCG	CGGATTCGGGCCTGAGCCGCTGGCCG	CGGATTCGGGCCTGAGCCGCTGGCCG	CGGATTCGGGCCTGAGCCGCTGGCCG	CGGATTCGGGCCTGAGCCGCTGGCCG
A01	11474	15691855;15692285;15692455;15692863;15693440;15695046;15695478;15696186;15696990;15697189;15697376;15697446;15697848;15698060;15698122;15698226;15698523;15698893;15698968;15698979;15699165;15699271;15699295;15699297;15699643;15699750;15700053;15700826;15701137;15701158;15701584;15703329	CTATCCATGGTTTGTCCACGTATTGGGGAGCA	CTATCCATGGTTTGTCCACGTATTGGGGAGCA	CTATCCATGGTTTGTCCACGTATTGGGGAGCA	CTATCCATGGTTTGTCCACGTATTGGGGAGCA	CTATCCATGGTTTGTCCACGTATTGGGGAGCA	CTATCCATGGTTTGTCCACGTATTGGGGAGCA	CTATCCATGGTTTGTCCACGTATTGGGGAGCA
A01	15717	15707428;15707481;15707725;15708249;15709511;15709525;15709746;15709796;15710117;15710292;15710842;15711575;15711700;15712643;15713569;15713805;15713879;15714304;15714517;15714641;15714842;15714901;15715003;15715103;15715230;15715692;15715872;15715922;15716368;15716791;15716888;15716943;15717026;15717075;15717080;15717858;15718097;15718610;15718658;15718677;15718731;15718775;15718929;15719370;157…	TCATGAACTCATACATGTACTGCAATTATAACTATAATGTGATAAAAAAGAGTCCTACTATAC	TCATGAACTCATACATGTACTGCAATTATAACTATAATGTGATAAAAAAGAGTCCTACTATAC	TCATGAACTCATACATGTACTGCAATTATAACTATAATGTGATAAAAAAGAGTCCTACTATAC	TCATGAACTCATACATGTACTGCAATTATAACTATAATGTGATAAAAAAGAGTCCTACTATAC	TCATGAACTCATACATGTACTGCAATTATAACTATAATGTGATAAAAAAGAGTCCTACTATAC	TCATGAACTCATACATGTACTGCAATTATAACTATAATGTGATAAAAAAGAGTCCTACTATAC	TCATGAACTCATACATGTACTGCAATTATAACTATAATGTGATAAAAAAGAGTCCTACTATAC
A01	5032	15727233;15728254;15728722;15729945;15730152;15730299;15730745;15731457;15732265	GAAACGCTA	GAAACGCTA	GAAACGCTA	GAAACGCTA	GAAACGCTA	GAAACGCTA	GAAACGCTA
A01	2684	15734223;15735389;15735984;15736314;15736467;15736744;15736907	TCCAGGC	TCCAGGC	TCCAGGC	TCCAGGC	TCCAGGC	TCCAGGC	TCCAGGC
A01	4433	15759665;15760700;15760925;15763546;15764098	GGGCA	GGGCA	GGGCA	GGGCA	GGGCA	GGGCA	GGGCA
A01	6661	15807019;15807166;15807314;15807426;15807506;15807922;15808855;15809185;15809512;15810006;15810882;15811501;15812605;15812812;15812939;15813061;15813274;15813680	GCGGTCGCGCACGCCCTA	GCGGTCGCGCACGCCCTA	GCGGTCGCGCACGCCCTA	GCGGTCGCGCACGCCCTA	GCGGTCGCGCACGCCCTA	GCGGTCGCGCACGCCCTA	GCGGTCGCGCACGCCCTA
A01	611	15814112;15814215;15814366;15814371;15814568;15814723	AGAGGG	AGAGGG	AGAGGG	AGAGGG	AGAGGG	AGAGGG	AGAGGG
A01	1919	15814932;15815093;15815096;15815369;15815526;15816346;15816518;15816851	TGCCTCTT	TGCCTCTT	TGCCTCTT	TGCCTCTT	TGCCTCTT	TGCCTCTT	TGCCTCTT
A01	11772	16119365;16119505;16119581;16119610;16119829;16119955;16120098;16120168;16120224;16120472;16120540;16120719;16120855;16120939;16121213;16121282;16121539;16122726;16122769;16122785;16122943;16124224;16124225;16124295;16124323;16124411;16124593;16124816;16125306;16125362;16125975;16126142;16126997;16127564;16127709;16127714;16127717;16127758;16128210;16128559;16128569;16128825;16129044;16129148;161…	TTAACGTGTTCGATCACGTCCTTGTTTGATGTTGCTGACTACCGAAAATA	TTAACGTGTTCGATCACGTCCTTGTTTGATGTTGCTGACTACCGAAAATA	TTAACGTGTTCGATCACGTCCTTGTTTGATGTTGCTGACTACCGAAAATA	TTAACGTGTTCGATCACGTCCTTGTTTGATGTTGCTGACTACCGAAAATA	TTAACGTGTTCGATCACGTCCTTGTTTGATGTTGCTGACTACCGAAAATA	TTAACGTGTTCGATCACGTCCTTGTTTGATGTTGCTGACTACCGAAAATA	TTAACGTGTTCGATCACGTCCTTGTTTGATGTTGCTGACTACCGAAAATA
A01	21721	16133813;16134116;16134353;16134423;16134508;16134615;16134832;16135075;16135114;16135249;16135289;16135457;16135541;16135582;16135665;16135725;16135892;16135948;16136005;16136048;16136099;16136319;16136329;16136434;16136710;16137220;16137347;16137743;16137785;16137831;16138060;16138792;16139111;16139724;16140748;16140952;16140991;16141030;16141044;16141088;16141371;16141806;16142034;16142663;161…	GTTCTATAACTAGCACAGAACATAGATACTGAATGAAGTTTCTTTGGTAGAACTGAGGGTTAATATCACATTTATATGTTTAAGGAACTACGA	GTTCTATAACTAGCACAGAACATAGATACTGAATGAAGTTTCTTTGGTAGAACTGAGGGTTAATATCACATTTATATGTTTAAGGAACTACGA	GTTCTATAACTAGCACAGAACATAGATACTGAATGAAGTTTCTTTGGTAGAACTGAGGGTTAATATCACATTTATATGTTTAAGGAACTACGA	GTTCTATAACTAGCACAGAACATAGATACTGAATGAAGTTTCTTTGGTAGAACTGAGGGTTAATATCACATTTATATGTTTAAGGAACTACGA	GTTCTATAACTAGCACAGAACATAGATACTGAATGAAGTTTCTTTGGTAGAACTGAGGGTTAATATCACATTTATATGTTTAAGGAACTACGA	GTTCTATAACTAGCACAGAACATAGATACTGAATGAAGTTTCTTTGGTAGAACTGAGGGTTAATATCACATTTATATGTTTAAGGAACTACGA	GTTCTATAACTAGCACAGAACATAGATACTGAATGAAGTTTCTTTGGTAGAACTGAGGGTTAATATCACATTTATATGTTTAAGGAACTACGA
A01	1629	16155935;16156264;16156457;16156486;16156591;16156888;16157054;16157486;16157524;16157529;16157564	GAGTTGAGCGG	GAGTTGAGCGG	GAGTTGAGCGG	GAGTTGAGCGG	GAGTTGAGCGG	GAGTTGAGCGG	GAGTTGAGCGG
A01	25782	16163890;16164171;16164219;16164269;16164358;16164589;16164876;16164971;16165273;16165298;16165456;16165513;16166121;16166298;16166441;16166545;16166636;16166692;16167382;16167716;16167758;16168084;16168495;16168624;16168684;16168696;16168781;16169423;16169494;16169540;16169819;16170099;16170277;16170349;16170376;16170618;16170814;16170882;16171155;16171764;16173044;16173436;16173628;16173936;161…	GTGAGCCATCATATGACTCGCCACTTTATTGATAGTGTAGAGCATTTTTAAACCCGGGCGATACGACCGA	GTGAGCCATCATATGACTCGCCACTTTATTGATAGTGTAGAGCATTTTTAAACCCGGGCGATACGACCGA	GTGAGCCATCATATGACTCGCCACTTTATTGATAGTGTAGAGCATTTTTAAACCCGGGCGATACGACCGA	GTGAGCCATCATATGACTCGCCACTTTATTGATAGTGTAGAGCATTTTTAAACCCGGGCGATACGACCGA	GTGAGCCATCATATGACTCGCCACTTTATTGATAGTGTAGAGCATTTTTAAACCCGGGCGATACGACCGA	GTGAGCCATCATATGACTCGCCACTTTATTGATAGTGTAGAGCATTTTTAAACCCGGGCGATACGACCGA	GTGAGCCATCATATGACTCGCCACTTTATTGATAGTGTAGAGCATTTTTAAACCCGGGCGATACGACCGA
A01	7439	16205624;16205822;16205909;16205936;16207181;16207568;16207584;16210217;16210324;16210410;16210766;16210783;16211183;16211559;16211565;16211800;16211824;16211960;16212141;16212149;16212346;16212583;16212608;16212680;16212903;16213063	GAATGATGTAGTAAAGTCCCCTGTTG	GAATGATGTAGTAAAGTCCCCTGTTG	GAATGATGTAGTAAAGTCCCCTGTTG	GAATGATGTAGTAAAGTCCCCTGTTG	GAATGATGTAGTAAAGTCCCCTGTTG	GAATGATGTAGTAAAGTCCCCTGTTG	GAATGATGTAGTAAAGTCCCCTGTTG
A01	22464	16216572;16216693;16216782;16217355;16217537;16217655;16217924;16217990;16218303;16218345;16218394;16218409;16218623;16218732;16218845;16220301;16220509;16220532;16220616;16220680;16220924;16220925;16221368;16221526;16221600;16221627;16222174;16222370;16222650;16223129;16223359;16223621;16223835;16223883;16223931;16223966;16224332;16224612;16224724;16224958;16225269;16225477;16226268;16226313;162…	TGGTCCTTGCCCCTAAAGCAATCAACAAGTGTACGTATCGTGGGCACAGTTAAAGATGAGGGAGAATCATTGCCCCCGACCTTTATCGGTTACT	TGGTCCTTGCCCCTAAAGCAATCAACAAGTGTACGTATCGTGGGCACAGTTAAAGATGAGGGAGAATCATTGCCCCCGACCTTTATCGGTTACT	TGGTCCTTGCCCCTAAAGCAATCAACAAGTGTACGTATCGTGGGCACAGTTAAAGATGAGGGAGAATCATTGCCCCCGACCTTTATCGGTTACT	TGGTCCTTGCCCCTAAAGCAATCAACAAGTGTACGTATCGTGGGCACAGTTAAAGATGAGGGAGAATCATTGCCCCCGACCTTTATCGGTTACT	TGGTCCTTGCCCCTAAAGCAATCAACAAGTGTACGTATCGTGGGCACAGTTAAAGATGAGGGAGAATCATTGCCCCCGACCTTTATCGGTTACT	TGGTCCTTGCCCCTAAAGCAATCAACAAGTGTACGTATCGTGGGCACAGTTAAAGATGAGGGAGAATCATTGCCCCCGACCTTTATCGGTTACT	TGGTCCTTGCCCCTAAAGCAATCAACAAGTGTACGTATCGTGGGCACAGTTAAAGATGAGGGAGAATCATTGCCCCCGACCTTTATCGGTTACT
A01	2192	16248426;16248818;16249349;16249509;16249807;16249895;16250618	AGTGGGG	AGTGGGG	AGTGGGG	AGTGGGG	AGTGGGG	AGTGGGG	AGTGGGG
A01	1952	16324436;16324558;16324582;16324678;16324738;16324780;16324933;16324974;16325058;16325220;16325227;16325374;16325440;16325461;16325472;16325677;16325767;16325859;16326388	AGTGGGGTGGTATGGTTTG	AGTGGGGTGGTATGGTTTG	AGTGGGGTGGTATGGTTTG	AGTGGGGTGGTATGGTTTG	AGTGGGGTGGTATGGTTTG	AGTGGGGTGGTATGGTTTG	AGTGGGGTGGTATGGTTTG
A01	909	16327169;16327311;16327386;16327506;16327556;16328078	TATGTT	TATGTT	TATGTT	TATGTT	TATGTT	TATGTT	TATGTT
A01	3589	16328949;16329210;16329249;16329399;16329542;16329617;16329899;16329905;16329910;16330242;16330465;16330533;16331102;16331190;16331258;16331365;16331499;16331521;16332055;16332218;16332362;16332456;16332538	CCTCCATCCGATCTTAATACTCA	CCTCCATCCGATCTTAATACTCA	CCTCCATCCGATCTTAATACTCA	CCTCCATCCGATCTTAATACTCA	CCTCCATCCGATCTTAATACTCA	CCTCCATCCGATCTTAATACTCA	CCTCCATCCGATCTTAATACTCA
A01	143	16333812;16333875;16333955	CGC	CGC	CGC	CGC	CGC	CGC	CGC
A01	57	48158354;48158411	RW	RW	RW	RW	RW	RW	RW
A01	108	51067663;51067771	MR	MR	MR	MR	MR	MR	MR
A01	85	55196224;55196231;55196309	RYR	RYR	RYR	RYR	RYR	RYR	RYR
A01	8265	55686787;55695035;55695052	YKY	YKY	YKY	YKY	YKY	YKY	YKY
A01	562	58312451;58312667;58312683;58312699;58312741;58313013	YYRGRR	YYRGRR	YYRGRR	YYRGRR	YYRGRR	YYRGRR	YYRGRR
A02	647	74481269;74481679;74481916	CCG	CCG	CCG	CCG	CCG	CCG	CCG
A02	536	74503099;74503118;74503635	TCT	TCT	TCT	TCT	TCT	TCT	TCT
A02	5304	74532115;74532162;74532446;74532806;74536596;74536945;74537191;74537212;74537269;74537318;74537325;74537385;74537419	CCTGGTCAGATGC	CCTGGTCAGATGC	CCTGGTCAGATGC	CCTGGTCAGATGC	CCTGGTCAGATGC	CCTGGTCAGATGC	CCTGGTCAGATGC
A02	4209	74729428;74729471;74729502;74729728;74729808;74729858;74731469;74731491;74731802;74732081;74732089;74732146;74732148;74732221;74732474;74732906;74733071;74733077;74733251;74733314;74733483;74733637	CCTACAGTTGCTCGCGATTAAA	CCTACAGTTGCTCGCGATTAAA	CCTACAGTTGCTCGCGATTAAA	CCTACAGTTGCTCGCGATTAAA	CCTACAGTTGCTCGCGATTAAA	CCTACAGTTGCTCGCGATTAAA	CCTACAGTTGCTCGCGATTAAA
A02	839	74734920;74735076;74735139;74735380;74735678;74735759	TCACCT	TCACCT	TCACCT	TCACCT	TCACCT	TCACCT	TCACCT
A02	12245	74736077;74736364;74736427;74736504;74737316;74737336;74737340;74738142;74738153;74738197;74738512;74738531;74738618;74738680;74738739;74738863;74738921;74738986;74739194;74739223;74739406;74739461;74739534;74739536;74739672;74739696;74739844;74739911;74740049;74740130;74740151;74740173;74740202;74740213;74740819;74741153;74741259;74741342;74741370;74741397;74741521;74741564;74741648;74741777;747…	ATTTATTATTCGACCCAATGCGCCGAAAAACTCATTTACATCGATGTGTTCCTCCACGTTCGCACCCACACGACGGCGATTTGCAAGTGA	ATTTATTATTCGACCCAATGCGCCGAAAAACTCATTTACATCGATGTGTTCCTCCACGTTCGCACCCACACGACGGCGATTTGCAAGTGA	ATTTATTATTCGACCCAATGCGCCGAAAAACTCATTTACATCGATGTGTTCCTCCACGTTCGCACCCACACGACGGCGATTTGCAAGTGA	ATTTATTATTCGACCCAATGCGCCGAAAAACTCATTTACATCGATGTGTTCCTCCACGTTCGCACCCACACGACGGCGATTTGCAAGTGA	ATTTATTATTCGACCCAATGCGCCGAAAAACTCATTTACATCGATGTGTTCCTCCACGTTCGCACCCACACGACGGCGATTTGCAAGTGA	ATTTATTATTCGACCCAATGCGCCGAAAAACTCATTTACATCGATGTGTTCCTCCACGTTCGCACCCACACGACGGCGATTTGCAAGTGA	ATTTATTATTCGACCCAATGCGCCGAAAAACTCATTTACATCGATGTGTTCCTCCACGTTCGCACCCACACGACGGCGATTTGCAAGTGA
A02	10534	74853794;74853888;74854630;74854910;74855790;74856041;74856253;74856448;74858781;74859660;74859758;74860414;74861841;74861996;74862141;74862515;74863355;74863461;74863491;74863727;74864328	GCATATATCTATGATTTAAAA	GCATATATCTATGATTTAAAA	GCATATATCTATGATTTAAAA	GCATATATCTATGATTTAAAA	GCATATATCTATGATTTAAAA	GCATATATCTATGATTTAAAA	GCATATATCTATGATTTAAAA
A02	8277	74865177;74865300;74865604;74865718;74865810;74866127;74866605;74866935;74866963;74867092;74867121;74867127;74867222;74867342;74867438;74868552;74868556;74868650;74868885;74869244;74869271;74869531;74870299;74870783;74871897;74872336;74872484;74872917;74873030;74873454	CGACATTAGATACCAATGACTGAGGATTCG	CGACATTAGATACCAATGACTGAGGATTCG	CGACATTAGATACCAATGACTGAGGATTCG	CGACATTAGATACCAATGACTGAGGATTCG	CGACATTAGATACCAATGACTGAGGATTCG	CGACATTAGATACCAATGACTGAGGATTCG	CGACATTAGATACCAATGACTGAGGATTCG
A02	1170	74874143;74874280;74874641;74874795;74874867;74875023;74875141;74875313	ATATTGGT	ATATTGGT	ATATTGGT	ATATTGGT	ATATTGGT	ATATTGGT	ATATTGGT
A02	512	74875993;74876332;74876505	CGA	CGA	CGA	CGA	CGA	CGA	CGA
A02	529	74876628;74876630;74876673;74876717;74876754;74876787;74876817;74876951;74876967;74877009;74877136;74877157	YYYYMYRRYRRY	YYYYMYRRYRRY	YYYYMYRRYRRY	YYYYMYRRYRRY	YYYYMYRRYRRY	YYYYMYRRYRRY	YYYYMYRRYRRY
A02	3231	74888972;74889064;74889155;74889274;74889322;74889725;74890675;74891193;74892038;74892117;74892203	CATCTGCTCGC	CATCTGCTCGC	CATCTGCTCGC	CATCTGCTCGC	CATCTGCTCGC	CATCTGCTCGC	CATCTGCTCGC
A02	7979	74892481;74892513;74892618;74892665;74892836;74892862;74893068;74893733;74893856;74894276;74896605;74896730;74897066;74897390;74897395;74898612;74899121;74899176;74900402;74900460	ATAAAACAATTCGAACGTGG	ATAAAACAATTCGAACGTGG	ATAAAACAATTCGAACGTGG	ATAAAACAATTCGAACGTGG	ATAAAACAATTCGAACGTGG	ATAAAACAATTCGAACGTGG	ATAAAACAATTCGAACGTGG
A02	553	74903055;74903199;74903450;74903491;74903608	TACAA	TACAA	TACAA	TACAA	TACAA	TACAA	TACAA
A02	1515	74960118;74960218;74960234;74960332;74960407;74960408;74961084;74961178;74961335;74961548;74961588;74961633	ATAAAATTCCAG	ATAAAATTCCAG	ATAAAATTCCAG	ATAAAATTCCAG	ATAAAATTCCAG	ATAAAATTCCAG	ATAAAATTCCAG
A02	273	75016092;75016109;75016116;75016124;75016294;75016365	GGTGGT	GGTGGT	GGTGGT	GGTGGT	GGTGGT	GGTGGT	GGTGGT
A02	1016	75016568;75016579;75016671;75016708;75016729;75016878;75016948;75017043;75017209;75017228;75017231;75017235;75017326;75017425;75017451;75017499;75017516;75017530;75017584	TTCTCCACCCAAAAGATAG	TTCTCCACCCAAAAGATAG	TTCTCCACCCAAAAGATAG	TTCTCCACCCAAAAGATAG	TTCTCCACCCAAAAGATAG	TTCTCCACCCAAAAGATAG	TTCTCCACCCAAAAGATAG
A02	572	75017914;75017944;75017992;75018023;75018112;75018119;75018210;75018250;75018448;75018486	CCCGGTGGCA	CCCGGTGGCA	CCCGGTGGCA	CCCGGTGGCA	CCCGGTGGCA	CCCGGTGGCA	CCCGGTGGCA
A02	883	75018617;75018631;75018766;75018823;75018993;75019048;75019284;75019340;75019464;75019495;75019500	GCCTGTATAGC	GCCTGTATAGC	GCCTGTATAGC	GCCTGTATAGC	GCCTGTATAGC	GCCTGTATAGC	GCCTGTATAGC
A02	308	75045332;75045640	TT	TT	TT	TT	TT	TT	TT
A02	271	75045862;75046083;75046133	ATT	ATT	ATT	ATT	ATT	ATT	ATT
A02	1157	75080177;75080277;75080533;75080948;75081113;75081117;75081180;75081212;75081312;75081334	CGGATTGAGA	CGGATTGAGA	CGGATTGAGA	CGGATTGAGA	CGGATTGAGA	CGGATTGAGA	CGGATTGAGA
A02	115	75082984;75083016;75083099	RRK	RRK	RRK	RRK	RRK	RRK	RRK
A02	6249	75098758;75098965;75098973;75099128;75099439;75099480;75099593;75099967;75100390;75100429;75100581;75101089;75102082;75102250;75103465;75103723;75105007	GACGTAAAGCGGCTATT	GACGTAAAGCGGCTATT	GACGTAAAGCGGCTATT	GACGTAAAGCGGCTATT	GACGTAAAGCGGCTATT	GACGTAAAGCGGCTATT	GACGTAAAGCGGCTATT
A02	4878	75106416;75106581;75107036;75107648;75107662;75108132;75108334;75108579;75108636;75111294	GATCAAGCTT	GATCAAGCTT	GATCAAGCTT	GATCAAGCTT	GATCAAGCTT	GATCAAGCTT	GATCAAGCTT
A02	839	75123144;75123864;75123954;75123983	TATA	TATA	TATA	TATA	TATA	TATA	TATA
A02	12545	75124038;75124340;75124434;75125449;75125470;75125495;75125612;75126000;75126437;75126699;75126736;75127044;75127183;75127468;75127569;75127801;75127846;75128103;75128171;75128291;75128377;75128526;75128645;75128883;75129546;75129613;75129827;75129878;75129977;75130213;75130291;75130482;75130520;75130642;75130770;75130885;75130930;75131404;75131713;75131867;75132033;75132083;75132146;75132445;751…	GTCATAGGTTCATGTCGACACAGGAGGCGACTGGCAAAGTAGCGGCGCGTCCATTAGAAGGCGTCTAGTGCTTTTGAGCCAC	GTCATAGGTTCATGTCGACACAGGAGGCGACTGGCAAAGTAGCGGCGCGTCCATTAGAAGGCGTCTAGTGCTTTTGAGCCAC	GTCATAGGTTCATGTCGACACAGGAGGCGACTGGCAAAGTAGCGGCGCGTCCATTAGAAGGCGTCTAGTGCTTTTGAGCCAC	GTCATAGGTTCATGTCGACACAGGAGGCGACTGGCAAAGTAGCGGCGCGTCCATTAGAAGGCGTCTAGTGCTTTTGAGCCAC	GTCATAGGTTCATGTCGACACAGGAGGCGACTGGCAAAGTAGCGGCGCGTCCATTAGAAGGCGTCTAGTGCTTTTGAGCCAC	GTCATAGGTTCATGTCGACACAGGAGGCGACTGGCAAAGTAGCGGCGCGTCCATTAGAAGGCGTCTAGTGCTTTTGAGCCAC	GTCATAGGTTCATGTCGACACAGGAGGCGACTGGCAAAGTAGCGGCGCGTCCATTAGAAGGCGTCTAGTGCTTTTGAGCCAC
A02	4037	75138332;75138401;75139123;75139292;75139331;75139456;75139488;75139546;75139700;75139725;75139954;75140559;75140784;75141134;75141168;75141523;75141849;75142036;75142369	AAAAAACTTGTTGTCGGGG	AAAAAACTTGTTGTCGGGG	AAAAAACTTGTTGTCGGGG	AAAAAACTTGTTGTCGGGG	AAAAAACTTGTTGTCGGGG	AAAAAACTTGTTGTCGGGG	AAAAAACTTGTTGTCGGGG
A02	3069	75142794;75143051;75143590;75143591;75145055;75145095;75145748;75145858;75145863	AACGTATGC	AACGTATGC	AACGTATGC	AACGTATGC	AACGTATGC	AACGTATGC	AACGTATGC
A02	9730	75192976;75193341;75195995;75196831;75197315;75198310;75198473;75200332;75201231;75201646;75202706	GCTCTATAGCT	GCTCTATAGCT	GCTCTATAGCT	GCTCTATAGCT	GCTCTATAGCT	GCTCTATAGCT	GCTCTATAGCT
A02	26132	75214338;75214808;75216578;75217347;75217370;75217453;75218768;75218981;75219248;75219391;75220277;75220540;75220645;75221487;75222139;75222620;75222655;75222809;75222880;75223024;75223126;75223281;75223387;75223496;75223682;75224086;75224115;75224226;75224314;75224606;75224924;75225013;75225279;75225659;75225793;75226216;75226695;75227143;75228730;75229342;75229497;75230035;75230161;75231948;752…	TACCAGTCGGAGTCATTTTTCATAAACTGTTTTTGGTCTGTCATACTTCAATTTGGTCAATGATAA	TACCAGTCGGAGTCATTTTTCATAAACTGTTTTTGGTCTGTCATACTTCAATTTGGTCAATGATAA	TACCAGTCGGAGTCATTTTTCATAAACTGTTTTTGGTCTGTCATACTTCAATTTGGTCAATGATAA	TACCAGTCGGAGTCATTTTTCATAAACTGTTTTTGGTCTGTCATACTTCAATTTGGTCAATGATAA	TACCAGTCGGAGTCATTTTTCATAAACTGTTTTTGGTCTGTCATACTTCAATTTGGTCAATGATAA	TACCAGTCGGAGTCATTTTTCATAAACTGTTTTTGGTCTGTCATACTTCAATTTGGTCAATGATAA	TACCAGTCGGAGTCATTTTTCATAAACTGTTTTTGGTCTGTCATACTTCAATTTGGTCAATGATAA
A02	6789	75246225;75246333;75246781;75246948;75247014;75247163;75247279;75247385;75247473;75247660;75247724;75248082;75248105;75248718;75248844;75249503;75249782;75250181;75250242;75250272;75250360;75250506;75250776;75251200;75251240;75251420;75251494;75251591;75252065;75252203;75252435;75252490;75252562;75252600;75252836;75253014	GGCTTGTATATTTCTTAAAAGCAAAAGAAAACTTTA	GGCTTGTATATTTCTTAAAAGCAAAAGAAAACTTTA	GGCTTGTATATTTCTTAAAAGCAAAAGAAAACTTTA	GGCTTGTATATTTCTTAAAAGCAAAAGAAAACTTTA	GGCTTGTATATTTCTTAAAAGCAAAAGAAAACTTTA	GGCTTGTATATTTCTTAAAAGCAAAAGAAAACTTTA	GGCTTGTATATTTCTTAAAAGCAAAAGAAAACTTTA
A02	8516	75269801;75269862;75269921;75269925;75270163;75270278;75270318;75270344;75271382;75271694;75271746;75271859;75272456;75274175;75277626;75278317	GTCTAGAAGCTCCACA	GTCTAGAAGCTCCACA	GTCTAGAAGCTCCACA	GTCTAGAAGCTCCACA	GTCTAGAAGCTCCACA	GTCTAGAAGCTCCACA	GTCTAGAAGCTCCACA
A02	23905	75292662;75292856;75293152;75293457;75293705;75294600;75296066;75296345;75297221;75297638;75297664;75297665;75297683;75297735;75297981;75298788;75298825;75298976;75299621;75299823;75300136;75300586;75300606;75300697;75300791;75301338;75301401;75302135;75302382;75302717;75303109;75303256;75303532;75303993;75304602;75304922;75305360;75305400;75305993;75306158;75306293;75306354;75306394;75306474;753…	GTAGTGGAAAATACAATGTGTTCGAAGGAGAAGACGAACAGTCTGACAAAAAAATAACTTTTAGCTAA	GTAGTGGAAAATACAATGTGTTCGAAGGAGAAGACGAACAGTCTGACAAAAAAATAACTTTTAGCTAA	GTAGTGGAAAATACAATGTGTTCGAAGGAGAAGACGAACAGTCTGACAAAAAAATAACTTTTAGCTAA	GTAGTGGAAAATACAATGTGTTCGAAGGAGAAGACGAACAGTCTGACAAAAAAATAACTTTTAGCTAA	GTAGTGGAAAATACAATGTGTTCGAAGGAGAAGACGAACAGTCTGACAAAAAAATAACTTTTAGCTAA	GTAGTGGAAAATACAATGTGTTCGAAGGAGAAGACGAACAGTCTGACAAAAAAATAACTTTTAGCTAA	GTAGTGGAAAATACAATGTGTTCGAAGGAGAAGACGAACAGTCTGACAAAAAAATAACTTTTAGCTAA
A02	18316	75508401;75508440;75509057;75509568;75509789;75510039;75510044;75510084;75511253;75511309;75511770;75511834;75512160;75512450;75512506;75512668;75512928;75513076;75513869;75514467;75514496;75514812;75514904;75515742;75517221;75517726;75518131;75518242;75518280;75518645;75518663;75518803;75518806;75519158;75519233;75519451;75519845;75520341;75520720;75520723;75522019;75522423;75522457;75522725;755…	ACTGATTGTATGATGTTTTTAATGATAGCAAACTAATAAGAATTAATATGAT	ACTGATTGTATGATGTTTTTAATGATAGCAAACTAATAAGAATTAATATGAT	ACTGATTGTATGATGTTTTTAATGATAGCAAACTAATAAGAATTAATATGAT	ACTGATTGTATGATGTTTTTAATGATAGCAAACTAATAAGAATTAATATGAT	ACTGATTGTATGATGTTTTTAATGATAGCAAACTAATAAGAATTAATATGAT	ACTGATTGTATGATGTTTTTAATGATAGCAAACTAATAAGAATTAATATGAT	ACTGATTGTATGATGTTTTTAATGATAGCAAACTAATAAGAATTAATATGAT
A02	2509	75551293;75551405;75551547;75551751;75551756;75551793;75553049;75553234;75553753;75553802	TCCCCACTAC	TCCCCACTAC	TCCCCACTAC	TCCCCACTAC	TCCCCACTAC	TCCCCACTAC	TCCCCACTAC
A02	2985	80601323;80601733;80601822;80601884;80603077;80603143;80603253;80603867;80604027;80604308	TGGTCTCAAA	TGGTCTCAAA	TGGTCTCAAA	TGGTCTCAAA	TGGTCTCAAA	TGGTCTCAAA	TGGTCTCAAA
A02	269	81192702;81192893;81192971	CTG	CTG	CTG	CTG	CTG	CTG	CTG
A02	6011	81622350;81622494;81623095;81623266;81623901;81623909;81625844;81625913;81625915;81627309;81628361	ATTGCAACGAC	ATTGCAACGAC	ATTGCAACGAC	ATTGCAACGAC	ATTGCAACGAC	ATTGCAACGAC	ATTGCAACGAC
A02	2804	81728987;81729307;81729557;81730116;81730195;81730264;81730362;81730507;81731791	ACTTTTATT	ACTTTTATT	ACTTTTATT	ACTTTTATT	ACTTTTATT	ACTTTTATT	ACTTTTATT
A02	1582	81734391;81734478;81734763;81735681;81735763;81735973	AGGTTT	AGGTTT	AGGTTT	AGGTTT	AGGTTT	AGGTTT	AGGTTT
A02	12502	82255963;82256967;82257048;82257120;82258473;82258821;82259145;82259609;82260004;82260036;82260053;82260237;82260259;82260591;82260854;82260976;82261049;82261356;82261561;82264153;82264154;82265163;82265265;82266717;82266826;82267593;82268013;82268465	AGATTGATCGTACTTATACATTTAATTA	AGATTGATCGTACTTATACATTTAATTA	AGATTGATCGTACTTATACATTTAATTA	AGATTGATCGTACTTATACATTTAATTA	AGATTGATCGTACTTATACATTTAATTA	AGATTGATCGTACTTATACATTTAATTA	AGATTGATCGTACTTATACATTTAATTA
A02	14561	82508503;82508830;82514639;82515210;82515471;82519824;82520877;82520985;82521841;82522196;82522765;82523064	TCTTTGACTTAA	TCTTTGACTTAA	TCTTTGACTTAA	TCTTTGACTTAA	TCTTTGACTTAA	TCTTTGACTTAA	TCTTTGACTTAA
A02	8989	82545038;82545298;82545784;82550528;82550545;82551528;82552083;82552090;82552155;82553759;82553808;82554027	TAAGCCAAACAC	TAAGCCAAACAC	TAAGCCAAACAC	TAAGCCAAACAC	TAAGCCAAACAC	TAAGCCAAACAC	TAAGCCAAACAC
A02	110	2572952;2573037;2573062	TTT	TTT	TTT	TTT	TTT	TTT	TTT
A02	294	2574004;2574130;2574298	CGG	CGG	CGG	CGG	CGG	CGG	CGG
A02	765	2784240;2784537;2784728;2785005	ATTT	ATTT	ATTT	ATTT	ATTT	ATTT	ATTT
A02	11370	2819188;2820537;2821762;2823560;2824270;2825437;2825563;2825621;2826496;2826549;2826980;2827444;2827829;2828410;2828496;2828549;2829097;2829483;2829729;2830094;2830179;2830558	AATCGAATGACTAGGTACGAGC	AATCGAATGACTAGGTACGAGC	AATCGAATGACTAGGTACGAGC	AATCGAATGACTAGGTACGAGC	AATCGAATGACTAGGTACGAGC	AATCGAATGACTAGGTACGAGC	AATCGAATGACTAGGTACGAGC
A02	3018	2832339;2832742;2833135;2833352;2834062;2834673;2835163;2835164;2835310;2835357	TTAGTAATAT	TTAGTAATAT	TTAGTAATAT	TTAGTAATAT	TTAGTAATAT	TTAGTAATAT	TTAGTAATAT
A02	2323	2866739;2867117;2867513;2868402;2869062	GTAAA	GTAAA	GTAAA	GTAAA	GTAAA	GTAAA	GTAAA
A02	21659	2874941;2875119;2875780;2876126;2876583;2876902;2876921;2877263;2877459;2879421;2879810;2879883;2883624;2886586;2886665;2886702;2886963;2886965;2887615;2887720;2888619;2889224;2890945;2892803;2893087;2893418;2893552;2894234;2894490;2894759;2894761;2895286;2895602;2895633;2895636;2896210;2896393;2896566;2896600	ATACTTTTAATACAACCAAATAATTGATGCTAGTCTTTG	ATACTTTTAATACAACCAAATAATTGATGCTAGTCTTTG	ATACTTTTAATACAACCAAATAATTGATGCTAGTCTTTG	ATACTTTTAATACAACCAAATAATTGATGCTAGTCTTTG	ATACTTTTAATACAACCAAATAATTGATGCTAGTCTTTG	ATACTTTTAATACAACCAAATAATTGATGCTAGTCTTTG	ATACTTTTAATACAACCAAATAATTGATGCTAGTCTTTG
A02	1483	2899802;2899993;2900034;2900784;2900976;2901285	TTATAA	TTATAA	TTATAA	TTATAA	TTATAA	TTATAA	TTATAA
A02	3881	2903860;2904230;2904253;2905341;2905356;2905409;2906840;2907159;2907204;2907477;2907504;2907596;2907663;2907741	CACTCAAAGTGTTA	CACTCAAAGTGTTA	CACTCAAAGTGTTA	CACTCAAAGTGTTA	CACTCAAAGTGTTA	CACTCAAAGTGTTA	CACTCAAAGTGTTA
A02	1674	2908852;2909054;2909080;2909324;2910058;2910085;2910260;2910526	GATACGTC	GATACGTC	GATACGTC	GATACGTC	GATACGTC	GATACGTC	GATACGTC
A02	2163	3564853;3565269;3565914;3566238;3566648;3567016	AAACCC	AAACCC	AAACCC	AAACCC	AAACCC	AAACCC	AAACCC
A02	2706	3572164;3573420;3574479;3574870	GTGG	GTGG	GTGG	GTGG	GTGG	GTGG	GTGG
A02	6877	4824597;4825142;4825646;4825669;4826594;4826699;4827535;4828361;4828450;4830394;4830715;4830725;4831283;4831302;4831474	TAGGCTGAAATTGTT	TAGGCTGAAATTGTT	TAGGCTGAAATTGTT	TAGGCTGAAATTGTT	TAGGCTGAAATTGTT	TAGGCTGAAATTGTT	TAGGCTGAAATTGTT
A02	4879	5087318;5087435;5087574;5087698;5087744;5089446;5090084;5092197	TTAGATAG	TTAGATAG	TTAGATAG	TTAGATAG	TTAGATAG	TTAGATAG	TTAGATAG
A02	361	6461512;6461710;6461873	TAA	TAA	TAA	TAA	TAA	TAA	TAA
A02	10757	7792029;7798183;7799321;7799869;7800856;7800861;7800909;7801147;7801248;7801408;7802722;7802786	CTATCATTCACG	CTATCATTCACG	CTATCATTCACG	CTATCATTCACG	CTATCATTCACG	CTATCATTCACG	CTATCATTCACG
A02	47821	7809052;7809195;7814318;7814991;7815269;7817114;7818137;7819202;7819815;7819983;7819987;7822824;7822996;7823683;7823731;7824866;7825106;7826456;7827219;7827447;7827697;7827713;7828539;7829533;7830130;7830147;7830857;7831070;7831194;7831195;7832246;7833434;7833522;7833611;7834287;7834313;7834592;7834764;7834924;7835222;7835901;7835994;7836471;7837351;7837884;7838493;7839033;7839086;7839648;7839784…	TGGGCTGGATCCAACAGCCTAATTATTTCTCCGGCGGAATCCATGGTTATCCGCCCACGATAAGAAGCATATAAATATAATTA	TGGGCTGGATCCAACAGCCTAATTATTTCTCCGGCGGAATCCATGGTTATCCGCCCACGATAAGAAGCATATAAATATAATTA	TGGGCTGGATCCAACAGCCTAATTATTTCTCCGGCGGAATCCATGGTTATCCGCCCACGATAAGAAGCATATAAATATAATTA	TGGGCTGGATCCAACAGCCTAATTATTTCTCCGGCGGAATCCATGGTTATCCGCCCACGATAAGAAGCATATAAATATAATTA	TGGGCTGGATCCAACAGCCTAATTATTTCTCCGGCGGAATCCATGGTTATCCGCCCACGATAAGAAGCATATAAATATAATTA	TGGGCTGGATCCAACAGCCTAATTATTTCTCCGGCGGAATCCATGGTTATCCGCCCACGATAAGAAGCATATAAATATAATTA	TGGGCTGGATCCAACAGCCTAATTATTTCTCCGGCGGAATCCATGGTTATCCGCCCACGATAAGAAGCATATAAATATAATTA
A02	9694	7881426;7881934;7881977;7882510;7883802;7883832;7884180;7885661;7891120	TATATATTC	TATATATTC	TATATATTC	TATATATTC	TATATATTC	TATATATTC	TATATATTC
A02	161	7923238;7923250;7923399	TAG	TAG	TAG	TAG	TAG	TAG	TAG
A02	1045	7941804;7941991;7942849	ATG	ATG	ATG	ATG	ATG	ATG	ATG
A02	3160	9547155;9549551;9550096;9550315	TAGG	TAGG	TAGG	TAGG	TAGG	TAGG	TAGG
A02	5845	14697766;14698183;14699434;14699661;14700022;14700031;14700117;14700140;14700717;14701256;14701280;14702530;14703611	ACCATTTAGTGTA	ACCATTTAGTGTA	ACCATTTAGTGTA	ACCATTTAGTGTA	ACCATTTAGTGTA	ACCATTTAGTGTA	ACCATTTAGTGTA
A02	1794	14709902;14710518;14711090;14711696	AGTG	AGTG	AGTG	AGTG	AGTG	AGTG	AGTG
A02	79	14751444;14751465;14751523	AGA	AGA	AGA	AGA	AGA	AGA	AGA
A02	3035	14814066;14815055;14815308;14815327;14815400;14815427;14815668;14815677;14815879;14815914;14816375;14816421;14816496;14816546;14816751;14816768;14816779;14816888;14816918;14816989;14817101	ATGCGGAACATGGTCATAGTC	ATGCGGAACATGGTCATAGTC	ATGCGGAACATGGTCATAGTC	ATGCGGAACATGGTCATAGTC	ATGCGGAACATGGTCATAGTC	ATGCGGAACATGGTCATAGTC	ATGCGGAACATGGTCATAGTC
A02	1165	24969686;24969746;24969839;24969845;24969857;24969890;24970286;24970313;24970851	RMYYYRYYM	RMYYYRYYM	RMYYYRYYM	RMYYYRYYM	RMYYYRYYM	RMYYYRYYM	RMYYYRYYM
A02	1379	36965771;36966975;36967150	KYS	KYS	KYS	KYS	KYS	KYS	KYS
A02	29899	42799556;42800438;42802165;42802372;42802484;42802488;42807335;42807419;42807514;42808010;42824861;42824958;42825882;42826324;42826873;42826974;42828942;42829455	TGTAAAGAGATAGATTAG	TGTAAAGAGATAGATTAG	TGTAAAGAGATAGATTAG	TGTAAAGAGATAGATTAG	TGTAAAGAGATAGATTAG	TGTAAAGAGATAGATTAG	TGTAAAGAGATAGATTAG
A02	225	44379366;44379389;44379591	YSM	YSM	YSM	YSM	YSM	YSM	YSM
A02	120	45765829;45765934;45765949	MYY	MYY	MYY	MYY	MYY	MYY	MYY
A02	80	53684831;53684851;53684911	WYY	WYY	WYY	WYY	WYY	WYY	WYY
A02	80	54549854;54549858;54549934	MKR	MKR	MKR	MKR	MKR	MKR	MKR
A03	73616	77781481;77840875;77841575;77843346;77843521;77849380;77855097	GTTGGTT	GTTGGTT	GTTGGTT	GTTGGTT	GTTGGTT	GTTGGTT	GTTGGTT
A03	72	83640452;83640521;83640524	YKR	YKR	YKR	YKR	YKR	YKR	YKR
A03	176	89683492;89683530;89683647;89683662;89683668	RRRRY	RRRRY	RRRRY	RRRRY	RRRRY	RRRRY	RRRRY
A03	45339	91849251;91849581;91849594;91850212;91850299;91850309;91850757;91851023;91851193;91851223;91851535;91851538;91851620;91851800;91852376;91852401;91854681;91854733;91854746;91855083;91855343;91855427;91855468;91855584;91855671;91855769;91855789;91855944;91856026;91856279;91856378;91856825;91857208;91857307;91857412;91857448;91857535;91857648;91857699;91857836;91858087;91858093;91858112;91858419;918…	TCAGATATTCTCAAGATTAGAAACTTATACAAGCGTCTCGCAGAATCCTACGACTACGTTATTTCAACCGACGTAAACCAGCCTATCTTGTGAGAGTTCGATGAATTGAAATATCTTAGACCGAAGAACGGTTATGACAAGCTAAAATGGATTTCAGGTATTAATTAAGGAGTTGCACCTTTGCTGGGGTTTTCGACACCGTT	TCAGATATTCTCAAGATTAGAAACTTATACAAGCGTCTCGCAGAATCCTACGACTACGTTATTTCAACCGACGTAAACCAGCCTATCTTGTGAGAGTTCGATGAATTGAAATATCTTAGACCGAAGAACGGTTATGACAAGCTAAAATGGATTTCAGGTATTAATTAAGGAGTTGCACCTTTGCTGGGGTTTTCGACACCGTT	TCAGATATTCTCAAGATTAGAAACTTATACAAGCGTCTCGCAGAATCCTACGACTACGTTATTTCAACCGACGTAAACCAGCCTATCTTGTGAGAGTTCGATGAATTGAAATATCTTAGACCGAAGAACGGTTATGACAAGCTAAAATGGATTTCAGGTATTAATTAAGGAGTTGCACCTTTGCTGGGGTTTTCGACACCGTT	TCAGATATTCTCAAGATTAGAAACTTATACAAGCGTCTCGCAGAATCCTACGACTACGTTATTTCAACCGACGTAAACCAGCCTATCTTGTGAGAGTTCGATGAATTGAAATATCTTAGACCGAAGAACGGTTATGACAAGCTAAAATGGATTTCAGGTATTAATTAAGGAGTTGCACCTTTGCTGGGGTTTTCGACACCGTT	TCAGATATTCTCAAGATTAGAAACTTATACAAGCGTCTCGCAGAATCCTACGACTACGTTATTTCAACCGACGTAAACCAGCCTATCTTGTGAGAGTTCGATGAATTGAAATATCTTAGACCGAAGAACGGTTATGACAAGCTAAAATGGATTTCAGGTATTAATTAAGGAGTTGCACCTTTGCTGGGGTTTTCGACACCGTT	TCAGATATTCTCAAGATTAGAAACTTATACAAGCGTCTCGCAGAATCCTACGACTACGTTATTTCAACCGACGTAAACCAGCCTATCTTGTGAGAGTTCGATGAATTGAAATATCTTAGACCGAAGAACGGTTATGACAAGCTAAAATGGATTTCAGGTATTAATTAAGGAGTTGCACCTTTGCTGGGGTTTTCGACACCGTT	TCAGATATTCTCAAGATTAGAAACTTATACAAGCGTCTCGCAGAATCCTACGACTACGTTATTTCAACCGACGTAAACCAGCCTATCTTGTGAGAGTTCGATGAATTGAAATATCTTAGACCGAAGAACGGTTATGACAAGCTAAAATGGATTTCAGGTATTAATTAAGGAGTTGCACCTTTGCTGGGGTTTTCGACACCGTT
A03	333	92011807;92011855;92011925;92012012;92012140	CATTG	CATTG	CATTG	CATTG	CATTG	CATTG	CATTG
A03	65	92016969;92016979;92017034	TTT	TTT	TTT	TTT	TTT	TTT	TTT
A03	62	92144821;92144883	AT	AT	AT	AT	AT	AT	AT
A03	1271	93684365;93685636	TA	TA	TA	TA	TA	TA	TA
A03	2874	94835056;94835178;94835361;94835392;94835667;94835670;94836114;94837282;94837507;94837606;94837930	YMMRRRRARSY	YMMRRRRARSY	YMMRRRRARSY	YMMRRRRARSY	YMMRRRRARSY	YMMRRRRARSY	YMMRRRRARSY
A03	917	95772036;95772285;95772321;95772430;95772464;95772894;95772953	GTATAGG	GTATAGG	GTATAGG	GTATAGG	GTATAGG	GTATAGG	GTATAGG
A03	606	95773158;95773174;95773331;95773438;95773441;95773764	TTTTTG	TTTTTG	TTTTTG	TTTTTG	TTTTTG	TTTTTG	TTTTTG
A03	7601	95774039;95774158;95774260;95774336;95774520;95774608;95775256;95775521;95778633;95779098;95779186;95779229;95779230;95779320;95779465;95779472;95779780;95779810;95780058;95780081;95780143;95780226;95780259;95780293;95780397;95780586;95780639;95780717;95780797;95781012;95781241;95781251;95781290;95781317;95781508;95781535;95781601;95781640	TATGGCAGGTTTAAAACTTAATAAGGTCTGAGTACCCA	TATGGCAGGTTTAAAACTTAATAAGGTCTGAGTACCCA	TATGGCAGGTTTAAAACTTAATAAGGTCTGAGTACCCA	TATGGCAGGTTTAAAACTTAATAAGGTCTGAGTACCCA	TATGGCAGGTTTAAAACTTAATAAGGTCTGAGTACCCA	TATGGCAGGTTTAAAACTTAATAAGGTCTGAGTACCCA	TATGGCAGGTTTAAAACTTAATAAGGTCTGAGTACCCA
A03	17932	95782614;95782634;95782676;95782757;95782770;95782813;95782814;95782941;95783044;95783125;95783154;95783220;95783300;95783345;95783510;95783530;95783540;95783640;95783873;95783961;95784065;95784073;95784271;95784303;95784398;95784422;95784462;95784500;95784641;95784673;95784726;95784738;95784766;95784799;95784975;95785162;95785270;95785470;95785570;95785649;95785889;95788833;95788953;95788990;957…	TTAGTGCATATCACGCAGGTGTCACATCAGATGGGAACAAAATTGGAATTGGTGCTCTGGGAATCCTGACTAAAAGCCTCTGGCTTGAGTCGGTACTGACAAAAGTGTAGTTGATAAAGGCTACACTATTAGA	TTAGTGCATATCACGCAGGTGTCACATCAGATGGGAACAAAATTGGAATTGGTGCTCTGGGAATCCTGACTAAAAGCCTCTGGCTTGAGTCGGTACTGACAAAAGTGTAGTTGATAAAGGCTACACTATTAGA	TTAGTGCATATCACGCAGGTGTCACATCAGATGGGAACAAAATTGGAATTGGTGCTCTGGGAATCCTGACTAAAAGCCTCTGGCTTGAGTCGGTACTGACAAAAGTGTAGTTGATAAAGGCTACACTATTAGA	TTAGTGCATATCACGCAGGTGTCACATCAGATGGGAACAAAATTGGAATTGGTGCTCTGGGAATCCTGACTAAAAGCCTCTGGCTTGAGTCGGTACTGACAAAAGTGTAGTTGATAAAGGCTACACTATTAGA	TTAGTGCATATCACGCAGGTGTCACATCAGATGGGAACAAAATTGGAATTGGTGCTCTGGGAATCCTGACTAAAAGCCTCTGGCTTGAGTCGGTACTGACAAAAGTGTAGTTGATAAAGGCTACACTATTAGA	TTAGTGCATATCACGCAGGTGTCACATCAGATGGGAACAAAATTGGAATTGGTGCTCTGGGAATCCTGACTAAAAGCCTCTGGCTTGAGTCGGTACTGACAAAAGTGTAGTTGATAAAGGCTACACTATTAGA	TTAGTGCATATCACGCAGGTGTCACATCAGATGGGAACAAAATTGGAATTGGTGCTCTGGGAATCCTGACTAAAAGCCTCTGGCTTGAGTCGGTACTGACAAAAGTGTAGTTGATAAAGGCTACACTATTAGA
A03	227	95802412;95802639	RR	RR	RR	RR	RR	RR	RR
A03	63	95804725;95804751;95804752;95804788	TGGG	TGGG	TGGG	TGGG	TGGG	TGGG	TGGG
A03	5919	95820456;95820692;95821132;95821164;95821249;95821268;95821417;95821480;95821672;95821911;95821913;95822019;95822048;95822283;95822324;95822384;95822448;95822758;95822989;95823243;95823305;95823352;95823412;95823525;95823678;95824048;95824237;95824255;95824259;95824515;95824561;95824580;95824582;95825891;95826031;95826375	GCACCGGATTGCGAGGCTGAAGTGGGCAATCGTACG	GCACCGGATTGCGAGGCTGAAGTGGGCAATCGTACG	GCACCGGATTGCGAGGCTGAAGTGGGCAATCGTACG	GCACCGGATTGCGAGGCTGAAGTGGGCAATCGTACG	GCACCGGATTGCGAGGCTGAAGTGGGCAATCGTACG	GCACCGGATTGCGAGGCTGAAGTGGGCAATCGTACG	GCACCGGATTGCGAGGCTGAAGTGGGCAATCGTACG
A03	211	95909367;95909379;95909578	WSY	WSY	WSY	WSY	WSY	WSY	WSY
A03	200	96025520;96025558;96025720	YKK	YKK	YKK	YKK	YKK	YKK	YKK
A03	1460	96131812;96132634;96132716;96133272	CTTT	CTTT	CTTT	CTTT	CTTT	CTTT	CTTT
A03	1547	96173334;96173386;96173638;96173699;96173796;96174621;96174881	TGCCAGC	TGCCAGC	TGCCAGC	TGCCAGC	TGCCAGC	TGCCAGC	TGCCAGC
A03	6780	640915;641577;641833;642102;642427;644075;645758;647695	CGACCCAA	CGACCCAA	CGACCCAA	CGACCCAA	CGACCCAA	CGACCCAA	CGACCCAA
A03	753	739184;739204;739296;739436;739744;739922;739937	TCTAACA	TCTAACA	TCTAACA	TCTAACA	TCTAACA	TCTAACA	TCTAACA
A03	6568	747759;747772;747794;749840;750288;750293;750338;750361;750730;751504;751622;751692;752102;752348;752602;752721;752979;753023;753190;753261;753617;753745;753747;753802;753966;754327	CGAKRRTGATGAAAGAGCGAGTACGC	CGAKRRTGATGAAAGAGCGAGTACGC	CGAKRRTGATGAAAGAGCGAGTACGC	CGAKRRTGATGAAAGAGCGAGTACGC	CGAKRRTGATGAAAGAGCGAGTACGC	CGAKRRTGATGAAAGAGCGAGTACGC	CGAKRRTGATGAAAGAGCGAGTACGC
A03	1912	754549;754740;754917;755041;755212;755554;755832;755937;756442;756461	CGTCCTTACA	CGTCCTTACA	CGTCCTTACA	CGTCCTTACA	CGTCCTTACA	CGTCCTTACA	CGTCCTTACA
A03	766	765493;766217;766226;766259	ACAG	ACAG	ACAG	ACAG	ACAG	ACAG	ACAG
A03	16849	835240;835544;836241;836643;837720;840365;840457;840649;841247;842507;846846;847160;847447;847665;847753;848344;848385;848769;848853;850336;850462;850624;851758;851787;852089	CTTTTCACAACAACTGCGTTACTAA	CTTTTCACAACAACTGCGTTACTAA	CTTTTCACAACAACTGCGTTACTAA	CTTTTCACAACAACTGCGTTACTAA	CTTTTCACAACAACTGCGTTACTAA	CTTTTCACAACAACTGCGTTACTAA	CTTTTCACAACAACTGCGTTACTAA
A03	463	1021773;1022120;1022236	TCT	TCT	TCT	TCT	TCT	TCT	TCT
A03	8907	1024979;1025498;1031953;1032753;1032955;1033408;1033886	TACAGAA	TACAGAA	TACAGAA	TACAGAA	TACAGAA	TACAGAA	TACAGAA
A03	880	1036136;1036908;1036976;1037016	GCTA	GCTA	GCTA	GCTA	GCTA	GCTA	GCTA
A03	5208	1063448;1063696;1064462;1064850;1065077;1068493;1068656	TTTGGAT	TTTGGAT	TTTGGAT	TTTGGAT	TTTGGAT	TTTGGAT	TTTGGAT
A03	5323	1084336;1085091;1086636;1088920;1089076;1089659	CCATAG	CCATAG	CCATAG	CCATAG	CCATAG	CCATAG	CCATAG
A03	350	3726780;3726844;3727003;3727130	TCAC	TCAC	TCAC	TCAC	TCAC	TCAC	TCAC
A03	28066	6839123;6839223;6840308;6842365;6842479;6843547;6845338;6845488;6845624;6846112;6846657;6846721;6846893;6847014;6848097;6848305;6848510;6849075;6849181;6849197;6849278;6849281;6849515;6849834;6850752;6850859;6850948;6851260;6851421;6851449;6851727;6851735;6851790;6851828;6851875;6852117;6852528;6852985;6853089;6853135;6853208;6853336;6853344;6854036;6854077;6854093;6854292;6854342;6854393;6854591…	AGCTAGTAAGAATTCCAGATAGGGTGAATCAACCCCCTATACTCAAATTACGTTTTAGTGTAATAGATTTTGGTACCTAGGGAAGTGCGTAAGCCTGAATCATTT	AGCTAGTAAGAATTCCAGATAGGGTGAATCAACCCCCTATACTCAAATTACGTTTTAGTGTAATAGATTTTGGTACCTAGGGAAGTGCGTAAGCCTGAATCATTT	AGCTAGTAAGAATTCCAGATAGGGTGAATCAACCCCCTATACTCAAATTACGTTTTAGTGTAATAGATTTTGGTACCTAGGGAAGTGCGTAAGCCTGAATCATTT	AGCTAGTAAGAATTCCAGATAGGGTGAATCAACCCCCTATACTCAAATTACGTTTTAGTGTAATAGATTTTGGTACCTAGGGAAGTGCGTAAGCCTGAATCATTT	AGCTAGTAAGAATTCCAGATAGGGTGAATCAACCCCCTATACTCAAATTACGTTTTAGTGTAATAGATTTTGGTACCTAGGGAAGTGCGTAAGCCTGAATCATTT	AGCTAGTAAGAATTCCAGATAGGGTGAATCAACCCCCTATACTCAAATTACGTTTTAGTGTAATAGATTTTGGTACCTAGGGAAGTGCGTAAGCCTGAATCATTT	AGCTAGTAAGAATTCCAGATAGGGTGAATCAACCCCCTATACTCAAATTACGTTTTAGTGTAATAGATTTTGGTACCTAGGGAAGTGCGTAAGCCTGAATCATTT
A03	6459	6872920;6874137;6874458;6874577;6874742;6874977;6875967;6876021;6876163;6876409;6876499;6876790;6876957;6877022;6877188;6877346;6877469;6877546;6877635;6877698;6877869;6877880;6877897;6877942;6878111;6878497;6878771;6878957;6879023;6879379	GGCTAGGATCGTTTCTCCACTACAAGACAG	GGCTAGGATCGTTTCTCCACTACAAGACAG	GGCTAGGATCGTTTCTCCACTACAAGACAG	GGCTAGGATCGTTTCTCCACTACAAGACAG	GGCTAGGATCGTTTCTCCACTACAAGACAG	GGCTAGGATCGTTTCTCCACTACAAGACAG	GGCTAGGATCGTTTCTCCACTACAAGACAG
A03	50	29317791;29317840;29317841	MRY	MRY	MRY	MRY	MRY	MRY	MRY
A03	258	37929275;37929492;37929519;37929525;37929533	RYRWK	RYRWK	RYRWK	RYRWK	RYRWK	RYRWK	RYRWK
A03	3464	47768810;47769520;47772274	WRY	WRY	WRY	WRY	WRY	WRY	WRY
A03	41100	64967223;64969165;64980067;64986480;64992146;64995592;64997929;64999124;65001295;65003928;65007757;65008323	TACCCCCGGCTG	TACCCCCGGCTG	TACCCCCGGCTG	TACCCCCGGCTG	TACCCCCGGCTG	TACCCCCGGCTG	TACCCCCGGCTG
A03	4423	65813075;65814374;65816183;65816427;65817498	GTGCG	GTGCG	GTGCG	GTGCG	GTGCG	GTGCG	GTGCG
A03	10225	67831103;67833481;67833653;67833864;67834218;67835629;67835684;67835927;67835979;67836035;67836055;67836395;67836863;67837203;67837212;67838136;67838383;67838610;67839255;67839448;67839529;67839743;67839866;67840189;67840728;67841250;67841328	CTTTTACGGACAAAGTTAGTTTGAAGT	CTTTTACGGACAAAGTTAGTTTGAAGT	CTTTTACGGACAAAGTTAGTTTGAAGT	CTTTTACGGACAAAGTTAGTTTGAAGT	CTTTTACGGACAAAGTTAGTTTGAAGT	CTTTTACGGACAAAGTTAGTTTGAAGT	CTTTTACGGACAAAGTTAGTTTGAAGT
A03	64998	70271592;70271740;70271973;70271984;70272787;70272855;70273344;70273477;70274891;70275373;70275893;70276023;70276118;70276263;70276734;70277766;70277932;70279129;70279433;70284012;70284084;70284508;70284711;70284869;70285079;70285149;70285200;70285281;70287607;70288008;70288110;70288386;70288819;70289791;70290292;70290472;70290831;70291222;70291288;70291333;70291849;70292290;70293860;70293870;702…	ATGACAATTTTACTGGACTAGATAGCTCGTCAATTACCTTAACGCTACTCCTCTTCGTTTCCAATATTCCCAGTTTTGTTTATTAGCTTTTTTTTAGTTTACTAAACATTTTTGGTGT	ATGACAATTTTACTGGACTAGATAGCTCGTCAATTACCTTAACGCTACTCCTCTTCGTTTCCAATATTCCCAGTTTTGTTTATTAGCTTTTTTTTAGTTTACTAAACATTTTTGGTGT	ATGACAATTTTACTGGACTAGATAGCTCGTCAATTACCTTAACGCTACTCCTCTTCGTTTCCAATATTCCCAGTTTTGTTTATTAGCTTTTTTTTAGTTTACTAAACATTTTTGGTGT	ATGACAATTTTACTGGACTAGATAGCTCGTCAATTACCTTAACGCTACTCCTCTTCGTTTCCAATATTCCCAGTTTTGTTTATTAGCTTTTTTTTAGTTTACTAAACATTTTTGGTGT	ATGACAATTTTACTGGACTAGATAGCTCGTCAATTACCTTAACGCTACTCCTCTTCGTTTCCAATATTCCCAGTTTTGTTTATTAGCTTTTTTTTAGTTTACTAAACATTTTTGGTGT	ATGACAATTTTACTGGACTAGATAGCTCGTCAATTACCTTAACGCTACTCCTCTTCGTTTCCAATATTCCCAGTTTTGTTTATTAGCTTTTTTTTAGTTTACTAAACATTTTTGGTGT	ATGACAATTTTACTGGACTAGATAGCTCGTCAATTACCTTAACGCTACTCCTCTTCGTTTCCAATATTCCCAGTTTTGTTTATTAGCTTTTTTTTAGTTTACTAAACATTTTTGGTGT
A03	79658	70793036;70793425;70793786;70794347;70794364;70794628;70794995;70795397;70795462;70795463;70795686;70795803;70795949;70796348;70797327;70797678;70798020;70798285;70799949;70800149;70800183;70801434;70801588;70802014;70802345;70802503;70803287;70803638;70804123;70804176;70804853;70806031;70809119;70809370;70810486;70811025;70811423;70811847;70811923;70812032;70812550;70812595;70813206;70813985;708…	GGCAACGATTTATATCTGCAACTTAATCATTCCGAACTTTTTGATATTGATTTATTTTTGAGAAAATATAACTGAGATATTTAGTGAAACTTTGTCTTTTTGTTATGCTAGTATAATCAAAGTACCAGGTTTTCGTGAACTTTACATGACTAG	GGCAACGATTTATATCTGCAACTTAATCATTCCGAACTTTTTGATATTGATTTATTTTTGAGAAAATATAACTGAGATATTTAGTGAAACTTTGTCTTTTTGTTATGCTAGTATAATCAAAGTACCAGGTTTTCGTGAACTTTACATGACTAG	GGCAACGATTTATATCTGCAACTTAATCATTCCGAACTTTTTGATATTGATTTATTTTTGAGAAAATATAACTGAGATATTTAGTGAAACTTTGTCTTTTTGTTATGCTAGTATAATCAAAGTACCAGGTTTTCGTGAACTTTACATGACTAG	GGCAACGATTTATATCTGCAACTTAATCATTCCGAACTTTTTGATATTGATTTATTTTTGAGAAAATATAACTGAGATATTTAGTGAAACTTTGTCTTTTTGTTATGCTAGTATAATCAAAGTACCAGGTTTTCGTGAACTTTACATGACTAG	GGCAACGATTTATATCTGCAACTTAATCATTCCGAACTTTTTGATATTGATTTATTTTTGAGAAAATATAACTGAGATATTTAGTGAAACTTTGTCTTTTTGTTATGCTAGTATAATCAAAGTACCAGGTTTTCGTGAACTTTACATGACTAG	GGCAACGATTTATATCTGCAACTTAATCATTCCGAACTTTTTGATATTGATTTATTTTTGAGAAAATATAACTGAGATATTTAGTGAAACTTTGTCTTTTTGTTATGCTAGTATAATCAAAGTACCAGGTTTTCGTGAACTTTACATGACTAG	GGCAACGATTTATATCTGCAACTTAATCATTCCGAACTTTTTGATATTGATTTATTTTTGAGAAAATATAACTGAGATATTTAGTGAAACTTTGTCTTTTTGTTATGCTAGTATAATCAAAGTACCAGGTTTTCGTGAACTTTACATGACTAG
A04	2075	526156;526212;527113;528231	AAAA	AAAA	AAAA	AAAA	AAAA	AAAA	AAAA
A04	11123	812117;817400;817407;817507;817876;818112;818127;818151;818160;819120;819139;821145;821164;821379;823240	TCATGGTTATATGTT	TCATGGTTATATGTT	TCATGGTTATATGTT	TCATGGTTATATGTT	TCATGGTTATATGTT	TCATGGTTATATGTT	TCATGGTTATATGTT
A04	3355	1158061;1158157;1158162;1158176;1158189;1158730;1158753;1158957;1159008;1159282;1159774;1159894;1160011;1160078;1160727;1160785;1161006;1161211;1161416	GGGGCTACGCGTTACGGCA	GGGGCTACGCGTTACGGCA	GGGGCTACGCGTTACGGCA	GGGGCTACGCGTTACGGCA	GGGGCTACGCGTTACGGCA	GGGGCTACGCGTTACGGCA	GGGGCTACGCGTTACGGCA
A04	4265	1183081;1183836;1184099;1184150;1184185;1185259;1185466;1185497;1185893;1186264;1186534;1186993;1187346	TCAATATGAACTC	TCAATATGAACTC	TCAATATGAACTC	TCAATATGAACTC	TCAATATGAACTC	TCAATATGAACTC	TCAATATGAACTC
A04	1261	1189963;1190194;1190219;1191224	CCGA	CCGA	CCGA	CCGA	CCGA	CCGA	CCGA
A04	297	2007366;2007373;2007663	SYK	SYK	SYK	SYK	SYK	SYK	SYK
A04	1182	2032635;2032649;2032878;2033136;2033269;2033436;2033742;2033817	RCYSTGMK	RCYSTGMK	RCYSTGMK	RCYSTGMK	RCYSTGMK	RCYSTGMK	RCYSTGMK
A04	591	2497192;2497768;2497783	AAA	AAA	AAA	AAA	AAA	AAA	AAA
A04	782	2586420;2587193;2587202	AGT	AGT	AGT	AGT	AGT	AGT	AGT
A04	6971	2926999;2927005;2927073;2927150;2927295;2928080;2931928;2932141;2933239;2933462;2933970	YRRRGTTTAAK	YRRRGTTTAAK	YRRRGTTTAAK	YRRRGTTTAAK	YRRRGTTTAAK	YRRRGTTTAAK	YRRRGTTTAAK
A04	60	6409137;6409197	KR	KR	KR	KR	KR	KR	KR
A04	5848	6870505;6871146;6871355;6871508;6871515;6871561;6872095;6872287;6872328;6873237;6874396;6875281;6875720;6875926;6876353	TGATCCGTGGGCGGA	TGATCCGTGGGCGGA	TGATCCGTGGGCGGA	TGATCCGTGGGCGGA	TGATCCGTGGGCGGA	TGATCCGTGGGCGGA	TGATCCGTGGGCGGA
A04	30471	10072204;10072608;10073278;10073500;10073593;10073916;10073945;10074549;10074621;10074706;10075069;10075302;10075305;10075731;10076118;10077562;10077815;10078128;10078399;10079286;10079457;10079742;10080012;10080022;10080391;10080766;10080958;10081223;10081693;10082011;10082705;10082760;10082788;10082977;10083494;10083657;10083777;10083958;10084088;10085216;10085248;10085458;10085750;10085852;100…	CGATCGTTAAAACTTACTATTAAAAATCAATTGGTCACACTTTATATAGATAAATAAGGCCCCGAATGGCTATTACGGACGCC	CGATCGTTAAAACTTACTATTAAAAATCAATTGGTCACACTTTATATAGATAAATAAGGCCCCGAATGGCTATTACGGACGCC	CGATCGTTAAAACTTACTATTAAAAATCAATTGGTCACACTTTATATAGATAAATAAGGCCCCGAATGGCTATTACGGACGCC	CGATCGTTAAAACTTACTATTAAAAATCAATTGGTCACACTTTATATAGATAAATAAGGCCCCGAATGGCTATTACGGACGCC	CGATCGTTAAAACTTACTATTAAAAATCAATTGGTCACACTTTATATAGATAAATAAGGCCCCGAATGGCTATTACGGACGCC	CGATCGTTAAAACTTACTATTAAAAATCAATTGGTCACACTTTATATAGATAAATAAGGCCCCGAATGGCTATTACGGACGCC	CGATCGTTAAAACTTACTATTAAAAATCAATTGGTCACACTTTATATAGATAAATAAGGCCCCGAATGGCTATTACGGACGCC
A04	25388	10532697;10534241;10535493;10536101;10536321;10536519;10536530;10537200;10537367;10537819;10538424;10538770;10539222;10539277;10539462;10539572;10539666;10540059;10540190;10540234;10540755;10540770;10540773;10541049;10541053;10541131;10541281;10541401;10541823;10541950;10542257;10542582;10542784;10543425;10544090;10544159;10544756;10544783;10545127;10545137;10545298;10545606;10546192;10546297;105…	GGCAAGTTTCCTTTTATTTACTCTAGAGAATATAGAAGCGATCCTATCGGTACTTTGGTTA	GGCAAGTTTCCTTTTATTTACTCTAGAGAATATAGAAGCGATCCTATCGGTACTTTGGTTA	GGCAAGTTTCCTTTTATTTACTCTAGAGAATATAGAAGCGATCCTATCGGTACTTTGGTTA	GGCAAGTTTCCTTTTATTTACTCTAGAGAATATAGAAGCGATCCTATCGGTACTTTGGTTA	GGCAAGTTTCCTTTTATTTACTCTAGAGAATATAGAAGCGATCCTATCGGTACTTTGGTTA	GGCAAGTTTCCTTTTATTTACTCTAGAGAATATAGAAGCGATCCTATCGGTACTTTGGTTA	GGCAAGTTTCCTTTTATTTACTCTAGAGAATATAGAAGCGATCCTATCGGTACTTTGGTTA
A04	87	11020096;11020115;11020183	CCT	CCT	CCT	CCT	CCT	CCT	CCT
A04	635	11021343;11021735;11021746;11021978	AACA	AACA	AACA	AACA	AACA	AACA	AACA
A04	1259	12779868;12780446;12781127	ATT	ATT	ATT	ATT	ATT	ATT	ATT
A04	119	14755512;14755588;14755631	YRR	YRR	YRR	YRR	YRR	YRR	YRR
A04	71	15883704;15883775	RK	RK	RK	RK	RK	RK	RK
A04	512	17046682;17046686;17046805;17047194	MKWW	MKWW	MKWW	MKWW	MKWW	MKWW	MKWW
A04	374	34411613;34411618;34411688;34411727;34411987	YWYRW	YWYRW	YWYRW	YWYRW	YWYRW	YWYRW	YWYRW
A04	395	40298339;40298359;40298471;40298481;40298602;40298617;40298734	KKRRRWY	KKRRRWY	KKRRRWY	KKRRRWY	KKRRRWY	KKRRRWY	KKRRRWY
A04	13483	41218760;41219135;41219419;41219947;41220117;41220170;41220792;41221039;41221173;41221518;41221602;41221980;41222322;41222359;41222517;41223183;41223651;41223726;41223874;41224143;41224694;41225737;41226077;41226246;41226796;41227131;41227204;41227733;41227887;41228147;41228435;41228760;41229432;41229477;41229727;41230327;41231052;41231267;41231915;41232243	GTCAATAACCTAATTAAAAAATAGTAAAAATTATTGGAAA	GTCAATAACCTAATTAAAAAATAGTAAAAATTATTGGAAA	GTCAATAACCTAATTAAAAAATAGTAAAAATTATTGGAAA	GTCAATAACCTAATTAAAAAATAGTAAAAATTATTGGAAA	GTCAATAACCTAATTAAAAAATAGTAAAAATTATTGGAAA	GTCAATAACCTAATTAAAAAATAGTAAAAATTATTGGAAA	GTCAATAACCTAATTAAAAAATAGTAAAAATTATTGGAAA
A04	1148	44672762;44673910	CG	CG	CG	CG	CG	CG	CG
A04	324	44872411;44872735	AA	AA	AA	AA	AA	AA	AA
A04	296	58417891;58418126;58418187	MRW	MRW	MRW	MRW	MRW	MRW	MRW
A04	263	58612476;58612614;58612680;58612684;58612739	RWRRR	RWRRR	RWRRR	RWRRR	RWRRR	RWRRR	RWRRR
A04	1556	60631536;60631937;60631943;60632178;60632245;60632380;60632484;60632521;60632727;60633086;60633092	TGAGTTTTAGG	TGAGTTTTAGG	TGAGTTTTAGG	TGAGTTTTAGG	TGAGTTTTAGG	TGAGTTTTAGG	TGAGTTTTAGG
A04	5683	60644571;60648479;60648971;60649610;60649973;60650254	AGCCCA	AGCCCA	AGCCCA	AGCCCA	AGCCCA	AGCCCA	AGCCCA
A04	500	60843202;60843268;60843702	CCT	CCT	CCT	CCT	CCT	CCT	CCT
A04	2255	60917239;60917596;60917726;60917776;60917954;60918120;60918295;60919494	CGACTACG	CGACTACG	CGACTACG	CGACTACG	CGACTACG	CGACTACG	CGACTACG
A04	1468	60921505;60922468;60922848;60922973	CTGT	CTGT	CTGT	CTGT	CTGT	CTGT	CTGT
A04	7018	60926740;60927181;60927205;60927488;60928598;60928667;60929275;60929892;60931702;60932731;60933082;60933122;60933360;60933758	CGTTACAATCCTCT	CGTTACAATCCTCT	CGTTACAATCCTCT	CGTTACAATCCTCT	CGTTACAATCCTCT	CGTTACAATCCTCT	CGTTACAATCCTCT
A04	1544	60938414;60938575;60938709;60939292;60939559;60939614;60939656;60939764;60939899;60939958	AATCTTTCAT	AATCTTTCAT	AATCTTTCAT	AATCTTTCAT	AATCTTTCAT	AATCTTTCAT	AATCTTTCAT
A04	520	60950249;60950370;60950769	GGA	GGA	GGA	GGA	GGA	GGA	GGA
A04	2012	60956965;60957255;60957416;60957502;60957719;60958015;60958242;60958308;60958693;60958759;60958875;60958919;60958960;60958977	TGTATTTCCCAAAA	TGTATTTCCCAAAA	TGTATTTCCCAAAA	TGTATTTCCCAAAA	TGTATTTCCCAAAA	TGTATTTCCCAAAA	TGTATTTCCCAAAA
A04	159	60983780;60983797;60983939	AGT	AGT	AGT	AGT	AGT	AGT	AGT
A04	2286	62354801;62354836;62355704;62355721;62356517;62357087	GAAGCG	GAAGCG	GAAGCG	GAAGCG	GAAGCG	GAAGCG	GAAGCG
A04	10847	62462168;62462310;62462828;62465330;62466094;62466346;62468047;62468715;62469171;62472742;62473015	AATCCTTCTTA	AATCCTTCTTA	AATCCTTCTTA	AATCCTTCTTA	AATCCTTCTTA	AATCCTTCTTA	AATCCTTCTTA
A04	1055	62911687;62911748;62911862;62911895;62911935;62911984;62912230;62912380;62912581;62912682;62912729;62912742	YRWYAYGYRRYY	YRWYAYGYRRYY	YRWYAYGYRRYY	YRWYAYGYRRYY	YRWYAYGYRRYY	YRWYAYGYRRYY	YRWYAYGYRRYY
A05	72	80331469;80331538;80331541	SYM	SYM	SYM	SYM	SYM	SYM	SYM
A05	658	87999969;88000012;88000257;88000295;88000430;88000457;88000529;88000627	KRKYYYYM	KRKYYYYM	KRKYYYYM	KRKYYYYM	KRKYYYYM	KRKYYYYM	KRKYYYYM
A05	1087	88742539;88743246;88743265;88743626	MYRR	MYRR	MYRR	MYRR	MYRR	MYRR	MYRR
A05	5228	88896686;88897204;88898355;88898879;88899321;88899789;88899825;88901157;88901222;88901235;88901460;88901732;88901914	GATAATACCCTGG	GATAATACCCTGG	GATAATACCCTGG	GATAATACCCTGG	GATAATACCCTGG	GATAATACCCTGG	GATAATACCCTGG
A05	7976	88903301;88903468;88903513;88903729;88903807;88906554;88907912;88907963;88908539;88908663;88908941;88909015;88909016;88909188;88909200;88909396;88909499;88910310;88910535;88910867;88910881;88911061;88911171;88911277	GGTCATTCCGGTTGGGTCGGCCGA	GGTCATTCCGGTTGGGTCGGCCGA	GGTCATTCCGGTTGGGTCGGCCGA	GGTCATTCCGGTTGGGTCGGCCGA	GGTCATTCCGGTTGGGTCGGCCGA	GGTCATTCCGGTTGGGTCGGCCGA	GGTCATTCCGGTTGGGTCGGCCGA
A05	2456	88916475;88917028;88917156;88917260;88917294;88917449;88917534;88917987;88918001;88918291;88918356;88918378;88918430;88918619;88918621;88918729;88918904;88918931	TCGCCCGTCGGAACACTG	TCGCCCGTCGGAACACTG	TCGCCCGTCGGAACACTG	TCGCCCGTCGGAACACTG	TCGCCCGTCGGAACACTG	TCGCCCGTCGGAACACTG	TCGCCCGTCGGAACACTG
A05	1537	88962494;88962686;88962745;88963184;88963340;88963911;88964031	AGGACTG	AGGACTG	AGGACTG	AGGACTG	AGGACTG	AGGACTG	AGGACTG
A05	7311	88964555;88965121;88965160;88965282;88965425;88965672;88966457;88967630;88968810;88969419;88969500;88970216;88970345;88970614;88970735;88970881;88970990;88971331;88971866	CCCGGCTCAATTACTTGTA	CCCGGCTCAATTACTTGTA	CCCGGCTCAATTACTTGTA	CCCGGCTCAATTACTTGTA	CCCGGCTCAATTACTTGTA	CCCGGCTCAATTACTTGTA	CCCGGCTCAATTACTTGTA
A05	166	89006821;89006842;89006987	GAA	GAA	GAA	GAA	GAA	GAA	GAA
A05	289	20847;20889;21073;21109;21136	RRWWR	RRWWR	RRWWR	RRWWR	RRWWR	RRWWR	RRWWR
A05	3171	1617095;1617281;1618184;1618793;1618832;1618869;1619371;1619527;1619605;1620266	AGGTTACGGA	AGGTTACGGA	AGGTTACGGA	AGGTTACGGA	AGGTTACGGA	AGGTTACGGA	AGGTTACGGA
A05	103	3811552;3811563;3811611;3811655	RRYR	RRYR	RRYR	RRYR	RRYR	RRYR	RRYR
A05	6021	4730650;4730795;4730881;4731041;4732542;4733176;4733470;4733621;4734108;4735200;4736671	GTCCAAGACCA	GTCCAAGACCA	GTCCAAGACCA	GTCCAAGACCA	GTCCAAGACCA	GTCCAAGACCA	GTCCAAGACCA
A05	368	4737313;4737377;4737417;4737681	CGAC	CGAC	CGAC	CGAC	CGAC	CGAC	CGAC
A05	168	4831402;4831499;4831570	GGT	GGT	GGT	GGT	GGT	GGT	GGT
A05	577	5185710;5185803;5186247;5186287	AGTG	AGTG	AGTG	AGTG	AGTG	AGTG	AGTG
A05	798	11361842;11361996;11362030;11362038;11362076;11362232;11362321;11362618;11362640	AACCTATAA	AACCTATAA	AACCTATAA	AACCTATAA	AACCTATAA	AACCTATAA	AACCTATAA
A05	687	11366136;11366354;11366823	TTC	TTC	TTC	TTC	TTC	TTC	TTC
A05	8157	11382852;11382882;11382884;11383256;11384357;11384824;11385619;11386323;11387045;11387127;11387213;11387755;11387838;11389015;11389247;11389443;11389447;11389471;11390692;11391009	ATAAGATTTTGAAAATCAAG	ATAAGATTTTGAAAATCAAG	ATAAGATTTTGAAAATCAAG	ATAAGATTTTGAAAATCAAG	ATAAGATTTTGAAAATCAAG	ATAAGATTTTGAAAATCAAG	ATAAGATTTTGAAAATCAAG
A05	1728	11419719;11419779;11419866;11419884;11419964;11420362;11420547;11420560;11421298;11421447	GCGATTAGSA	GCGATTAGSA	GCGATTAGSA	GCGATTAGSA	GCGATTAGSA	GCGATTAGSA	GCGATTAGSA
A05	6319	11422500;11422505;11428591;11428819	GACT	GACT	GACT	GACT	GACT	GACT	GACT
A05	197	11593634;11593695;11593831	CAC	CAC	CAC	CAC	CAC	CAC	CAC
A05	2897	11917921;11918063;11918964;11919166;11919233;11919422;11919502;11919682;11919695;11919732;11919955;11920028;11920096;11920235;11920289;11920416;11920426;11920510;11920818	TCCAGAATTACCGTCTCCT	TCCAGAATTACCGTCTCCT	TCCAGAATTACCGTCTCCT	TCCAGAATTACCGTCTCCT	TCCAGAATTACCGTCTCCT	TCCAGAATTACCGTCTCCT	TCCAGAATTACCGTCTCCT
A05	389	11921770;11922132;11922159	CTC	CTC	CTC	CTC	CTC	CTC	CTC
A05	12750	11974339;11975162;11977650;11978015;11978639;11978652;11978855;11979149;11980446;11980542;11980812;11980850;11981061;11981203;11981464;11981666;11981955;11982066;11982472;11983680;11983765;11984140;11984154;11984495;11984537;11984952;11985127;11986145;11986414;11986947;11987089	TAAAGAACTAGCTGTACGCCCCCATCGAGGA	TAAAGAACTAGCTGTACGCCCCCATCGAGGA	TAAAGAACTAGCTGTACGCCCCCATCGAGGA	TAAAGAACTAGCTGTACGCCCCCATCGAGGA	TAAAGAACTAGCTGTACGCCCCCATCGAGGA	TAAAGAACTAGCTGTACGCCCCCATCGAGGA	TAAAGAACTAGCTGTACGCCCCCATCGAGGA
A05	5056	11989886;11989888;11990162;11990783;11990818;11990892;11990986;11991048;11991138;11991147;11991234;11991252;11991278;11992827;11993227;11993591;11994942	GGAGGGGCTCCACATGG	GGAGGGGCTCCACATGG	GGAGGGGCTCCACATGG	GGAGGGGCTCCACATGG	GGAGGGGCTCCACATGG	GGAGGGGCTCCACATGG	GGAGGGGCTCCACATGG
A05	1051	11998711;11999684;11999762	TGG	TGG	TGG	TGG	TGG	TGG	TGG
A05	13565	17287944;17288212;17288596;17299579;17299944;17301509	ATGGAC	ATGGAC	ATGGAC	ATGGAC	ATGGAC	ATGGAC	ATGGAC
A05	3824	21596424;21596438;21596908;21597311;21597696;21597730;21597895;21597950;21598594;21598958;21599360;21599376;21599554;21599824;21600225;21600248	TTGGCAGCAGCGGCCT	TTGGCAGCAGCGGCCT	TTGGCAGCAGCGGCCT	TTGGCAGCAGCGGCCT	TTGGCAGCAGCGGCCT	TTGGCAGCAGCGGCCT	TTGGCAGCAGCGGCCT
A05	3006	21611778;21611862;21612289;21612582;21612990;21613552;21613731;21613735;21613874;21614204;21614377;21614771;21614784	TGAGTAACGGATT	TGAGTAACGGATT	TGAGTAACGGATT	TGAGTAACGGATT	TGAGTAACGGATT	TGAGTAACGGATT	TGAGTAACGGATT
A05	6814	21640530;21644498;21645815;21646182;21646625;21646715;21647166;21647344	TTCGACGC	TTCGACGC	TTCGACGC	TTCGACGC	TTCGACGC	TTCGACGC	TTCGACGC
A05	465	21648327;21648344;21648792	TTT	TTT	TTT	TTT	TTT	TTT	TTT
A05	14311	21691079;21692220;21692790;21693664;21696949;21697913;21700886;21700974;21701018;21701844;21702429;21702505;21703502;21703511;21704942;21705013;21705328;21705390	GAGGGCCGACTGAATATT	GAGGGCCGACTGAATATT	GAGGGCCGACTGAATATT	GAGGGCCGACTGAATATT	GAGGGCCGACTGAATATT	GAGGGCCGACTGAATATT	GAGGGCCGACTGAATATT
A05	450	21705495;21705705;21705873;21705945	CATC	CATC	CATC	CATC	CATC	CATC	CATC
A05	22331	21758983;21759322;21759674;21759901;21760092;21760496;21760742;21761555;21762334;21762595;21762852;21763618;21763669;21764263;21764773;21764798;21765782;21767074;21768321;21768346;21768558;21768981;21769174;21769956;21770750;21771459;21772055;21773225;21773592;21774091;21774290;21774537;21774669;21774710;21774745;21774937;21774992;21775045;21775124;21775807;21776627;21777559;21777995;21778014;217…	TGAAGTTACGGACCTTACACAGCACGGCGCGTAATATACAGAATCTACAAAACAC	TGAAGTTACGGACCTTACACAGCACGGCGCGTAATATACAGAATCTACAAAACAC	TGAAGTTACGGACCTTACACAGCACGGCGCGTAATATACAGAATCTACAAAACAC	TGAAGTTACGGACCTTACACAGCACGGCGCGTAATATACAGAATCTACAAAACAC	TGAAGTTACGGACCTTACACAGCACGGCGCGTAATATACAGAATCTACAAAACAC	TGAAGTTACGGACCTTACACAGCACGGCGCGTAATATACAGAATCTACAAAACAC	TGAAGTTACGGACCTTACACAGCACGGCGCGTAATATACAGAATCTACAAAACAC
A05	864	23555051;23555374;23555484;23555915	GATG	GATG	GATG	GATG	GATG	GATG	GATG
A05	24017	23579984;23579990;23583523;23583582;23583963;23583990;23584001;23584005;23584067;23584224;23584785;23585745;23586038;23587599;23588063;23588327;23588493;23589256;23589276;23589277;23590992;23592559;23593492;23594884;23595224;23595270;23595486;23596371;23596396;23596761;23596779;23596949;23597178;23597476;23597561;23597760;23597954;23597981;23599004;23599092;23601571;23602004;23602458;23602539;236…	TTAGTGTGGAGGCCACTTATCGCTCGCATGCATGTTGAGATAATCCA	TTAGTGTGGAGGCCACTTATCGCTCGCATGCATGTTGAGATAATCCA	TTAGTGTGGAGGCCACTTATCGCTCGCATGCATGTTGAGATAATCCA	TTAGTGTGGAGGCCACTTATCGCTCGCATGCATGTTGAGATAATCCA	TTAGTGTGGAGGCCACTTATCGCTCGCATGCATGTTGAGATAATCCA	TTAGTGTGGAGGCCACTTATCGCTCGCATGCATGTTGAGATAATCCA	TTAGTGTGGAGGCCACTTATCGCTCGCATGCATGTTGAGATAATCCA
A05	652	23604715;23604758;23604827;23604941;23605115;23605314;23605367	AAGCGGA	AAGCGGA	AAGCGGA	AAGCGGA	AAGCGGA	AAGCGGA	AAGCGGA
A05	8780	23605787;23606101;23606329;23606399;23606525;23606566;23606584;23606632;23606664;23606722;23606952;23607145;23607151;23608097;23610024;23610541;23610658;23611113;23612242;23612965;23613178;23613838;23614093;23614549;23614557;23614567	AAATACGAATCGCCACGATACCTTGC	AAATACGAATCGCCACGATACCTTGC	AAATACGAATCGCCACGATACCTTGC	AAATACGAATCGCCACGATACCTTGC	AAATACGAATCGCCACGATACCTTGC	AAATACGAATCGCCACGATACCTTGC	AAATACGAATCGCCACGATACCTTGC
A05	5922	23616914;23617098;23618362;23618533;23618712;23620425;23620465;23620467;23620942;23620945;23620998;23621045;23622432;23622836	AAGTGCGAGCTTCC	AAGTGCGAGCTTCC	AAGTGCGAGCTTCC	AAGTGCGAGCTTCC	AAGTGCGAGCTTCC	AAGTGCGAGCTTCC	AAGTGCGAGCTTCC
A05	147	23635028;23635061;23635172;23635175	CACT	CACT	CACT	CACT	CACT	CACT	CACT
A05	3237	23635881;23635892;23636247;23636376;23636590;23637134;23638950;23638951;23639118	GGAATCCGA	GGAATCCGA	GGAATCCGA	GGAATCCGA	GGAATCCGA	GGAATCCGA	GGAATCCGA
A05	6800	23640145;23640464;23641519;23642582;23644081;23644502;23644583;23644917;23645656;23646941;23646945	AAATGTTCGTG	AAATGTTCGTG	AAATGTTCGTG	AAATGTTCGTG	AAATGTTCGTG	AAATGTTCGTG	AAATGTTCGTG
A05	11405	23706426;23707028;23709753;23710305;23710523;23710549;23710728;23710793;23711045;23711104;23711204;23711719;23712105;23712650;23715845;23715941;23717831	CCCAATAAAAAGGTGTT	CCCAATAAAAAGGTGTT	CCCAATAAAAAGGTGTT	CCCAATAAAAAGGTGTT	CCCAATAAAAAGGTGTT	CCCAATAAAAAGGTGTT	CCCAATAAAAAGGTGTT
A05	13667	23937333;23937385;23937651;23937823;23937852;23937921;23938445;23938803;23938832;23938967;23939279;23939445;23939706;23941333;23941985;23942472;23942683;23943195;23945578;23945799;23945846;23945997;23946068;23946255;23946598;23946867;23947786;23947897;23947903;23948338;23948648;23948731;23948949;23949162;23949251;23949291;23949373;23949525;23949864;23950025;23950056;23950106;23950657;23950661;239…	TCGGGGTCGTAGGTATCAGAAACTGGGCAGGTTAGAAAAGTATGA	TCGGGGTCGTAGGTATCAGAAACTGGGCAGGTTAGAAAAGTATGA	TCGGGGTCGTAGGTATCAGAAACTGGGCAGGTTAGAAAAGTATGA	TCGGGGTCGTAGGTATCAGAAACTGGGCAGGTTAGAAAAGTATGA	TCGGGGTCGTAGGTATCAGAAACTGGGCAGGTTAGAAAAGTATGA	TCGGGGTCGTAGGTATCAGAAACTGGGCAGGTTAGAAAAGTATGA	TCGGGGTCGTAGGTATCAGAAACTGGGCAGGTTAGAAAAGTATGA
A05	26593	29771312;29772122;29772523;29772911;29773131;29773372;29773707;29775188;29777346;29777998;29778153;29778752;29778833;29795397;29795525;29796059;29796069;29796343;29796507;29796738;29796800;29796825;29797156;29797207;29797371;29797696;29797905	GGTAGAAATAATTCATCCCAGCGATTT	GGTAGAAATAATTCATCCCAGCGATTT	GGTAGAAATAATTCATCCCAGCGATTT	GGTAGAAATAATTCATCCCAGCGATTT	GGTAGAAATAATTCATCCCAGCGATTT	GGTAGAAATAATTCATCCCAGCGATTT	GGTAGAAATAATTCATCCCAGCGATTT
A05	9013	29803942;29805533;29805598;29805619;29805939;29805959;29806123;29806495;29807034;29807073;29807617;29812624;29812757;29812890;29812942;29812955	TGCGGTAATTTATTGT	TGCGGTAATTTATTGT	TGCGGTAATTTATTGT	TGCGGTAATTTATTGT	TGCGGTAATTTATTGT	TGCGGTAATTTATTGT	TGCGGTAATTTATTGT
A05	316	30203855;30204045;30204171	YYY	YYY	YYY	YYY	YYY	YYY	YYY
A05	6831	33049071;33049106;33049245;33049731;33050043;33050475;33050606;33050860;33050979;33051262;33051333;33051374;33051392;33051507;33051532;33051786;33051977;33052237;33052463;33052473;33052671;33053391;33053412;33053912;33055336;33055503;33055794;33055867;33055902	ACGTATAAATATAAACAAATAGGAAAATA	ACGTATAAATATAAACAAATAGGAAAATA	ACGTATAAATATAAACAAATAGGAAAATA	ACGTATAAATATAAACAAATAGGAAAATA	ACGTATAAATATAAACAAATAGGAAAATA	ACGTATAAATATAAACAAATAGGAAAATA	ACGTATAAATATAAACAAATAGGAAAATA
A05	451	43882880;43883120;43883331	AGT	AGT	AGT	AGT	AGT	AGT	AGT
A05	229	44024833;44025054;44025062	CTA	CTA	CTA	CTA	CTA	CTA	CTA
A05	1392	44074002;44074007;44074914;44075394	GACT	GACT	GACT	GACT	GACT	GACT	GACT
A05	19101	44441230;44442114;44442731;44443062;44443855;44444096;44446243;44447683;44449585;44450690;44451983;44452043;44458446;44459459;44460331	AATGACTCATCTTTT	AATGACTCATCTTTT	AATGACTCATCTTTT	AATGACTCATCTTTT	AATGACTCATCTTTT	AATGACTCATCTTTT	AATGACTCATCTTTT
A05	388	69688781;69688787;69688828;69688906;69688909;69689169	MKRATW	MKRATW	MKRATW	MKRATW	MKRATW	MKRATW	MKRATW
A06	4577	73695465;73695767;73695825;73696075;73696204;73696362;73696542;73696675;73697261;73697263;73697438;73698149;73698209;73698445;73698519;73698789;73698846;73699083;73699620;73699976;73699987;73700042	ACCGACGACGTGAGTTAGCAAT	ACCGACGACGTGAGTTAGCAAT	ACCGACGACGTGAGTTAGCAAT	ACCGACGACGTGAGTTAGCAAT	ACCGACGACGTGAGTTAGCAAT	ACCGACGACGTGAGTTAGCAAT	ACCGACGACGTGAGTTAGCAAT
A06	470	77184533;77184534;77184645;77184678;77184912;77184984;77185003	YRYRWWY	YRYRWWY	YRYRWWY	YRYRWWY	YRYRWWY	YRYRWWY	YRYRWWY
A06	3788	81268688;81268848;81268850;81268963;81268999;81269216;81269412;81269511;81269531;81269546;81269605;81269738;81270068;81270099;81270207;81270255;81270264;81270577;81270680;81270832;81270844;81271193;81271198;81271207;81271388;81271468;81271538;81271706;81271780;81272036;81272181;81272238;81272412;81272470;81272476	GTTGCCCTTGGGAGCTCGGCTAGCGCGATGTCCGC	GTTGCCCTTGGGAGCTCGGCTAGCGCGATGTCCGC	GTTGCCCTTGGGAGCTCGGCTAGCGCGATGTCCGC	GTTGCCCTTGGGAGCTCGGCTAGCGCGATGTCCGC	GTTGCCCTTGGGAGCTCGGCTAGCGCGATGTCCGC	GTTGCCCTTGGGAGCTCGGCTAGCGCGATGTCCGC	GTTGCCCTTGGGAGCTCGGCTAGCGCGATGTCCGC
A06	9862	82302656;82302691;82302810;82302969;82303232;82303261;82303495;82306414;82306424;82306596;82306648;82306708;82306917;82306954;82307139;82307205;82307316;82307475;82307484;82307913;82307940;82308038;82308324;82308714;82309082;82309297;82309315;82309954;82309958;82312480;82312506;82312518	AAACGGGAGGAATTGTAGGTACTAAAAAAAAG	AAACGGGAGGAATTGTAGGTACTAAAAAAAAG	AAACGGGAGGAATTGTAGGTACTAAAAAAAAG	AAACGGGAGGAATTGTAGGTACTAAAAAAAAG	AAACGGGAGGAATTGTAGGTACTAAAAAAAAG	AAACGGGAGGAATTGTAGGTACTAAAAAAAAG	AAACGGGAGGAATTGTAGGTACTAAAAAAAAG
A06	29717	84896847;84897018;84897072;84897299;84898595;84898847;84899668;84899885;84900210;84900257;84900786;84901222;84901320;84901369;84901445;84901504;84901526;84901549;84901704;84901729;84901839;84901920;84902132;84902255;84902268;84902330;84902352;84902633;84902750;84902939;84903174;84903190;84903511;84903723;84903770;84904377;84904523;84904832;84904956;84905263;84905670;84905907;84906145;84906394;849…	TGGTGGACCCTTATCGTCGACGGGCGCATTAGAGTCCGCCGTTCAAGCTTCTGGAGCACCCGATGTCGGCCACCCCCGGCGGGCGCCTTGACTTTGATCTGGAAC	TGGTGGACCCTTATCGTCGACGGGCGCATTAGAGTCCGCCGTTCAAGCTTCTGGAGCACCCGATGTCGGCCACCCCCGGCGGGCGCCTTGACTTTGATCTGGAAC	TGGTGGACCCTTATCGTCGACGGGCGCATTAGAGTCCGCCGTTCAAGCTTCTGGAGCACCCGATGTCGGCCACCCCCGGCGGGCGCCTTGACTTTGATCTGGAAC	TGGTGGACCCTTATCGTCGACGGGCGCATTAGAGTCCGCCGTTCAAGCTTCTGGAGCACCCGATGTCGGCCACCCCCGGCGGGCGCCTTGACTTTGATCTGGAAC	TGGTGGACCCTTATCGTCGACGGGCGCATTAGAGTCCGCCGTTCAAGCTTCTGGAGCACCCGATGTCGGCCACCCCCGGCGGGCGCCTTGACTTTGATCTGGAAC	TGGTGGACCCTTATCGTCGACGGGCGCATTAGAGTCCGCCGTTCAAGCTTCTGGAGCACCCGATGTCGGCCACCCCCGGCGGGCGCCTTGACTTTGATCTGGAAC	TGGTGGACCCTTATCGTCGACGGGCGCATTAGAGTCCGCCGTTCAAGCTTCTGGAGCACCCGATGTCGGCCACCCCCGGCGGGCGCCTTGACTTTGATCTGGAAC
A06	9317	85657112;85657179;85657805;85658466;85658612;85659270;85659709;85659735;85659765;85660095;85660184;85660435;85660898;85660954;85661026;85661073;85661334;85661345;85661447;85662264;85662351;85662701;85663411;85664685;85664734;85666429	CACGCGCCGCAGGTGATATGTGAGGA	CACGCGCCGCAGGTGATATGTGAGGA	CACGCGCCGCAGGTGATATGTGAGGA	CACGCGCCGCAGGTGATATGTGAGGA	CACGCGCCGCAGGTGATATGTGAGGA	CACGCGCCGCAGGTGATATGTGAGGA	CACGCGCCGCAGGTGATATGTGAGGA
A06	14669	85706205;85706211;85706662;85706914;85707183;85707633;85708154;85708663;85708707;85708745;85713205;85713243;85713245;85713386;85713461;85713920;85715052;85715174;85715214;85715398;85715544;85715858;85715982;85716046;85716056;85716112;85716315;85716742;85717269;85717786;85718145;85719116;85719183;85719705;85719803;85720202;85720327;85720426;85720874	TTGGTGGGTAGTAAGTGCTCATTTCCCACGTGCGCGTTA	TTGGTGGGTAGTAAGTGCTCATTTCCCACGTGCGCGTTA	TTGGTGGGTAGTAAGTGCTCATTTCCCACGTGCGCGTTA	TTGGTGGGTAGTAAGTGCTCATTTCCCACGTGCGCGTTA	TTGGTGGGTAGTAAGTGCTCATTTCCCACGTGCGCGTTA	TTGGTGGGTAGTAAGTGCTCATTTCCCACGTGCGCGTTA	TTGGTGGGTAGTAAGTGCTCATTTCCCACGTGCGCGTTA
A06	13961	89593197;89593244;89593332;89593474;89593511;89593604;89594287;89594333;89594731;89594910;89595493;89596119;89596546;89597098;89597105;89597441;89597726;89597806;89598063;89598889;89599305;89599364;89599472;89599475;89599956;89600718;89601409;89601546;89602384;89602394;89602431;89603049;89603112;89603242;89603277;89603422;89603585;89603656;89603780;89603844;89603903;89604644;89606628;89606714;896…	TAGGTACTTGTGTCTATCATATTCTATAGTTTGTCGCCTCACCGTT	TAGGTACTTGTGTCTATCATATTCTATAGTTTGTCGCCTCACCGTT	TAGGTACTTGTGTCTATCATATTCTATAGTTTGTCGCCTCACCGTT	TAGGTACTTGTGTCTATCATATTCTATAGTTTGTCGCCTCACCGTT	TAGGTACTTGTGTCTATCATATTCTATAGTTTGTCGCCTCACCGTT	TAGGTACTTGTGTCTATCATATTCTATAGTTTGTCGCCTCACCGTT	TAGGTACTTGTGTCTATCATATTCTATAGTTTGTCGCCTCACCGTT
A06	1618	95454161;95454259;95454339;95454456;95454542;95454884;95455066;95455160;95455166;95455198;95455360;95455779	TCTTATTTTATT	TCTTATTTTATT	TCTTATTTTATT	TCTTATTTTATT	TCTTATTTTATT	TCTTATTTTATT	TCTTATTTTATT
A06	443	95466722;95466746;95467052;95467165	AGTT	AGTT	AGTT	AGTT	AGTT	AGTT	AGTT
A06	2427	95468021;95470357;95470448	ACA	ACA	ACA	ACA	ACA	ACA	ACA
A06	775	95471263;95471616;95471697;95471784;95471803;95471858;95472038	TAGATTT	TAGATTT	TAGATTT	TAGATTT	TAGATTT	TAGATTT	TAGATTT
A06	3074	95473733;95473844;95473890;95473931;95474042;95474145;95474294;95474586;95474799;95475014;95475095;95475405;95476531;95476807	TAATAAATTAAAGC	TAATAAATTAAAGC	TAATAAATTAAAGC	TAATAAATTAAAGC	TAATAAATTAAAGC	TAATAAATTAAAGC	TAATAAATTAAAGC
A06	1751	95538498;95539418;95539741;95540249	GGCC	GGCC	GGCC	GGCC	GGCC	GGCC	GGCC
A06	1767	95593522;95593956;95594068;95594294;95594301;95594561;95594697;95594885;95594909;95595200;95595289	GTTAATTAGGG	GTTAATTAGGG	GTTAATTAGGG	GTTAATTAGGG	GTTAATTAGGG	GTTAATTAGGG	GTTAATTAGGG
A06	5980	95602459;95604265;95604369;95604629;95604930;95605286;95605600;95605699;95605790;95606257;95606376;95606819;95606847;95607158;95607183;95607246;95607520;95607673;95608361;95608439	TGATTTTTGTAAACATTAAG	TGATTTTTGTAAACATTAAG	TGATTTTTGTAAACATTAAG	TGATTTTTGTAAACATTAAG	TGATTTTTGTAAACATTAAG	TGATTTTTGTAAACATTAAG	TGATTTTTGTAAACATTAAG
A06	124	95623759;95623864;95623883	WKY	WKY	WKY	WKY	WKY	WKY	WKY
A06	9599	95631660;95631764;95631807;95631914;95632403;95632674;95632871;95633167;95634007;95634545;95634627;95634713;95635173;95635496;95636092;95636544;95636849;95637524;95638073;95639488;95639648;95640023;95641259	CATTACAATTCAGTAATCTAAAA	CATTACAATTCAGTAATCTAAAA	CATTACAATTCAGTAATCTAAAA	CATTACAATTCAGTAATCTAAAA	CATTACAATTCAGTAATCTAAAA	CATTACAATTCAGTAATCTAAAA	CATTACAATTCAGTAATCTAAAA
A06	6796	95651424;95652012;95652506;95653167;95653426;95653663;95653786;95653829;95654748;95655080;95655184;95655259;95655339;95655482;95655649;95656025;95656049;95656323;95656328;95656538;95657655;95658104;95658186;95658220	GGAACAGGACATTATTAAAGAATT	GGAACAGGACATTATTAAAGAATT	GGAACAGGACATTATTAAAGAATT	GGAACAGGACATTATTAAAGAATT	GGAACAGGACATTATTAAAGAATT	GGAACAGGACATTATTAAAGAATT	GGAACAGGACATTATTAAAGAATT
A06	8661	96200127;96200763;96203723;96204531;96205155;96205581;96206238;96206362;96206476;96206626;96206646;96207038;96207706;96207722;96207994;96208461;96208581;96208788	CAAATTCTAGTTAAATAC	CAAATTCTAGTTAAATAC	CAAATTCTAGTTAAATAC	CAAATTCTAGTTAAATAC	CAAATTCTAGTTAAATAC	CAAATTCTAGTTAAATAC	CAAATTCTAGTTAAATAC
A06	713	96277923;96278426;96278636	TAC	TAC	TAC	TAC	TAC	TAC	TAC
A06	3320	96387599;96388023;96388706;96390056;96390245;96390759;96390813;96390841;96390919	ACGAATATA	ACGAATATA	ACGAATATA	ACGAATATA	ACGAATATA	ACGAATATA	ACGAATATA
A06	8056	96399210;96399302;96399424;96399500;96399672;96399728;96400278;96400313;96401286;96401349;96401540;96401729;96401743;96402083;96402211;96402242;96402280;96402486;96402872;96403341;96403481;96403501;96403810;96403949;96403995;96404107;96404403;96404581;96404681;96404969;96405076;96405116;96405721;96406115;96406559;96406577;96406653;96406864;96407266	AAATTAATGTGTGTTTTATGGAAAATTTTATTATTAAAT	AAATTAATGTGTGTTTTATGGAAAATTTTATTATTAAAT	AAATTAATGTGTGTTTTATGGAAAATTTTATTATTAAAT	AAATTAATGTGTGTTTTATGGAAAATTTTATTATTAAAT	AAATTAATGTGTGTTTTATGGAAAATTTTATTATTAAAT	AAATTAATGTGTGTTTTATGGAAAATTTTATTATTAAAT	AAATTAATGTGTGTTTTATGGAAAATTTTATTATTAAAT
A06	7448	96411080;96411169;96411552;96411634;96411744;96412079;96412171;96412245;96412465;96412908;96413006;96413096;96413312;96413672;96413731;96413973;96413980;96414019;96414440;96414486;96414874;96415190;96415449;96416344;96416496;96416640;96416890;96417213;96417526;96418111;96418416;96418507;96418528	TTACATGCTGAGACTTCTGTGTTTTTGGGATTT	TTACATGCTGAGACTTCTGTGTTTTTGGGATTT	TTACATGCTGAGACTTCTGTGTTTTTGGGATTT	TTACATGCTGAGACTTCTGTGTTTTTGGGATTT	TTACATGCTGAGACTTCTGTGTTTTTGGGATTT	TTACATGCTGAGACTTCTGTGTTTTTGGGATTT	TTACATGCTGAGACTTCTGTGTTTTTGGGATTT
A06	1725	96419406;96419683;96419742;96419839;96420750;96421061;96421131	CTTATTT	CTTATTT	CTTATTT	CTTATTT	CTTATTT	CTTATTT	CTTATTT
A06	5199	96424840;96426106;96426214;96426501;96426523;96426550;96427153;96427329;96427453;96427604;96427645;96427714;96427784;96428329;96428649;96428854;96428960;96429502;96430015;96430039	ATCTGATTTTTTAGTTATCT	ATCTGATTTTTTAGTTATCT	ATCTGATTTTTTAGTTATCT	ATCTGATTTTTTAGTTATCT	ATCTGATTTTTTAGTTATCT	ATCTGATTTTTTAGTTATCT	ATCTGATTTTTTAGTTATCT
A06	5663	96450543;96450667;96450842;96451093;96451325;96451344;96451973;96452050;96453025;96453746;96454321;96454692;96454864;96454941;96454958;96455607;96456206	GTAATACTACATCTCAT	GTAATACTACATCTCAT	GTAATACTACATCTCAT	GTAATACTACATCTCAT	GTAATACTACATCTCAT	GTAATACTACATCTCAT	GTAATACTACATCTCAT
A06	4942	96458477;96458609;96458843;96458931;96459042;96459102;96459239;96459328;96459573;96459820;96460283;96460636;96460655;96461404;96461629;96461835;96461938;96461953;96462058;96462079;96462274;96462367;96462516;96463049;96463419	CACTAGATTAGAATTGTAAAAACAA	CACTAGATTAGAATTGTAAAAACAA	CACTAGATTAGAATTGTAAAAACAA	CACTAGATTAGAATTGTAAAAACAA	CACTAGATTAGAATTGTAAAAACAA	CACTAGATTAGAATTGTAAAAACAA	CACTAGATTAGAATTGTAAAAACAA
A06	131	96464169;96464288;96464300	AAT	AAT	AAT	AAT	AAT	AAT	AAT
A06	818	96464723;96464745;96464769;96465289;96465541	ATGAT	ATGAT	ATGAT	ATGAT	ATGAT	ATGAT	ATGAT
A06	18142	96475607;96475903;96477768;96477798;96478663;96478731;96478951;96479138;96479658;96479715;96479836;96479934;96480285;96480387;96480723;96481478;96481605;96481812;96482049;96482248;96482453;96482456;96482473;96482527;96482713;96482724;96483224;96483342;96483353;96483357;96483609;96483647;96484186;96485292;96485465;96485502;96486013;96486016;96486169;96486529;96486533;96486551;96486814;96486878;964…	AATCTAATATTTTAACATTAATATATCAATTGTTATGAGTCTCATTATTAAACAATCTATTTCTC	AATCTAATATTTTAACATTAATATATCAATTGTTATGAGTCTCATTATTAAACAATCTATTTCTC	AATCTAATATTTTAACATTAATATATCAATTGTTATGAGTCTCATTATTAAACAATCTATTTCTC	AATCTAATATTTTAACATTAATATATCAATTGTTATGAGTCTCATTATTAAACAATCTATTTCTC	AATCTAATATTTTAACATTAATATATCAATTGTTATGAGTCTCATTATTAAACAATCTATTTCTC	AATCTAATATTTTAACATTAATATATCAATTGTTATGAGTCTCATTATTAAACAATCTATTTCTC	AATCTAATATTTTAACATTAATATATCAATTGTTATGAGTCTCATTATTAAACAATCTATTTCTC
A06	994	96498333;96498370;96499271;96499327	AACT	AACT	AACT	AACT	AACT	AACT	AACT
A06	22409	96505541;96505669;96506005;96506101;96506752;96506982;96507077;96507401;96508233;96508327;96508389;96508654;96508989;96510763;96511291;96512074;96512671;96512951;96513103;96513119;96513242;96513411;96514038;96514273;96514651;96515340;96515493;96517128;96517492;96517503;96517576;96517650;96517763;96518446;96518617;96518628;96518882;96519063;96519092;96519181;96519232;96519293;96519640;96520482;965…	CAGATTTAGCTAGGATTCAATTAAATTCAACATATTGATTTTTTCCTAAATATAAGGCAAT	CAGATTTAGCTAGGATTCAATTAAATTCAACATATTGATTTTTTCCTAAATATAAGGCAAT	CAGATTTAGCTAGGATTCAATTAAATTCAACATATTGATTTTTTCCTAAATATAAGGCAAT	CAGATTTAGCTAGGATTCAATTAAATTCAACATATTGATTTTTTCCTAAATATAAGGCAAT	CAGATTTAGCTAGGATTCAATTAAATTCAACATATTGATTTTTTCCTAAATATAAGGCAAT	CAGATTTAGCTAGGATTCAATTAAATTCAACATATTGATTTTTTCCTAAATATAAGGCAAT	CAGATTTAGCTAGGATTCAATTAAATTCAACATATTGATTTTTTCCTAAATATAAGGCAAT
A06	671	96535262;96535406;96535933	AAT	AAT	AAT	AAT	AAT	AAT	AAT
A06	360	96598465;96598675;96598825	CAA	CAA	CAA	CAA	CAA	CAA	CAA
A06	550	96603039;96603157;96603468;96603585;96603589	AAACA	AAACA	AAACA	AAACA	AAACA	AAACA	AAACA
A06	18242	96609522;96609941;96609990;96610072;96611142;96611281;96611322;96611638;96611746;96612741;96612956;96613111;96613404;96613472;96613595;96613723;96613841;96613851;96614193;96614317;96614506;96614626;96615184;96615602;96615688;96615849;96620989;96621157;96621212;96621483;96621707;96622244;96622387;96624171;96624223;96624295;96625800;96625822;96626347;96626353;96626700;96626814;96626897;96627764	TAATTTAAACGAAAAATAATTGAAACCGCGCCAAGCTTACGGAA	TAATTTAAACGAAAAATAATTGAAACCGCGCCAAGCTTACGGAA	TAATTTAAACGAAAAATAATTGAAACCGCGCCAAGCTTACGGAA	TAATTTAAACGAAAAATAATTGAAACCGCGCCAAGCTTACGGAA	TAATTTAAACGAAAAATAATTGAAACCGCGCCAAGCTTACGGAA	TAATTTAAACGAAAAATAATTGAAACCGCGCCAAGCTTACGGAA	TAATTTAAACGAAAAATAATTGAAACCGCGCCAAGCTTACGGAA
A06	5493	96634752;96635650;96635655;96635993;96635998;96636259;96636412;96636536;96636628;96636929;96636961;96637100;96640038;96640245	TCTCTGTTTTCACT	TCTCTGTTTTCACT	TCTCTGTTTTCACT	TCTCTGTTTTCACT	TCTCTGTTTTCACT	TCTCTGTTTTCACT	TCTCTGTTTTCACT
A06	4011	96644091;96644300;96644913;96645068;96645291;96645469;96646194;96646227;96647320;96647467;96647681;96647844;96647892;96648016;96648020;96648102	TCCAGTATATAAACAA	TCCAGTATATAAACAA	TCCAGTATATAAACAA	TCCAGTATATAAACAA	TCCAGTATATAAACAA	TCCAGTATATAAACAA	TCCAGTATATAAACAA
A06	3378	96648839;96649384;96649566;96649959;96649990;96651452;96651757;96651894;96652057;96652086;96652217	ATAGCGTTCAT	ATAGCGTTCAT	ATAGCGTTCAT	ATAGCGTTCAT	ATAGCGTTCAT	ATAGCGTTCAT	ATAGCGTTCAT
A06	4040	96652703;96652927;96653048;96653060;96653132;96653177;96653860;96655588;96655591;96655595;96655865;96656476;96656492;96656698;96656743	TTCTAATACAAACTT	TTCTAATACAAACTT	TTCTAATACAAACTT	TTCTAATACAAACTT	TTCTAATACAAACTT	TTCTAATACAAACTT	TTCTAATACAAACTT
A06	3091	96659724;96659871;96660066;96660161;96661083;96661729;96661946;96662263;96662484;96662729;96662815	GAAAATTGCGC	GAAAATTGCGC	GAAAATTGCGC	GAAAATTGCGC	GAAAATTGCGC	GAAAATTGCGC	GAAAATTGCGC
A06	5659	96963080;96963238;96963259;96963378;96963479;96963661;96963984;96964184;96964522;96964576;96964857;96964898;96965178;96965561;96965569;96965759;96966032;96966107;96966147;96966157;96966188;96966338;96966470;96966566;96966645;96966694;96966739;96966815;96966816;96966910;96966915;96966917;96967030;96967370;96967544;96967661;96967679;96967702;96967975;96968237;96968244;96968330;96968350;96968467;969…	TCGGAGTGAGCGCAGGAGAGGTGTTAGTGAGAATAAACCCCTGGA	TCGGAGTGAGCGCAGGAGAGGTGTTAGTGAGAATAAACCCCTGGA	TCGGAGTGAGCGCAGGAGAGGTGTTAGTGAGAATAAACCCCTGGA	TCGGAGTGAGCGCAGGAGAGGTGTTAGTGAGAATAAACCCCTGGA	TCGGAGTGAGCGCAGGAGAGGTGTTAGTGAGAATAAACCCCTGGA	TCGGAGTGAGCGCAGGAGAGGTGTTAGTGAGAATAAACCCCTGGA	TCGGAGTGAGCGCAGGAGAGGTGTTAGTGAGAATAAACCCCTGGA
A06	17011	96992284;96992574;96992706;96992783;96992927;96993273;96993492;96993867;96994111;96994533;96995239;96995557;96996151;96996774;96997419;96998023;97000195;97000299;97000959;97001104;97001660;97001733;97001784;97001788;97002008;97002062;97002323;97002774;97002986;97003375;97003708;97004015;97006217;97006700;97006747;97007064;97007347;97007623;97007677;97007750;97008556;97008725;97009021;97009295	CCACACTCTCTTGGGTCAGGGGCCAGCCCGAATTCGGCCCGGCT	CCACACTCTCTTGGGTCAGGGGCCAGCCCGAATTCGGCCCGGCT	CCACACTCTCTTGGGTCAGGGGCCAGCCCGAATTCGGCCCGGCT	CCACACTCTCTTGGGTCAGGGGCCAGCCCGAATTCGGCCCGGCT	CCACACTCTCTTGGGTCAGGGGCCAGCCCGAATTCGGCCCGGCT	CCACACTCTCTTGGGTCAGGGGCCAGCCCGAATTCGGCCCGGCT	CCACACTCTCTTGGGTCAGGGGCCAGCCCGAATTCGGCCCGGCT
A06	1802	97468065;97469235;97469383;97469422;97469509;97469660;97469760;97469867	AGGTAATG	AGGTAATG	AGGTAATG	AGGTAATG	AGGTAATG	AGGTAATG	AGGTAATG
A06	479	99646584;99646683;99646686;99646978;99646980;99646997;99647063	KWYRWYW	KWYRWYW	KWYRWYW	KWYRWYW	KWYRWYW	KWYRWYW	KWYRWYW
A06	93	99714909;99715002	SR	SR	SR	SR	SR	SR	SR
A06	19491	101105417;101106825;101108561;101119602;101119651;101119711;101123131;101123347;101124114;101124908	TTGTAGGTTG	TTGTAGGTTG	TTGTAGGTTG	TTGTAGGTTG	TTGTAGGTTG	TTGTAGGTTG	TTGTAGGTTG
A06	5922	101812890;101813686;101814312;101814612;101814714;101816945;101817720;101818299;101818455;101818812	ATGCACCCGT	ATGCACCCGT	ATGCACCCGT	ATGCACCCGT	ATGCACCCGT	ATGCACCCGT	ATGCACCCGT
A06	236	101825544;101825683;101825686;101825780	YWWK	YWWK	YWWK	YWWK	YWWK	YWWK	YWWK
A06	5416	101827069;101827133;101827383;101827468;101827946;101829185;101829520;101829538;101829539;101829625;101829805;101832073;101832225;101832369;101832485	TTAACCATGCTTACG	TTAACCATGCTTACG	TTAACCATGCTTACG	TTAACCATGCTTACG	TTAACCATGCTTACG	TTAACCATGCTTACG	TTAACCATGCTTACG
A06	921	101833070;101833219;101833376;101833991	AATT	AATT	AATT	AATT	AATT	AATT	AATT
A06	7182	101911645;101911863;101912012;101912042;101913234;101914348;101914835;101915012;101915128;101915243;101915376;101915534;101915743;101915840;101915882;101915905;101915979;101916520;101916541;101916602;101916904;101917017;101917111;101917499;101917691;101917698;101917775;101918244;101918295;101918374;101918705;101918747;101918807;101918827	AAGGGGAATTACAGCAGGAGCACTAACTGTAGGA	AAGGGGAATTACAGCAGGAGCACTAACTGTAGGA	AAGGGGAATTACAGCAGGAGCACTAACTGTAGGA	AAGGGGAATTACAGCAGGAGCACTAACTGTAGGA	AAGGGGAATTACAGCAGGAGCACTAACTGTAGGA	AAGGGGAATTACAGCAGGAGCACTAACTGTAGGA	AAGGGGAATTACAGCAGGAGCACTAACTGTAGGA
A06	1184	102029514;102029646;102029916;102030698	GTGG	GTGG	GTGG	GTGG	GTGG	GTGG	GTGG
A06	3745	102032528;102032772;102032802;102033080;102033143;102033255;102033272;102034152;102034240;102034325;102034380;102034381;102034390;102034892;102035932;102035996;102036227;102036273	CCGAAAAACATGAGTAGA	CCGAAAAACATGAGTAGA	CCGAAAAACATGAGTAGA	CCGAAAAACATGAGTAGA	CCGAAAAACATGAGTAGA	CCGAAAAACATGAGTAGA	CCGAAAAACATGAGTAGA
A06	2477	102036732;102037469;102038992;102039209	ATTG	ATTG	ATTG	ATTG	ATTG	ATTG	ATTG
A06	77	102160791;102160862;102160868	GTC	GTC	GTC	GTC	GTC	GTC	GTC
A06	26537	373735;373977;374040;374041;374117;374383;374442;374452;376004;376303;376317;376771;377095;377303;377505;377898;378484;378728;379160;379851;381080;381403;381536;381675;386114;386148;386558;388235;388671;392415;393020;395846;395852;395966;396635;397454;398079;400120;400272	ACTGTAACTGTCTAGATTAATTCGATGAGAACAAACTGC	ACTGTAACTGTCTAGATTAATTCGATGAGAACAAACTGC	ACTGTAACTGTCTAGATTAATTCGATGAGAACAAACTGC	ACTGTAACTGTCTAGATTAATTCGATGAGAACAAACTGC	ACTGTAACTGTCTAGATTAATTCGATGAGAACAAACTGC	ACTGTAACTGTCTAGATTAATTCGATGAGAACAAACTGC	ACTGTAACTGTCTAGATTAATTCGATGAGAACAAACTGC
A06	2175	643440;643460;644387;644405;644458;644541;644795;645615	TCCGGGAA	TCCGGGAA	TCCGGGAA	TCCGGGAA	TCCGGGAA	TCCGGGAA	TCCGGGAA
A06	7245	693213;693660;694555;695201;696753;696801;696863;696880;696914;697213;697810;698178;698283;698366;698451;698579;698838;698909;699070;699155;699180;699453;699647;700157;700434;700458	TTATTCAGCAGATCGCGTTAGCCGAT	TTATTCAGCAGATCGCGTTAGCCGAT	TTATTCAGCAGATCGCGTTAGCCGAT	TTATTCAGCAGATCGCGTTAGCCGAT	TTATTCAGCAGATCGCGTTAGCCGAT	TTATTCAGCAGATCGCGTTAGCCGAT	TTATTCAGCAGATCGCGTTAGCCGAT
A06	8334	1130702;1130794;1131016;1131368;1131503;1131512;1131642;1132279;1132558;1133002;1133144;1133583;1133779;1133864;1134296;1134948;1134998;1135224;1136134;1136173;1136176;1136266;1136388;1136426;1136522;1136732;1136777;1136805;1136810;1136952;1136980;1137028;1137071;1137400;1138285;1138487;1138852;1139036	TTGAGTGGAAACTAACTCTTATCAAGAGTACTAGAAAG	TTGAGTGGAAACTAACTCTTATCAAGAGTACTAGAAAG	TTGAGTGGAAACTAACTCTTATCAAGAGTACTAGAAAG	TTGAGTGGAAACTAACTCTTATCAAGAGTACTAGAAAG	TTGAGTGGAAACTAACTCTTATCAAGAGTACTAGAAAG	TTGAGTGGAAACTAACTCTTATCAAGAGTACTAGAAAG	TTGAGTGGAAACTAACTCTTATCAAGAGTACTAGAAAG
A06	14240	1169935;1169955;1170196;1170307;1170553;1170643;1171515;1171581;1171597;1173161;1173266;1173401;1173846;1173878;1173893;1174480;1174764;1175304;1175471;1175651;1176080;1176108;1177014;1177212;1177885;1178014;1178436;1178804;1178812;1179010;1179801;1180988;1181008;1181821;1182516;1182712;1182994;1184175	TATTCCACTTTGGCCGATGCTAAGTAGTAATCGAAACT	TATTCCACTTTGGCCGATGCTAAGTAGTAATCGAAACT	TATTCCACTTTGGCCGATGCTAAGTAGTAATCGAAACT	TATTCCACTTTGGCCGATGCTAAGTAGTAATCGAAACT	TATTCCACTTTGGCCGATGCTAAGTAGTAATCGAAACT	TATTCCACTTTGGCCGATGCTAAGTAGTAATCGAAACT	TATTCCACTTTGGCCGATGCTAAGTAGTAATCGAAACT
A06	19937	1185792;1188599;1190848;1190883;1190939;1191350;1191552;1192013;1192408;1192706;1192805;1192845;1192904;1193314;1193371;1193427;1193797;1193798;1194110;1194587;1194713;1194945;1195042;1195333;1195381;1195533;1195710;1195767;1195798;1197332;1197355;1197848;1198403;1199669;1199795;1200452;1202886;1202890;1204812;1205251;1205729	ATTATTTTGCGTATTAAAATGTATGTACCACCTGCGGTTCG	ATTATTTTGCGTATTAAAATGTATGTACCACCTGCGGTTCG	ATTATTTTGCGTATTAAAATGTATGTACCACCTGCGGTTCG	ATTATTTTGCGTATTAAAATGTATGTACCACCTGCGGTTCG	ATTATTTTGCGTATTAAAATGTATGTACCACCTGCGGTTCG	ATTATTTTGCGTATTAAAATGTATGTACCACCTGCGGTTCG	ATTATTTTGCGTATTAAAATGTATGTACCACCTGCGGTTCG
A06	6611	1227709;1227774;1227972;1228139;1228168;1228207;1228293;1228454;1228827;1228908;1228946;1228991;1233617;1233958;1234320	AGGAAGAGCCGTTAA	AGGAAGAGCCGTTAA	AGGAAGAGCCGTTAA	AGGAAGAGCCGTTAA	AGGAAGAGCCGTTAA	AGGAAGAGCCGTTAA	AGGAAGAGCCGTTAA
A06	419	1239337;1239375;1239462;1239756	TTGA	TTGA	TTGA	TTGA	TTGA	TTGA	TTGA
A06	3372	1241094;1241291;1241359;1241436;1241491;1241608;1241662;1241790;1241922;1241939;1242323;1244134;1244375;1244466	GTACATAAACATAC	GTACATAAACATAC	GTACATAAACATAC	GTACATAAACATAC	GTACATAAACATAC	GTACATAAACATAC	GTACATAAACATAC
A06	5873	1251447;1251453;1251666;1251667;1251757;1251947;1252035;1252398;1252863;1253148;1254406;1255500;1256473;1256697;1256810;1257178;1257261;1257320	ACGCACAATGGTCATTGT	ACGCACAATGGTCATTGT	ACGCACAATGGTCATTGT	ACGCACAATGGTCATTGT	ACGCACAATGGTCATTGT	ACGCACAATGGTCATTGT	ACGCACAATGGTCATTGT
A06	157	1257793;1257950	GG	GG	GG	GG	GG	GG	GG
A06	3160	1295561;1296246;1296299;1296373;1296804;1297534;1297723;1297744;1297774;1298398;1298540;1298686;1298721	CGCAAGTGTCTCA	CGCAAGTGTCTCA	CGCAAGTGTCTCA	CGCAAGTGTCTCA	CGCAAGTGTCTCA	CGCAAGTGTCTCA	CGCAAGTGTCTCA
A06	606	1299845;1300364;1300451	GTT	GTT	GTT	GTT	GTT	GTT	GTT
A06	3662	1315696;1316146;1316548;1316833;1318310;1319019;1319208;1319358	ACAATTAA	ACAATTAA	ACAATTAA	ACAATTAA	ACAATTAA	ACAATTAA	ACAATTAA
A06	263	1468538;1468674;1468675;1468801	CGAT	CGAT	CGAT	CGAT	CGAT	CGAT	CGAT
A06	2593	1626074;1628467;1628556;1628667	CATC	CATC	CATC	CATC	CATC	CATC	CATC
A06	422	1846569;1846728;1846991	GAG	GAG	GAG	GAG	GAG	GAG	GAG
A06	370	1847913;1847983;1848283	AAT	AAT	AAT	AAT	AAT	AAT	AAT
A06	4379	1875699;1876096;1878041;1880078	GCAT	GCAT	GCAT	GCAT	GCAT	GCAT	GCAT
A06	611	1885708;1885947;1886319	CAC	CAC	CAC	CAC	CAC	CAC	CAC
A06	380	1895365;1895411;1895706;1895745	CTCC	CTCC	CTCC	CTCC	CTCC	CTCC	CTCC
A06	640	1895859;1895909;1896346;1896499	CCGC	CCGC	CCGC	CCGC	CCGC	CCGC	CCGC
A06	494	1896852;1896989;1897177;1897346	CGTA	CGTA	CGTA	CGTA	CGTA	CGTA	CGTA
A06	524	1899438;1899450;1899962	GCA	GCA	GCA	GCA	GCA	GCA	GCA
A06	801	1901140;1901325;1901941	AAG	AAG	AAG	AAG	AAG	AAG	AAG
A06	1165	1902169;1902273;1902882;1903334	GCAA	GCAA	GCAA	GCAA	GCAA	GCAA	GCAA
A06	3788	1938919;1938933;1939324;1940224;1940389;1940439;1941831;1941928;1942177;1942297;1942457;1942616;1942707	GGTCCATGCTAGC	GGTCCATGCTAGC	GGTCCATGCTAGC	GGTCCATGCTAGC	GGTCCATGCTAGC	GGTCCATGCTAGC	GGTCCATGCTAGC
A06	4424	3379717;3380292;3380378;3382545;3383035;3383220;3383316;3383325;3383633;3383765;3383841;3384141	AAAAGACATATT	AAAAGACATATT	AAAAGACATATT	AAAAGACATATT	AAAAGACATATT	AAAAGACATATT	AAAAGACATATT
A06	607	5380675;5380695;5381066;5381112;5381134;5381180;5381282	RYRRYYR	RYRRYYR	RYRRYYR	RYRRYYR	RYRRYYR	RYRRYYR	RYRRYYR
A06	428	5865905;5866017;5866333	MRM	MRM	MRM	MRM	MRM	MRM	MRM
A06	12361	6371480;6371845;6372438;6372479;6372918;6374314;6375282;6375635;6375866;6376405;6377208;6379656;6381535;6381847;6382020;6382136;6382470;6383194;6383405;6383486;6383805;6383806;6383841	CGCAGTGGGAGTTTTTCCAGTTT	CGCAGTGGGAGTTTTTCCAGTTT	CGCAGTGGGAGTTTTTCCAGTTT	CGCAGTGGGAGTTTTTCCAGTTT	CGCAGTGGGAGTTTTTCCAGTTT	CGCAGTGGGAGTTTTTCCAGTTT	CGCAGTGGGAGTTTTTCCAGTTT
A06	1668	8464215;8464381;8464490;8464795;8464833;8464843;8465161;8465680;8465777;8465778;8465849;8465862;8465883	YWYYYMKYYRMGS	YWYYYMKYYRMGS	YWYYYMKYYRMGS	YWYYYMKYYRMGS	YWYYYMKYYRMGS	YWYYYMKYYRMGS	YWYYYMKYYRMGS
A06	1295	13606532;13606674;13606894;13607189;13607316;13607630;13607757;13607827	ACACTCTA	ACACTCTA	ACACTCTA	ACACTCTA	ACACTCTA	ACACTCTA	ACACTCTA
A06	6430	13609863;13610813;13610846;13611186;13611261;13611372;13611382;13611525;13611539;13611860;13613027;13613408;13613894;13614161;13614218;13614340;13614353;13614567;13614798;13615125;13616293	ACTAAACCGCATGAATGAAAT	ACTAAACCGCATGAATGAAAT	ACTAAACCGCATGAATGAAAT	ACTAAACCGCATGAATGAAAT	ACTAAACCGCATGAATGAAAT	ACTAAACCGCATGAATGAAAT	ACTAAACCGCATGAATGAAAT
A06	3804	13650889;13651066;13651081;13651834;13651944;13651963;13653057;13653850;13653906;13654572;13654693	AACATTTTTAG	AACATTTTTAG	AACATTTTTAG	AACATTTTTAG	AACATTTTTAG	AACATTTTTAG	AACATTTTTAG
A06	3240	13657555;13657772;13657904;13658164;13658281;13658311;13658365;13658486;13658670;13658883;13659423;13659424;13659527;13659750;13660522;13660719;13660795	AATTTAAAACTAGTAGT	AATTTAAAACTAGTAGT	AATTTAAAACTAGTAGT	AATTTAAAACTAGTAGT	AATTTAAAACTAGTAGT	AATTTAAAACTAGTAGT	AATTTAAAACTAGTAGT
A06	5259	13662750;13662810;13663315;13664080;13664815;13664843;13664922;13665674;13665715;13665747;13665872;13666583;13666876;13666890;13667066;13667092;13667204;13668009	AGGTATCTTGGTGAGAAC	AGGTATCTTGGTGAGAAC	AGGTATCTTGGTGAGAAC	AGGTATCTTGGTGAGAAC	AGGTATCTTGGTGAGAAC	AGGTATCTTGGTGAGAAC	AGGTATCTTGGTGAGAAC
A06	3425	13668355;13669050;13669228;13669290;13669478;13669633;13670002;13670555;13670559;13670677;13670744;13670914;13670922;13670951;13671167;13671246;13671400;13671780	TATTCATTATAGTTTTCA	TATTCATTATAGTTTTCA	TATTCATTATAGTTTTCA	TATTCATTATAGTTTTCA	TATTCATTATAGTTTTCA	TATTCATTATAGTTTTCA	TATTCATTATAGTTTTCA
A06	7223	13673027;13673354;13673474;13673494;13673529;13673571;13673583;13673651;13673876;13673980;13674169;13675250;13675530;13676220;13676477;13676757;13676829;13676910;13677630;13678033;13678251;13678292;13678370;13678422;13678535;13678902;13679222;13679460;13679898;13680087;13680170;13680250	TTAATTTAAAGATAAAAATATAATATAAAGAT	TTAATTTAAAGATAAAAATATAATATAAAGAT	TTAATTTAAAGATAAAAATATAATATAAAGAT	TTAATTTAAAGATAAAAATATAATATAAAGAT	TTAATTTAAAGATAAAAATATAATATAAAGAT	TTAATTTAAAGATAAAAATATAATATAAAGAT	TTAATTTAAAGATAAAAATATAATATAAAGAT
A06	1012	13685270;13685849;13686282	AAT	AAT	AAT	AAT	AAT	AAT	AAT
A06	3264	13748135;13748251;13748737;13748794;13748865;13748965;13749097;13749548;13749779;13749960;13750140;13750343;13750447;13750905;13751399	CAATAAAGTTGTAAT	CAATAAAGTTGTAAT	CAATAAAGTTGTAAT	CAATAAAGTTGTAAT	CAATAAAGTTGTAAT	CAATAAAGTTGTAAT	CAATAAAGTTGTAAT
A06	2664	13755171;13755325;13755453;13755933;13756061;13756185;13756201;13756605;13757525;13757662;13757795;13757835	TAAACTTTCAAT	TAAACTTTCAAT	TAAACTTTCAAT	TAAACTTTCAAT	TAAACTTTCAAT	TAAACTTTCAAT	TAAACTTTCAAT
A06	459	13759693;13759702;13760152	ATT	ATT	ATT	ATT	ATT	ATT	ATT
A06	2703	13765477;13765507;13765642;13765976;13766419;13766528;13767419;13767746;13767801;13768171;13768180	GTTTCGATCAA	GTTTCGATCAA	GTTTCGATCAA	GTTTCGATCAA	GTTTCGATCAA	GTTTCGATCAA	GTTTCGATCAA
A06	414	13802650;13803041;13803064	CCC	CCC	CCC	CCC	CCC	CCC	CCC
A06	395	13808419;13808470;13808568;13808814	AACG	AACG	AACG	AACG	AACG	AACG	AACG
A06	5398	13831187;13831249;13832235;13832266;13832348;13832554;13832647;13832693;13833024;13833063;13833130;13833166;13833693;13836585	TCTTCGAATAAACG	TCTTCGAATAAACG	TCTTCGAATAAACG	TCTTCGAATAAACG	TCTTCGAATAAACG	TCTTCGAATAAACG	TCTTCGAATAAACG
A06	13137	13836744;13836938;13837056;13837581;13837646;13837970;13838071;13838914;13839134;13839280;13839773;13840431;13840522;13840523;13841301;13841740;13841748;13841910;13842941;13843005;13843108;13843180;13843227;13843239;13843341;13843350;13843391;13843401;13843512;13843761;13843774;13843830;13843947;13843982;13844155;13844188;13844279;13844552;13844638;13844836;13845195;13845510;13846188;13846283;138…	GATGATATAACAAACTAAAATAATAACATCATTCTTTAACAATAAACAAACATCAGAATC	GATGATATAACAAACTAAAATAATAACATCATTCTTTAACAATAAACAAACATCAGAATC	GATGATATAACAAACTAAAATAATAACATCATTCTTTAACAATAAACAAACATCAGAATC	GATGATATAACAAACTAAAATAATAACATCATTCTTTAACAATAAACAAACATCAGAATC	GATGATATAACAAACTAAAATAATAACATCATTCTTTAACAATAAACAAACATCAGAATC	GATGATATAACAAACTAAAATAATAACATCATTCTTTAACAATAAACAAACATCAGAATC	GATGATATAACAAACTAAAATAATAACATCATTCTTTAACAATAAACAAACATCAGAATC
A06	9183	13853530;13853691;13853793;13853861;13854216;13854433;13855021;13855108;13856641;13856783;13857052;13857053;13857301;13857796;13857919;13858686;13859391;13859450;13859841;13859976;13860043;13860297;13860338;13861136;13861948;13862283;13862419;13862665;13862704;13862713	GCGTTCTTACTGTATCAAAAGAATAATGGA	GCGTTCTTACTGTATCAAAAGAATAATGGA	GCGTTCTTACTGTATCAAAAGAATAATGGA	GCGTTCTTACTGTATCAAAAGAATAATGGA	GCGTTCTTACTGTATCAAAAGAATAATGGA	GCGTTCTTACTGTATCAAAAGAATAATGGA	GCGTTCTTACTGTATCAAAAGAATAATGGA
A06	1269	13863047;13863337;13863665;13864108;13864268;13864316	AGAAAT	AGAAAT	AGAAAT	AGAAAT	AGAAAT	AGAAAT	AGAAAT
A06	160	13864660;13864697;13864805;13864820	GTGA	GTGA	GTGA	GTGA	GTGA	GTGA	GTGA
A06	760	13866537;13866609;13867143;13867297	CGCA	CGCA	CGCA	CGCA	CGCA	CGCA	CGCA
A06	10469	13876497;13876544;13876550;13876753;13877045;13877312;13877379;13877483;13877556;13878480;13878586;13879090;13879114;13879191;13879359;13879442;13879853;13880034;13880173;13880371;13880730;13881095;13881298;13881450;13881629;13881638;13881832;13882105;13882272;13882311;13882435;13882472;13882837;13883109;13883195;13883220;13883243;13883661;13884083;13884125;13884718;13885247;13885252;13886358;138…	ATTAATCATGATTTTCTGAATCCTCTGTCATGTAATAATATAATTA	ATTAATCATGATTTTCTGAATCCTCTGTCATGTAATAATATAATTA	ATTAATCATGATTTTCTGAATCCTCTGTCATGTAATAATATAATTA	ATTAATCATGATTTTCTGAATCCTCTGTCATGTAATAATATAATTA	ATTAATCATGATTTTCTGAATCCTCTGTCATGTAATAATATAATTA	ATTAATCATGATTTTCTGAATCCTCTGTCATGTAATAATATAATTA	ATTAATCATGATTTTCTGAATCCTCTGTCATGTAATAATATAATTA
A06	1076	13890528;13890603;13890748;13890858;13891441;13891604	TATTTT	TATTTT	TATTTT	TATTTT	TATTTT	TATTTT	TATTTT
A06	349	13892706;13892924;13892983;13893055	TTTA	TTTA	TTTA	TTTA	TTTA	TTTA	TTTA
A06	4108	13893468;13893546;13893549;13893656;13894097;13894156;13894238;13895128;13895471;13895596;13895776;13895783;13896461;13896521;13896703;13896831;13896919;13897257;13897316;13897396;13897576	AATAGTGAGATTTTATCATTT	AATAGTGAGATTTTATCATTT	AATAGTGAGATTTTATCATTT	AATAGTGAGATTTTATCATTT	AATAGTGAGATTTTATCATTT	AATAGTGAGATTTTATCATTT	AATAGTGAGATTTTATCATTT
A06	3566	13897842;13897905;13898075;13898243;13898581;13898694;13898803;13899007;13899078;13899123;13899371;13900077;13900119;13900473;13900650;13900824;13901408	TTGATTTTCTTTTTAGA	TTGATTTTCTTTTTAGA	TTGATTTTCTTTTTAGA	TTGATTTTCTTTTTAGA	TTGATTTTCTTTTTAGA	TTGATTTTCTTTTTAGA	TTGATTTTCTTTTTAGA
A06	20730	13904170;13904207;13904260;13904598;13904798;13905347;13905450;13905925;13905934;13906446;13907140;13907238;13907274;13907398;13907617;13907735;13907882;13908255;13908804;13909538;13909712;13910077;13910122;13910234;13910485;13910791;13911098;13911227;13911280;13911835;13911866;13911940;13912565;13912602;13913011;13913161;13913268;13913284;13913384;13913783;13914175;13914186;13914420;13914512;139…	GAAACTTACTTCTTTTTAAGCATCTAATATAAAATCACTATCGCTGTTATATATCAAATTATGTCTTTG	GAAACTTACTTCTTTTTAAGCATCTAATATAAAATCACTATCGCTGTTATATATCAAATTATGTCTTTG	GAAACTTACTTCTTTTTAAGCATCTAATATAAAATCACTATCGCTGTTATATATCAAATTATGTCTTTG	GAAACTTACTTCTTTTTAAGCATCTAATATAAAATCACTATCGCTGTTATATATCAAATTATGTCTTTG	GAAACTTACTTCTTTTTAAGCATCTAATATAAAATCACTATCGCTGTTATATATCAAATTATGTCTTTG	GAAACTTACTTCTTTTTAAGCATCTAATATAAAATCACTATCGCTGTTATATATCAAATTATGTCTTTG	GAAACTTACTTCTTTTTAAGCATCTAATATAAAATCACTATCGCTGTTATATATCAAATTATGTCTTTG
A06	3405	13931109;13933189;13933991;13934514	TCGT	TCGT	TCGT	TCGT	TCGT	TCGT	TCGT
A06	990	14065822;14065995;14066538;14066812	AATA	AATA	AATA	AATA	AATA	AATA	AATA
A06	878	14087366;14087577;14087819;14088244	CTGG	CTGG	CTGG	CTGG	CTGG	CTGG	CTGG
A06	291	14104359;14104381;14104638;14104650	ATAA	ATAA	ATAA	ATAA	ATAA	ATAA	ATAA
A06	4094	14106035;14106468;14106498;14106586;14107240;14107614;14107760;14107809;14108183;14108233;14108389;14108527;14108839;14108952;14109079;14109144;14109345;14109536;14109855;14109923;14110129	TATCTATGTGTCTTAATATTC	TATCTATGTGTCTTAATATTC	TATCTATGTGTCTTAATATTC	TATCTATGTGTCTTAATATTC	TATCTATGTGTCTTAATATTC	TATCTATGTGTCTTAATATTC	TATCTATGTGTCTTAATATTC
A06	203	14114554;14114650;14114757	ATT	ATT	ATT	ATT	ATT	ATT	ATT
A06	5334	14118007;14118459;14118710;14118732;14118996;14119091;14119094;14119624;14119729;14120182;14121394;14121537;14121569;14121746;14121852;14121930;14122257;14122357;14122498;14122748;14123176;14123341	TTTTGAATTTCAAGTCATCAGA	TTTTGAATTTCAAGTCATCAGA	TTTTGAATTTCAAGTCATCAGA	TTTTGAATTTCAAGTCATCAGA	TTTTGAATTTCAAGTCATCAGA	TTTTGAATTTCAAGTCATCAGA	TTTTGAATTTCAAGTCATCAGA
A06	851	14179418;14179762;14179847;14180269	GTTT	GTTT	GTTT	GTTT	GTTT	GTTT	GTTT
A06	3010	14180534;14181003;14181840;14182055;14182324;14182772;14182891;14183190;14183544	AGGAGAACG	AGGAGAACG	AGGAGAACG	AGGAGAACG	AGGAGAACG	AGGAGAACG	AGGAGAACG
A06	356	14206285;14206302;14206408;14206472;14206602;14206641	CATAAT	CATAAT	CATAAT	CATAAT	CATAAT	CATAAT	CATAAT
A06	2822	14225139;14225187;14225318;14225416;14225687;14225716;14225898;14226588;14227407;14227493;14227535;14227570;14227893;14227961	ATGCAGATATTCAG	ATGCAGATATTCAG	ATGCAGATATTCAG	ATGCAGATATTCAG	ATGCAGATATTCAG	ATGCAGATATTCAG	ATGCAGATATTCAG
A06	4396	14228892;14229403;14229583;14229683;14229954;14230372;14230530;14231899;14232562;14232775;14233288	CACTGATTATA	CACTGATTATA	CACTGATTATA	CACTGATTATA	CACTGATTATA	CACTGATTATA	CACTGATTATA
A06	6515	14235096;14235938;14236483;14236782;14237410;14237472;14237593;14237809;14238182;14238529;14239006;14239244;14239345;14239565;14239757;14239930;14240506;14240904;14241138;14241278;14241411;14241436;14241450;14241611	ATAGTCTGATGTTAACAAAGATGT	ATAGTCTGATGTTAACAAAGATGT	ATAGTCTGATGTTAACAAAGATGT	ATAGTCTGATGTTAACAAAGATGT	ATAGTCTGATGTTAACAAAGATGT	ATAGTCTGATGTTAACAAAGATGT	ATAGTCTGATGTTAACAAAGATGT
A06	1291	14244165;14244335;14244409;14244813;14245066;14245456	ACCGAA	ACCGAA	ACCGAA	ACCGAA	ACCGAA	ACCGAA	ACCGAA
A06	1067	14248366;14248937;14249230;14249433	CCAG	CCAG	CCAG	CCAG	CCAG	CCAG	CCAG
A06	419	14258955;14259248;14259374	TTC	TTC	TTC	TTC	TTC	TTC	TTC
A06	4340	14260229;14260238;14260417;14260615;14261075;14261100;14261109;14261192;14261428;14261759;14261766;14262025;14262126;14262243;14263307;14264569	AATATATAAATAATAA	AATATATAAATAATAA	AATATATAAATAATAA	AATATATAAATAATAA	AATATATAAATAATAA	AATATATAAATAATAA	AATATATAAATAATAA
A06	12896	15650176;15650234;15650728;15651094;15651124;15651155;15651201;15652906;15653879;15653882;15654371;15654735;15654930;15655237;15655503;15657728;15657737;15658256;15658548;15660229;15662963;15663072	CGGATGTGTACACTGAAAAGAA	CGGATGTGTACACTGAAAAGAA	CGGATGTGTACACTGAAAAGAA	CGGATGTGTACACTGAAAAGAA	CGGATGTGTACACTGAAAAGAA	CGGATGTGTACACTGAAAAGAA	CGGATGTGTACACTGAAAAGAA
A06	4872	15664180;15664313;15666838;15666874;15667159;15667252;15667778;15667937;15667940;15668091;15668496;15668842;15668862;15669052	AGTGGATAGACGAT	AGTGGATAGACGAT	AGTGGATAGACGAT	AGTGGATAGACGAT	AGTGGATAGACGAT	AGTGGATAGACGAT	AGTGGATAGACGAT
A06	12184	15674679;15675078;15676420;15676612;15676654;15676761;15677038;15677369;15677520;15677632;15678032;15678327;15678875;15679229;15680281;15680345;15680607;15680808;15680904;15681005;15681651;15682461;15682817;15682869;15683162;15683739;15684868;15684893;15685137;15685305;15685554;15685931;15686102;15686186;15686430;15686761;15686819;15686863	CCCTTTACACTACGTTCTTATCATGCTTTAGTTATCCG	CCCTTTACACTACGTTCTTATCATGCTTTAGTTATCCG	CCCTTTACACTACGTTCTTATCATGCTTTAGTTATCCG	CCCTTTACACTACGTTCTTATCATGCTTTAGTTATCCG	CCCTTTACACTACGTTCTTATCATGCTTTAGTTATCCG	CCCTTTACACTACGTTCTTATCATGCTTTAGTTATCCG	CCCTTTACACTACGTTCTTATCATGCTTTAGTTATCCG
A06	6193	15689548;15689658;15689829;15690525;15691111;15692599;15693060;15693485;15693816;15694039;15694327;15694564;15694934;15695141;15695741	AAGTTAGTAAAGGTT	AAGTTAGTAAAGGTT	AAGTTAGTAAAGGTT	AAGTTAGTAAAGGTT	AAGTTAGTAAAGGTT	AAGTTAGTAAAGGTT	AAGTTAGTAAAGGTT
A06	10175	15736149;15736789;15736791;15737036;15737037;15737235;15737469;15737598;15737876;15738056;15738381;15741107;15742484;15743457;15744079;15744857;15745272;15745537;15746212;15746324	AGGATATATTGGACACGAAG	AGGATATATTGGACACGAAG	AGGATATATTGGACACGAAG	AGGATATATTGGACACGAAG	AGGATATATTGGACACGAAG	AGGATATATTGGACACGAAG	AGGATATATTGGACACGAAG
A06	16730	15747221;15747392;15747983;15748225;15748342;15749455;15750108;15750651;15750850;15751195;15751464;15751823;15752037;15753266;15753352;15753379;15753462;15753824;15754089;15754977;15755202;15755385;15755423;15755821;15756244;15757851;15757874;15758311;15758689;15759004;15759084;15759277;15760984;15761542;15761713;15763235;15763404;15763424;15763512;15763604;15763661;15763951	TTTTCATATTATATTATTATTAGTTCTTTTAAACACTAGAAA	TTTTCATATTATATTATTATTAGTTCTTTTAAACACTAGAAA	TTTTCATATTATATTATTATTAGTTCTTTTAAACACTAGAAA	TTTTCATATTATATTATTATTAGTTCTTTTAAACACTAGAAA	TTTTCATATTATATTATTATTAGTTCTTTTAAACACTAGAAA	TTTTCATATTATATTATTATTAGTTCTTTTAAACACTAGAAA	TTTTCATATTATATTATTATTAGTTCTTTTAAACACTAGAAA
A06	13643	15845686;15845728;15845796;15847483;15849545;15850033;15850349;15851000;15853272;15853425;15854240;15854372;15854411;15855362;15856040;15858255;15858972;15859080;15859329	AAGCGTGAAGTGGAGGATT	AAGCGTGAAGTGGAGGATT	AAGCGTGAAGTGGAGGATT	AAGCGTGAAGTGGAGGATT	AAGCGTGAAGTGGAGGATT	AAGCGTGAAGTGGAGGATT	AAGCGTGAAGTGGAGGATT
A06	702	15884088;15884316;15884790	YRR	YRR	YRR	YRR	YRR	YRR	YRR
A06	245	19199329;19199499;19199504;19199574	RYRY	RYRY	RYRY	RYRY	RYRY	RYRY	RYRY
A06	1721	27486852;27486853;27488573	RYR	RYR	RYR	RYR	RYR	RYR	RYR
A06	186	49040342;49040402;49040528	YYY	YYY	YYY	YYY	YYY	YYY	YYY
A06	2401	64106474;64106550;64106685;64106834;64106853;64107430;64107531;64107600;64108080;64108317;64108320;64108493;64108858;64108875	TTGTTCCCAGACGA	TTGTTCCCAGACGA	TTGTTCCCAGACGA	TTGTTCCCAGACGA	TTGTTCCCAGACGA	TTGTTCCCAGACGA	TTGTTCCCAGACGA
A06	44214	66682918;66682956;66683161;66683289;66683410;66684065;66684819;66685479;66686819;66687189;66687567;66689272;66689766;66690098;66700804;66700961;66700962;66701349;66701710;66701903;66702107;66706416;66706467;66706661;66711023;66711695;66712402;66712739;66713317;66715301;66715891;66717110;66717168;66717170;66721166;66721458;66721852;66722432;66723506;66723555;66723626;66724115;66724340;66724384;667…	AATTTTCTCAAGTAGGGTAGACTAATAGATGCCGATGATATAGTGGTTAAACTAGG	AATTTTCTCAAGTAGGGTAGACTAATAGATGCCGATGATATAGTGGTTAAACTAGG	AATTTTCTCAAGTAGGGTAGACTAATAGATGCCGATGATATAGTGGTTAAACTAGG	AATTTTCTCAAGTAGGGTAGACTAATAGATGCCGATGATATAGTGGTTAAACTAGG	AATTTTCTCAAGTAGGGTAGACTAATAGATGCCGATGATATAGTGGTTAAACTAGG	AATTTTCTCAAGTAGGGTAGACTAATAGATGCCGATGATATAGTGGTTAAACTAGG	AATTTTCTCAAGTAGGGTAGACTAATAGATGCCGATGATATAGTGGTTAAACTAGG
A06	556	67903626;67903629;67903815;67903961;67903989;67904182	WWRRYM	WWRRYM	WWRRYM	WWRRYM	WWRRYM	WWRRYM	WWRRYM
A06	81872	71272117;71272200;71272247;71272445;71272541;71272727;71274318;71275927;71325725;71326513;71326974;71327094;71327158;71327603;71331038;71331202;71331552;71331647;71332347;71332626;71332789;71333937;71334215;71334494;71334677;71334935;71334941;71335109;71335166;71336525;71337025;71338506;71338897;71341075;71341227;71342252;71342361;71342376;71344131;71344973;71345029;71345030;71345823;71347353;713…	TTCATTATTGCGAGTAAGTCTTGGACTTCAAGCTCCTCTTGACACTGGATGCGTATCCCGCGGGC	TTCATTATTGCGAGTAAGTCTTGGACTTCAAGCTCCTCTTGACACTGGATGCGTATCCCGCGGGC	TTCATTATTGCGAGTAAGTCTTGGACTTCAAGCTCCTCTTGACACTGGATGCGTATCCCGCGGGC	TTCATTATTGCGAGTAAGTCTTGGACTTCAAGCTCCTCTTGACACTGGATGCGTATCCCGCGGGC	TTCATTATTGCGAGTAAGTCTTGGACTTCAAGCTCCTCTTGACACTGGATGCGTATCCCGCGGGC	TTCATTATTGCGAGTAAGTCTTGGACTTCAAGCTCCTCTTGACACTGGATGCGTATCCCGCGGGC	TTCATTATTGCGAGTAAGTCTTGGACTTCAAGCTCCTCTTGACACTGGATGCGTATCCCGCGGGC
A06	6492	73188851;73189096;73189552;73189763;73190304;73190397;73190411;73190435;73190658;73190684;73191567;73191741;73192071;73192143;73192213;73192239;73192245;73193044;73193194;73193210;73193264;73193872;73195288;73195343	AGGAATCGCGGCGACGGGGTTCCA	AGGAATCGCGGCGACGGGGTTCCA	AGGAATCGCGGCGACGGGGTTCCA	AGGAATCGCGGCGACGGGGTTCCA	AGGAATCGCGGCGACGGGGTTCCA	AGGAATCGCGGCGACGGGGTTCCA	AGGAATCGCGGCGACGGGGTTCCA
A07	22337	71309801;71309824;71310669;71310723;71311006;71311096;71311279;71311286;71311608;71311778;71311841;71312070;71312152;71312189;71312627;71312776;71313735;71313818;71314104;71314563;71314920;71315041;71315336;71315459;71315617;71315628;71316427;71316538;71316631;71316704;71316733;71316769;71316807;71316922;71317172;71317349;71318064;71322336;71322435;71322599;71322652;71322946;71323110;71323649;713…	GATAAAATTATATAAAACATCGATTGGTTTTATAGATTGAATAAAATCAATGAA	GATAAAATTATATAAAACATCGATTGGTTTTATAGATTGAATAAAATCAATGAA	GATAAAATTATATAAAACATCGATTGGTTTTATAGATTGAATAAAATCAATGAA	GATAAAATTATATAAAACATCGATTGGTTTTATAGATTGAATAAAATCAATGAA	GATAAAATTATATAAAACATCGATTGGTTTTATAGATTGAATAAAATCAATGAA	GATAAAATTATATAAAACATCGATTGGTTTTATAGATTGAATAAAATCAATGAA	GATAAAATTATATAAAACATCGATTGGTTTTATAGATTGAATAAAATCAATGAA
A07	13695	75959206;75960622;75961159;75961412;75961717;75961867;75962194;75964481;75964521;75965742;75966713;75967473;75969451;75970838;75970872;75971735;75972800;75972901	CTTCGAATTCTTGGCCAA	CTTCGAATTCTTGGCCAA	CTTCGAATTCTTGGCCAA	CTTCGAATTCTTGGCCAA	CTTCGAATTCTTGGCCAA	CTTCGAATTCTTGGCCAA	CTTCGAATTCTTGGCCAA
A07	271	76627717;76627988	GG	GG	GG	GG	GG	GG	GG
A07	2322	2577713;2577740;2577883;2578052;2578465;2578857;2579462;2579879;2580035	GCGAGAGCC	GCGAGAGCC	GCGAGAGCC	GCGAGAGCC	GCGAGAGCC	GCGAGAGCC	GCGAGAGCC
A07	515	2580439;2580629;2580954	GCG	GCG	GCG	GCG	GCG	GCG	GCG
A07	497	2699184;2699534;2699681	GTC	GTC	GTC	GTC	GTC	GTC	GTC
A07	11484	2742898;2749001;2749117;2749158;2749447;2749464;2749574;2749963;2750817;2752764;2754193;2754262;2754382	TGCCTTCAAATAA	TGCCTTCAAATAA	TGCCTTCAAATAA	TGCCTTCAAATAA	TGCCTTCAAATAA	TGCCTTCAAATAA	TGCCTTCAAATAA
A07	480	2754506;2754513;2754986	CCC	CCC	CCC	CCC	CCC	CCC	CCC
A07	89	13401911;13401924;13402000	RMY	RMY	RMY	RMY	RMY	RMY	RMY
A07	20506	14370888;14371416;14372990;14373173;14373285;14373978;14374124;14374334;14374345;14374879;14374975;14375004;14375485;14376061;14376154;14376230;14376422;14376473;14376740;14376785;14377227;14377675;14378174;14378943;14379011;14379012;14380041;14380415;14380701;14381253;14381766;14381826;14382384;14382732;14383060;14383176;14383540;14383876;14384003;14384060;14384335;14385158;14385191;14385198;143…	CGGCGCCCGGCACCATAAGTAAATAAGGGTCGCGAGTATGTTAAGGCGCGTGGCCAAA	CGGCGCCCGGCACCATAAGTAAATAAGGGTCGCGAGTATGTTAAGGCGCGTGGCCAAA	CGGCGCCCGGCACCATAAGTAAATAAGGGTCGCGAGTATGTTAAGGCGCGTGGCCAAA	CGGCGCCCGGCACCATAAGTAAATAAGGGTCGCGAGTATGTTAAGGCGCGTGGCCAAA	CGGCGCCCGGCACCATAAGTAAATAAGGGTCGCGAGTATGTTAAGGCGCGTGGCCAAA	CGGCGCCCGGCACCATAAGTAAATAAGGGTCGCGAGTATGTTAAGGCGCGTGGCCAAA	CGGCGCCCGGCACCATAAGTAAATAAGGGTCGCGAGTATGTTAAGGCGCGTGGCCAAA
A07	915	14498602;14498832;14499195;14499203;14499446;14499517	ATGGAA	ATGGAA	ATGGAA	ATGGAA	ATGGAA	ATGGAA	ATGGAA
A07	78	14818726;14818759;14818804	RYY	RYY	RYY	RYY	RYY	RYY	RYY
A07	609	24377819;24378284;24378291;24378352;24378428	GCTGT	GCTGT	GCTGT	GCTGT	GCTGT	GCTGT	GCTGT
A07	762	25827510;25827997;25828272	GTG	GTG	GTG	GTG	GTG	GTG	GTG
A07	924	25836393;25837063;25837317	CCT	CCT	CCT	CCT	CCT	CCT	CCT
A07	3593	25894399;25895420;25895454;25895817;25895821;25896299;25897775;25897992	TACGAGCC	TACGAGCC	TACGAGCC	TACGAGCC	TACGAGCC	TACGAGCC	TACGAGCC
A07	1474	26176546;26176929;26177468;26178020	CTGT	CTGT	CTGT	CTGT	CTGT	CTGT	CTGT
A07	696	26178889;26178925;26179030;26179585	GGAT	GGAT	GGAT	GGAT	GGAT	GGAT	GGAT
A07	4575	26757622;26758339;26759855;26759958;26760458;26760647;26760860;26761812;26761899;26762033;26762086;26762197	GCAAACTGTTTA	GCAAACTGTTTA	GCAAACTGTTTA	GCAAACTGTTTA	GCAAACTGTTTA	GCAAACTGTTTA	GCAAACTGTTTA
A07	220	31529587;31529617;31529807	RKR	RKR	RKR	RKR	RKR	RKR	RKR
A07	238	42849905;42850143	RR	RR	RR	RR	RR	RR	RR
A07	84	51683920;51684004	YY	YY	YY	YY	YY	YY	YY
A07	330	59082475;59082512;59082585;59082775;59082805	SYYRR	SYYRR	SYYRR	SYYRR	SYYRR	SYYRR	SYYRR
A07	136	60922020;60922141;60922156	RYY	RYY	RYY	RYY	RYY	RYY	RYY
A08	13274	51052191;51052255;51052269;51052713;51052863;51053233;51053609;51053906;51053995;51054249;51054379;51054381;51054829;51055455;51056098;51057638;51057695;51059074;51060304;51061587;51061636;51063340;51064343;51064575;51064965;51065465	TGCCCACATAGTTTAAACGCTGAGGT	TGCCCACATAGTTTAAACGCTGAGGT	TGCCCACATAGTTTAAACGCTGAGGT	TGCCCACATAGTTTAAACGCTGAGGT	TGCCCACATAGTTTAAACGCTGAGGT	TGCCCACATAGTTTAAACGCTGAGGT	TGCCCACATAGTTTAAACGCTGAGGT
A08	23714	51270301;51270364;51270907;51271112;51271627;51271764;51271855;51272482;51272634;51274868;51275283;51275582;51275852;51276201;51276433;51276559;51276830;51278155;51293453;51293541;51293694;51293740;51294015	ACATAAGTCGAATACTACTTCAT	ACATAAGTCGAATACTACTTCAT	ACATAAGTCGAATACTACTTCAT	ACATAAGTCGAATACTACTTCAT	ACATAAGTCGAATACTACTTCAT	ACATAAGTCGAATACTACTTCAT	ACATAAGTCGAATACTACTTCAT
A08	2619	53230258;53230558;53230691;53230727;53231398;53231408;53231660;53231703;53231734;53232252;53232356;53232569;53232716;53232746;53232836;53232877	AATGCTCAAAGGTGAA	AATGCTCAAAGGTGAA	AATGCTCAAAGGTGAA	AATGCTCAAAGGTGAA	AATGCTCAAAGGTGAA	AATGCTCAAAGGTGAA	AATGCTCAAAGGTGAA
A08	7386	53983932;53984168;53984184;53984973;53984982;53985347;53986254;53987001;53987145;53987174;53987461;53987574;53987832;53988262;53988347;53988667;53988852;53988907;53989227;53989363;53989618;53989750;53990205;53990317;53991177;53991207;53991318	CTTTTCGTGTGCGCATGATCCATCTCA	CTTTTCGTGTGCGCATGATCCATCTCA	CTTTTCGTGTGCGCATGATCCATCTCA	CTTTTCGTGTGCGCATGATCCATCTCA	CTTTTCGTGTGCGCATGATCCATCTCA	CTTTTCGTGTGCGCATGATCCATCTCA	CTTTTCGTGTGCGCATGATCCATCTCA
A08	76	56612669;56612737;56612745	KMY	KMY	KMY	KMY	KMY	KMY	KMY
A08	64866	56958495;56959040;56959101;56959722;56959782;56959982;56960846;56960848;56961140;56962040;56962316;56962620;56962660;56963103;56963162;56963289;56963340;56963488;56964187;56964468;56964896;57023361	AAAAGCTGGCTGAAACAAGACC	AAAAGCTGGCTGAAACAAGACC	AAAAGCTGGCTGAAACAAGACC	AAAAGCTGGCTGAAACAAGACC	AAAAGCTGGCTGAAACAAGACC	AAAAGCTGGCTGAAACAAGACC	AAAAGCTGGCTGAAACAAGACC
A08	14649	57091807;57091907;57092426;57092703;57093005;57093010;57093061;57093161;57093302;57093349;57093683;57093685;57095083;57095095;57095366;57095398;57095755;57095779;57095886;57096181;57096442;57096571;57096754;57096991;57097037;57097118;57100610;57100870;57100892;57101060;57101182;57101305;57103688;57103839;57103915;57104169;57104183;57104282;57104298;57104410;57104528;57104534;57104650;57104746;571…	TGCACTGTGATATTTCGATCCTTGCGAACAAACTGCAAGTAATCTTGATAC	TGCACTGTGATATTTCGATCCTTGCGAACAAACTGCAAGTAATCTTGATAC	TGCACTGTGATATTTCGATCCTTGCGAACAAACTGCAAGTAATCTTGATAC	TGCACTGTGATATTTCGATCCTTGCGAACAAACTGCAAGTAATCTTGATAC	TGCACTGTGATATTTCGATCCTTGCGAACAAACTGCAAGTAATCTTGATAC	TGCACTGTGATATTTCGATCCTTGCGAACAAACTGCAAGTAATCTTGATAC	TGCACTGTGATATTTCGATCCTTGCGAACAAACTGCAAGTAATCTTGATAC
A08	9549	57277505;57277649;57277687;57278035;57278156;57280573;57280600;57281906;57282564;57283515;57284062;57284566;57286214;57286372;57287054	GGCCTGACCGACTTT	GGCCTGACCGACTTT	GGCCTGACCGACTTT	GGCCTGACCGACTTT	GGCCTGACCGACTTT	GGCCTGACCGACTTT	GGCCTGACCGACTTT
A08	2795	58451192;58451346;58452022;58452623;58452837;58452879;58453026;58453987	CCTATATC	CCTATATC	CCTATATC	CCTATATC	CCTATATC	CCTATATC	CCTATATC
A08	184	59644183;59644206;59644366;59644367	TGTT	TGTT	TGTT	TGTT	TGTT	TGTT	TGTT
A08	13762	59776985;59778151;59779012;59779855;59780801;59780802;59781156;59781227;59781572;59781750;59781876;59783023;59783158;59783950;59784166;59784290;59784540;59787132;59788165;59788628;59789222;59789248;59789338;59789374;59790601;59790621;59790747	AAGGTTTACCATGGAAGTGCTATCACA	AAGGTTTACCATGGAAGTGCTATCACA	AAGGTTTACCATGGAAGTGCTATCACA	AAGGTTTACCATGGAAGTGCTATCACA	AAGGTTTACCATGGAAGTGCTATCACA	AAGGTTTACCATGGAAGTGCTATCACA	AAGGTTTACCATGGAAGTGCTATCACA
A08	3614	59996203;59996281;59996309;59996519;59996524;59996548;59996960;59997309;59997618;59997778;59997800;59998861;59999555;59999616;59999628;59999702;59999817	TAGTTAGTGGCAAGCGA	TAGTTAGTGGCAAGCGA	TAGTTAGTGGCAAGCGA	TAGTTAGTGGCAAGCGA	TAGTTAGTGGCAAGCGA	TAGTTAGTGGCAAGCGA	TAGTTAGTGGCAAGCGA
A08	8448	60313471;60313657;60313845;60314745;60314800;60314887;60314904;60316107;60316338;60316370;60316640;60316763;60316792;60317003;60317400;60317429;60317540;60318182;60318186;60318590;60318996;60319734;60319881;60319974;60320930;60320942;60321060;60321124;60321181;60321630;60321719;60321919	TTCCGCCACCCTTTATCCTTTCTGAGGAATCA	TTCCGCCACCCTTTATCCTTTCTGAGGAATCA	TTCCGCCACCCTTTATCCTTTCTGAGGAATCA	TTCCGCCACCCTTTATCCTTTCTGAGGAATCA	TTCCGCCACCCTTTATCCTTTCTGAGGAATCA	TTCCGCCACCCTTTATCCTTTCTGAGGAATCA	TTCCGCCACCCTTTATCCTTTCTGAGGAATCA
A08	1283	60792920;60793004;60793055;60794128;60794174;60794203	GTGTAA	GTGTAA	GTGTAA	GTGTAA	GTGTAA	GTGTAA	GTGTAA
A08	7292	60795970;60796131;60796132;60796197;60796968;60797107;60797550;60797717;60797762;60797768;60797854;60797869;60798000;60798178;60798303;60798325;60798359;60798687;60798791;60798968;60799814;60799973;60800030;60800042;60800273;60801231;60801515;60801689;60801776;60802519;60802874;60803262	TACGGTTCCGTTAATATATTAAGGGGAGGAGA	TACGGTTCCGTTAATATATTAAGGGGAGGAGA	TACGGTTCCGTTAATATATTAAGGGGAGGAGA	TACGGTTCCGTTAATATATTAAGGGGAGGAGA	TACGGTTCCGTTAATATATTAAGGGGAGGAGA	TACGGTTCCGTTAATATATTAAGGGGAGGAGA	TACGGTTCCGTTAATATATTAAGGGGAGGAGA
A08	8324	60805588;60805857;60806176;60807098;60813401;60813549;60813912	AGGTTCA	AGGTTCA	AGGTTCA	AGGTTCA	AGGTTCA	AGGTTCA	AGGTTCA
A08	4924	60816959;60817809;60818920;60819366;60819491;60819495;60819867;60820025;60820305;60820736;60820897;60821454;60821883	ACCACTCCAGGTC	ACCACTCCAGGTC	ACCACTCCAGGTC	ACCACTCCAGGTC	ACCACTCCAGGTC	ACCACTCCAGGTC	ACCACTCCAGGTC
A08	12896	60823891;60825778;60826292;60826570;60826915;60827313;60827642;60827950;60828253;60828492;60828589;60828788;60829656;60829993;60830055;60830396;60830556;60830791;60830869;60830878;60830951;60831144;60831177;60831316;60831371;60831382;60831493;60831577;60831667;60831773;60831777;60832322;60832570;60832859;60833124;60833156;60833665;60834119;60834164;60834235;60834418;60834677;60834742;60834768;608…	AGTTTTGTCTTCGAACGAAGGTGACTTTGGGAACACGGATGCGAGTTGTGGGCTTTAG	AGTTTTGTCTTCGAACGAAGGTGACTTTGGGAACACGGATGCGAGTTGTGGGCTTTAG	AGTTTTGTCTTCGAACGAAGGTGACTTTGGGAACACGGATGCGAGTTGTGGGCTTTAG	AGTTTTGTCTTCGAACGAAGGTGACTTTGGGAACACGGATGCGAGTTGTGGGCTTTAG	AGTTTTGTCTTCGAACGAAGGTGACTTTGGGAACACGGATGCGAGTTGTGGGCTTTAG	AGTTTTGTCTTCGAACGAAGGTGACTTTGGGAACACGGATGCGAGTTGTGGGCTTTAG	AGTTTTGTCTTCGAACGAAGGTGACTTTGGGAACACGGATGCGAGTTGTGGGCTTTAG
A08	11085	60838365;60838400;60838415;60838428;60838730;60838763;60839771;60839897;60840135;60840383;60840974;60841021;60841438;60843751;60843917;60843928;60844242;60844243;60844773;60844796;60844971;60845235;60845965;60846111;60847088;60848520;60849225;60849450	GGTGAGTCACGTTGTACAGGATCGAGCG	GGTGAGTCACGTTGTACAGGATCGAGCG	GGTGAGTCACGTTGTACAGGATCGAGCG	GGTGAGTCACGTTGTACAGGATCGAGCG	GGTGAGTCACGTTGTACAGGATCGAGCG	GGTGAGTCACGTTGTACAGGATCGAGCG	GGTGAGTCACGTTGTACAGGATCGAGCG
A08	1099	60851985;60852772;60853084	CTC	CTC	CTC	CTC	CTC	CTC	CTC
A08	300	60867619;60867915;60867919	CTG	CTG	CTG	CTG	CTG	CTG	CTG
A08	9400	60869000;60869452;60869577;60869735;60869762;60870178;60871311;60872032;60872539;60874508;60875265;60875308;60876353;60876433;60877008;60877309;60877629;60878400	ATACTTCAACCTCAGATT	ATACTTCAACCTCAGATT	ATACTTCAACCTCAGATT	ATACTTCAACCTCAGATT	ATACTTCAACCTCAGATT	ATACTTCAACCTCAGATT	ATACTTCAACCTCAGATT
A08	3615	60885448;60885472;60885808;60885854;60888077;60888186;60888392;60888764;60888947;60888991;60889063	GGTCTGCTGAC	GGTCTGCTGAC	GGTCTGCTGAC	GGTCTGCTGAC	GGTCTGCTGAC	GGTCTGCTGAC	GGTCTGCTGAC
A08	1959	60889788;60890036;60890163;60890555;60890564;60890861;60891271;60891290;60891661;60891747	GTTTTTCTAG	GTTTTTCTAG	GTTTTTCTAG	GTTTTTCTAG	GTTTTTCTAG	GTTTTTCTAG	GTTTTTCTAG
A08	2198	60895889;60897680;60898087	AAG	AAG	AAG	AAG	AAG	AAG	AAG
A08	2429	60899048;60899325;60899414;60899451;60899470;60899703;60899951;60900203;60900768;60901069;60901194;60901244;60901246;60901477	AAGCCTTCGTAGCG	AAGCCTTCGTAGCG	AAGCCTTCGTAGCG	AAGCCTTCGTAGCG	AAGCCTTCGTAGCG	AAGCCTTCGTAGCG	AAGCCTTCGTAGCG
A08	601	60902552;60902642;60902721;60902916;60903027;60903028;60903153	GGAGATG	GGAGATG	GGAGATG	GGAGATG	GGAGATG	GGAGATG	GGAGATG
A08	7823	60903154;60903297;60903640;60903822;60904151;60904379;60905916;60906190;60906589;60907074;60907107;60907442;60908007;60908046;60908095;60908271;60908518;60908644;60908859;60909471;60909806;60910120;60910777;60910977	GAGTTAACAGATTTAGGCTGCATC	GAGTTAACAGATTTAGGCTGCATC	GAGTTAACAGATTTAGGCTGCATC	GAGTTAACAGATTTAGGCTGCATC	GAGTTAACAGATTTAGGCTGCATC	GAGTTAACAGATTTAGGCTGCATC	GAGTTAACAGATTTAGGCTGCATC
A08	1921	60912609;60912833;60912937;60912974;60913470;60913577;60913753;60914055;60914530	TTGCGTTTG	TTGCGTTTG	TTGCGTTTG	TTGCGTTTG	TTGCGTTTG	TTGCGTTTG	TTGCGTTTG
A08	1737	60915213;60915679;60915786;60915818;60915929;60916264;60916469;60916487;60916638;60916947;60916950	TATTTAAACAA	TATTTAAACAA	TATTTAAACAA	TATTTAAACAA	TATTTAAACAA	TATTTAAACAA	TATTTAAACAA
A08	1190	60918715;60918823;60918970;60918999;60919018;60919905	TGAGGG	TGAGGG	TGAGGG	TGAGGG	TGAGGG	TGAGGG	TGAGGG
A08	6591	60921488;60921869;60922045;60922139;60922282;60922634;60922814;60923014;60923290;60923475;60924214;60924945;60925100;60925767;60925933;60926152;60926172;60926436;60926509;60926627;60926863;60927799;60928079	TTCGAGATGTCGTAGAGAGTAAT	TTCGAGATGTCGTAGAGAGTAAT	TTCGAGATGTCGTAGAGAGTAAT	TTCGAGATGTCGTAGAGAGTAAT	TTCGAGATGTCGTAGAGAGTAAT	TTCGAGATGTCGTAGAGAGTAAT	TTCGAGATGTCGTAGAGAGTAAT
A08	13008	60935406;60936015;60936080;60936211;60936239;60936360;60936408;60936465;60936626;60937129;60937163;60937281;60937296;60937413;60937555;60938786;60938809;60939153;60939169;60941254;60941400;60941565;60941640;60941853;60942723;60942798;60943768;60943883;60944359;60944536;60944751;60944844;60947736;60947984;60947985;60947986;60948414	ACGCTACTTAAAATGAGGGTGTTCTCAGTCTGTTTTG	ACGCTACTTAAAATGAGGGTGTTCTCAGTCTGTTTTG	ACGCTACTTAAAATGAGGGTGTTCTCAGTCTGTTTTG	ACGCTACTTAAAATGAGGGTGTTCTCAGTCTGTTTTG	ACGCTACTTAAAATGAGGGTGTTCTCAGTCTGTTTTG	ACGCTACTTAAAATGAGGGTGTTCTCAGTCTGTTTTG	ACGCTACTTAAAATGAGGGTGTTCTCAGTCTGTTTTG
A08	1060	60949769;60950305;60950720;60950786;60950829	CACCA	CACCA	CACCA	CACCA	CACCA	CACCA	CACCA
A08	4883	60951228;60951380;60951415;60951494;60951596;60951655;60951909;60952055;60952713;60955393;60956111	GGTACGCATGG	GGTACGCATGG	GGTACGCATGG	GGTACGCATGG	GGTACGCATGG	GGTACGCATGG	GGTACGCATGG
A08	1571	60957625;60958181;60958472;60958703;60958747;60958869;60958944;60959196	GATTCGGG	GATTCGGG	GATTCGGG	GATTCGGG	GATTCGGG	GATTCGGG	GATTCGGG
A08	184	61024742;61024812;61024926	CAG	CAG	CAG	CAG	CAG	CAG	CAG
A08	3460	61027478;61028151;61028194;61028352;61028478;61028576;61028794;61029122;61029264;61029321;61029483;61029522;61029826;61029939;61029959;61030189;61030340;61030907;61030938	CGCGTTACTATCCTCGAGG	CGCGTTACTATCCTCGAGG	CGCGTTACTATCCTCGAGG	CGCGTTACTATCCTCGAGG	CGCGTTACTATCCTCGAGG	CGCGTTACTATCCTCGAGG	CGCGTTACTATCCTCGAGG
A08	9563	61034180;61034626;61034925;61037442;61037669;61039086;61039891;61041544;61041714;61042123;61043055;61043492;61043546;61043743	ATGCGACACTACGC	ATGCGACACTACGC	ATGCGACACTACGC	ATGCGACACTACGC	ATGCGACACTACGC	ATGCGACACTACGC	ATGCGACACTACGC
A08	10886	61050391;61050449;61051039;61051217;61051643;61051794;61053642;61053870;61054039;61054128;61055284;61055339;61055509;61055510;61055908;61056354;61056733;61057091;61057703;61057828;61058240;61058256;61058264;61058364;61058488;61058940;61059594;61059711;61060190;61060253;61060375;61060942;61061277	ACCTAAATGCATGGACATTACACACAGACCACC	ACCTAAATGCATGGACATTACACACAGACCACC	ACCTAAATGCATGGACATTACACACAGACCACC	ACCTAAATGCATGGACATTACACACAGACCACC	ACCTAAATGCATGGACATTACACACAGACCACC	ACCTAAATGCATGGACATTACACACAGACCACC	ACCTAAATGCATGGACATTACACACAGACCACC
A08	10190	61061605;61061762;61061835;61061882;61061905;61061981;61061987;61062326;61062537;61062585;61062685;61062750;61062821;61062862;61064154;61064172;61064210;61064479;61064566;61064608;61065069;61065127;61065295;61066133;61066168;61066529;61066637;61066732;61066866;61066951;61067329;61069578;61069601;61069991;61070539;61070777;61071034;61071477;61071614;61071765;61071795	AGATTTGTGATTTAACCATTAAATTACTACAGGTCTGAGGG	AGATTTGTGATTTAACCATTAAATTACTACAGGTCTGAGGG	AGATTTGTGATTTAACCATTAAATTACTACAGGTCTGAGGG	AGATTTGTGATTTAACCATTAAATTACTACAGGTCTGAGGG	AGATTTGTGATTTAACCATTAAATTACTACAGGTCTGAGGG	AGATTTGTGATTTAACCATTAAATTACTACAGGTCTGAGGG	AGATTTGTGATTTAACCATTAAATTACTACAGGTCTGAGGG
A08	1854	61073258;61073363;61073918;61074207;61074515;61074644;61075092;61075112	CACGGCGC	CACGGCGC	CACGGCGC	CACGGCGC	CACGGCGC	CACGGCGC	CACGGCGC
A08	174	61077512;61077582;61077686	GCC	GCC	GCC	GCC	GCC	GCC	GCC
A08	36437	61108402;61108539;61142469;61142470;61142630;61143575;61143576;61144284;61144337;61144435;61144839	CGAAATCTGAT	CGAAATCTGAT	CGAAATCTGAT	CGAAATCTGAT	CGAAATCTGAT	CGAAATCTGAT	CGAAATCTGAT
A08	2664	61145627;61145946;61146255;61146629;61146715;61146973;61147177;61147387;61147679;61147925;61148062;61148200;61148281;61148291	ACAAGAGTTGACTG	ACAAGAGTTGACTG	ACAAGAGTTGACTG	ACAAGAGTTGACTG	ACAAGAGTTGACTG	ACAAGAGTTGACTG	ACAAGAGTTGACTG
A08	146	61150809;61150864;61150955	ATT	ATT	ATT	ATT	ATT	ATT	ATT
A08	5827	61151597;61151837;61151892;61152345;61154902;61155049;61155139;61155170;61155519;61155759;61156515;61156550;61156722;61156972;61157209;61157424	TTATTCAACTACCTAA	TTATTCAACTACCTAA	TTATTCAACTACCTAA	TTATTCAACTACCTAA	TTATTCAACTACCTAA	TTATTCAACTACCTAA	TTATTCAACTACCTAA
A08	1421	61158230;61158411;61159107;61159108;61159651	ATCTT	ATCTT	ATCTT	ATCTT	ATCTT	ATCTT	ATCTT
A08	6959	61161194;61161930;61162257;61162611;61162934;61163157;61163182;61163297;61163917;61164102;61164361;61165061;61165613;61165954;61166046;61166310;61166600;61167400;61167541;61167854;61168153	CTCCTAGGTTCTGAATCCGTG	CTCCTAGGTTCTGAATCCGTG	CTCCTAGGTTCTGAATCCGTG	CTCCTAGGTTCTGAATCCGTG	CTCCTAGGTTCTGAATCCGTG	CTCCTAGGTTCTGAATCCGTG	CTCCTAGGTTCTGAATCCGTG
A08	1713	61200083;61200093;61200264;61200282;61200342;61200941;61201233;61201257;61201310;61201442;61201448;61201532;61201796	GGCAGATCTTTAA	GGCAGATCTTTAA	GGCAGATCTTTAA	GGCAGATCTTTAA	GGCAGATCTTTAA	GGCAGATCTTTAA	GGCAGATCTTTAA
A08	4908	61204609;61205014;61205239;61205675;61205801;61206537;61206744;61206816;61207186;61207843;61207951;61208086;61208277;61208722;61208775;61208846;61208981;61209133;61209270;61209376;61209498;61209517	TACTTGACGCTTCAACGAATAT	TACTTGACGCTTCAACGAATAT	TACTTGACGCTTCAACGAATAT	TACTTGACGCTTCAACGAATAT	TACTTGACGCTTCAACGAATAT	TACTTGACGCTTCAACGAATAT	TACTTGACGCTTCAACGAATAT
A08	700	61211366;61211391;61211483;61211718;61211802;61212028;61212066	TTCATAT	TTCATAT	TTCATAT	TTCATAT	TTCATAT	TTCATAT	TTCATAT
A08	13776	61214617;61214901;61214912;61215392;61216251;61216374;61216491;61216576;61218643;61218782;61218880;61218945;61219909;61221145;61221326;61221359;61221758;61221873;61222284;61222878;61222921;61223081;61223204;61223205;61223249;61223331;61223573;61224036;61224168;61224270;61224288;61224391;61224534;61224639;61224676;61224815;61225526;61227016;61227017;61227238;61227596;61227747;61227838;61227945;612…	TCAAAAACTGATATAGCGACGCGGCCAGACCGACTTCCTTAGAATCGTC	TCAAAAACTGATATAGCGACGCGGCCAGACCGACTTCCTTAGAATCGTC	TCAAAAACTGATATAGCGACGCGGCCAGACCGACTTCCTTAGAATCGTC	TCAAAAACTGATATAGCGACGCGGCCAGACCGACTTCCTTAGAATCGTC	TCAAAAACTGATATAGCGACGCGGCCAGACCGACTTCCTTAGAATCGTC	TCAAAAACTGATATAGCGACGCGGCCAGACCGACTTCCTTAGAATCGTC	TCAAAAACTGATATAGCGACGCGGCCAGACCGACTTCCTTAGAATCGTC
A08	5468	61228739;61228743;61229040;61229106;61229144;61229186;61229746;61230042;61230175;61230274;61230472;61230525;61230668;61230792;61231074;61231257;61231344;61231894;61232064;61233144;61233886;61234055;61234207	TCTTTCCTTGGCTTAACTGCGTG	TCTTTCCTTGGCTTAACTGCGTG	TCTTTCCTTGGCTTAACTGCGTG	TCTTTCCTTGGCTTAACTGCGTG	TCTTTCCTTGGCTTAACTGCGTG	TCTTTCCTTGGCTTAACTGCGTG	TCTTTCCTTGGCTTAACTGCGTG
A08	2142	61241093;61241522;61241704;61242069;61242098;61242748;61243235	GTCAGCG	GTCAGCG	GTCAGCG	GTCAGCG	GTCAGCG	GTCAGCG	GTCAGCG
A08	6234	61243413;61244614;61244727;61244816;61245130;61245388;61245429;61245962;61246344;61246708;61246789;61246957;61247703;61248008;61248061;61248197;61248552;61249100;61249193;61249559;61249647	CTAATCGTGTTCCAATTATGG	CTAATCGTGTTCCAATTATGG	CTAATCGTGTTCCAATTATGG	CTAATCGTGTTCCAATTATGG	CTAATCGTGTTCCAATTATGG	CTAATCGTGTTCCAATTATGG	CTAATCGTGTTCCAATTATGG
A08	1191	61249915;61249973;61251106	TAG	TAG	TAG	TAG	TAG	TAG	TAG
A08	5798	61252217;61252480;61252522;61252585;61252794;61252846;61253323;61253509;61253585;61253693;61253895;61253963;61254064;61254593;61255417;61255501;61255825;61255834;61256027;61256163;61256613;61256621;61257706;61258015	CGCTTTTTTCTATATTCATCCGCA	CGCTTTTTTCTATATTCATCCGCA	CGCTTTTTTCTATATTCATCCGCA	CGCTTTTTTCTATATTCATCCGCA	CGCTTTTTTCTATATTCATCCGCA	CGCTTTTTTCTATATTCATCCGCA	CGCTTTTTTCTATATTCATCCGCA
A08	257	61275956;61276213	TA	TA	TA	TA	TA	TA	TA
A08	1463	61277115;61277297;61277948;61278321;61278578	AGCCA	AGCCA	AGCCA	AGCCA	AGCCA	AGCCA	AGCCA
A08	16068	61279289;61279567;61295260;61295357	CCGT	CCGT	CCGT	CCGT	CCGT	CCGT	CCGT
A08	5233	61297611;61298135;61298277;61298364;61298395;61298478;61298506;61298513;61298738;61298843;61299099;61299351;61299523;61299608;61299781;61300073;61300338;61300339;61300869;61301382;61301931;61302426;61302480;61302645;61302844	CCACAGTATCTTGATCACAGATTGG	CCACAGTATCTTGATCACAGATTGG	CCACAGTATCTTGATCACAGATTGG	CCACAGTATCTTGATCACAGATTGG	CCACAGTATCTTGATCACAGATTGG	CCACAGTATCTTGATCACAGATTGG	CCACAGTATCTTGATCACAGATTGG
A08	1739	61306633;61306884;61306886;61307059;61307062;61307254;61307315;61307832;61307847;61307990;61308177;61308294;61308334;61308372	CTGGATAAGTAGTG	CTGGATAAGTAGTG	CTGGATAAGTAGTG	CTGGATAAGTAGTG	CTGGATAAGTAGTG	CTGGATAAGTAGTG	CTGGATAAGTAGTG
A08	11096	61308598;61310892;61310976;61311778;61313049;61313196;61313483;61313605;61313857;61313964;61314175;61314243;61314504;61314521;61314574;61314619;61314751;61315344;61315500;61315597;61315692;61315723;61315783;61316125;61316216;61316322;61317300;61317886;61317892;61318470;61318527;61318580;61318584;61318632;61319007;61319694	ATTTGTTTGATTCTTTTCTGCAGTCACGGACCAAGG	ATTTGTTTGATTCTTTTCTGCAGTCACGGACCAAGG	ATTTGTTTGATTCTTTTCTGCAGTCACGGACCAAGG	ATTTGTTTGATTCTTTTCTGCAGTCACGGACCAAGG	ATTTGTTTGATTCTTTTCTGCAGTCACGGACCAAGG	ATTTGTTTGATTCTTTTCTGCAGTCACGGACCAAGG	ATTTGTTTGATTCTTTTCTGCAGTCACGGACCAAGG
A08	3257	61320558;61320827;61321052;61321107;61321225;61321277;61321588;61321700;61321710;61322053;61322217;61322391;61322748;61323148;61323161;61323397;61323545;61323587;61323815	TTTAGATGCCGTTATATGC	TTTAGATGCCGTTATATGC	TTTAGATGCCGTTATATGC	TTTAGATGCCGTTATATGC	TTTAGATGCCGTTATATGC	TTTAGATGCCGTTATATGC	TTTAGATGCCGTTATATGC
A08	337	61324016;61324100;61324353	TAA	TAA	TAA	TAA	TAA	TAA	TAA
A08	10786	61324547;61324575;61325181;61325495;61325626;61325965;61326178;61326470;61326591;61327532;61327582;61327697;61327720;61327988;61328248;61328300;61328932;61329420;61330321;61330405;61330705;61330748;61330815;61330983;61331124;61331140;61331243;61331385;61331637;61332154;61332808;61333069;61333223;61333791;61334013;61334396;61334478;61334569;61334679;61334699;61334712;61334773;61334878;61335224;613…	TTTATAAAGTTGCCGGCGGATTGTTTATGTGGCAGCTCTCGATAA	TTTATAAAGTTGCCGGCGGATTGTTTATGTGGCAGCTCTCGATAA	TTTATAAAGTTGCCGGCGGATTGTTTATGTGGCAGCTCTCGATAA	TTTATAAAGTTGCCGGCGGATTGTTTATGTGGCAGCTCTCGATAA	TTTATAAAGTTGCCGGCGGATTGTTTATGTGGCAGCTCTCGATAA	TTTATAAAGTTGCCGGCGGATTGTTTATGTGGCAGCTCTCGATAA	TTTATAAAGTTGCCGGCGGATTGTTTATGTGGCAGCTCTCGATAA
A08	5411	61336920;61337163;61337168;61337290;61337448;61337632;61338557;61338867;61338877;61338904;61338950;61339119;61339250;61339664;61339693;61339965;61340104;61340184;61340215;61340240;61340340;61340559;61341064;61341087;61341125;61341249;61341429;61341440;61341620;61342325;61342331	GCGTGATCAGTGCAGTATTAAAGGTGCAATA	GCGTGATCAGTGCAGTATTAAAGGTGCAATA	GCGTGATCAGTGCAGTATTAAAGGTGCAATA	GCGTGATCAGTGCAGTATTAAAGGTGCAATA	GCGTGATCAGTGCAGTATTAAAGGTGCAATA	GCGTGATCAGTGCAGTATTAAAGGTGCAATA	GCGTGATCAGTGCAGTATTAAAGGTGCAATA
A08	9954	61342556;61342639;61343187;61343188;61343374;61343524;61343545;61343803;61343834;61343922;61343976;61344057;61344443;61344600;61345018;61345207;61345664;61346063;61346252;61346548;61346676;61346682;61347766;61347779;61348095;61348331;61348444;61348530;61348873;61349095;61349332;61349382;61349584;61349603;61349928;61350521;61350566;61350928;61351113;61351683;61352109;61352392;61352420;61352510	GTCATCTGCAACCATGATAAGACACATAAGTTTATCATATTATG	GTCATCTGCAACCATGATAAGACACATAAGTTTATCATATTATG	GTCATCTGCAACCATGATAAGACACATAAGTTTATCATATTATG	GTCATCTGCAACCATGATAAGACACATAAGTTTATCATATTATG	GTCATCTGCAACCATGATAAGACACATAAGTTTATCATATTATG	GTCATCTGCAACCATGATAAGACACATAAGTTTATCATATTATG	GTCATCTGCAACCATGATAAGACACATAAGTTTATCATATTATG
A08	7338	61352892;61352934;61353316;61354058;61354168;61354354;61354968;61355205;61355220;61355373;61355460;61355716;61355746;61355781;61355887;61355998;61356035;61356436;61356440;61356499;61356667;61356677;61356760;61356814;61357840;61358324;61358727;61359013;61359033;61359058;61359289;61359510;61359771;61360230	GTAGTAATTAATGCAGATGTACTATTTATTCTCC	GTAGTAATTAATGCAGATGTACTATTTATTCTCC	GTAGTAATTAATGCAGATGTACTATTTATTCTCC	GTAGTAATTAATGCAGATGTACTATTTATTCTCC	GTAGTAATTAATGCAGATGTACTATTTATTCTCC	GTAGTAATTAATGCAGATGTACTATTTATTCTCC	GTAGTAATTAATGCAGATGTACTATTTATTCTCC
A08	14960	61418912;61419688;61419786;61419809;61419821;61420145;61420206;61420220;61420929;61421070;61421145;61421181;61421332;61421688;61422186;61422733;61422777;61422778;61422912;61423043;61423421;61423433;61423606;61424156;61424220;61424294;61424402;61424972;61425112;61425149;61425224;61425418;61425548;61425659;61425767;61425774;61425991;61426225;61426363;61426830;61427289;61427519;61428655;61429025;614…	AGAGCGCCAAGGATCGGAGTAGTGCAGCCAAACTACATTCCCTCCTACAGCTCACTT	AGAGCGCCAAGGATCGGAGTAGTGCAGCCAAACTACATTCCCTCCTACAGCTCACTT	AGAGCGCCAAGGATCGGAGTAGTGCAGCCAAACTACATTCCCTCCTACAGCTCACTT	AGAGCGCCAAGGATCGGAGTAGTGCAGCCAAACTACATTCCCTCCTACAGCTCACTT	AGAGCGCCAAGGATCGGAGTAGTGCAGCCAAACTACATTCCCTCCTACAGCTCACTT	AGAGCGCCAAGGATCGGAGTAGTGCAGCCAAACTACATTCCCTCCTACAGCTCACTT	AGAGCGCCAAGGATCGGAGTAGTGCAGCCAAACTACATTCCCTCCTACAGCTCACTT
A08	304	61439049;61439154;61439172;61439193;61439353	GGCTT	GGCTT	GGCTT	GGCTT	GGCTT	GGCTT	GGCTT
A08	4275	61440530;61440598;61440745;61443628;61444409;61444564;61444805	ACCTCAC	ACCTCAC	ACCTCAC	ACCTCAC	ACCTCAC	ACCTCAC	ACCTCAC
A08	366	61455361;61455556;61455727	TGT	TGT	TGT	TGT	TGT	TGT	TGT
A08	5820	61459064;61459262;61459339;61460541;61460888;61461585;61461610;61461648;61461809;61461949;61462059;61462364;61463460;61463482;61464195;61464363;61464580;61464736;61464884	TTAGGTGCGGACACTCGAA	TTAGGTGCGGACACTCGAA	TTAGGTGCGGACACTCGAA	TTAGGTGCGGACACTCGAA	TTAGGTGCGGACACTCGAA	TTAGGTGCGGACACTCGAA	TTAGGTGCGGACACTCGAA
A08	2444	61465158;61465656;61465889;61467602	GACA	GACA	GACA	GACA	GACA	GACA	GACA
A08	2305	61469218;61469225;61469264;61469452;61469682;61469693;61470452;61471523	AGGGGCAA	AGGGGCAA	AGGGGCAA	AGGGGCAA	AGGGGCAA	AGGGGCAA	AGGGGCAA
A08	1223	61476220;61476484;61476547;61476784;61476805;61477159;61477443	TGATCGG	TGATCGG	TGATCGG	TGATCGG	TGATCGG	TGATCGG	TGATCGG
A08	13590	61477845;61478258;61479040;61479565;61480618;61481029;61481897;61482080;61483640;61483812;61484961;61485993;61486326;61488288;61489206;61489393;61489535;61489724;61490004;61490077;61490160;61490197;61490254;61491435	AACGTTGTCGGGATGCGTTGTGTT	AACGTTGTCGGGATGCGTTGTGTT	AACGTTGTCGGGATGCGTTGTGTT	AACGTTGTCGGGATGCGTTGTGTT	AACGTTGTCGGGATGCGTTGTGTT	AACGTTGTCGGGATGCGTTGTGTT	AACGTTGTCGGGATGCGTTGTGTT
A08	3344	61493037;61493886;61494151;61494324;61494369;61494554;61494599;61494888;61494986;61495093;61495145;61495176;61495821;61495883;61496007;61496175;61496210;61496381	TCTACATAAAAAGTGCGT	TCTACATAAAAAGTGCGT	TCTACATAAAAAGTGCGT	TCTACATAAAAAGTGCGT	TCTACATAAAAAGTGCGT	TCTACATAAAAAGTGCGT	TCTACATAAAAAGTGCGT
A08	4536	61498756;61499520;61500183;61500217;61500286;61500558;61501481;61501868;61502243;61502590;61502654;61503202;61503292	TTAATAAGAGTAA	TTAATAAGAGTAA	TTAATAAGAGTAA	TTAATAAGAGTAA	TTAATAAGAGTAA	TTAATAAGAGTAA	TTAATAAGAGTAA
A08	1109	61503502;61503517;61504025;61504088;61504136;61504271;61504321;61504485;61504611	ACCCCAGAA	ACCCCAGAA	ACCCCAGAA	ACCCCAGAA	ACCCCAGAA	ACCCCAGAA	ACCCCAGAA
A08	251	61506258;61506487;61506509	CCT	CCT	CCT	CCT	CCT	CCT	CCT
A08	4888	61529060;61530193;61530648;61530921;61531069;61531177;61532546;61532610;61532698;61532961;61533353;61533368;61533560;61533609;61533702;61533948	AGTACTTACATCTTTT	AGTACTTACATCTTTT	AGTACTTACATCTTTT	AGTACTTACATCTTTT	AGTACTTACATCTTTT	AGTACTTACATCTTTT	AGTACTTACATCTTTT
A08	2512	61594896;61595000;61595145;61597408	AAAA	AAAA	AAAA	AAAA	AAAA	AAAA	AAAA
A08	1070	61606981;61607046;61607225;61607446;61607852;61608030;61608051	ACCGCGG	ACCGCGG	ACCGCGG	ACCGCGG	ACCGCGG	ACCGCGG	ACCGCGG
A08	8669	61837595;61837647;61837688;61837700;61837824;61837952;61838051;61838073;61838105;61838157;61838440;61838453;61838511;61838779;61838801;61838870;61838928;61838933;61839094;61839145;61839247;61839327;61839337;61839383;61839665;61839884;61839894;61840056;61840123;61840373;61840609;61840726;61840794;61840937;61841024;61841155;61841165;61841181;61841210;61841275;61841428;61841430;61841446;61841525;618…	ACGTCCCCCCAAACTTTATGGTCTAGGTCCTCGCGGCTTCTCAGGCTATGCCTAAGCTTAAATTTACTCAGCTACCATAACAGGTCGCTTTGCGTGAT	ACGTCCCCCCAAACTTTATGGTCTAGGTCCTCGCGGCTTCTCAGGCTATGCCTAAGCTTAAATTTACTCAGCTACCATAACAGGTCGCTTTGCGTGAT	ACGTCCCCCCAAACTTTATGGTCTAGGTCCTCGCGGCTTCTCAGGCTATGCCTAAGCTTAAATTTACTCAGCTACCATAACAGGTCGCTTTGCGTGAT	ACGTCCCCCCAAACTTTATGGTCTAGGTCCTCGCGGCTTCTCAGGCTATGCCTAAGCTTAAATTTACTCAGCTACCATAACAGGTCGCTTTGCGTGAT	ACGTCCCCCCAAACTTTATGGTCTAGGTCCTCGCGGCTTCTCAGGCTATGCCTAAGCTTAAATTTACTCAGCTACCATAACAGGTCGCTTTGCGTGAT	ACGTCCCCCCAAACTTTATGGTCTAGGTCCTCGCGGCTTCTCAGGCTATGCCTAAGCTTAAATTTACTCAGCTACCATAACAGGTCGCTTTGCGTGAT	ACGTCCCCCCAAACTTTATGGTCTAGGTCCTCGCGGCTTCTCAGGCTATGCCTAAGCTTAAATTTACTCAGCTACCATAACAGGTCGCTTTGCGTGAT
A08	10874	61934098;61934283;61934368;61934533;61934545;61934553;61935184;61935185;61935346;61935393;61935785;61935795;61935849;61935979;61936043;61936180;61936181;61936365;61936599;61936614;61936641;61936901;61936928;61936954;61937048;61937192;61937257;61937337;61937339;61937483;61937603;61937809;61938005;61938519;61938524;61938761;61938949;61938958;61939120;61939385;61939400;61939422;61939496;61939534;619…	GCGTGAGCGACCCTGTTGGTGGTACACTCCATGATTCTAGGGAACCCCTTTTAGATGTATACCTTGACAACAT	GCGTGAGCGACCCTGTTGGTGGTACACTCCATGATTCTAGGGAACCCCTTTTAGATGTATACCTTGACAACAT	GCGTGAGCGACCCTGTTGGTGGTACACTCCATGATTCTAGGGAACCCCTTTTAGATGTATACCTTGACAACAT	GCGTGAGCGACCCTGTTGGTGGTACACTCCATGATTCTAGGGAACCCCTTTTAGATGTATACCTTGACAACAT	GCGTGAGCGACCCTGTTGGTGGTACACTCCATGATTCTAGGGAACCCCTTTTAGATGTATACCTTGACAACAT	GCGTGAGCGACCCTGTTGGTGGTACACTCCATGATTCTAGGGAACCCCTTTTAGATGTATACCTTGACAACAT	GCGTGAGCGACCCTGTTGGTGGTACACTCCATGATTCTAGGGAACCCCTTTTAGATGTATACCTTGACAACAT
A08	2290	61945149;61945222;61945248;61945260;61945411;61945438;61945485;61945496;61945656;61945749;61945758;61945785;61945894;61945914;61945961;61945987;61946329;61946373;61946643;61946905;61946948;61946966;61947053;61947201;61947256;61947371;61947413;61947439	GTGAAATACTGCTGGAAAGTAAATTTGA	GTGAAATACTGCTGGAAAGTAAATTTGA	GTGAAATACTGCTGGAAAGTAAATTTGA	GTGAAATACTGCTGGAAAGTAAATTTGA	GTGAAATACTGCTGGAAAGTAAATTTGA	GTGAAATACTGCTGGAAAGTAAATTTGA	GTGAAATACTGCTGGAAAGTAAATTTGA
A08	621	61948493;61948563;61948652;61948673;61948719;61948794;61948943;61948956;61948962;61949022;61949050;61949091;61949112;61949114	RTMCCCRGARAGAK	RTMCCCRGARAGAK	RTMCCCRGARAGAK	RTMCCCRGARAGAK	RTMCCCRGARAGAK	RTMCCCRGARAGAK	RTMCCCRGARAGAK
A08	9938	61949258;61949279;61949284;61949421;61952925;61953378;61953419;61955409;61955636;61955723;61955871;61955885;61958804;61958934;61958956;61959196	TYYTAGATAGCTCCAC	TYYTAGATAGCTCCAC	TYYTAGATAGCTCCAC	TYYTAGATAGCTCCAC	TYYTAGATAGCTCCAC	TYYTAGATAGCTCCAC	TYYTAGATAGCTCCAC
A08	1548	61961142;61961204;61961242;61961309;61961337;61961340;61961416;61961598;61961753;61961767;61961971;61961991;61962251;61962448;61962496;61962562;61962680;61962690	AGAGTCCTAGCGGTGGCA	AGAGTCCTAGCGGTGGCA	AGAGTCCTAGCGGTGGCA	AGAGTCCTAGCGGTGGCA	AGAGTCCTAGCGGTGGCA	AGAGTCCTAGCGGTGGCA	AGAGTCCTAGCGGTGGCA
A08	1552	62341460;62341575;62341629;62341630;62341869;62342017;62342112;62342298;62342456;62342497;62342523;62342607;62342630;62342971;62342989;62343004;62343012	ACAATATGGGATCCCTT	ACAATATGGGATCCCTT	ACAATATGGGATCCCTT	ACAATATGGGATCCCTT	ACAATATGGGATCCCTT	ACAATATGGGATCCCTT	ACAATATGGGATCCCTT
A08	368	62343060;62343165;62343326;62343428	CACG	CACG	CACG	CACG	CACG	CACG	CACG
A08	135	62596048;62596134;62596183	TCA	TCA	TCA	TCA	TCA	TCA	TCA
A08	2555	62598292;62598632;62598650;62598797;62598868;62599199;62599238;62599370;62599820;62599952;62600020;62600216;62600634;62600670;62600847	ACATATTCTGTCGTT	ACATATTCTGTCGTT	ACATATTCTGTCGTT	ACATATTCTGTCGTT	ACATATTCTGTCGTT	ACATATTCTGTCGTT	ACATATTCTGTCGTT
A08	146	62600859;62600891;62601005	TCT	TCT	TCT	TCT	TCT	TCT	TCT
A08	9981	62601095;62601614;62601873;62601955;62602411;62602627;62604752;62605461;62605548;62605968;62606030;62606121;62606220;62606389;62606453;62606576;62606743;62606860;62606862;62606883;62607075;62607254;62607671;62607879;62608004;62608213;62608316;62609042;62609103;62609196;62609287;62609513;62609761;62609881;62610264;62610266;62610504;62610665;62610943;62611076	TCTCAGATGGATCCCGCCGTGAATCCTCTACATTCGCTGA	TCTCAGATGGATCCCGCCGTGAATCCTCTACATTCGCTGA	TCTCAGATGGATCCCGCCGTGAATCCTCTACATTCGCTGA	TCTCAGATGGATCCCGCCGTGAATCCTCTACATTCGCTGA	TCTCAGATGGATCCCGCCGTGAATCCTCTACATTCGCTGA	TCTCAGATGGATCCCGCCGTGAATCCTCTACATTCGCTGA	TCTCAGATGGATCCCGCCGTGAATCCTCTACATTCGCTGA
A08	315	62613484;62613569;62613586;62613799	AATA	AATA	AATA	AATA	AATA	AATA	AATA
A08	1970	62739080;62740664;62741050	CGC	CGC	CGC	CGC	CGC	CGC	CGC
A08	7052	62745528;62745593;62745686;62745770;62746649;62746732;62747243;62747333;62747381;62747427;62747676;62748323;62748439;62748450;62748799;62749091;62749255;62749324;62749670;62749671;62750000;62750182;62750256;62750350;62750391;62750533;62750626;62750835;62751023;62751205;62751299;62751326;62751541;62751601;62751681;62751749;62751839;62751947;62752067;62752404;62752534;62752580	GAAGGCGAACATAACCCGAATTAATGAGGATGAAAATCCTAT	GAAGGCGAACATAACCCGAATTAATGAGGATGAAAATCCTAT	GAAGGCGAACATAACCCGAATTAATGAGGATGAAAATCCTAT	GAAGGCGAACATAACCCGAATTAATGAGGATGAAAATCCTAT	GAAGGCGAACATAACCCGAATTAATGAGGATGAAAATCCTAT	GAAGGCGAACATAACCCGAATTAATGAGGATGAAAATCCTAT	GAAGGCGAACATAACCCGAATTAATGAGGATGAAAATCCTAT
A08	3151	62752898;62753596;62756049	GTT	GTT	GTT	GTT	GTT	GTT	GTT
A08	43056	62758676;62758747;62759842;62759918;62759978;62760086;62760233;62761604;62762043;62762253;62762382;62762398;62762458;62762751;62763096;62763697;62763791;62763970;62764353;62764664;62764847;62764988;62765102;62765213;62765300;62765704;62766612;62767118;62767128;62767234;62767327;62767712;62767926;62768147;62768168;62768651;62768762;62769210;62769410;62769505;62770093;62770124;62770194;62770614;627…	AAAGTCCCCTCACACGACTTATGAACCGCTTTTCCCTCCTCTAGCGTATCGTTACTTTCTGCGGATTCCATCGGGTGTTAAGTTGGGTTTGGAAGCTGTCTTAATCTTACTTGTAACCCTTAGAGTTTTCAATAGAATGTCAGCATTTCCCCTACAAACTATGGTGAGTGCGTTATTGTCTGGCT	AAAGTCCCCTCACACGACTTATGAACCGCTTTTCCCTCCTCTAGCGTATCGTTACTTTCTGCGGATTCCATCGGGTGTTAAGTTGGGTTTGGAAGCTGTCTTAATCTTACTTGTAACCCTTAGAGTTTTCAATAGAATGTCAGCATTTCCCCTACAAACTATGGTGAGTGCGTTATTGTCTGGCT	AAAGTCCCCTCACACGACTTATGAACCGCTTTTCCCTCCTCTAGCGTATCGTTACTTTCTGCGGATTCCATCGGGTGTTAAGTTGGGTTTGGAAGCTGTCTTAATCTTACTTGTAACCCTTAGAGTTTTCAATAGAATGTCAGCATTTCCCCTACAAACTATGGTGAGTGCGTTATTGTCTGGCT	AAAGTCCCCTCACACGACTTATGAACCGCTTTTCCCTCCTCTAGCGTATCGTTACTTTCTGCGGATTCCATCGGGTGTTAAGTTGGGTTTGGAAGCTGTCTTAATCTTACTTGTAACCCTTAGAGTTTTCAATAGAATGTCAGCATTTCCCCTACAAACTATGGTGAGTGCGTTATTGTCTGGCT	AAAGTCCCCTCACACGACTTATGAACCGCTTTTCCCTCCTCTAGCGTATCGTTACTTTCTGCGGATTCCATCGGGTGTTAAGTTGGGTTTGGAAGCTGTCTTAATCTTACTTGTAACCCTTAGAGTTTTCAATAGAATGTCAGCATTTCCCCTACAAACTATGGTGAGTGCGTTATTGTCTGGCT	AAAGTCCCCTCACACGACTTATGAACCGCTTTTCCCTCCTCTAGCGTATCGTTACTTTCTGCGGATTCCATCGGGTGTTAAGTTGGGTTTGGAAGCTGTCTTAATCTTACTTGTAACCCTTAGAGTTTTCAATAGAATGTCAGCATTTCCCCTACAAACTATGGTGAGTGCGTTATTGTCTGGCT	AAAGTCCCCTCACACGACTTATGAACCGCTTTTCCCTCCTCTAGCGTATCGTTACTTTCTGCGGATTCCATCGGGTGTTAAGTTGGGTTTGGAAGCTGTCTTAATCTTACTTGTAACCCTTAGAGTTTTCAATAGAATGTCAGCATTTCCCCTACAAACTATGGTGAGTGCGTTATTGTCTGGCT
A08	4865	62801748;62801927;62801949;62801983;62802009;62802107;62802134;62802297;62802430;62802435;62802731;62802732;62802841;62802889;62803137;62803318;62803507;62803612;62803742;62804044;62804050;62804092;62804172;62804192;62804279;62804423;62804438;62804683;62804948;62804973;62805260;62805386;62805536;62805674;62805729;62805789;62806136;62806276;62806277;62806349;62806613	TGCCCCTCAAATCAACATGAGGTCCAAATTCTACGATTCCA	TGCCCCTCAAATCAACATGAGGTCCAAATTCTACGATTCCA	TGCCCCTCAAATCAACATGAGGTCCAAATTCTACGATTCCA	TGCCCCTCAAATCAACATGAGGTCCAAATTCTACGATTCCA	TGCCCCTCAAATCAACATGAGGTCCAAATTCTACGATTCCA	TGCCCCTCAAATCAACATGAGGTCCAAATTCTACGATTCCA	TGCCCCTCAAATCAACATGAGGTCCAAATTCTACGATTCCA
A08	3097	62829158;62829247;62829380;62829428;62830158;62830239;62830391;62830414;62830452;62830479;62830531;62830818;62831012;62831179;62831260;62831368;62831717;62831939;62832131;62832255	CAAGAAACGTTCAAAGATCG	CAAGAAACGTTCAAAGATCG	CAAGAAACGTTCAAAGATCG	CAAGAAACGTTCAAAGATCG	CAAGAAACGTTCAAAGATCG	CAAGAAACGTTCAAAGATCG	CAAGAAACGTTCAAAGATCG
A08	148	62833017;62833118;62833164;62833165	GGGC	GGGC	GGGC	GGGC	GGGC	GGGC	GGGC
A08	5832	62833776;62834064;62834533;62834821;62834998;62835008;62835031;62835049;62835102;62835166;62835278;62835994;62836046;62836367;62836458;62836588;62836807;62837076;62837182;62837768;62837954;62838046;62838214;62838367;62838497;62838777;62839187;62839518;62839608	ATTCGAATCTTCAGTGTCGTTGAGTAGGG	ATTCGAATCTTCAGTGTCGTTGAGTAGGG	ATTCGAATCTTCAGTGTCGTTGAGTAGGG	ATTCGAATCTTCAGTGTCGTTGAGTAGGG	ATTCGAATCTTCAGTGTCGTTGAGTAGGG	ATTCGAATCTTCAGTGTCGTTGAGTAGGG	ATTCGAATCTTCAGTGTCGTTGAGTAGGG
A08	235	62840323;62840451;62840558	AAA	AAA	AAA	AAA	AAA	AAA	AAA
A08	9474	62841537;62841692;62841788;62842222;62842243;62842490;62842502;62842573;62842795;62842809;62843211;62843556;62843657;62843976;62844111;62844117;62844299;62844362;62844549;62844706;62844716;62844919;62845145;62845185;62845320;62845376;62845571;62845881;62845986;62846150;62846158;62846165;62846414;62846505;62846574;62846718;62846828;62847060;62847298;62847366;62847986;62848044;62848228;62848352;628…	ATGAGACCCGCTTCACATAGTTTCATGCGCACCACCCTTGCATATCTCGAGTTATCACATGGGCG	ATGAGACCCGCTTCACATAGTTTCATGCGCACCACCCTTGCATATCTCGAGTTATCACATGGGCG	ATGAGACCCGCTTCACATAGTTTCATGCGCACCACCCTTGCATATCTCGAGTTATCACATGGGCG	ATGAGACCCGCTTCACATAGTTTCATGCGCACCACCCTTGCATATCTCGAGTTATCACATGGGCG	ATGAGACCCGCTTCACATAGTTTCATGCGCACCACCCTTGCATATCTCGAGTTATCACATGGGCG	ATGAGACCCGCTTCACATAGTTTCATGCGCACCACCCTTGCATATCTCGAGTTATCACATGGGCG	ATGAGACCCGCTTCACATAGTTTCATGCGCACCACCCTTGCATATCTCGAGTTATCACATGGGCG
A08	11084	62853096;62853172;62853201;62853237;62853378;62853561;62853649;62853718;62854590;62854642;62854667;62855023;62855093;62855642;62855664;62855791;62855872;62855903;62856280;62856438;62856625;62856696;62857115;62857387;62857531;62857633;62857868;62857905;62857912;62858037;62858429;62858588;62858684;62858732;62859104;62859117;62859136;62859164;62859660;62859816;62859984;62860114;62860280;62860476;628…	CATTCCACCTACATGGTGTCTGGTGCTTGGTCTGGTAGTAGTTACACTGCGGCAAGTGAAC	CATTCCACCTACATGGTGTCTGGTGCTTGGTCTGGTAGTAGTTACACTGCGGCAAGTGAAC	CATTCCACCTACATGGTGTCTGGTGCTTGGTCTGGTAGTAGTTACACTGCGGCAAGTGAAC	CATTCCACCTACATGGTGTCTGGTGCTTGGTCTGGTAGTAGTTACACTGCGGCAAGTGAAC	CATTCCACCTACATGGTGTCTGGTGCTTGGTCTGGTAGTAGTTACACTGCGGCAAGTGAAC	CATTCCACCTACATGGTGTCTGGTGCTTGGTCTGGTAGTAGTTACACTGCGGCAAGTGAAC	CATTCCACCTACATGGTGTCTGGTGCTTGGTCTGGTAGTAGTTACACTGCGGCAAGTGAAC
A08	5301	62868133;62868301;62868566;62868922;62868956;62869106;62869122;62869200;62869233;62869250;62869491;62869715;62869950;62870018;62870217;62870249;62870286;62870453;62871054;62871140;62871421;62872082;62872283;62872441;62872773;62872803;62872805;62872922;62873021;62873252;62873370;62873415;62873434	CCATGCCAGTCCGTCATGTTTCGATAAACCATG	CCATGCCAGTCCGTCATGTTTCGATAAACCATG	CCATGCCAGTCCGTCATGTTTCGATAAACCATG	CCATGCCAGTCCGTCATGTTTCGATAAACCATG	CCATGCCAGTCCGTCATGTTTCGATAAACCATG	CCATGCCAGTCCGTCATGTTTCGATAAACCATG	CCATGCCAGTCCGTCATGTTTCGATAAACCATG
A08	1095	62873482;62873676;62874305;62874577	GAAA	GAAA	GAAA	GAAA	GAAA	GAAA	GAAA
A08	25091	62905521;62906233;62906879;62906909;62906964;62907214;62907511;62907703;62907795;62908171;62908748;62908854;62909024;62909095;62909232;62909393;62910903;62911180;62911464;62911853;62911867;62912324;62912539;62912572;62912696;62912737;62912755;62912868;62913017;62914255;62915259;62916676;62917146;62917581;62917698;62917821;62918002;62918138;62918615;62920200;62920244;62920518;62920595;62921281;629…	TTGATTAGGTTATTCATTCGCGTAGAATTTTTGGCCTGCACGTTATTCGTTCAGCGACTCTAAGTAATGATTATCTTGGCGACC	TTGATTAGGTTATTCATTCGCGTAGAATTTTTGGCCTGCACGTTATTCGTTCAGCGACTCTAAGTAATGATTATCTTGGCGACC	TTGATTAGGTTATTCATTCGCGTAGAATTTTTGGCCTGCACGTTATTCGTTCAGCGACTCTAAGTAATGATTATCTTGGCGACC	TTGATTAGGTTATTCATTCGCGTAGAATTTTTGGCCTGCACGTTATTCGTTCAGCGACTCTAAGTAATGATTATCTTGGCGACC	TTGATTAGGTTATTCATTCGCGTAGAATTTTTGGCCTGCACGTTATTCGTTCAGCGACTCTAAGTAATGATTATCTTGGCGACC	TTGATTAGGTTATTCATTCGCGTAGAATTTTTGGCCTGCACGTTATTCGTTCAGCGACTCTAAGTAATGATTATCTTGGCGACC	TTGATTAGGTTATTCATTCGCGTAGAATTTTTGGCCTGCACGTTATTCGTTCAGCGACTCTAAGTAATGATTATCTTGGCGACC
A08	2888	62932229;62932488;62932683;62932943;62933453;62933556;62933754;62934243;62934330;62934428;62934573;62934846;62934880;62934932;62935117	GGTTCTTTCAGTACG	GGTTCTTTCAGTACG	GGTTCTTTCAGTACG	GGTTCTTTCAGTACG	GGTTCTTTCAGTACG	GGTTCTTTCAGTACG	GGTTCTTTCAGTACG
A08	36595	62936025;62936638;62937064;62937196;62937427;62940625;62941318;62941848;62943075;62943319;62944991;62945618;62946357;62947002;62947149;62947291;62947693;62947855;62947920;62947969;62948113;62948301;62948978;62949251;62949391;62950153;62950194;62950723;62950776;62950863;62951252;62951253;62951270;62951403;62951656;62951664;62953063;62953287;62953537;62953623;62954034;62954447;62954486;62954535;629…	GATTCGATAAATACCCTTTGGACGCGTAAACGTTAGAGGAGAAATCATCACCTCCACACCTTTGAGTTTTCTCTTTAAAATACCACGTGTTGGGAACCATCATGATGCACGTGGCGCATGGAACATGCTCTAGTCAGTG	GATTCGATAAATACCCTTTGGACGCGTAAACGTTAGAGGAGAAATCATCACCTCCACACCTTTGAGTTTTCTCTTTAAAATACCACGTGTTGGGAACCATCATGATGCACGTGGCGCATGGAACATGCTCTAGTCAGTG	GATTCGATAAATACCCTTTGGACGCGTAAACGTTAGAGGAGAAATCATCACCTCCACACCTTTGAGTTTTCTCTTTAAAATACCACGTGTTGGGAACCATCATGATGCACGTGGCGCATGGAACATGCTCTAGTCAGTG	GATTCGATAAATACCCTTTGGACGCGTAAACGTTAGAGGAGAAATCATCACCTCCACACCTTTGAGTTTTCTCTTTAAAATACCACGTGTTGGGAACCATCATGATGCACGTGGCGCATGGAACATGCTCTAGTCAGTG	GATTCGATAAATACCCTTTGGACGCGTAAACGTTAGAGGAGAAATCATCACCTCCACACCTTTGAGTTTTCTCTTTAAAATACCACGTGTTGGGAACCATCATGATGCACGTGGCGCATGGAACATGCTCTAGTCAGTG	GATTCGATAAATACCCTTTGGACGCGTAAACGTTAGAGGAGAAATCATCACCTCCACACCTTTGAGTTTTCTCTTTAAAATACCACGTGTTGGGAACCATCATGATGCACGTGGCGCATGGAACATGCTCTAGTCAGTG	GATTCGATAAATACCCTTTGGACGCGTAAACGTTAGAGGAGAAATCATCACCTCCACACCTTTGAGTTTTCTCTTTAAAATACCACGTGTTGGGAACCATCATGATGCACGTGGCGCATGGAACATGCTCTAGTCAGTG
A08	15715	62977980;62977983;62979811;62979876;62980275;62980653;62980831;62980941;62980944;62982232;62982688;62982847;62983137;62983163;62983469;62987162;62988239;62988311;62989656;62989717;62990372;62990780;62990905;62991294;62991340;62992320;62992525;62992712;62992716;62992818;62993543;62993695	GCGCTCTGCCGCGTAAGCATTTAAGTCCTGGC	GCGCTCTGCCGCGTAAGCATTTAAGTCCTGGC	GCGCTCTGCCGCGTAAGCATTTAAGTCCTGGC	GCGCTCTGCCGCGTAAGCATTTAAGTCCTGGC	GCGCTCTGCCGCGTAAGCATTTAAGTCCTGGC	GCGCTCTGCCGCGTAAGCATTTAAGTCCTGGC	GCGCTCTGCCGCGTAAGCATTTAAGTCCTGGC
A08	3059	62995537;62995560;62995629;62995631;62997181;62998020;62998028;62998596	TGCGAACC	TGCGAACC	TGCGAACC	TGCGAACC	TGCGAACC	TGCGAACC	TGCGAACC
A08	568	63015037;63015215;63015359;63015605	GTAC	GTAC	GTAC	GTAC	GTAC	GTAC	GTAC
A08	1016	63018439;63019054;63019065;63019204;63019316;63019455	GATCTA	GATCTA	GATCTA	GATCTA	GATCTA	GATCTA	GATCTA
A08	1392	63019905;63020420;63021297	TAT	TAT	TAT	TAT	TAT	TAT	TAT
A08	4451	63022379;63022390;63022561;63025499;63026830	TCAAG	TCAAG	TCAAG	TCAAG	TCAAG	TCAAG	TCAAG
A08	1047	63030611;63030924;63031139;63031194;63031658	CCCCC	CCCCC	CCCCC	CCCCC	CCCCC	CCCCC	CCCCC
A08	1816	63032499;63032502;63032828;63033174;63033314;63033315;63033381;63034241;63034315	CGCCGTTGC	CGCCGTTGC	CGCCGTTGC	CGCCGTTGC	CGCCGTTGC	CGCCGTTGC	CGCCGTTGC
A08	2002	63067964;63068077;63068575;63068902;63069936;63069966	AACAAT	AACAAT	AACAAT	AACAAT	AACAAT	AACAAT	AACAAT
A08	31308	63070313;63070424;63070888;63070979;63071028;63071328;63071341;63071395;63071602;63071723;63071743;63072057;63072297;63072433;63072962;63073484;63073587;63073973;63074739;63077524;63077727;63077833;63088625;63088710;63092509;63092745;63093110;63093251;63093866;63095540;63096244;63096723;63097052;63099250;63099358;63099516;63101041;63101073;63101570;63101621	CACACATCCGGTTCTTCCTCGATCCCAGTRGCCWGCCYAT	CACACATCCGGTTCTTCCTCGATCCCAGTRGCCWGCCYAT	CACACATCCGGTTCTTCCTCGATCCCAGTRGCCWGCCYAT	CACACATCCGGTTCTTCCTCGATCCCAGTRGCCWGCCYAT	CACACATCCGGTTCTTCCTCGATCCCAGTRGCCWGCCYAT	CACACATCCGGTTCTTCCTCGATCCCAGTRGCCWGCCYAT	CACACATCCGGTTCTTCCTCGATCCCAGTRGCCWGCCYAT
A08	1446	63173102;63173199;63173948;63174393;63174548	ATAGT	ATAGT	ATAGT	ATAGT	ATAGT	ATAGT	ATAGT
A08	13128	63182965;63183671;63183780;63183842;63184052;63184277;63184720;63184930;63185274;63185851;63186270;63186402;63186721;63186769;63187274;63187340;63187845;63188519;63189886;63190102;63190338;63190375;63190708;63190978;63191072;63191572;63192122;63192715;63194453;63195270;63196093	TAGCTTTTACAATCATCTCTGCCAAGAGTTG	TAGCTTTTACAATCATCTCTGCCAAGAGTTG	TAGCTTTTACAATCATCTCTGCCAAGAGTTG	TAGCTTTTACAATCATCTCTGCCAAGAGTTG	TAGCTTTTACAATCATCTCTGCCAAGAGTTG	TAGCTTTTACAATCATCTCTGCCAAGAGTTG	TAGCTTTTACAATCATCTCTGCCAAGAGTTG
A08	7062	63232624;63233157;63233389;63233436;63233525;63233526;63233911;63234128;63234130;63234618;63234850;63234933;63234952;63234968;63235001;63235270;63235323;63235396;63235639;63236229;63236235;63236876;63237989;63238041;63238825;63239141;63239686	AGGACACGGGATCAAATAGAGACTATA	AGGACACGGGATCAAATAGAGACTATA	AGGACACGGGATCAAATAGAGACTATA	AGGACACGGGATCAAATAGAGACTATA	AGGACACGGGATCAAATAGAGACTATA	AGGACACGGGATCAAATAGAGACTATA	AGGACACGGGATCAAATAGAGACTATA
A08	5602	63240009;63240198;63240379;63240405;63240808;63241078;63241766;63241817;63241994;63242567;63242641;63243317;63244221;63245084;63245569;63245611	TCATGGCCACCTGCTA	TCATGGCCACCTGCTA	TCATGGCCACCTGCTA	TCATGGCCACCTGCTA	TCATGGCCACCTGCTA	TCATGGCCACCTGCTA	TCATGGCCACCTGCTA
A08	270	63245791;63245846;63246061	TTC	TTC	TTC	TTC	TTC	TTC	TTC
A08	1322	63247571;63247607;63247849;63247890;63247989;63248036;63248893	TACGCCG	TACGCCG	TACGCCG	TACGCCG	TACGCCG	TACGCCG	TACGCCG
A08	2793	63249513;63250172;63250202;63250266;63250420;63250689;63251084;63251384;63251530;63252082;63252306	CGGGGGCATTA	CGGGGGCATTA	CGGGGGCATTA	CGGGGGCATTA	CGGGGGCATTA	CGGGGGCATTA	CGGGGGCATTA
A08	1328	63254428;63254454;63254606;63254919;63255265;63255756	ATGTGT	ATGTGT	ATGTGT	ATGTGT	ATGTGT	ATGTGT	ATGTGT
A08	16184	63257007;63257267;63257731;63257784;63258177;63258344;63258533;63258683;63258784;63259674;63260336;63260396;63260751;63260798;63260895;63260938;63261010;63261092;63261610;63261612;63261619;63261756;63261809;63262076;63262152;63262455;63262569;63262670;63262741;63263258;63263363;63263598;63263619;63263794;63263944;63264620;63264988;63265368;63265543;63265761;63265801;63266135;63266636;63266699;632…	GCTACGATCTTCCGAATTTCAGGAAAATTGTTGCCTATATCTACGTATTCACAAGTATTAATAATATTCCG	GCTACGATCTTCCGAATTTCAGGAAAATTGTTGCCTATATCTACGTATTCACAAGTATTAATAATATTCCG	GCTACGATCTTCCGAATTTCAGGAAAATTGTTGCCTATATCTACGTATTCACAAGTATTAATAATATTCCG	GCTACGATCTTCCGAATTTCAGGAAAATTGTTGCCTATATCTACGTATTCACAAGTATTAATAATATTCCG	GCTACGATCTTCCGAATTTCAGGAAAATTGTTGCCTATATCTACGTATTCACAAGTATTAATAATATTCCG	GCTACGATCTTCCGAATTTCAGGAAAATTGTTGCCTATATCTACGTATTCACAAGTATTAATAATATTCCG	GCTACGATCTTCCGAATTTCAGGAAAATTGTTGCCTATATCTACGTATTCACAAGTATTAATAATATTCCG
A08	38716	63451444;63451516;63451615;63451641;63451855;63452136;63452383;63452501;63452741;63452999;63453080;63453256;63453530;63453880;63453940;63454223;63454884;63455083;63455675;63455721;63455985;63456483;63456539;63456571;63456809;63457148;63457777;63458039;63458166;63458178;63458271;63458501;63458860;63459976;63460923;63461244;63461281;63461372;63461536;63461586;63462572;63463331;63463366;63463989;634…	CGAGTGATCAGAGGGTGTCTGCTCCATCAGCCGATATAACGGCTGGCGTCTAACTACTAATGCGAATGTGTGCCGCTTCGCAGAACCCACACGGTATCCGATCCT	CGAGTGATCAGAGGGTGTCTGCTCCATCAGCCGATATAACGGCTGGCGTCTAACTACTAATGCGAATGTGTGCCGCTTCGCAGAACCCACACGGTATCCGATCCT	CGAGTGATCAGAGGGTGTCTGCTCCATCAGCCGATATAACGGCTGGCGTCTAACTACTAATGCGAATGTGTGCCGCTTCGCAGAACCCACACGGTATCCGATCCT	CGAGTGATCAGAGGGTGTCTGCTCCATCAGCCGATATAACGGCTGGCGTCTAACTACTAATGCGAATGTGTGCCGCTTCGCAGAACCCACACGGTATCCGATCCT	CGAGTGATCAGAGGGTGTCTGCTCCATCAGCCGATATAACGGCTGGCGTCTAACTACTAATGCGAATGTGTGCCGCTTCGCAGAACCCACACGGTATCCGATCCT	CGAGTGATCAGAGGGTGTCTGCTCCATCAGCCGATATAACGGCTGGCGTCTAACTACTAATGCGAATGTGTGCCGCTTCGCAGAACCCACACGGTATCCGATCCT	CGAGTGATCAGAGGGTGTCTGCTCCATCAGCCGATATAACGGCTGGCGTCTAACTACTAATGCGAATGTGTGCCGCTTCGCAGAACCCACACGGTATCCGATCCT
A08	1624	63492412;63492652;63492746;63492863;63492921;63492952;63492964;63492976;63493008;63493232;63493243;63493466;63493520;63493527;63493626;63493974;63493983;63494036	RAGARWRGYRRCMTYCCM	RAGARWRGYRRCMTYCCM	RAGARWRGYRRCMTYCCM	RAGARWRGYRRCMTYCCM	RAGARWRGYRRCMTYCCM	RAGARWRGYRRCMTYCCM	RAGARWRGYRRCMTYCCM
A08	710	63749805;63749980;63750515	AAA	AAA	AAA	AAA	AAA	AAA	AAA
A08	7247	63752848;63753224;63753516;63754179;63754367;63755275;63755357;63756308;63756649;63757880;63758544;63758557;63759805;63760095	GCACACCCATCCGA	GCACACCCATCCGA	GCACACCCATCCGA	GCACACCCATCCGA	GCACACCCATCCGA	GCACACCCATCCGA	GCACACCCATCCGA
A08	3439	63763531;63763984;63764201;63765367;63765411;63765669;63765676;63766134;63766173;63766294;63766685;63766970	GCTATATGAGAG	GCTATATGAGAG	GCTATATGAGAG	GCTATATGAGAG	GCTATATGAGAG	GCTATATGAGAG	GCTATATGAGAG
A08	4951	63767179;63767374;63767449;63767496;63768251;63768382;63769304;63769387;63769696;63770117;63770812;63772130	TGTCTTATAATC	TGTCTTATAATC	TGTCTTATAATC	TGTCTTATAATC	TGTCTTATAATC	TGTCTTATAATC	TGTCTTATAATC
A08	477	63774744;63774918;63774939;63774957;63775007;63775192;63775214;63775221	CGTAGAGG	CGTAGAGG	CGTAGAGG	CGTAGAGG	CGTAGAGG	CGTAGAGG	CGTAGAGG
A08	4499	63787671;63787775;63788564;63788931;63789082;63789395;63789595;63790317;63790520;63790561;63790686;63790854;63790978;63790995;63791266;63791351;63791440;63791527;63791746;63791761;63791902;63792009;63792146;63792170	CCCAAGGAAGTAATACTGGTCAAA	CCCAAGGAAGTAATACTGGTCAAA	CCCAAGGAAGTAATACTGGTCAAA	CCCAAGGAAGTAATACTGGTCAAA	CCCAAGGAAGTAATACTGGTCAAA	CCCAAGGAAGTAATACTGGTCAAA	CCCAAGGAAGTAATACTGGTCAAA
A08	14697	63821958;63825447;63826787;63828237;63828781;63829547;63829592;63829828;63829840;63829893;63831017;63832479;63832558;63832997;63833434;63833783;63834456;63834838;63834964;63835192;63835217;63835368;63835808;63835872;63836138;63836260;63836616;63836655	CCCCAAAGAAGCTGGTTGTAGCTTGTCT	CCCCAAAGAAGCTGGTTGTAGCTTGTCT	CCCCAAAGAAGCTGGTTGTAGCTTGTCT	CCCCAAAGAAGCTGGTTGTAGCTTGTCT	CCCCAAAGAAGCTGGTTGTAGCTTGTCT	CCCCAAAGAAGCTGGTTGTAGCTTGTCT	CCCCAAAGAAGCTGGTTGTAGCTTGTCT
A08	143	63837350;63837403;63837493	CGT	CGT	CGT	CGT	CGT	CGT	CGT
A08	2559	63840059;63840357;63840606;63840615;63841006;63841223;63841431;63841561;63842089;63842224;63842300;63842318;63842436;63842536;63842618	CATAATGGAATTAGT	CATAATGGAATTAGT	CATAATGGAATTAGT	CATAATGGAATTAGT	CATAATGGAATTAGT	CATAATGGAATTAGT	CATAATGGAATTAGT
A08	10138	63846127;63846165;63846589;63846653;63847156;63847421;63847426;63847901;63847932;63848087;63848436;63848673;63848854;63849481;63850376;63851795;63851978;63852449;63852627;63852702;63853516;63853781;63853867;63853977;63854036;63854074;63854140;63854732;63854835;63854920;63855441;63856265	GCTTTCGCTGATTCTTTATTAACCTACTTTAG	GCTTTCGCTGATTCTTTATTAACCTACTTTAG	GCTTTCGCTGATTCTTTATTAACCTACTTTAG	GCTTTCGCTGATTCTTTATTAACCTACTTTAG	GCTTTCGCTGATTCTTTATTAACCTACTTTAG	GCTTTCGCTGATTCTTTATTAACCTACTTTAG	GCTTTCGCTGATTCTTTATTAACCTACTTTAG
A08	667	63859491;63859728;63860150;63860158	CCCG	CCCG	CCCG	CCCG	CCCG	CCCG	CCCG
A08	302	63936999;63937134;63937301	AAT	AAT	AAT	AAT	AAT	AAT	AAT
A08	1246	63939433;63939498;63940679	GTT	GTT	GTT	GTT	GTT	GTT	GTT
A08	2126	63953982;63955530;63956108	TCT	TCT	TCT	TCT	TCT	TCT	TCT
A08	36139	64011423;64011670;64011953;64012034;64012274;64012299;64012309;64012377;64012899;64013497;64014314;64014648;64014686;64014990;64015183;64015260;64015587;64016272;64016623;64016730;64017360;64017457;64017790;64017945;64021157;64021229;64021708;64022545;64022626;64022945;64023017;64023349;64023475;64023537;64023538;64023875;64024793;64025247;64025425;64025557;64026080;64026151;64026348;64026465;640…	AGATATTTCTCATGTAGTAAAAGCCTCTTATCAAACAGTGAATACAAATCAGGAGTACAGTCTGTTGCAGACATGTTGCTTGCTTATCGTCGTATGCGAGATAGTACGAGCATGTTTACTTCACGTTCGGTAC	AGATATTTCTCATGTAGTAAAAGCCTCTTATCAAACAGTGAATACAAATCAGGAGTACAGTCTGTTGCAGACATGTTGCTTGCTTATCGTCGTATGCGAGATAGTACGAGCATGTTTACTTCACGTTCGGTAC	AGATATTTCTCATGTAGTAAAAGCCTCTTATCAAACAGTGAATACAAATCAGGAGTACAGTCTGTTGCAGACATGTTGCTTGCTTATCGTCGTATGCGAGATAGTACGAGCATGTTTACTTCACGTTCGGTAC	AGATATTTCTCATGTAGTAAAAGCCTCTTATCAAACAGTGAATACAAATCAGGAGTACAGTCTGTTGCAGACATGTTGCTTGCTTATCGTCGTATGCGAGATAGTACGAGCATGTTTACTTCACGTTCGGTAC	AGATATTTCTCATGTAGTAAAAGCCTCTTATCAAACAGTGAATACAAATCAGGAGTACAGTCTGTTGCAGACATGTTGCTTGCTTATCGTCGTATGCGAGATAGTACGAGCATGTTTACTTCACGTTCGGTAC	AGATATTTCTCATGTAGTAAAAGCCTCTTATCAAACAGTGAATACAAATCAGGAGTACAGTCTGTTGCAGACATGTTGCTTGCTTATCGTCGTATGCGAGATAGTACGAGCATGTTTACTTCACGTTCGGTAC	AGATATTTCTCATGTAGTAAAAGCCTCTTATCAAACAGTGAATACAAATCAGGAGTACAGTCTGTTGCAGACATGTTGCTTGCTTATCGTCGTATGCGAGATAGTACGAGCATGTTTACTTCACGTTCGGTAC
A08	1687	64217341;64217787;64217794;64217942;64218193;64218338;64218550;64218803;64219028	CAGTTGAGA	CAGTTGAGA	CAGTTGAGA	CAGTTGAGA	CAGTTGAGA	CAGTTGAGA	CAGTTGAGA
A08	25840	64219886;64219999;64220009;64220317;64220639;64222188;64222409;64222954;64223016;64223086;64223986;64224242;64224698;64224878;64224925;64224931;64224997;64225495;64225874;64225971;64227062;64227609;64227610;64228100;64228602;64228658;64228660;64230368;64230739;64231460;64234453;64234511;64234866;64235170;64235804;64236030;64236411;64236429;64236518;64237299;64237794;64238324;64238393;64238484;642…	GTTTTAATTGAAGGCTCGGTGGGGCTGCCAGTGGGAAAGTAGTTGAATATCATCTTACGAGCGAAAGTCTTTTA	GTTTTAATTGAAGGCTCGGTGGGGCTGCCAGTGGGAAAGTAGTTGAATATCATCTTACGAGCGAAAGTCTTTTA	GTTTTAATTGAAGGCTCGGTGGGGCTGCCAGTGGGAAAGTAGTTGAATATCATCTTACGAGCGAAAGTCTTTTA	GTTTTAATTGAAGGCTCGGTGGGGCTGCCAGTGGGAAAGTAGTTGAATATCATCTTACGAGCGAAAGTCTTTTA	GTTTTAATTGAAGGCTCGGTGGGGCTGCCAGTGGGAAAGTAGTTGAATATCATCTTACGAGCGAAAGTCTTTTA	GTTTTAATTGAAGGCTCGGTGGGGCTGCCAGTGGGAAAGTAGTTGAATATCATCTTACGAGCGAAAGTCTTTTA	GTTTTAATTGAAGGCTCGGTGGGGCTGCCAGTGGGAAAGTAGTTGAATATCATCTTACGAGCGAAAGTCTTTTA
A08	1818	64256211;64256470;64256520;64256673;64256679;64256887;64256991;64257161;64257310;64257701;64258029	TGTGGCCTTTG	TGTGGCCTTTG	TGTGGCCTTTG	TGTGGCCTTTG	TGTGGCCTTTG	TGTGGCCTTTG	TGTGGCCTTTG
A08	15154	64258337;64258466;64258653;64258831;64258939;64259074;64259359;64259585;64260169;64260170;64260294;64260681;64260741;64261465;64261750;64261809;64262040;64263524;64263706;64264051;64264318;64264455;64264560;64264890;64265558;64266225;64266344;64266716;64266984;64267298;64267886;64268629;64268762;64268792;64268854;64269118;64269279;64269482;64269506;64269925;64270185;64270686;64271064;64271452;642…	ATCAACTATGCCTCCGAAGACGGCACCAGTCAGTAGGGGTCTTCGGGACCGTCTG	ATCAACTATGCCTCCGAAGACGGCACCAGTCAGTAGGGGTCTTCGGGACCGTCTG	ATCAACTATGCCTCCGAAGACGGCACCAGTCAGTAGGGGTCTTCGGGACCGTCTG	ATCAACTATGCCTCCGAAGACGGCACCAGTCAGTAGGGGTCTTCGGGACCGTCTG	ATCAACTATGCCTCCGAAGACGGCACCAGTCAGTAGGGGTCTTCGGGACCGTCTG	ATCAACTATGCCTCCGAAGACGGCACCAGTCAGTAGGGGTCTTCGGGACCGTCTG	ATCAACTATGCCTCCGAAGACGGCACCAGTCAGTAGGGGTCTTCGGGACCGTCTG
A08	3865	64275230;64275307;64275334;64275480;64275834;64275837;64276338;64276388;64276437;64276439;64276505;64277036;64277483;64278304;64278716;64278770;64279095	ACTAGGCACAGATAATG	ACTAGGCACAGATAATG	ACTAGGCACAGATAATG	ACTAGGCACAGATAATG	ACTAGGCACAGATAATG	ACTAGGCACAGATAATG	ACTAGGCACAGATAATG
A08	6067	64279742;64280007;64280151;64280182;64280606;64280681;64280750;64280932;64281205;64281263;64281279;64281774;64281990;64282328;64282362;64282595;64282597;64282705;64283279;64283381;64283600;64283925;64283946;64284257;64284468;64284518;64284782;64284815;64284940;64285087;64285315;64285457;64285525;64285726;64285809	TTTAAATAAGTCACTCGACTACCTACGTGAAATAT	TTTAAATAAGTCACTCGACTACCTACGTGAAATAT	TTTAAATAAGTCACTCGACTACCTACGTGAAATAT	TTTAAATAAGTCACTCGACTACCTACGTGAAATAT	TTTAAATAAGTCACTCGACTACCTACGTGAAATAT	TTTAAATAAGTCACTCGACTACCTACGTGAAATAT	TTTAAATAAGTCACTCGACTACCTACGTGAAATAT
A08	232	64286155;64286208;64286387	TAA	TAA	TAA	TAA	TAA	TAA	TAA
A08	1306	64297991;64298923;64299297	CAC	CAC	CAC	CAC	CAC	CAC	CAC
A08	755	64299776;64300019;64300347;64300531	ATGC	ATGC	ATGC	ATGC	ATGC	ATGC	ATGC
A08	6080	64302571;64303142;64303158;64303274;64303300;64304030;64305741;64305988;64306094;64306119;64306678;64306868;64306979;64307200;64307553;64307625;64308463;64308536;64308651	GCTTTAGGAAGCATAAACG	GCTTTAGGAAGCATAAACG	GCTTTAGGAAGCATAAACG	GCTTTAGGAAGCATAAACG	GCTTTAGGAAGCATAAACG	GCTTTAGGAAGCATAAACG	GCTTTAGGAAGCATAAACG
A08	1387	64311505;64311660;64311688;64312136;64312336;64312464;64312465;64312545;64312892	TTTAAAGGC	TTTAAAGGC	TTTAAAGGC	TTTAAAGGC	TTTAAAGGC	TTTAAAGGC	TTTAAAGGC
A08	349	64314321;64314357;64314407;64314670	GTTA	GTTA	GTTA	GTTA	GTTA	GTTA	GTTA
A08	88	64314953;64315021;64315041	AGA	AGA	AGA	AGA	AGA	AGA	AGA
A08	24819	64327935;64328000;64328056;64328239;64328435;64328539;64328595;64328749;64328781;64328832;64328868;64329017;64329039;64329128;64329179;64329995;64330133;64330210;64330259;64330835;64331398;64331419;64331523;64331628;64331727;64331847;64331943;64332209;64332521;64332529;64332639;64332800;64333358;64333507;64333684;64333702;64333731;64334511;64335085;64336461;64336679;64336712;64336983;64337083;643…	TTCAGGAAAAAGGCGACAAACATTCAAAGTTTCTAAGCTGTAATTACTTTAATAGTTCATAAACATTAACCTAGACAATTCACAAGGACATCTTATGATCTAACAC	TTCAGGAAAAAGGCGACAAACATTCAAAGTTTCTAAGCTGTAATTACTTTAATAGTTCATAAACATTAACCTAGACAATTCACAAGGACATCTTATGATCTAACAC	TTCAGGAAAAAGGCGACAAACATTCAAAGTTTCTAAGCTGTAATTACTTTAATAGTTCATAAACATTAACCTAGACAATTCACAAGGACATCTTATGATCTAACAC	TTCAGGAAAAAGGCGACAAACATTCAAAGTTTCTAAGCTGTAATTACTTTAATAGTTCATAAACATTAACCTAGACAATTCACAAGGACATCTTATGATCTAACAC	TTCAGGAAAAAGGCGACAAACATTCAAAGTTTCTAAGCTGTAATTACTTTAATAGTTCATAAACATTAACCTAGACAATTCACAAGGACATCTTATGATCTAACAC	TTCAGGAAAAAGGCGACAAACATTCAAAGTTTCTAAGCTGTAATTACTTTAATAGTTCATAAACATTAACCTAGACAATTCACAAGGACATCTTATGATCTAACAC	TTCAGGAAAAAGGCGACAAACATTCAAAGTTTCTAAGCTGTAATTACTTTAATAGTTCATAAACATTAACCTAGACAATTCACAAGGACATCTTATGATCTAACAC
A08	20425	64412238;64412380;64412416;64412481;64412530;64412821;64413340;64413610;64413796;64414299;64414437;64414556;64414787;64414893;64414897;64415603;64415607;64415617;64415748;64415764;64415776;64416139;64416334;64416359;64416486;64416813;64416953;64417198;64417329;64417379;64417787;64418444;64419050;64419127;64419135;64419144;64419174;64419582;64419838;64420651;64420737;64420846;64420891;64421021;644…	TGGTCCTGTAGAAAAAGTAGAATAAAGACGTATCAACCAAATGAGTTATTTTTGTCACTCACCATCTTGGAACACCAACGTCAAAG	TGGTCCTGTAGAAAAAGTAGAATAAAGACGTATCAACCAAATGAGTTATTTTTGTCACTCACCATCTTGGAACACCAACGTCAAAG	TGGTCCTGTAGAAAAAGTAGAATAAAGACGTATCAACCAAATGAGTTATTTTTGTCACTCACCATCTTGGAACACCAACGTCAAAG	TGGTCCTGTAGAAAAAGTAGAATAAAGACGTATCAACCAAATGAGTTATTTTTGTCACTCACCATCTTGGAACACCAACGTCAAAG	TGGTCCTGTAGAAAAAGTAGAATAAAGACGTATCAACCAAATGAGTTATTTTTGTCACTCACCATCTTGGAACACCAACGTCAAAG	TGGTCCTGTAGAAAAAGTAGAATAAAGACGTATCAACCAAATGAGTTATTTTTGTCACTCACCATCTTGGAACACCAACGTCAAAG	TGGTCCTGTAGAAAAAGTAGAATAAAGACGTATCAACCAAATGAGTTATTTTTGTCACTCACCATCTTGGAACACCAACGTCAAAG
A08	11126	64435827;64436134;64436527;64436644;64436737;64436830;64436904;64436950;64437923;64438140;64438885;64439016;64439048;64439060;64439704;64439988;64440335;64440727;64440897;64441383;64441882;64441907;64442491;64442685;64442691;64444512;64444914;64444919;64445188;64445271;64445354;64445408;64445545;64446160;64446335;64446953	GGTAATAATCGTTATCGCTAATCAGTATCCAATGCC	GGTAATAATCGTTATCGCTAATCAGTATCCAATGCC	GGTAATAATCGTTATCGCTAATCAGTATCCAATGCC	GGTAATAATCGTTATCGCTAATCAGTATCCAATGCC	GGTAATAATCGTTATCGCTAATCAGTATCCAATGCC	GGTAATAATCGTTATCGCTAATCAGTATCCAATGCC	GGTAATAATCGTTATCGCTAATCAGTATCCAATGCC
A08	269	64449073;64449287;64449342	AGG	AGG	AGG	AGG	AGG	AGG	AGG
A08	357	64477754;64478000;64478111	TCA	TCA	TCA	TCA	TCA	TCA	TCA
A08	11697	64527665;64527680;64527729;64527757;64527977;64527993;64528003;64528018;64528152;64528425;64528583;64528992;64529313;64529327;64529381;64529786;64529847;64529857;64529949;64530146;64530185;64530330;64530349;64530518;64530671;64530811;64530856;64531075;64531077;64531290;64531309;64531573;64532065;64532557;64532652;64532866;64533097;64533606;64533617;64533875;64534321;64534545;64534851;64535323;645…	TATAACCTAATGGTAATGATAAATAACATCTGTATATCTTGTCGAATATSCG	TATAACCTAATGGTAATGATAAATAACATCTGTATATCTTGTCGAATATSCG	TATAACCTAATGGTAATGATAAATAACATCTGTATATCTTGTCGAATATSCG	TATAACCTAATGGTAATGATAAATAACATCTGTATATCTTGTCGAATATSCG	TATAACCTAATGGTAATGATAAATAACATCTGTATATCTTGTCGAATATSCG	TATAACCTAATGGTAATGATAAATAACATCTGTATATCTTGTCGAATATSCG	TATAACCTAATGGTAATGATAAATAACATCTGTATATCTTGTCGAATATSCG
A08	17054	64540986;64540991;64541123;64541364;64542087;64542270;64542390;64542599;64542913;64542997;64543114;64543264;64543341;64543584;64543611;64543741;64543757;64544259;64544465;64544738;64544982;64545164;64545272;64547713;64547972;64548072;64548336;64548561;64548894;64549730;64549774;64549850;64549917;64550054;64550102;64550195;64550208;64550254;64550350;64550366;64550549;64550695;64551069;64551298;645…	GCACCACCGTTATTCTCCTCCCCTCTCTTGGTTAACGCAAAAGTTTGATAGACAAATTCCATTAACTTAAGATG	GCACCACCGTTATTCTCCTCCCCTCTCTTGGTTAACGCAAAAGTTTGATAGACAAATTCCATTAACTTAAGATG	GCACCACCGTTATTCTCCTCCCCTCTCTTGGTTAACGCAAAAGTTTGATAGACAAATTCCATTAACTTAAGATG	GCACCACCGTTATTCTCCTCCCCTCTCTTGGTTAACGCAAAAGTTTGATAGACAAATTCCATTAACTTAAGATG	GCACCACCGTTATTCTCCTCCCCTCTCTTGGTTAACGCAAAAGTTTGATAGACAAATTCCATTAACTTAAGATG	GCACCACCGTTATTCTCCTCCCCTCTCTTGGTTAACGCAAAAGTTTGATAGACAAATTCCATTAACTTAAGATG	GCACCACCGTTATTCTCCTCCCCTCTCTTGGTTAACGCAAAAGTTTGATAGACAAATTCCATTAACTTAAGATG
A08	6922	64559776;64559812;64560065;64560271;64560841;64561002;64561162;64561336;64561658;64561801;64561826;64561906;64562451;64562698;64562734;64562791;64563090;64563209;64563494;64564309;64564900;64564931;64565299;64565320;64565529;64565973;64566030;64566698	GAGTGACCTCGGGGCTTCGAATACAATA	GAGTGACCTCGGGGCTTCGAATACAATA	GAGTGACCTCGGGGCTTCGAATACAATA	GAGTGACCTCGGGGCTTCGAATACAATA	GAGTGACCTCGGGGCTTCGAATACAATA	GAGTGACCTCGGGGCTTCGAATACAATA	GAGTGACCTCGGGGCTTCGAATACAATA
A08	5441	64569819;64569925;64570867;64570942;64571376;64571671;64572279;64572289;64572372;64572627;64573477;64573716;64573836;64573847;64574120;64574250;64574356;64574644;64574693;64574714;64575260	GCTAGCAATACTGAGAGCAAC	GCTAGCAATACTGAGAGCAAC	GCTAGCAATACTGAGAGCAAC	GCTAGCAATACTGAGAGCAAC	GCTAGCAATACTGAGAGCAAC	GCTAGCAATACTGAGAGCAAC	GCTAGCAATACTGAGAGCAAC
A08	19226	64584717;64584893;64585156;64585363;64585480;64585497;64585771;64585822;64586001;64586192;64586271;64586599;64586607;64586610;64586986;64589265;64589600;64589982;64590069;64590133;64590379;64590468;64592234;64592472;64592908;64593043;64593171;64593337;64593437;64593608;64594015;64594120;64594436;64594483;64596018;64598009;64599403;64599447;64599654;64599828;64600132;64600555;64600573;64601536;646…	CATGTTTAATCGCCTAATCCTTGACCTTAAAGCAATATGCACGATCATTGT	CATGTTTAATCGCCTAATCCTTGACCTTAAAGCAATATGCACGATCATTGT	CATGTTTAATCGCCTAATCCTTGACCTTAAAGCAATATGCACGATCATTGT	CATGTTTAATCGCCTAATCCTTGACCTTAAAGCAATATGCACGATCATTGT	CATGTTTAATCGCCTAATCCTTGACCTTAAAGCAATATGCACGATCATTGT	CATGTTTAATCGCCTAATCCTTGACCTTAAAGCAATATGCACGATCATTGT	CATGTTTAATCGCCTAATCCTTGACCTTAAAGCAATATGCACGATCATTGT
A08	1348	64604484;64604562;64604769;64605250;64605270;64605466;64605593;64605832	CTGCAGAA	CTGCAGAA	CTGCAGAA	CTGCAGAA	CTGCAGAA	CTGCAGAA	CTGCAGAA
A08	11194	64606206;64607210;64607498;64607865;64607909;64608023;64608418;64608743;64609185;64609410;64609872;64610332;64610893;64611078;64611221;64611529;64611739;64611920;64612075;64612227;64612321;64612323;64612473;64612766;64612946;64613289;64613397;64613525;64614127;64614628;64615187;64615713;64615761;64615998;64616107;64617217;64617323;64617400	GGTGGGGCTGTTAAAACAAGTTCTTAGACATCTTCCAG	GGTGGGGCTGTTAAAACAAGTTCTTAGACATCTTCCAG	GGTGGGGCTGTTAAAACAAGTTCTTAGACATCTTCCAG	GGTGGGGCTGTTAAAACAAGTTCTTAGACATCTTCCAG	GGTGGGGCTGTTAAAACAAGTTCTTAGACATCTTCCAG	GGTGGGGCTGTTAAAACAAGTTCTTAGACATCTTCCAG	GGTGGGGCTGTTAAAACAAGTTCTTAGACATCTTCCAG
A08	238	64622401;64622625;64622639	TGT	TGT	TGT	TGT	TGT	TGT	TGT
A08	16898	64622801;64635665;64635737;64635954;64636206;64639214;64639372;64639486;64639699	GTCCRTCGG	GTCCRTCGG	GTCCRTCGG	GTCCRTCGG	GTCCRTCGG	GTCCRTCGG	GTCCRTCGG
A08	3674	64640046;64640092;64640131;64640477;64640497;64640586;64640914;64640979;64641042;64641136;64641191;64641241;64641376;64641845;64641896;64641897;64641965;64642152;64642353;64642375;64642457;64642951;64643558;64643720	CTACTAATTCTATAGCAGCATGAA	CTACTAATTCTATAGCAGCATGAA	CTACTAATTCTATAGCAGCATGAA	CTACTAATTCTATAGCAGCATGAA	CTACTAATTCTATAGCAGCATGAA	CTACTAATTCTATAGCAGCATGAA	CTACTAATTCTATAGCAGCATGAA
A08	8789	64644147;64644261;64644594;64645035;64645160;64645606;64645636;64645700;64645832;64645945;64646300;64646602;64646637;64646678;64646752;64646871;64646873;64647245;64648031;64648101;64648313;64648318;64648514;64648633;64648643;64649246;64649323;64649432;64649455;64649629;64649741;64649838;64650009;64650315;64650654;64651244;64651737;64651763;64652415;64652936	TTACCTGGTTGATGAAAAGATGAACTAATATGGACAGCCC	TTACCTGGTTGATGAAAAGATGAACTAATATGGACAGCCC	TTACCTGGTTGATGAAAAGATGAACTAATATGGACAGCCC	TTACCTGGTTGATGAAAAGATGAACTAATATGGACAGCCC	TTACCTGGTTGATGAAAAGATGAACTAATATGGACAGCCC	TTACCTGGTTGATGAAAAGATGAACTAATATGGACAGCCC	TTACCTGGTTGATGAAAAGATGAACTAATATGGACAGCCC
A08	119294	64653423;64653448;64653630;64653722;64653998;64654374;64654384;64654456;64654513;64654845;64654931;64655009;64655017;64655507;64656391;64656518;64656539;64656730;64656763;64656945;64656955;64657224;64657628;64658039;64658175;64658244;64658492;64658606;64659268;64659393;64659826;64659963;64660200;64660349;64660376;64660856;64660861;64661044;64661418;64661710;64661798;64661945;64661989;64662035;646…	GGTGCTCGGTGATACAATTTTATTTTATCCAGATTAAAGTATTTTTACGAGAATTTTGGATGTAAGAGTCTCACTTGCTCGGTAACCTTTGGAATGGGAACGTAACGTTGTAAGCTCTGCT	GGTGCTCGGTGATACAATTTTATTTTATCCAGATTAAAGTATTTTTACGAGAATTTTGGATGTAAGAGTCTCACTTGCTCGGTAACCTTTGGAATGGGAACGTAACGTTGTAAGCTCTGCT	GGTGCTCGGTGATACAATTTTATTTTATCCAGATTAAAGTATTTTTACGAGAATTTTGGATGTAAGAGTCTCACTTGCTCGGTAACCTTTGGAATGGGAACGTAACGTTGTAAGCTCTGCT	GGTGCTCGGTGATACAATTTTATTTTATCCAGATTAAAGTATTTTTACGAGAATTTTGGATGTAAGAGTCTCACTTGCTCGGTAACCTTTGGAATGGGAACGTAACGTTGTAAGCTCTGCT	GGTGCTCGGTGATACAATTTTATTTTATCCAGATTAAAGTATTTTTACGAGAATTTTGGATGTAAGAGTCTCACTTGCTCGGTAACCTTTGGAATGGGAACGTAACGTTGTAAGCTCTGCT	GGTGCTCGGTGATACAATTTTATTTTATCCAGATTAAAGTATTTTTACGAGAATTTTGGATGTAAGAGTCTCACTTGCTCGGTAACCTTTGGAATGGGAACGTAACGTTGTAAGCTCTGCT	GGTGCTCGGTGATACAATTTTATTTTATCCAGATTAAAGTATTTTTACGAGAATTTTGGATGTAAGAGTCTCACTTGCTCGGTAACCTTTGGAATGGGAACGTAACGTTGTAAGCTCTGCT
A08	157	64773809;64773834;64773842;64773966	TGCG	TGCG	TGCG	TGCG	TGCG	TGCG	TGCG
A08	4436	64777166;64777741;64777857;64777882;64778960;64778961;64779623;64779769;64780416;64780665;64780754;64781495;64781602	AGACACCTTGACT	AGACACCTTGACT	AGACACCTTGACT	AGACACCTTGACT	AGACACCTTGACT	AGACACCTTGACT	AGACACCTTGACT
A08	9833	64786408;64788311;64788430;64788514;64788544;64788660;64788833;64788985;64789039;64789040;64789318;64789601;64789651;64789760;64789834;64789870;64790394;64791337;64791831;64791923;64792166;64794226;64794531;64794647;64794738;64794910;64794985;64795140;64795386;64795455;64795524;64795527;64795562;64795841;64796241	AGGGGAATCAATAATATGCACTCTATAATTCGAAT	AGGGGAATCAATAATATGCACTCTATAATTCGAAT	AGGGGAATCAATAATATGCACTCTATAATTCGAAT	AGGGGAATCAATAATATGCACTCTATAATTCGAAT	AGGGGAATCAATAATATGCACTCTATAATTCGAAT	AGGGGAATCAATAATATGCACTCTATAATTCGAAT	AGGGGAATCAATAATATGCACTCTATAATTCGAAT
A08	13106	64799944;64799993;64800027;64800238;64800400;64800449;64801312;64801551;64801811;64801850;64802588;64803064;64803085;64803117;64803137;64803370;64803593;64803597;64804442;64804593;64804630;64804659;64804704;64804803;64804904;64813050	GGGGCGCCTAACTACAATAGTAGTAC	GGGGCGCCTAACTACAATAGTAGTAC	GGGGCGCCTAACTACAATAGTAGTAC	GGGGCGCCTAACTACAATAGTAGTAC	GGGGCGCCTAACTACAATAGTAGTAC	GGGGCGCCTAACTACAATAGTAGTAC	GGGGCGCCTAACTACAATAGTAGTAC
A08	1468	64828942;64829350;64829495;64829616;64830122;64830148;64830266;64830410	CTATAAGG	CTATAAGG	CTATAAGG	CTATAAGG	CTATAAGG	CTATAAGG	CTATAAGG
A08	7520	64842975;64843156;64843825;64843839;64843925;64843943;64844024;64846074;64846220;64846372;64846445;64846549;64846649;64846772;64846920;64847364;64847394;64847408;64847504;64847759;64847917;64848187;64848238;64848661;64849655;64849797;64849858;64849986;64850139;64850202;64850250;64850426;64850495	GCTGTACGTTCGGTTTCGGAATCGTTATCGACA	GCTGTACGTTCGGTTTCGGAATCGTTATCGACA	GCTGTACGTTCGGTTTCGGAATCGTTATCGACA	GCTGTACGTTCGGTTTCGGAATCGTTATCGACA	GCTGTACGTTCGGTTTCGGAATCGTTATCGACA	GCTGTACGTTCGGTTTCGGAATCGTTATCGACA	GCTGTACGTTCGGTTTCGGAATCGTTATCGACA
A08	2004	64851483;64851494;64851733;64851851;64851885;64851908;64852100;64852144;64852293;64852729;64852745;64852968;64853026;64853201;64853264;64853334;64853354;64853487	CTGCTTCACTTGCTACCA	CTGCTTCACTTGCTACCA	CTGCTTCACTTGCTACCA	CTGCTTCACTTGCTACCA	CTGCTTCACTTGCTACCA	CTGCTTCACTTGCTACCA	CTGCTTCACTTGCTACCA
A08	378	64856083;64856461	GA	GA	GA	GA	GA	GA	GA
A08	11305	64857396;64857531;64857684;64857937;64858609;64858726;64858813;64858958;64859176;64859536;64859666;64860069;64860483;64860933;64861625;64862207;64862992;64863959;64864236;64864280;64864442;64864824;64865434;64865579;64866017;64866057;64866230;64866417;64866556;64866643;64867134;64867333;64867977;64868701	TAGTTCCAAGTGAACCTATCGAGGATATTATGTA	TAGTTCCAAGTGAACCTATCGAGGATATTATGTA	TAGTTCCAAGTGAACCTATCGAGGATATTATGTA	TAGTTCCAAGTGAACCTATCGAGGATATTATGTA	TAGTTCCAAGTGAACCTATCGAGGATATTATGTA	TAGTTCCAAGTGAACCTATCGAGGATATTATGTA	TAGTTCCAAGTGAACCTATCGAGGATATTATGTA
A08	12199	64925352;64925382;64925612;64926342;64926347;64927103;64927882;64928435;64928636;64928945;64929357;64929473;64929778;64930849;64931170;64932128;64932224;64933457;64933577;64933578;64933708;64933979;64934664;64935352;64935772;64936270;64936759;64936884;64936977;64937126;64937273;64937499;64937551	TGCTTTCGTGTATCGAGGACGTATCCGCTGCGG	TGCTTTCGTGTATCGAGGACGTATCCGCTGCGG	TGCTTTCGTGTATCGAGGACGTATCCGCTGCGG	TGCTTTCGTGTATCGAGGACGTATCCGCTGCGG	TGCTTTCGTGTATCGAGGACGTATCCGCTGCGG	TGCTTTCGTGTATCGAGGACGTATCCGCTGCGG	TGCTTTCGTGTATCGAGGACGTATCCGCTGCGG
A08	25143	64940182;64940238;64941192;64941360;64941597;64941858;64941867;64941903;64941934;64942208;64942412;64942584;64942948;64943487;64943519;64944486;64944628;64944841;64945053;64945227;64945327;64945665;64945674;64946890;64948019;64948295;64948527;64948651;64949611;64949710;64950627;64950733;64950765;64950848;64951730;64951895;64951959;64952630;64952916;64952988;64953143;64953635;64953674;64953738;649…	ATCAGGACTCAGTGCCCACACCTCAGGGAAGTATCTCGTCAACGGCGATCCAGTCTTCTAAATAGGCCGTGCAGTTACC	ATCAGGACTCAGTGCCCACACCTCAGGGAAGTATCTCGTCAACGGCGATCCAGTCTTCTAAATAGGCCGTGCAGTTACC	ATCAGGACTCAGTGCCCACACCTCAGGGAAGTATCTCGTCAACGGCGATCCAGTCTTCTAAATAGGCCGTGCAGTTACC	ATCAGGACTCAGTGCCCACACCTCAGGGAAGTATCTCGTCAACGGCGATCCAGTCTTCTAAATAGGCCGTGCAGTTACC	ATCAGGACTCAGTGCCCACACCTCAGGGAAGTATCTCGTCAACGGCGATCCAGTCTTCTAAATAGGCCGTGCAGTTACC	ATCAGGACTCAGTGCCCACACCTCAGGGAAGTATCTCGTCAACGGCGATCCAGTCTTCTAAATAGGCCGTGCAGTTACC	ATCAGGACTCAGTGCCCACACCTCAGGGAAGTATCTCGTCAACGGCGATCCAGTCTTCTAAATAGGCCGTGCAGTTACC
A08	2029	64965809;64965836;64965973;64966073;64966597;64966621;64966941;64967590;64967606;64967682;64967838	AGAGTATTCAT	AGAGTATTCAT	AGAGTATTCAT	AGAGTATTCAT	AGAGTATTCAT	AGAGTATTCAT	AGAGTATTCAT
A08	2833	64972506;64972601;64975339	AAT	AAT	AAT	AAT	AAT	AAT	AAT
A08	241	64976912;64976981;64977066;64977153	GGGG	GGGG	GGGG	GGGG	GGGG	GGGG	GGGG
A08	2122	64985122;64985482;64985654;64985711;64986670;64987244	AAAGTT	AAAGTT	AAAGTT	AAAGTT	AAAGTT	AAAGTT	AAAGTT
A08	142	64988204;64988287;64988346	CCG	CCG	CCG	CCG	CCG	CCG	CCG
A08	853	64989943;64990193;64990796	GAC	GAC	GAC	GAC	GAC	GAC	GAC
A08	1888	65032299;65032349;65033238;65033430;65033523;65033717;65034138;65034187	ATTGCATA	ATTGCATA	ATTGCATA	ATTGCATA	ATTGCATA	ATTGCATA	ATTGCATA
A08	4327	65055601;65055758;65055882;65056015;65056101;65056119;65056364;65056367;65056509;65056571;65056946;65056981;65057124;65057182;65057198;65057262;65057448;65057464;65057765;65058153;65059325;65059732;65059928	GAACGATTTAAGCCAAATCTCCA	GAACGATTTAAGCCAAATCTCCA	GAACGATTTAAGCCAAATCTCCA	GAACGATTTAAGCCAAATCTCCA	GAACGATTTAAGCCAAATCTCCA	GAACGATTTAAGCCAAATCTCCA	GAACGATTTAAGCCAAATCTCCA
A08	495	65082252;65082367;65082747	GCT	GCT	GCT	GCT	GCT	GCT	GCT
A08	2674	65082921;65083046;65083213;65083386;65083710;65083761;65083803;65084234;65084886;65085595	CAAGGTATAC	CAAGGTATAC	CAAGGTATAC	CAAGGTATAC	CAAGGTATAC	CAAGGTATAC	CAAGGTATAC
A08	3260	65087734;65087928;65088117;65088486;65088495;65088510;65088586;65088869;65089684;65089837;65090994	GGGAGCCCAGG	GGGAGCCCAGG	GGGAGCCCAGG	GGGAGCCCAGG	GGGAGCCCAGG	GGGAGCCCAGG	GGGAGCCCAGG
A08	10797	65092910;65093518;65094285;65094819;65094906;65095049;65095098;65095202;65095203;65095255;65095267;65095329;65095714;65095870;65095937;65096053;65096188;65096289;65096498;65096669;65097222;65097376;65097424;65097477;65097666;65098184;65098360;65098637;65098680;65098822;65098837;65099221;65099372;65099424;65099509;65099777;65100084;65100150;65100407;65100714;65100798;65101083;65101191;65101197;651…	GATTGCTGTTTTTCGTTTAAAACGATATTTATTCAATTAGCTTTGTGGTGGTCTAC	GATTGCTGTTTTTCGTTTAAAACGATATTTATTCAATTAGCTTTGTGGTGGTCTAC	GATTGCTGTTTTTCGTTTAAAACGATATTTATTCAATTAGCTTTGTGGTGGTCTAC	GATTGCTGTTTTTCGTTTAAAACGATATTTATTCAATTAGCTTTGTGGTGGTCTAC	GATTGCTGTTTTTCGTTTAAAACGATATTTATTCAATTAGCTTTGTGGTGGTCTAC	GATTGCTGTTTTTCGTTTAAAACGATATTTATTCAATTAGCTTTGTGGTGGTCTAC	GATTGCTGTTTTTCGTTTAAAACGATATTTATTCAATTAGCTTTGTGGTGGTCTAC
A08	1233	65107755;65107831;65108129;65108193;65108225;65108337;65108531;65108551;65108787;65108988	CTCGTTAGGC	CTCGTTAGGC	CTCGTTAGGC	CTCGTTAGGC	CTCGTTAGGC	CTCGTTAGGC	CTCGTTAGGC
A08	12358	65109367;65109372;65109444;65109484;65109648;65110076;65110088;65110303;65110564;65110826;65110929;65111051;65111065;65111177;65111374;65111577;65111942;65113002;65113177;65113409;65113606;65113674;65113768;65113785;65114535;65114804;65114898;65115097;65115153;65115234;65115508;65115537;65115569;65115880;65115981;65116179;65116537;65116673;65116716;65117033;65117381;65117401;65117752;65117753;651…	AGATAGAGGTACCAGCGAGGCAGCTCCTTAGTTAGAAGTGTCGCTCGTCACTGGGTCCA	AGATAGAGGTACCAGCGAGGCAGCTCCTTAGTTAGAAGTGTCGCTCGTCACTGGGTCCA	AGATAGAGGTACCAGCGAGGCAGCTCCTTAGTTAGAAGTGTCGCTCGTCACTGGGTCCA	AGATAGAGGTACCAGCGAGGCAGCTCCTTAGTTAGAAGTGTCGCTCGTCACTGGGTCCA	AGATAGAGGTACCAGCGAGGCAGCTCCTTAGTTAGAAGTGTCGCTCGTCACTGGGTCCA	AGATAGAGGTACCAGCGAGGCAGCTCCTTAGTTAGAAGTGTCGCTCGTCACTGGGTCCA	AGATAGAGGTACCAGCGAGGCAGCTCCTTAGTTAGAAGTGTCGCTCGTCACTGGGTCCA
A08	11592	65127583;65127728;65128302;65129337;65129711;65131821;65132539;65132980;65133639;65133694;65133721;65133808;65134056;65134101;65134377;65134938;65135026;65135092;65135239;65135722;65135861;65136271;65136357;65136488;65137023;65137714;65137897;65138136;65138387;65138444;65138917;65139175	AGAACCATATCACGCTAACCAGACCCCCGTCG	AGAACCATATCACGCTAACCAGACCCCCGTCG	AGAACCATATCACGCTAACCAGACCCCCGTCG	AGAACCATATCACGCTAACCAGACCCCCGTCG	AGAACCATATCACGCTAACCAGACCCCCGTCG	AGAACCATATCACGCTAACCAGACCCCCGTCG	AGAACCATATCACGCTAACCAGACCCCCGTCG
A08	6861	65139397;65139666;65139970;65139992;65139994;65140081;65140436;65140559;65141417;65141591;65141827;65141892;65141920;65142271;65142683;65142837;65142891;65142964;65142997;65143194;65143252;65143253;65143294;65143415;65143845;65144452;65144648;65144772;65145262;65145459;65146258	GTTTGAATAGTTTGACAAAGGGCAAAAGTAC	GTTTGAATAGTTTGACAAAGGGCAAAAGTAC	GTTTGAATAGTTTGACAAAGGGCAAAAGTAC	GTTTGAATAGTTTGACAAAGGGCAAAAGTAC	GTTTGAATAGTTTGACAAAGGGCAAAAGTAC	GTTTGAATAGTTTGACAAAGGGCAAAAGTAC	GTTTGAATAGTTTGACAAAGGGCAAAAGTAC
A08	7589	65148659;65149424;65149566;65149708;65149995;65150212;65150326;65150392;65150783;65150882;65150942;65151281;65151566;65151628;65151740;65151854;65151914;65152182;65152434;65152835;65152968;65153128;65153319;65153657;65153742;65154318;65154765;65154777;65154882;65155223;65155347;65155486;65155983;65156248	GACGGGGCCGTGCATGATAACCTGTATCATACGA	GACGGGGCCGTGCATGATAACCTGTATCATACGA	GACGGGGCCGTGCATGATAACCTGTATCATACGA	GACGGGGCCGTGCATGATAACCTGTATCATACGA	GACGGGGCCGTGCATGATAACCTGTATCATACGA	GACGGGGCCGTGCATGATAACCTGTATCATACGA	GACGGGGCCGTGCATGATAACCTGTATCATACGA
A08	170	65160046;65160047;65160216	TTG	TTG	TTG	TTG	TTG	TTG	TTG
A08	4538	65162229;65162728;65162929;65163369;65163568;65163720;65163848;65163866;65163953;65163969;65164846;65165626;65165664;65165984;65166510;65166767	TCGGTGTTATACAGGG	TCGGTGTTATACAGGG	TCGGTGTTATACAGGG	TCGGTGTTATACAGGG	TCGGTGTTATACAGGG	TCGGTGTTATACAGGG	TCGGTGTTATACAGGG
A08	3237	65167732;65168057;65168309;65170733;65170853;65170944;65170969	GGCAAAT	GGCAAAT	GGCAAAT	GGCAAAT	GGCAAAT	GGCAAAT	GGCAAAT
A08	1338	65171042;65171140;65171425;65171988;65172098;65172380	GCGTCC	GCGTCC	GCGTCC	GCGTCC	GCGTCC	GCGTCC	GCGTCC
A08	1294	65173541;65173776;65173789;65173981;65174408;65174504;65174573;65174833;65174835	CGCTTTGGA	CGCTTTGGA	CGCTTTGGA	CGCTTTGGA	CGCTTTGGA	CGCTTTGGA	CGCTTTGGA
A08	2780	65176464;65177584;65177759;65177763;65177841;65177846;65178008;65178174;65178206;65178878;65179244	GACTCATCTAA	GACTCATCTAA	GACTCATCTAA	GACTCATCTAA	GACTCATCTAA	GACTCATCTAA	GACTCATCTAA
A08	6456	65185431;65187881;65188246;65188981;65189048;65189190;65189280;65189526;65189556;65189598;65189646;65189840;65189955;65189991;65190187;65190210;65190297;65190508;65190596;65190788;65191061;65191125;65191419;65191516;65191659;65191766;65191887	TCCGAAGCAATACTATATGTAAAAATA	TCCGAAGCAATACTATATGTAAAAATA	TCCGAAGCAATACTATATGTAAAAATA	TCCGAAGCAATACTATATGTAAAAATA	TCCGAAGCAATACTATATGTAAAAATA	TCCGAAGCAATACTATATGTAAAAATA	TCCGAAGCAATACTATATGTAAAAATA
A08	3847	65194971;65195202;65195552;65195674;65195841;65195902;65196170;65196338;65196808;65197095;65197177;65197502;65197680;65198037;65198272;65198382;65198510;65198582;65198599;65198642;65198646;65198771;65198772;65198818	GGACCAATGAACACTTTAACGTCC	GGACCAATGAACACTTTAACGTCC	GGACCAATGAACACTTTAACGTCC	GGACCAATGAACACTTTAACGTCC	GGACCAATGAACACTTTAACGTCC	GGACCAATGAACACTTTAACGTCC	GGACCAATGAACACTTTAACGTCC
A08	8699	65199555;65199586;65199968;65200101;65200411;65200415;65200584;65200665;65200690;65200741;65200772;65200929;65201124;65201609;65201770;65202539;65202672;65202785;65203222;65203394;65203562;65203573;65203948;65204221;65204335;65204589;65204614;65204766;65205028;65205362;65205584;65205792;65206419;65206630;65206721;65207920;65208194;65208254	CTCTTAGGCTACAGAGAAAACTATTTCGCCCTAAACTG	CTCTTAGGCTACAGAGAAAACTATTTCGCCCTAAACTG	CTCTTAGGCTACAGAGAAAACTATTTCGCCCTAAACTG	CTCTTAGGCTACAGAGAAAACTATTTCGCCCTAAACTG	CTCTTAGGCTACAGAGAAAACTATTTCGCCCTAAACTG	CTCTTAGGCTACAGAGAAAACTATTTCGCCCTAAACTG	CTCTTAGGCTACAGAGAAAACTATTTCGCCCTAAACTG
A08	2370	65210514;65210544;65210681;65211137;65211264;65211752;65212501;65212517;65212884	TTCGGACTC	TTCGGACTC	TTCGGACTC	TTCGGACTC	TTCGGACTC	TTCGGACTC	TTCGGACTC
A08	9623	65273341;65273386;65273818;65273899;65274821;65275209;65276549;65276885;65276986;65277225;65277287;65277297;65277364;65277365;65277452;65277497;65277717;65277945;65278374;65278779;65279210;65279431;65279580;65279642;65279861;65279925;65280115;65280591;65280769;65281922;65282218;65282464;65282685;65282874;65282964	CCGTCAGCATTCTCTATGGGATATCCGGGAGACTT	CCGTCAGCATTCTCTATGGGATATCCGGGAGACTT	CCGTCAGCATTCTCTATGGGATATCCGGGAGACTT	CCGTCAGCATTCTCTATGGGATATCCGGGAGACTT	CCGTCAGCATTCTCTATGGGATATCCGGGAGACTT	CCGTCAGCATTCTCTATGGGATATCCGGGAGACTT	CCGTCAGCATTCTCTATGGGATATCCGGGAGACTT
A08	2331	65292783;65293205;65293216;65293402;65294075;65294151;65294178;65294341;65294770;65295114	TCATACATAT	TCATACATAT	TCATACATAT	TCATACATAT	TCATACATAT	TCATACATAT	TCATACATAT
A08	1055	65402367;65403036;65403287;65403422	CATC	CATC	CATC	CATC	CATC	CATC	CATC
A08	7544	65427277;65427327;65427665;65427672;65427801;65428097;65428194;65428947;65428985;65429576;65429698;65430294;65430418;65431333;65431433;65431602;65431950;65433068;65433569;65433651;65434821	CCCAGACAGCCCTACCGCATA	CCCAGACAGCCCTACCGCATA	CCCAGACAGCCCTACCGCATA	CCCAGACAGCCCTACCGCATA	CCCAGACAGCCCTACCGCATA	CCCAGACAGCCCTACCGCATA	CCCAGACAGCCCTACCGCATA
A08	69742	65435798;65435823;65435904;65435946;65435970;65436241;65436335;65440453;65440562;65440859;65441176;65441444;65441523;65441585;65491444;65491712;65492085;65492367;65492662;65492892;65492951;65495420;65495640;65495658;65496316;65496491;65497185;65497395;65498213;65498395;65498431;65498597;65498715;65498840;65499729;65499828;65499841;65500143;65500521;65501326;65501386;65504317;65504337;65505454;655…	GARWGRTYCAMRYKYGRRMMKRYGYCARYYAYAYMCTSRYMAGATC	GARWGRTYCAMRYKYGRRMMKRYGYCARYYAYAYMCTSRYMAGATC	GARWGRTYCAMRYKYGRRMMKRYGYCARYYAYAYMCTSRYMAGATC	GARWGRTYCAMRYKYGRRMMKRYGYCARYYAYAYMCTSRYMAGATC	GARWGRTYCAMRYKYGRRMMKRYGYCARYYAYAYMCTSRYMAGATC	GARWGRTYCAMRYKYGRRMMKRYGYCARYYAYAYMCTSRYMAGATC	GARWGRTYCAMRYKYGRRMMKRYGYCARYYAYAYMCTSRYMAGATC
A08	15775	65510015;65510034;65510128;65510257;65510272;65510273;65510658;65510680;65524527;65524710;65524711;65525088;65525175;65525397;65525433;65525695;65525790	RCGWYRGCWGAAMRYTR	RCGWYRGCWGAAMRYTR	RCGWYRGCWGAAMRYTR	RCGWYRGCWGAAMRYTR	RCGWYRGCWGAAMRYTR	RCGWYRGCWGAAMRYTR	RCGWYRGCWGAAMRYTR
A08	522	65525952;65526116;65526256;65526374;65526402;65526474	YYCYRY	YYCYRY	YYCYRY	YYCYRY	YYCYRY	YYCYRY	YYCYRY
A08	12525	65530641;65530786;65531038;65531166;65531584;65532374;65532672;65532878;65533778;65534013;65534034;65534852;65536627;65536809;65537406;65537949;65538575;65539265;65539653;65540333;65540878;65541104;65543166	AAACCTGGAGTTCTCGAGCAATC	AAACCTGGAGTTCTCGAGCAATC	AAACCTGGAGTTCTCGAGCAATC	AAACCTGGAGTTCTCGAGCAATC	AAACCTGGAGTTCTCGAGCAATC	AAACCTGGAGTTCTCGAGCAATC	AAACCTGGAGTTCTCGAGCAATC
A08	9352	65544599;65545946;65546898;65547047;65548514;65549382;65550109;65551149;65552834;65553951	CACCCGGGTA	CACCCGGGTA	CACCCGGGTA	CACCCGGGTA	CACCCGGGTA	CACCCGGGTA	CACCCGGGTA
A08	1305	65557411;65557536;65558215;65558716	CTCA	CTCA	CTCA	CTCA	CTCA	CTCA	CTCA
A08	6296	65568957;65573497;65574804;65575038;65575253	GTTAC	GTTAC	GTTAC	GTTAC	GTTAC	GTTAC	GTTAC
A08	17312	65575305;65576164;65576359;65576771;65576879;65577147;65577274;65577429;65577482;65577829;65578637;65578934;65579997;65580221;65581825;65583073;65583702;65584085;65584280;65585186;65585188;65586358;65586838;65587029;65587577;65587632;65588155;65588323;65589743;65590094;65590680;65590740;65591679;65592617	AATGATATGCGTCAGGCGCGTAAACATCATTGGC	AATGATATGCGTCAGGCGCGTAAACATCATTGGC	AATGATATGCGTCAGGCGCGTAAACATCATTGGC	AATGATATGCGTCAGGCGCGTAAACATCATTGGC	AATGATATGCGTCAGGCGCGTAAACATCATTGGC	AATGATATGCGTCAGGCGCGTAAACATCATTGGC	AATGATATGCGTCAGGCGCGTAAACATCATTGGC
A08	5275	65604884;65605099;65605123;65605254;65605773;65605793;65606241;65606908;65607425;65607969;65608074;65608080;65608160;65609296;65609736;65609903;65610099;65610159	ACCTTGACATGTAAGGTC	ACCTTGACATGTAAGGTC	ACCTTGACATGTAAGGTC	ACCTTGACATGTAAGGTC	ACCTTGACATGTAAGGTC	ACCTTGACATGTAAGGTC	ACCTTGACATGTAAGGTC
A08	2526	65618903;65619134;65619339;65619395;65619472;65619759;65620085;65620174;65620265;65620345;65620471;65620590;65620721;65621158;65621429	TCCGATTTTTTGAAG	TCCGATTTTTTGAAG	TCCGATTTTTTGAAG	TCCGATTTTTTGAAG	TCCGATTTTTTGAAG	TCCGATTTTTTGAAG	TCCGATTTTTTGAAG
A08	3539	65621816;65622756;65623036;65623149;65623223;65624138;65624195;65624237;65624272;65624341;65624597;65624654;65624769;65625003;65625162;65625354;65625355	TTATTCAATTCGTTATT	TTATTCAATTCGTTATT	TTATTCAATTCGTTATT	TTATTCAATTCGTTATT	TTATTCAATTCGTTATT	TTATTCAATTCGTTATT	TTATTCAATTCGTTATT
A08	16784	65626775;65627055;65627161;65627239;65627462;65627608;65627798;65628170;65628598;65628662;65629328;65629492;65629652;65629874;65630024;65630837;65630878;65631744;65632027;65632279;65632644;65632663;65632664;65632810;65633242;65633727;65633741;65633742;65634727;65636042;65636357;65636815;65636896;65636952;65637045;65637132;65637232;65637639;65637758;65637787;65637870;65638410;65638525;65638669;656…	TATATGAATGTTCAACGGTTTTTTTCCACTTACGAACAATATTCACAAAGCTTTCGTAATCAGCTAGTATAT	TATATGAATGTTCAACGGTTTTTTTCCACTTACGAACAATATTCACAAAGCTTTCGTAATCAGCTAGTATAT	TATATGAATGTTCAACGGTTTTTTTCCACTTACGAACAATATTCACAAAGCTTTCGTAATCAGCTAGTATAT	TATATGAATGTTCAACGGTTTTTTTCCACTTACGAACAATATTCACAAAGCTTTCGTAATCAGCTAGTATAT	TATATGAATGTTCAACGGTTTTTTTCCACTTACGAACAATATTCACAAAGCTTTCGTAATCAGCTAGTATAT	TATATGAATGTTCAACGGTTTTTTTCCACTTACGAACAATATTCACAAAGCTTTCGTAATCAGCTAGTATAT	TATATGAATGTTCAACGGTTTTTTTCCACTTACGAACAATATTCACAAAGCTTTCGTAATCAGCTAGTATAT
A08	2730	65645582;65645728;65647403;65647455;65647687;65648312	ACGTCC	ACGTCC	ACGTCC	ACGTCC	ACGTCC	ACGTCC	ACGTCC
A08	4696	65651209;65651243;65651718;65651835;65652233;65652779;65652936;65653218;65653384;65653970;65654188;65654218;65654429;65654750;65654838;65654851;65655422;65655436;65655524;65655788;65655905	AGTCCAGCTGTTGATAAATAA	AGTCCAGCTGTTGATAAATAA	AGTCCAGCTGTTGATAAATAA	AGTCCAGCTGTTGATAAATAA	AGTCCAGCTGTTGATAAATAA	AGTCCAGCTGTTGATAAATAA	AGTCCAGCTGTTGATAAATAA
A08	4440	65670202;65670279;65670482;65670659;65670761;65672613;65673717;65673726;65673961;65674131;65674642	GTAGAACACCG	GTAGAACACCG	GTAGAACACCG	GTAGAACACCG	GTAGAACACCG	GTAGAACACCG	GTAGAACACCG
A08	2991	65675725;65676435;65676446;65676653;65676750;65677897;65677955;65678045;65678716	GCATTACGC	GCATTACGC	GCATTACGC	GCATTACGC	GCATTACGC	GCATTACGC	GCATTACGC
A08	20053	65680125;65680155;65680751;65681058;65681083;65681109;65681210;65681229;65681359;65682702;65683711;65685118;65686008;65686531;65687018;65688318;65689016;65689079;65689192;65689365;65689628;65689920;65690772;65690921;65690931;65691090;65691244;65691284;65691325;65691994;65692252;65692474;65692901;65692944;65693149;65693720;65693829;65693965;65694294;65694304;65695284;65695398;65696493;65696701;656…	ACTAACCTTAGAGCGTACAATATAGATGGGGGGCATTTACATACTCCCGTCGTG	ACTAACCTTAGAGCGTACAATATAGATGGGGGGCATTTACATACTCCCGTCGTG	ACTAACCTTAGAGCGTACAATATAGATGGGGGGCATTTACATACTCCCGTCGTG	ACTAACCTTAGAGCGTACAATATAGATGGGGGGCATTTACATACTCCCGTCGTG	ACTAACCTTAGAGCGTACAATATAGATGGGGGGCATTTACATACTCCCGTCGTG	ACTAACCTTAGAGCGTACAATATAGATGGGGGGCATTTACATACTCCCGTCGTG	ACTAACCTTAGAGCGTACAATATAGATGGGGGGCATTTACATACTCCCGTCGTG
A08	3060	65701449;65702034;65702264;65702472;65703421;65703437;65703536;65703587;65703982;65704065;65704255;65704509	CTTTCAACAGGA	CTTTCAACAGGA	CTTTCAACAGGA	CTTTCAACAGGA	CTTTCAACAGGA	CTTTCAACAGGA	CTTTCAACAGGA
A08	305	65704944;65704989;65705249	CCG	CCG	CCG	CCG	CCG	CCG	CCG
A08	4218	65706309;65706624;65706831;65707524;65707986;65708666;65708736;65709160;65709233;65709650;65709786;65710527	TGAGTTCAGTCT	TGAGTTCAGTCT	TGAGTTCAGTCT	TGAGTTCAGTCT	TGAGTTCAGTCT	TGAGTTCAGTCT	TGAGTTCAGTCT
A08	523	65712146;65712374;65712669	CCA	CCA	CCA	CCA	CCA	CCA	CCA
A08	363	65720126;65720234;65720489	ATT	ATT	ATT	ATT	ATT	ATT	ATT
A08	1963	65721361;65721476;65721565;65722326;65722327;65723262;65723324	AAGTGGG	AAGTGGG	AAGTGGG	AAGTGGG	AAGTGGG	AAGTGGG	AAGTGGG
A08	4187	65726178;65726321;65726342;65726360;65727012;65727049;65727528;65727909;65729256;65729488;65729493;65729573;65729696;65729828;65729856;65729913;65730365	GATTAGGATTCGCCGAC	GATTAGGATTCGCCGAC	GATTAGGATTCGCCGAC	GATTAGGATTCGCCGAC	GATTAGGATTCGCCGAC	GATTAGGATTCGCCGAC	GATTAGGATTCGCCGAC
A08	542	65730453;65730557;65730779;65730811;65730995	CTACA	CTACA	CTACA	CTACA	CTACA	CTACA	CTACA
A08	4128	65731054;65731190;65731267;65731464;65731932;65732078;65732537;65732830;65732983;65733296;65733619;65733820;65733999;65734000;65734013;65734276;65734351;65734491;65734524;65734603;65735117;65735143;65735182	TGTTGTGCGCGGAGAGTTTGCCA	TGTTGTGCGCGGAGAGTTTGCCA	TGTTGTGCGCGGAGAGTTTGCCA	TGTTGTGCGCGGAGAGTTTGCCA	TGTTGTGCGCGGAGAGTTTGCCA	TGTTGTGCGCGGAGAGTTTGCCA	TGTTGTGCGCGGAGAGTTTGCCA
A08	960	65740227;65740477;65740987;65741026;65741149;65741187	TTTTGC	TTTTGC	TTTTGC	TTTTGC	TTTTGC	TTTTGC	TTTTGC
A08	152	65784498;65784649;65784650	AAA	AAA	AAA	AAA	AAA	AAA	AAA
A08	6648	65785121;65785523;65786083;65786414;65786612;65786929;65787049;65788012;65788044;65788130;65788132;65788443;65788512;65788744;65788866;65789110;65789136;65789339;65789515;65789581;65789848;65789861;65789909;65791077;65791244;65791382;65791708;65791769	TTTAAGGGCTCCAGGCTGTTAAAGATGT	TTTAAGGGCTCCAGGCTGTTAAAGATGT	TTTAAGGGCTCCAGGCTGTTAAAGATGT	TTTAAGGGCTCCAGGCTGTTAAAGATGT	TTTAAGGGCTCCAGGCTGTTAAAGATGT	TTTAAGGGCTCCAGGCTGTTAAAGATGT	TTTAAGGGCTCCAGGCTGTTAAAGATGT
A08	1280	65800097;65800584;65801125;65801208;65801303;65801328;65801377	GTCCATG	GTCCATG	GTCCATG	GTCCATG	GTCCATG	GTCCATG	GTCCATG
A08	11932	65826369;65826654;65827228;65827376;65827648;65827785;65827824;65828020;65828256;65828392;65828395;65828548;65828634;65828761;65828848;65828990;65829532;65829635;65829718;65829751;65829921;65829996;65830044;65830491;65830623;65830660;65830710;65831083;65831202;65831383;65831660;65832272;65832553;65833009;65833383;65833512;65834304;65834385;65834492;65834518;65835396;65835629;65836015;65836024;658…	CGATTATATATCATTTAAGAATATGGACCATGTTTAGAGAGCTCAATTTTGTAATAC	CGATTATATATCATTTAAGAATATGGACCATGTTTAGAGAGCTCAATTTTGTAATAC	CGATTATATATCATTTAAGAATATGGACCATGTTTAGAGAGCTCAATTTTGTAATAC	CGATTATATATCATTTAAGAATATGGACCATGTTTAGAGAGCTCAATTTTGTAATAC	CGATTATATATCATTTAAGAATATGGACCATGTTTAGAGAGCTCAATTTTGTAATAC	CGATTATATATCATTTAAGAATATGGACCATGTTTAGAGAGCTCAATTTTGTAATAC	CGATTATATATCATTTAAGAATATGGACCATGTTTAGAGAGCTCAATTTTGTAATAC
A08	49512	65839335;65839530;65840002;65840132;65840626;65840691;65841176;65841197;65841567;65842395;65842701;65842794;65843645;65843841;65843848;65844409;65844774;65844848;65845135;65845277;65845812;65845905;65846085;65846346;65846396;65846848;65847021;65847252;65847265;65847596;65847938;65848002;65848205;65848544;65848772;65848811;65849247;65849483;65850248;65850454;65850559;65851461;65851555;65851587;658…	ATTCGTTCAAGCCTCCTTCCGAGCGCATCAGTGAAAGCGTCACGGCACATGTCGAGGCGGTCTCTGTTAAACGCAGTGTTCAATAAGTGCTATCTCTATATCTCTATTTTTCGACCTACTCGTCTGAACTGCATATGCGAGATTTG	ATTCGTTCAAGCCTCCTTCCGAGCGCATCAGTGAAAGCGTCACGGCACATGTCGAGGCGGTCTCTGTTAAACGCAGTGTTCAATAAGTGCTATCTCTATATCTCTATTTTTCGACCTACTCGTCTGAACTGCATATGCGAGATTTG	ATTCGTTCAAGCCTCCTTCCGAGCGCATCAGTGAAAGCGTCACGGCACATGTCGAGGCGGTCTCTGTTAAACGCAGTGTTCAATAAGTGCTATCTCTATATCTCTATTTTTCGACCTACTCGTCTGAACTGCATATGCGAGATTTG	ATTCGTTCAAGCCTCCTTCCGAGCGCATCAGTGAAAGCGTCACGGCACATGTCGAGGCGGTCTCTGTTAAACGCAGTGTTCAATAAGTGCTATCTCTATATCTCTATTTTTCGACCTACTCGTCTGAACTGCATATGCGAGATTTG	ATTCGTTCAAGCCTCCTTCCGAGCGCATCAGTGAAAGCGTCACGGCACATGTCGAGGCGGTCTCTGTTAAACGCAGTGTTCAATAAGTGCTATCTCTATATCTCTATTTTTCGACCTACTCGTCTGAACTGCATATGCGAGATTTG	ATTCGTTCAAGCCTCCTTCCGAGCGCATCAGTGAAAGCGTCACGGCACATGTCGAGGCGGTCTCTGTTAAACGCAGTGTTCAATAAGTGCTATCTCTATATCTCTATTTTTCGACCTACTCGTCTGAACTGCATATGCGAGATTTG	ATTCGTTCAAGCCTCCTTCCGAGCGCATCAGTGAAAGCGTCACGGCACATGTCGAGGCGGTCTCTGTTAAACGCAGTGTTCAATAAGTGCTATCTCTATATCTCTATTTTTCGACCTACTCGTCTGAACTGCATATGCGAGATTTG
A08	2520	65927249;65927470;65927931;65928158;65928168;65928531;65928985;65929019;65929285;65929342;65929377;65929420;65929769	TGCTGTACTGTCA	TGCTGTACTGTCA	TGCTGTACTGTCA	TGCTGTACTGTCA	TGCTGTACTGTCA	TGCTGTACTGTCA	TGCTGTACTGTCA
A08	7112	65930850;65930851;65930852;65932510;65932542;65932619;65932889;65933251;65933789;65933965;65935027;65935329;65936205;65936723;65937341;65937430;65937726;65937962	CTACTATTCCATAGAATT	CTACTATTCCATAGAATT	CTACTATTCCATAGAATT	CTACTATTCCATAGAATT	CTACTATTCCATAGAATT	CTACTATTCCATAGAATT	CTACTATTCCATAGAATT
A08	12608	65940403;65940559;65940647;65941032;65941122;65941189;65941280;65941309;65941685;65941714;65941849;65942081;65942159;65942346;65942399;65942465;65942550;65942814;65942916;65943008;65943034;65943491;65944163;65944164;65944242;65944263;65945099;65945722;65946148;65946223;65946356;65946597;65947609;65947622;65948056;65948613;65948931;65949136;65949396;65949621;65949897;65950867;65951164;65951303;659…	CATCATTTGATCGATATACCGACCTATTGAATCAATATTTGCAATGAATAA	CATCATTTGATCGATATACCGACCTATTGAATCAATATTTGCAATGAATAA	CATCATTTGATCGATATACCGACCTATTGAATCAATATTTGCAATGAATAA	CATCATTTGATCGATATACCGACCTATTGAATCAATATTTGCAATGAATAA	CATCATTTGATCGATATACCGACCTATTGAATCAATATTTGCAATGAATAA	CATCATTTGATCGATATACCGACCTATTGAATCAATATTTGCAATGAATAA	CATCATTTGATCGATATACCGACCTATTGAATCAATATTTGCAATGAATAA
A08	7751	65954759;65954793;65954930;65955047;65955066;65956727;65957208;65957240;65957630;65957775;65957809;65957926;65958489;65958713;65959287;65959689;65959714;65959828;65960281;65960881;65960898;65961457;65961793;65961963;65962243;65962510	CCGACCCCTTTCACAAGGTGAGAACC	CCGACCCCTTTCACAAGGTGAGAACC	CCGACCCCTTTCACAAGGTGAGAACC	CCGACCCCTTTCACAAGGTGAGAACC	CCGACCCCTTTCACAAGGTGAGAACC	CCGACCCCTTTCACAAGGTGAGAACC	CCGACCCCTTTCACAAGGTGAGAACC
A08	6296	65963767;65963836;65963882;65963911;65963997;65964195;65964794;65965129;65965490;65965602;65965827;65965904;65966017;65966234;65966268;65966445;65966663;65966867;65967118;65967283;65967490;65967601;65968252;65968454;65968532;65968718;65968728;65969106;65969134;65969306;65969595;65969637;65969656;65969687;65969919;65970063	GGAGAGCGATTAATTATTTGTCGGCAGTTTCATCGA	GGAGAGCGATTAATTATTTGTCGGCAGTTTCATCGA	GGAGAGCGATTAATTATTTGTCGGCAGTTTCATCGA	GGAGAGCGATTAATTATTTGTCGGCAGTTTCATCGA	GGAGAGCGATTAATTATTTGTCGGCAGTTTCATCGA	GGAGAGCGATTAATTATTTGTCGGCAGTTTCATCGA	GGAGAGCGATTAATTATTTGTCGGCAGTTTCATCGA
A08	2406	65971966;65972098;65972239;65972478;65972612;65972943;65973176;65973195;65973291;65973764;65974089;65974157;65974262;65974372	CCAGGGTCACTACC	CCAGGGTCACTACC	CCAGGGTCACTACC	CCAGGGTCACTACC	CCAGGGTCACTACC	CCAGGGTCACTACC	CCAGGGTCACTACC
A08	1543	65977703;65978424;65978771;65979246	TATA	TATA	TATA	TATA	TATA	TATA	TATA
A08	20553	66035659;66035861;66035995;66036344;66037857;66038420;66038888;66038956;66038992;66039180;66039205;66040429;66040435;66040536;66040907;66041258;66041699;66041869;66042088;66042409;66042613;66043115;66044161;66044270;66044286;66044412;66044462;66044549;66044935;66044995;66045105;66045215;66045386;66045463;66045624;66045731;66045940;66045998;66046083;66046247;66046415;66046472;66046616;66046799;660…	AAAGCATCTTTAGTGATTTGCCGATTAAGAGAATGTGGTTATATAACGCCTCCTAATACAACTAATAGATATACCATTTGAT	AAAGCATCTTTAGTGATTTGCCGATTAAGAGAATGTGGTTATATAACGCCTCCTAATACAACTAATAGATATACCATTTGAT	AAAGCATCTTTAGTGATTTGCCGATTAAGAGAATGTGGTTATATAACGCCTCCTAATACAACTAATAGATATACCATTTGAT	AAAGCATCTTTAGTGATTTGCCGATTAAGAGAATGTGGTTATATAACGCCTCCTAATACAACTAATAGATATACCATTTGAT	AAAGCATCTTTAGTGATTTGCCGATTAAGAGAATGTGGTTATATAACGCCTCCTAATACAACTAATAGATATACCATTTGAT	AAAGCATCTTTAGTGATTTGCCGATTAAGAGAATGTGGTTATATAACGCCTCCTAATACAACTAATAGATATACCATTTGAT	AAAGCATCTTTAGTGATTTGCCGATTAAGAGAATGTGGTTATATAACGCCTCCTAATACAACTAATAGATATACCATTTGAT
A08	13773	66058821;66059320;66059827;66059835;66060296;66060369;66060530;66060799;66060876;66061000;66061209;66061238;66061509;66061759;66061824;66062219;66062376;66062537;66063109;66063303;66063424;66063798;66063897;66063962;66064054;66064170;66064237;66064458;66064460;66064722;66064974;66065032;66065204;66065601;66065689;66065766;66066113;66066847;66066943;66067152;66067178;66067213;66067553;66067554;660…	CAGAATTCCGGAATAAAGTGCGAATTTACAGACCTCATATTGTTGGAACAAGAAATATTTAGCGTTCT	CAGAATTCCGGAATAAAGTGCGAATTTACAGACCTCATATTGTTGGAACAAGAAATATTTAGCGTTCT	CAGAATTCCGGAATAAAGTGCGAATTTACAGACCTCATATTGTTGGAACAAGAAATATTTAGCGTTCT	CAGAATTCCGGAATAAAGTGCGAATTTACAGACCTCATATTGTTGGAACAAGAAATATTTAGCGTTCT	CAGAATTCCGGAATAAAGTGCGAATTTACAGACCTCATATTGTTGGAACAAGAAATATTTAGCGTTCT	CAGAATTCCGGAATAAAGTGCGAATTTACAGACCTCATATTGTTGGAACAAGAAATATTTAGCGTTCT	CAGAATTCCGGAATAAAGTGCGAATTTACAGACCTCATATTGTTGGAACAAGAAATATTTAGCGTTCT
A08	809	66073208;66073290;66074017	TGT	TGT	TGT	TGT	TGT	TGT	TGT
A08	7184	66075529;66082017;66082713	GTG	GTG	GTG	GTG	GTG	GTG	GTG
A08	3301	66083487;66083584;66083853;66084090;66084560;66084870;66084978;66084985;66085027;66085380;66085465;66086173;66086448;66086451;66086462;66086601;66086788	TAGACTGTATGTACCCG	TAGACTGTATGTACCCG	TAGACTGTATGTACCCG	TAGACTGTATGTACCCG	TAGACTGTATGTACCCG	TAGACTGTATGTACCCG	TAGACTGTATGTACCCG
A08	13609	66087316;66087516;66087617;66087956;66088283;66088895;66088979;66089041;66089245;66089304;66089399;66089593;66089790;66089974;66090165;66091051;66091241;66091609;66091837;66091914;66091962;66091990;66092085;66092297;66092329;66092407;66092489;66092672;66092850;66093145;66093407;66093411;66093481;66093532;66093553;66093631;66093699;66093700;66093892;66094093;66094148;66094517;66094531;66094724;660…	CATCGGAAAACAAGTAAATAATATAAAATTACATCTAATACCTTAAGCAAGTGACCGAGTATGCTGACATTC	CATCGGAAAACAAGTAAATAATATAAAATTACATCTAATACCTTAAGCAAGTGACCGAGTATGCTGACATTC	CATCGGAAAACAAGTAAATAATATAAAATTACATCTAATACCTTAAGCAAGTGACCGAGTATGCTGACATTC	CATCGGAAAACAAGTAAATAATATAAAATTACATCTAATACCTTAAGCAAGTGACCGAGTATGCTGACATTC	CATCGGAAAACAAGTAAATAATATAAAATTACATCTAATACCTTAAGCAAGTGACCGAGTATGCTGACATTC	CATCGGAAAACAAGTAAATAATATAAAATTACATCTAATACCTTAAGCAAGTGACCGAGTATGCTGACATTC	CATCGGAAAACAAGTAAATAATATAAAATTACATCTAATACCTTAAGCAAGTGACCGAGTATGCTGACATTC
A08	1537	66101485;66101496;66102411;66103022	GGCA	GGCA	GGCA	GGCA	GGCA	GGCA	GGCA
A08	2120	66103663;66103826;66103906;66103932;66104001;66104083;66104233;66104469;66104512;66105046;66105527;66105783	CCTACGAGGCTC	CCTACGAGGCTC	CCTACGAGGCTC	CCTACGAGGCTC	CCTACGAGGCTC	CCTACGAGGCTC	CCTACGAGGCTC
A08	4558	66106718;66106915;66107027;66107248;66107251;66107536;66108329;66108349;66108409;66108813;66108858;66108913;66109017;66109039;66109831;66110054;66110180;66110210;66110648;66110671;66110751;66111276	CGCAATGTATATTTCACATCGC	CGCAATGTATATTTCACATCGC	CGCAATGTATATTTCACATCGC	CGCAATGTATATTTCACATCGC	CGCAATGTATATTTCACATCGC	CGCAATGTATATTTCACATCGC	CGCAATGTATATTTCACATCGC
A08	1104	66125260;66126169;66126364	CAG	CAG	CAG	CAG	CAG	CAG	CAG
A08	2051	66126869;66126924;66126943;66127013;66127147;66127266;66127267;66127510;66127631;66127935;66128047;66128059;66128098;66128199;66128237;66128323;66128351;66128639;66128876;66128912;66128920	GTAATCTCTATTCTTAAGGCT	GTAATCTCTATTCTTAAGGCT	GTAATCTCTATTCTTAAGGCT	GTAATCTCTATTCTTAAGGCT	GTAATCTCTATTCTTAAGGCT	GTAATCTCTATTCTTAAGGCT	GTAATCTCTATTCTTAAGGCT
A08	9664	66129802;66129921;66130106;66130262;66130301;66130632;66130820;66130862;66130940;66130957;66130965;66131148;66131169;66131432;66131583;66131608;66131628;66131822;66131977;66132128;66132526;66132530;66132581;66132585;66132678;66132841;66132966;66133053;66133312;66133524;66133534;66133607;66133664;66133859;66134362;66134872;66135250;66135503;66135536;66135822;66136824;66136965;66137918;66138467;661…	AAGCAACTGGTATACATAATGCCGGACTTTTTAACGATTGTATATAAAAAA	AAGCAACTGGTATACATAATGCCGGACTTTTTAACGATTGTATATAAAAAA	AAGCAACTGGTATACATAATGCCGGACTTTTTAACGATTGTATATAAAAAA	AAGCAACTGGTATACATAATGCCGGACTTTTTAACGATTGTATATAAAAAA	AAGCAACTGGTATACATAATGCCGGACTTTTTAACGATTGTATATAAAAAA	AAGCAACTGGTATACATAATGCCGGACTTTTTAACGATTGTATATAAAAAA	AAGCAACTGGTATACATAATGCCGGACTTTTTAACGATTGTATATAAAAAA
A08	8028	66140150;66140426;66141223;66141405;66141445;66141487;66141947;66142217;66142344;66142454;66142796;66143085;66143144;66143204;66143205;66143286;66143452;66143680;66143881;66143922;66144249;66144265;66144276;66144496;66144515;66144583;66144647;66144770;66144823;66144988;66145002;66145025;66145855;66146022;66146170;66146184;66146193;66146277;66146619;66146825;66146887;66146974;66147038;66147115;661…	CACGAAAACCTAATTTTGCTGTGTTACGATGGGGGCCTACTAATAAAAGGC	CACGAAAACCTAATTTTGCTGTGTTACGATGGGGGCCTACTAATAAAAGGC	CACGAAAACCTAATTTTGCTGTGTTACGATGGGGGCCTACTAATAAAAGGC	CACGAAAACCTAATTTTGCTGTGTTACGATGGGGGCCTACTAATAAAAGGC	CACGAAAACCTAATTTTGCTGTGTTACGATGGGGGCCTACTAATAAAAGGC	CACGAAAACCTAATTTTGCTGTGTTACGATGGGGGCCTACTAATAAAAGGC	CACGAAAACCTAATTTTGCTGTGTTACGATGGGGGCCTACTAATAAAAGGC
A08	135	66150657;66150792	CG	CG	CG	CG	CG	CG	CG
A08	1349	66209918;66210190;66210196;66210834;66210835;66211267	GTCCAC	GTCCAC	GTCCAC	GTCCAC	GTCCAC	GTCCAC	GTCCAC
A08	9603	66222034;66222085;66222918;66223033;66223179;66223205;66224914;66224918;66224977;66225259;66227727;66227731;66227757;66228260;66228607;66228621;66228750;66229373;66229570;66229682;66229712;66230069;66230070;66230417;66230424;66230474;66230601;66230810;66230944;66231099;66231412;66231637	CTCGCTAGCGATGAGGTCACTGCGAACCCGTA	CTCGCTAGCGATGAGGTCACTGCGAACCCGTA	CTCGCTAGCGATGAGGTCACTGCGAACCCGTA	CTCGCTAGCGATGAGGTCACTGCGAACCCGTA	CTCGCTAGCGATGAGGTCACTGCGAACCCGTA	CTCGCTAGCGATGAGGTCACTGCGAACCCGTA	CTCGCTAGCGATGAGGTCACTGCGAACCCGTA
A08	2448	66232775;66234006;66234070;66234717;66235057;66235223	CGCCCT	CGCCCT	CGCCCT	CGCCCT	CGCCCT	CGCCCT	CGCCCT
A08	6124	66263713;66264167;66264575;66264722;66264908;66265130;66265423;66265449;66265956;66265965;66265978;66266077;66266352;66266522;66267748;66267911;66268229;66268245;66268408;66268432;66269385;66269397;66269776;66269837	CTAGTTCCTTTCAACGTATTCACT	CTAGTTCCTTTCAACGTATTCACT	CTAGTTCCTTTCAACGTATTCACT	CTAGTTCCTTTCAACGTATTCACT	CTAGTTCCTTTCAACGTATTCACT	CTAGTTCCTTTCAACGTATTCACT	CTAGTTCCTTTCAACGTATTCACT
A08	2166	66281104;66281138;66281150;66282112;66283270	CCCCT	CCCCT	CCCCT	CCCCT	CCCCT	CCCCT	CCCCT
A08	525	66284027;66284513;66284552	ACA	ACA	ACA	ACA	ACA	ACA	ACA
A08	8163	66284942;66284950;66285101;66285262;66285441;66285591;66285674;66285984;66286098;66286124;66286243;66286328;66286353;66286472;66286646;66286982;66287047;66287070;66287303;66287909;66288306;66290126;66291222;66291702;66291920;66292373;66292825;66292903;66293100;66293105	CCAAACGTAAAGACTGAAATGACAGACCAC	CCAAACGTAAAGACTGAAATGACAGACCAC	CCAAACGTAAAGACTGAAATGACAGACCAC	CCAAACGTAAAGACTGAAATGACAGACCAC	CCAAACGTAAAGACTGAAATGACAGACCAC	CCAAACGTAAAGACTGAAATGACAGACCAC	CCAAACGTAAAGACTGAAATGACAGACCAC
A08	6502	67236346;67237720;67237772;67238109;67238211;67239517;67239532;67239783;67239810;67239969;67240233;67240620;67241814;67242848	CGTTCACGATAGAA	CGTTCACGATAGAA	CGTTCACGATAGAA	CGTTCACGATAGAA	CGTTCACGATAGAA	CGTTCACGATAGAA	CGTTCACGATAGAA
A08	15970	67830238;67830468;67830813;67830972;67831046;67832036;67833197;67833239;67833288;67833310;67833407;67833659;67835873;67836616;67836624;67838942;67844877;67845026;67845191;67845531;67846208	TCATGAGCTCGGCCATTTGGA	TCATGAGCTCGGCCATTTGGA	TCATGAGCTCGGCCATTTGGA	TCATGAGCTCGGCCATTTGGA	TCATGAGCTCGGCCATTTGGA	TCATGAGCTCGGCCATTTGGA	TCATGAGCTCGGCCATTTGGA
A08	28364	67855155;67855264;67855820;67856674;67856935;67857033;67857614;67857872;67858046;67873341;67874259;67874308;67876412;67881088;67883251;67883519	TAAAATAAATATCCCG	TAAAATAAATATCCCG	TAAAATAAATATCCCG	TAAAATAAATATCCCG	TAAAATAAATATCCCG	TAAAATAAATATCCCG	TAAAATAAATATCCCG
A08	2970	67952495;67952635;67955465	CGG	CGG	CGG	CGG	CGG	CGG	CGG
A08	17018	67957870;67961151;67962026;67962488;67964307;67964377;67965534;67965996;67966634;67966717;67966843;67966981;67967963;67968171;67970421;67970814;67971277;67972262;67973168;67974492;67974550;67974560;67974888	TCCTAACACATTAACAAAGCGAT	TCCTAACACATTAACAAAGCGAT	TCCTAACACATTAACAAAGCGAT	TCCTAACACATTAACAAAGCGAT	TCCTAACACATTAACAAAGCGAT	TCCTAACACATTAACAAAGCGAT	TCCTAACACATTAACAAAGCGAT
A08	53341	67996918;67997087;67997093;67997122;67998199;67998289;67998833;68000364;68000785;68001038;68001056;68001459;68002050;68002104;68002314;68002335;68002655;68003305;68004669;68006203;68006289;68006387;68007135;68007366;68007455;68007491;68007947;68008355;68008544;68008573;68009859;68011081;68011371;68011814;68012292;68012355;68012428;68012551;68013005;68013134;68013649;68013752;68014234;68014736;680…	CATATTCTGTTCTTCTTAAATAAGCGAATTTAATTAACATAAAGTCCCGTGAATAGATATTTTATAGTTAATGATACATGCATCATAACATTCGAGTGATGCAGAAATTAT	CATATTCTGTTCTTCTTAAATAAGCGAATTTAATTAACATAAAGTCCCGTGAATAGATATTTTATAGTTAATGATACATGCATCATAACATTCGAGTGATGCAGAAATTAT	CATATTCTGTTCTTCTTAAATAAGCGAATTTAATTAACATAAAGTCCCGTGAATAGATATTTTATAGTTAATGATACATGCATCATAACATTCGAGTGATGCAGAAATTAT	CATATTCTGTTCTTCTTAAATAAGCGAATTTAATTAACATAAAGTCCCGTGAATAGATATTTTATAGTTAATGATACATGCATCATAACATTCGAGTGATGCAGAAATTAT	CATATTCTGTTCTTCTTAAATAAGCGAATTTAATTAACATAAAGTCCCGTGAATAGATATTTTATAGTTAATGATACATGCATCATAACATTCGAGTGATGCAGAAATTAT	CATATTCTGTTCTTCTTAAATAAGCGAATTTAATTAACATAAAGTCCCGTGAATAGATATTTTATAGTTAATGATACATGCATCATAACATTCGAGTGATGCAGAAATTAT	CATATTCTGTTCTTCTTAAATAAGCGAATTTAATTAACATAAAGTCCCGTGAATAGATATTTTATAGTTAATGATACATGCATCATAACATTCGAGTGATGCAGAAATTAT
A08	211	68051108;68051319	AT	AT	AT	AT	AT	AT	AT
A08	60890	68061136;68061207;68061259;68061366;68061513;68061560;68061616;68061690;68061883;68061893;68062209;68063082;68063955;68066666;68066989;68122015;68122026	CATTGTATGTATTGAAT	CATTGTATGTATTGAAT	CATTGTATGTATTGAAT	CATTGTATGTATTGAAT	CATTGTATGTATTGAAT	CATTGTATGTATTGAAT	CATTGTATGTATTGAAT
A08	3957	68126000;68126039;68126098;68126869;68127098;68127255;68127295;68127579;68127638;68127749;68127990;68128138;68128213;68128759;68128880;68129348;68129375;68129957	GGTGAGAACATGGTTATG	GGTGAGAACATGGTTATG	GGTGAGAACATGGTTATG	GGTGAGAACATGGTTATG	GGTGAGAACATGGTTATG	GGTGAGAACATGGTTATG	GGTGAGAACATGGTTATG
A08	7622	68132046;68132197;68132731;68133424;68133586;68133697;68133741;68134285;68134508;68134852;68134941;68134951;68135130;68135387;68135673;68136541;68136630;68137117;68137202;68137458;68137574;68138337;68138408;68138411;68138477;68138841;68139035;68139043;68139183;68139346;68139522;68139668	AACTGTAATTCGGATGAAACGCTAAGATATTC	AACTGTAATTCGGATGAAACGCTAAGATATTC	AACTGTAATTCGGATGAAACGCTAAGATATTC	AACTGTAATTCGGATGAAACGCTAAGATATTC	AACTGTAATTCGGATGAAACGCTAAGATATTC	AACTGTAATTCGGATGAAACGCTAAGATATTC	AACTGTAATTCGGATGAAACGCTAAGATATTC
A08	8991	68142521;68142770;68148475;68148809;68148939;68149433;68149721;68150867;68151222;68151503;68151512	AGCAGCTGAGG	AGCAGCTGAGG	AGCAGCTGAGG	AGCAGCTGAGG	AGCAGCTGAGG	AGCAGCTGAGG	AGCAGCTGAGG
A08	5799	68153989;68154778;68155174;68155827;68155887;68155911;68155917;68156369;68156562;68156598;68156902;68156963;68157064;68157248;68157472;68157576;68157784;68158002;68158311;68158669;68158856;68158865;68159123;68159153;68159298;68159409;68159668;68159788	TCGAGAGCTGAAATGAAACCATAACCAA	TCGAGAGCTGAAATGAAACCATAACCAA	TCGAGAGCTGAAATGAAACCATAACCAA	TCGAGAGCTGAAATGAAACCATAACCAA	TCGAGAGCTGAAATGAAACCATAACCAA	TCGAGAGCTGAAATGAAACCATAACCAA	TCGAGAGCTGAAATGAAACCATAACCAA
A08	8006	68160481;68160730;68160876;68160927;68161187;68161545;68161645;68161765;68161782;68161978;68162079;68162434;68162483;68162526;68162550;68163006;68163403;68163559;68164029;68164208;68164599;68165616;68165665;68166162;68166215;68167443;68167890;68167972;68168040;68168334;68168342;68168403;68168487	GTCGAGCGGGAATATAAAACATTTATCAAGAAC	GTCGAGCGGGAATATAAAACATTTATCAAGAAC	GTCGAGCGGGAATATAAAACATTTATCAAGAAC	GTCGAGCGGGAATATAAAACATTTATCAAGAAC	GTCGAGCGGGAATATAAAACATTTATCAAGAAC	GTCGAGCGGGAATATAAAACATTTATCAAGAAC	GTCGAGCGGGAATATAAAACATTTATCAAGAAC
A08	7264	68169273;68169336;68169446;68169629;68173040;68173269;68173670;68173762;68173851;68174256;68174300;68174357;68174358;68174422;68174449;68174541;68174553;68174576;68174699;68174958;68175180;68175480;68175629;68175779;68175925;68175955;68176063;68176232;68176537	TATACACATTGTTCTACCTTGATAAATCA	TATACACATTGTTCTACCTTGATAAATCA	TATACACATTGTTCTACCTTGATAAATCA	TATACACATTGTTCTACCTTGATAAATCA	TATACACATTGTTCTACCTTGATAAATCA	TATACACATTGTTCTACCTTGATAAATCA	TATACACATTGTTCTACCTTGATAAATCA
A08	549	68182524;68182536;68182734;68183073	CCCA	CCCA	CCCA	CCCA	CCCA	CCCA	CCCA
A08	20436	68192798;68193556;68194088;68194433;68194865;68194954;68196299;68196356;68196459;68196625;68196679;68196726;68197001;68197008;68197877;68197990;68198053;68198114;68198200;68198851;68199274;68200247;68200634;68200892;68201904;68202868;68202870;68203063;68203388;68203987;68204016;68204045;68204100;68204269;68204456;68204869;68205162;68205780;68206528;68207497;68207498;68207680;68208554;68208587;682…	ATTCGTAAATCAACTCTGAGTTAAAAGTTTCCTAATAGGATCTGTCAATAATAT	ATTCGTAAATCAACTCTGAGTTAAAAGTTTCCTAATAGGATCTGTCAATAATAT	ATTCGTAAATCAACTCTGAGTTAAAAGTTTCCTAATAGGATCTGTCAATAATAT	ATTCGTAAATCAACTCTGAGTTAAAAGTTTCCTAATAGGATCTGTCAATAATAT	ATTCGTAAATCAACTCTGAGTTAAAAGTTTCCTAATAGGATCTGTCAATAATAT	ATTCGTAAATCAACTCTGAGTTAAAAGTTTCCTAATAGGATCTGTCAATAATAT	ATTCGTAAATCAACTCTGAGTTAAAAGTTTCCTAATAGGATCTGTCAATAATAT
A08	24464	68235565;68236062;68236362;68237110;68237390;68237478;68237668;68237955;68238298;68238313;68238320;68238716;68238935;68239000;68239087;68239468;68240370;68240907;68240917;68241249;68241913;68242171;68242655;68243192;68243548;68243587;68243933;68244281;68244686;68245341;68245884;68245895;68246131;68246752;68247348;68247687;68247877;68247878;68248463;68248605;68249547;68250214;68250246;68250372;682…	CTCATCTGTCGCACATGCGAATCATTTGCTTACGGTTGCGCTTTGCATTGTAAGTTAG	CTCATCTGTCGCACATGCGAATCATTTGCTTACGGTTGCGCTTTGCATTGTAAGTTAG	CTCATCTGTCGCACATGCGAATCATTTGCTTACGGTTGCGCTTTGCATTGTAAGTTAG	CTCATCTGTCGCACATGCGAATCATTTGCTTACGGTTGCGCTTTGCATTGTAAGTTAG	CTCATCTGTCGCACATGCGAATCATTTGCTTACGGTTGCGCTTTGCATTGTAAGTTAG	CTCATCTGTCGCACATGCGAATCATTTGCTTACGGTTGCGCTTTGCATTGTAAGTTAG	CTCATCTGTCGCACATGCGAATCATTTGCTTACGGTTGCGCTTTGCATTGTAAGTTAG
A08	2405	68263305;68263401;68263551;68265710	AGCA	AGCA	AGCA	AGCA	AGCA	AGCA	AGCA
A08	10622	68273497;68273519;68273565;68273628;68274009;68274211;68275092;68275166;68275278;68275423;68275729;68275839;68276456;68277443;68277955;68278709;68278888;68279194;68279299;68279764;68279998;68280448;68280697;68280705;68280866;68281309;68281599;68282603;68282842;68283014;68283098;68283190;68283678;68283916;68284119	CTATCGTGAGTAACCTGTACCATTTCCATTGTAAT	CTATCGTGAGTAACCTGTACCATTTCCATTGTAAT	CTATCGTGAGTAACCTGTACCATTTCCATTGTAAT	CTATCGTGAGTAACCTGTACCATTTCCATTGTAAT	CTATCGTGAGTAACCTGTACCATTTCCATTGTAAT	CTATCGTGAGTAACCTGTACCATTTCCATTGTAAT	CTATCGTGAGTAACCTGTACCATTTCCATTGTAAT
A08	12012	68285333;68285841;68286086;68286134;68286434;68286647;68287138;68287152;68287396;68287540;68287585;68287871;68287952;68287976;68287979;68288152;68288657;68289023;68289726;68289862;68290109;68290168;68290414;68291590;68292163;68292171;68292297;68292428;68292586;68292732;68292771;68292811;68292817;68292978;68293178;68293226;68293286;68294295;68294486;68294569;68294622;68294643;68294809;68294987;682…	TTTCTTTCTTGGCGCTCTTTATGACATGTACATTACTCTTTATTTTTTAAAGCGT	TTTCTTTCTTGGCGCTCTTTATGACATGTACATTACTCTTTATTTTTTAAAGCGT	TTTCTTTCTTGGCGCTCTTTATGACATGTACATTACTCTTTATTTTTTAAAGCGT	TTTCTTTCTTGGCGCTCTTTATGACATGTACATTACTCTTTATTTTTTAAAGCGT	TTTCTTTCTTGGCGCTCTTTATGACATGTACATTACTCTTTATTTTTTAAAGCGT	TTTCTTTCTTGGCGCTCTTTATGACATGTACATTACTCTTTATTTTTTAAAGCGT	TTTCTTTCTTGGCGCTCTTTATGACATGTACATTACTCTTTATTTTTTAAAGCGT
A08	9651	68340547;68340617;68350158;68350198	CGGA	CGGA	CGGA	CGGA	CGGA	CGGA	CGGA
A08	1665	68350751;68351539;68351667;68351803;68352416	CCGAC	CCGAC	CCGAC	CCGAC	CCGAC	CCGAC	CCGAC
A08	1344	68354074;68354331;68354773;68354794;68355282;68355418	GAGCAC	GAGCAC	GAGCAC	GAGCAC	GAGCAC	GAGCAC	GAGCAC
A08	12899	68359054;68359335;68359366;68359460;68359510;68359827;68359929;68360010;68360027;68360133;68360167;68360480;68360526;68361319;68361347;68361478;68361772;68362040;68362044;68362332;68362462;68362661;68370490;68371531;68371765;68371952;68371953	TACTAAAGAACTATATCCGGCACCCAA	TACTAAAGAACTATATCCGGCACCCAA	TACTAAAGAACTATATCCGGCACCCAA	TACTAAAGAACTATATCCGGCACCCAA	TACTAAAGAACTATATCCGGCACCCAA	TACTAAAGAACTATATCCGGCACCCAA	TACTAAAGAACTATATCCGGCACCCAA
A08	8538	68376250;68376403;68376917;68377853;68378150;68378200;68378258;68378788;68379125;68379719;68379817;68380868;68382122;68382829;68382898;68383235;68383513;68383964;68384788	GGCTTGCGAGGGCAGAATA	GGCTTGCGAGGGCAGAATA	GGCTTGCGAGGGCAGAATA	GGCTTGCGAGGGCAGAATA	GGCTTGCGAGGGCAGAATA	GGCTTGCGAGGGCAGAATA	GGCTTGCGAGGGCAGAATA
A08	11392	68426341;68427536;68428238;68428440;68429479;68430704;68431491;68431725;68432103;68432353;68432517;68433240;68433357;68433522;68433803;68433823;68434528;68434578;68434856;68434861;68434915;68437357;68437733	GACGTGCTCGTGGGATAACCTGA	GACGTGCTCGTGGGATAACCTGA	GACGTGCTCGTGGGATAACCTGA	GACGTGCTCGTGGGATAACCTGA	GACGTGCTCGTGGGATAACCTGA	GACGTGCTCGTGGGATAACCTGA	GACGTGCTCGTGGGATAACCTGA
A08	94	68440418;68440432;68440512	TCG	TCG	TCG	TCG	TCG	TCG	TCG
A08	18959	68450421;68450871;68452057;68452248;68452423;68452628;68453039;68453752;68454080;68454890;68455111;68455460;68455654;68455919;68457460;68457472;68457497;68457585;68458000;68458149;68458199;68458477;68458742;68459380;68459821;68460657;68460658;68460697;68460740;68461413;68461611;68462703;68463268;68463562;68463939;68465341;68466025;68466849;68467067;68469150;68469380	ACGAAGAAAGGTACCGCATGCGTTGATGTTTTAATCAGCAA	ACGAAGAAAGGTACCGCATGCGTTGATGTTTTAATCAGCAA	ACGAAGAAAGGTACCGCATGCGTTGATGTTTTAATCAGCAA	ACGAAGAAAGGTACCGCATGCGTTGATGTTTTAATCAGCAA	ACGAAGAAAGGTACCGCATGCGTTGATGTTTTAATCAGCAA	ACGAAGAAAGGTACCGCATGCGTTGATGTTTTAATCAGCAA	ACGAAGAAAGGTACCGCATGCGTTGATGTTTTAATCAGCAA
A08	36972	77582159;77582174;77583686;77584558;77587957;77589425;77599120;77606752;77611931;77612032;77617084;77617960;77619131	TAGTTACTATCGT	TAGTTACTATCGT	TAGTTACTATCGT	TAGTTACTATCGT	TAGTTACTATCGT	TAGTTACTATCGT	TAGTTACTATCGT
A08	19940	77645238;77650118;77652472;77654866;77655156;77655881;77658107;77659833;77662217;77662670;77665178	GTCACAAGGGA	GTCACAAGGGA	GTCACAAGGGA	GTCACAAGGGA	GTCACAAGGGA	GTCACAAGGGA	GTCACAAGGGA
A08	5264	77665400;77670664	AA	AA	AA	AA	AA	AA	AA
A08	9201	77678549;77681611;77687750	TTT	TTT	TTT	TTT	TTT	TTT	TTT
A08	10760	77702947;77710198;77711012;77712166;77712394;77713707	TTAAGT	TTAAGT	TTAAGT	TTAAGT	TTAAGT	TTAAGT	TTAAGT
A08	39595	77741202;77748617;77750061;77750251;77754579;77755804;77756151;77756365;77757257;77757478;77759984;77759995;77760052;77763098;77764504;77767432;77775823;77776321;77778431;77780797	TGTGGCCCCAAAACGCTCAA	TGTGGCCCCAAAACGCTCAA	TGTGGCCCCAAAACGCTCAA	TGTGGCCCCAAAACGCTCAA	TGTGGCCCCAAAACGCTCAA	TGTGGCCCCAAAACGCTCAA	TGTGGCCCCAAAACGCTCAA
A08	24282	77801025;77803049;77806189;77806965;77808083;77811457;77814354;77820499;77823151;77823591;77825307	CTTGCTTAGGT	CTTGCTTAGGT	CTTGCTTAGGT	CTTGCTTAGGT	CTTGCTTAGGT	CTTGCTTAGGT	CTTGCTTAGGT
A08	3724	77913295;77914486;77914545;77914603;77914729;77914924;77915241;77916157;77916259;77916814;77917019	TTCTACAACCT	TTCTACAACCT	TTCTACAACCT	TTCTACAACCT	TTCTACAACCT	TTCTACAACCT	TTCTACAACCT
A08	6243	77966021;77966040;77968258;77968279;77968392;77968597;77969385;77969784;77969805;77970089;77970253;77970369;77970673;77971151;77971165;77971456;77971517;77971570;77971843;77972043;77972171;77972264	GAAAACAACGCTCCAGTAGAGG	GAAAACAACGCTCCAGTAGAGG	GAAAACAACGCTCCAGTAGAGG	GAAAACAACGCTCCAGTAGAGG	GAAAACAACGCTCCAGTAGAGG	GAAAACAACGCTCCAGTAGAGG	GAAAACAACGCTCCAGTAGAGG
A08	614	77979079;77979099;77979100;77979609;77979693	TTGTA	TTGTA	TTGTA	TTGTA	TTGTA	TTGTA	TTGTA
A08	29629	77984005;77984050;77984137;77984703;77984879;77985029;77985307;77985342;77985608;77985824;77986055;77986116;77987669;77987845;77989014;77989106;77989322;77990391;77990412;77991095;77993591;77994146;77994286;77994566;77994775;77994976;77995040;77995176;77995363;77995447;77995515;77995530;77995664;77997085;77997615;77997722;77998376;77998465;77998491;77998557;77998674;77998994;77998996;77999255;779…	AATCCCGTTAAAGGTTTGATCCATTCTGTGTGAAACTAATATGAGTTAAGTTATATTGCGCCAACGATGACGCTTGTCATATCTTACCTCTTAATTTAT	AATCCCGTTAAAGGTTTGATCCATTCTGTGTGAAACTAATATGAGTTAAGTTATATTGCGCCAACGATGACGCTTGTCATATCTTACCTCTTAATTTAT	AATCCCGTTAAAGGTTTGATCCATTCTGTGTGAAACTAATATGAGTTAAGTTATATTGCGCCAACGATGACGCTTGTCATATCTTACCTCTTAATTTAT	AATCCCGTTAAAGGTTTGATCCATTCTGTGTGAAACTAATATGAGTTAAGTTATATTGCGCCAACGATGACGCTTGTCATATCTTACCTCTTAATTTAT	AATCCCGTTAAAGGTTTGATCCATTCTGTGTGAAACTAATATGAGTTAAGTTATATTGCGCCAACGATGACGCTTGTCATATCTTACCTCTTAATTTAT	AATCCCGTTAAAGGTTTGATCCATTCTGTGTGAAACTAATATGAGTTAAGTTATATTGCGCCAACGATGACGCTTGTCATATCTTACCTCTTAATTTAT	AATCCCGTTAAAGGTTTGATCCATTCTGTGTGAAACTAATATGAGTTAAGTTATATTGCGCCAACGATGACGCTTGTCATATCTTACCTCTTAATTTAT
A08	23014	78018682;78018804;78018869;78019117;78019293;78019365;78019464;78019818;78019919;78019981;78020215;78020463;78020800;78021896;78021927;78023934;78025220;78025729;78026547;78026734;78027438;78027735;78028069;78028357;78028507;78028666;78034037;78035510;78036415;78036511;78036681;78036990;78037449;78038361;78038464;78038672;78038778;78039438;78039503;78039698;78039727;78040288;78040378;78040736;780…	ATAACTAAAATCCATTTGGCCTTGCTAAAATTATTCATATTATAG	ATAACTAAAATCCATTTGGCCTTGCTAAAATTATTCATATTATAG	ATAACTAAAATCCATTTGGCCTTGCTAAAATTATTCATATTATAG	ATAACTAAAATCCATTTGGCCTTGCTAAAATTATTCATATTATAG	ATAACTAAAATCCATTTGGCCTTGCTAAAATTATTCATATTATAG	ATAACTAAAATCCATTTGGCCTTGCTAAAATTATTCATATTATAG	ATAACTAAAATCCATTTGGCCTTGCTAAAATTATTCATATTATAG
A08	20824	78045798;78047193;78048131;78048389;78048558;78049127;78050327;78050708;78051162;78051456;78052010;78053250;78053349;78053420;78054236;78054472;78054865;78055075;78055121;78055651;78056175;78058057;78059190;78059716;78060479;78060536;78060726;78062270;78062437;78062829;78063749;78064143;78064203;78064326;78064496;78064938;78065045;78066622	GATCACTCTCTATGTTCATAACTTTTGATCCTTATTTA	GATCACTCTCTATGTTCATAACTTTTGATCCTTATTTA	GATCACTCTCTATGTTCATAACTTTTGATCCTTATTTA	GATCACTCTCTATGTTCATAACTTTTGATCCTTATTTA	GATCACTCTCTATGTTCATAACTTTTGATCCTTATTTA	GATCACTCTCTATGTTCATAACTTTTGATCCTTATTTA	GATCACTCTCTATGTTCATAACTTTTGATCCTTATTTA
A08	13295	78078552;78078573;78078843;78079281;78079389;78079550;78079638;78079846;78079998;78081858;78082633;78084810;78084893;78085218;78085221;78085295;78085928;78086225;78086707;78086769;78086845;78086953;78088050;78088456;78088915;78089106;78089683;78090098;78090500;78090825;78090874;78091282;78091519;78091651;78091847	ACACAATAGGTCTCACTCCAATTTAATCTCCAGAG	ACACAATAGGTCTCACTCCAATTTAATCTCCAGAG	ACACAATAGGTCTCACTCCAATTTAATCTCCAGAG	ACACAATAGGTCTCACTCCAATTTAATCTCCAGAG	ACACAATAGGTCTCACTCCAATTTAATCTCCAGAG	ACACAATAGGTCTCACTCCAATTTAATCTCCAGAG	ACACAATAGGTCTCACTCCAATTTAATCTCCAGAG
A08	14423	78147945;78148016;78148260;78149238;78149514;78149770;78150299;78150503;78151904;78153527;78153875;78154100;78154254;78154378;78158148;78159597;78159798;78161673;78162368	GTGTTTGGAATAGTCTCTT	GTGTTTGGAATAGTCTCTT	GTGTTTGGAATAGTCTCTT	GTGTTTGGAATAGTCTCTT	GTGTTTGGAATAGTCTCTT	GTGTTTGGAATAGTCTCTT	GTGTTTGGAATAGTCTCTT
A08	650	78177093;78177743	TA	TA	TA	TA	TA	TA	TA
A08	8684	78180269;78180271;78181161;78181256;78181741;78182259;78182739;78182851;78183549;78184494;78185776;78185857;78186835;78188414;78188953	CTACAACCTGATTCG	CTACAACCTGATTCG	CTACAACCTGATTCG	CTACAACCTGATTCG	CTACAACCTGATTCG	CTACAACCTGATTCG	CTACAACCTGATTCG
A08	15564	78221443;78222259;78222325;78222512;78222573;78223653;78225254;78225641;78225660;78226011;78226263;78227069;78227678;78227685;78227983;78228096;78228268;78228284;78228290;78228461;78228987;78229219;78229496;78229628;78229693;78230560;78230801;78230831;78230972;78231063;78231434;78232673;78232790;78232927;78233045;78233966;78234023;78234405;78234494;78234534;78234577;78234788;78235886;78236105;782…	CTCTTTCAAACAGGTTTATTAGATTGTCGTAATGAGCCGTACTATCAT	CTCTTTCAAACAGGTTTATTAGATTGTCGTAATGAGCCGTACTATCAT	CTCTTTCAAACAGGTTTATTAGATTGTCGTAATGAGCCGTACTATCAT	CTCTTTCAAACAGGTTTATTAGATTGTCGTAATGAGCCGTACTATCAT	CTCTTTCAAACAGGTTTATTAGATTGTCGTAATGAGCCGTACTATCAT	CTCTTTCAAACAGGTTTATTAGATTGTCGTAATGAGCCGTACTATCAT	CTCTTTCAAACAGGTTTATTAGATTGTCGTAATGAGCCGTACTATCAT
A08	260	78237911;78237962;78237993;78237995;78238046;78238064;78238171	KRYCYRW	KRYCYRW	KRYCYRW	KRYCYRW	KRYCYRW	KRYCYRW	KRYCYRW
A08	932	78271833;78272765	CA	CA	CA	CA	CA	CA	CA
A08	16908	78278802;78278943;78279613;78280222;78280772;78280894;78280982;78281082;78282132;78282206;78282438;78282461;78282547;78282951;78283664;78283784;78283807;78284390;78284451;78284556;78284696;78285111;78285399;78285413;78287828;78288246;78288596;78288738;78288945;78289282;78289498;78289711;78289917;78290649;78291047;78291626;78292020;78292835;78292836;78292878;78293311;78294298;78294408;78294635;782…	TTAAGTTGGGCTTTTAACCCCGTAAGCTATGCTATGACATTAAGTAA	TTAAGTTGGGCTTTTAACCCCGTAAGCTATGCTATGACATTAAGTAA	TTAAGTTGGGCTTTTAACCCCGTAAGCTATGCTATGACATTAAGTAA	TTAAGTTGGGCTTTTAACCCCGTAAGCTATGCTATGACATTAAGTAA	TTAAGTTGGGCTTTTAACCCCGTAAGCTATGCTATGACATTAAGTAA	TTAAGTTGGGCTTTTAACCCCGTAAGCTATGCTATGACATTAAGTAA	TTAAGTTGGGCTTTTAACCCCGTAAGCTATGCTATGACATTAAGTAA
A08	3364	78300575;78300602;78300739;78301936;78303187;78303601;78303666;78303939	AACTATAT	AACTATAT	AACTATAT	AACTATAT	AACTATAT	AACTATAT	AACTATAT
A08	7601	78309401;78309745;78309769;78310079;78310263;78310502;78310998;78312278;78313629;78313990;78314010;78314151;78314290;78314590;78314974;78315133;78315801;78316446;78316827;78317002	CATGCATGTAGAATAAATCC	CATGCATGTAGAATAAATCC	CATGCATGTAGAATAAATCC	CATGCATGTAGAATAAATCC	CATGCATGTAGAATAAATCC	CATGCATGTAGAATAAATCC	CATGCATGTAGAATAAATCC
A08	2558	78325852;78328107;78328410	TCG	TCG	TCG	TCG	TCG	TCG	TCG
A08	4637	78355276;78356042;78356941;78357454;78357794;78359106;78359246;78359363;78359445;78359470;78359913	CACGTCTTTAA	CACGTCTTTAA	CACGTCTTTAA	CACGTCTTTAA	CACGTCTTTAA	CACGTCTTTAA	CACGTCTTTAA
A08	4505	78361718;78361747;78362400;78362536;78362690;78364160;78364701;78365736;78366223	CTCTCACCC	CTCTCACCC	CTCTCACCC	CTCTCACCC	CTCTCACCC	CTCTCACCC	CTCTCACCC
A08	1905	78369302;78369760;78371207	ACC	ACC	ACC	ACC	ACC	ACC	ACC
A08	12163	78405462;78405580;78405960;78406966;78407321;78408722;78409559;78409681;78410732;78411400;78411836;78412008;78412261;78412602;78413065;78413452;78413835;78414317;78414583;78414847;78415113;78415179;78416049;78416074;78416345;78416515;78416960;78417625	ATACCGGCTCCTTTTGTCTGCTACTGGT	ATACCGGCTCCTTTTGTCTGCTACTGGT	ATACCGGCTCCTTTTGTCTGCTACTGGT	ATACCGGCTCCTTTTGTCTGCTACTGGT	ATACCGGCTCCTTTTGTCTGCTACTGGT	ATACCGGCTCCTTTTGTCTGCTACTGGT	ATACCGGCTCCTTTTGTCTGCTACTGGT
A08	2951	78418563;78421514	TT	TT	TT	TT	TT	TT	TT
A08	18406	78429273;78430201;78430759;78432857;78432859;78434466;78434829;78435275;78435339;78435778;78437245;78437360;78438003;78438825;78439928;78440909;78443323;78445058;78446071;78446711;78446732;78447679	TTTTGACCTGTTGTAGTAGCAT	TTTTGACCTGTTGTAGTAGCAT	TTTTGACCTGTTGTAGTAGCAT	TTTTGACCTGTTGTAGTAGCAT	TTTTGACCTGTTGTAGTAGCAT	TTTTGACCTGTTGTAGTAGCAT	TTTTGACCTGTTGTAGTAGCAT
A08	12095	78451292;78451498;78451796;78452151;78452840;78452981;78453718;78454247;78454933;78455158;78455296;78455865;78455976;78458385;78458752;78459973;78460330;78460546;78460850;78460982;78461118;78461134;78461204;78461903;78462514;78462797;78462947;78463173;78463387	AATATTGAGAACTGAGATCCTATACAATC	AATATTGAGAACTGAGATCCTATACAATC	AATATTGAGAACTGAGATCCTATACAATC	AATATTGAGAACTGAGATCCTATACAATC	AATATTGAGAACTGAGATCCTATACAATC	AATATTGAGAACTGAGATCCTATACAATC	AATATTGAGAACTGAGATCCTATACAATC
A08	41551	78469107;78469920;78470044;78470136;78470211;78470502;78471573;78471671;78471844;78471971;78472149;78474051;78474059;78474608;78474642;78475309;78475526;78476313;78480715;78480855;78480954;78481031;78481169;78481775;78482423;78482892;78482960;78483335;78483805;78484044;78484315;78484428;78485324;78485755;78486011;78486359;78487511;78487847;78488122;78488199;78488297;78489345;78491945;78492332;784…	CTTGGCAATTTGAGTATACCAAATGTCGTAATAGTAAATACATCTCGAATAACCCTCTAGTTATGTATATCATAAGGACTTCTTAAAGG	CTTGGCAATTTGAGTATACCAAATGTCGTAATAGTAAATACATCTCGAATAACCCTCTAGTTATGTATATCATAAGGACTTCTTAAAGG	CTTGGCAATTTGAGTATACCAAATGTCGTAATAGTAAATACATCTCGAATAACCCTCTAGTTATGTATATCATAAGGACTTCTTAAAGG	CTTGGCAATTTGAGTATACCAAATGTCGTAATAGTAAATACATCTCGAATAACCCTCTAGTTATGTATATCATAAGGACTTCTTAAAGG	CTTGGCAATTTGAGTATACCAAATGTCGTAATAGTAAATACATCTCGAATAACCCTCTAGTTATGTATATCATAAGGACTTCTTAAAGG	CTTGGCAATTTGAGTATACCAAATGTCGTAATAGTAAATACATCTCGAATAACCCTCTAGTTATGTATATCATAAGGACTTCTTAAAGG	CTTGGCAATTTGAGTATACCAAATGTCGTAATAGTAAATACATCTCGAATAACCCTCTAGTTATGTATATCATAAGGACTTCTTAAAGG
A08	329	78561254;78561583	CA	CA	CA	CA	CA	CA	CA
A08	1015	78572733;78573748	AA	AA	AA	AA	AA	AA	AA
A08	3265	78574665;78574898;78574955;78575345;78575744;78575861;78576527;78577307;78577420;78577930	GATGCCCATG	GATGCCCATG	GATGCCCATG	GATGCCCATG	GATGCCCATG	GATGCCCATG	GATGCCCATG
A08	30487	78579927;78580423;78580513;78580543;78581283;78581386;78581488;78581522;78581722;78582182;78583838;78583956;78584172;78584518;78584638;78585072;78585737;78585921;78586145;78586549;78586820;78587525;78587607;78588761;78588776;78588940;78589551;78590885;78590927;78590984;78591430;78591444;78592630;78593036;78593799;78594697;78596744;78596758;78597027;78597269;78597401;78597543;78597571;78598093;785…	TTAAAGATAAATTAACTCCTCTAAACGTCTAATGACAAAGCAGAACTGTTATACGGCCAGT	TTAAAGATAAATTAACTCCTCTAAACGTCTAATGACAAAGCAGAACTGTTATACGGCCAGT	TTAAAGATAAATTAACTCCTCTAAACGTCTAATGACAAAGCAGAACTGTTATACGGCCAGT	TTAAAGATAAATTAACTCCTCTAAACGTCTAATGACAAAGCAGAACTGTTATACGGCCAGT	TTAAAGATAAATTAACTCCTCTAAACGTCTAATGACAAAGCAGAACTGTTATACGGCCAGT	TTAAAGATAAATTAACTCCTCTAAACGTCTAATGACAAAGCAGAACTGTTATACGGCCAGT	TTAAAGATAAATTAACTCCTCTAAACGTCTAATGACAAAGCAGAACTGTTATACGGCCAGT
A08	4546	78612219;78612887;78613954;78614117;78614250;78614286;78614547;78614548;78614653;78615462;78616730;78616765	CATTAAAATCAT	CATTAAAATCAT	CATTAAAATCAT	CATTAAAATCAT	CATTAAAATCAT	CATTAAAATCAT	CATTAAAATCAT
A08	44704	78637946;78638976;78638992;78639731;78640731;78641475;78641881;78642163;78642612;78642643;78645191;78645789;78645914;78648242;78649913;78650054;78650601;78653215;78653291;78653587;78653984;78654630;78655538;78655570;78655849;78656875;78657569;78658213;78658836;78659724;78660168;78660318;78660400;78660514;78660813;78661585;78662064;78664027;78664028;78665371;78670365;78670496;78671229;78672332;786…	CCTAAGATTATGAACGCTGTATAAATATCTAAATGCGTGGAAACTAGTTTAAGTGCACAATACATTTTATAC	CCTAAGATTATGAACGCTGTATAAATATCTAAATGCGTGGAAACTAGTTTAAGTGCACAATACATTTTATAC	CCTAAGATTATGAACGCTGTATAAATATCTAAATGCGTGGAAACTAGTTTAAGTGCACAATACATTTTATAC	CCTAAGATTATGAACGCTGTATAAATATCTAAATGCGTGGAAACTAGTTTAAGTGCACAATACATTTTATAC	CCTAAGATTATGAACGCTGTATAAATATCTAAATGCGTGGAAACTAGTTTAAGTGCACAATACATTTTATAC	CCTAAGATTATGAACGCTGTATAAATATCTAAATGCGTGGAAACTAGTTTAAGTGCACAATACATTTTATAC	CCTAAGATTATGAACGCTGTATAAATATCTAAATGCGTGGAAACTAGTTTAAGTGCACAATACATTTTATAC
A08	1332	78692615;78693947	TT	TT	TT	TT	TT	TT	TT
A08	686	78714792;78715420;78715478	TTC	TTC	TTC	TTC	TTC	TTC	TTC
A08	12391	78727178;78727183;78727197;78728499;78728652;78728858;78729409;78731596;78731628;78734719;78735289;78735704;78736033;78737124;78737397;78737441;78737536;78737556;78738174;78738340;78739423;78739569	ATAATAATAGAAGGATCACGGT	ATAATAATAGAAGGATCACGGT	ATAATAATAGAAGGATCACGGT	ATAATAATAGAAGGATCACGGT	ATAATAATAGAAGGATCACGGT	ATAATAATAGAAGGATCACGGT	ATAATAATAGAAGGATCACGGT
A08	13095	78744259;78744714;78745234;78745750;78746098;78746128;78746216;78747264;78747317;78749289;78749833;78749892;78750003;78750209;78750256;78750910;78752059;78752168;78752265;78752666;78752882;78753130;78754128;78754322;78754811;78755225;78755743;78755813;78755888;78755987;78756068;78756125;78756873;78756911;78757009;78757354	GGATTAATTATTAGGTTTAACTTAGAGCATGAATAT	GGATTAATTATTAGGTTTAACTTAGAGCATGAATAT	GGATTAATTATTAGGTTTAACTTAGAGCATGAATAT	GGATTAATTATTAGGTTTAACTTAGAGCATGAATAT	GGATTAATTATTAGGTTTAACTTAGAGCATGAATAT	GGATTAATTATTAGGTTTAACTTAGAGCATGAATAT	GGATTAATTATTAGGTTTAACTTAGAGCATGAATAT
A08	71190	78790961;78792699;78794084;78794090;78794179;78794289;78794293;78796261;78797031;78797453;78797655;78798534;78799597;78799795;78800129;78800306;78800643;78801315;78801650;78801719;78801737;78801827;78802360;78803223;78804074;78804926;78804984;78805333;78805720;78806184;78806248;78806313;78806669;78806722;78806969;78808175;78808656;78809194;78814249;78814351;78814398;78815508;78815913;78816106;788…	GGGTAATGTTAAAGAATAATCTGAAACGTTTTCTAGGAAGGAAACACAAAAGACTTGAAAATGGTATTCTGATAAAATAATAACTAAGGTTAAATTATGAGGTATACAATATAAAAAATATCGGTTAAATTAGACTAACAGTT	GGGTAATGTTAAAGAATAATCTGAAACGTTTTCTAGGAAGGAAACACAAAAGACTTGAAAATGGTATTCTGATAAAATAATAACTAAGGTTAAATTATGAGGTATACAATATAAAAAATATCGGTTAAATTAGACTAACAGTT	GGGTAATGTTAAAGAATAATCTGAAACGTTTTCTAGGAAGGAAACACAAAAGACTTGAAAATGGTATTCTGATAAAATAATAACTAAGGTTAAATTATGAGGTATACAATATAAAAAATATCGGTTAAATTAGACTAACAGTT	GGGTAATGTTAAAGAATAATCTGAAACGTTTTCTAGGAAGGAAACACAAAAGACTTGAAAATGGTATTCTGATAAAATAATAACTAAGGTTAAATTATGAGGTATACAATATAAAAAATATCGGTTAAATTAGACTAACAGTT	GGGTAATGTTAAAGAATAATCTGAAACGTTTTCTAGGAAGGAAACACAAAAGACTTGAAAATGGTATTCTGATAAAATAATAACTAAGGTTAAATTATGAGGTATACAATATAAAAAATATCGGTTAAATTAGACTAACAGTT	GGGTAATGTTAAAGAATAATCTGAAACGTTTTCTAGGAAGGAAACACAAAAGACTTGAAAATGGTATTCTGATAAAATAATAACTAAGGTTAAATTATGAGGTATACAATATAAAAAATATCGGTTAAATTAGACTAACAGTT	GGGTAATGTTAAAGAATAATCTGAAACGTTTTCTAGGAAGGAAACACAAAAGACTTGAAAATGGTATTCTGATAAAATAATAACTAAGGTTAAATTATGAGGTATACAATATAAAAAATATCGGTTAAATTAGACTAACAGTT
A08	15911	78864824;78866481;78871185;78872103;78872127;78872282;78873113;78873656;78873966;78874102;78875009;78875110;78875268;78876146;78876420;78877534;78877560;78877900;78878477;78879458;78879870;78880735	CATAATATTCAATGTACCTACC	CATAATATTCAATGTACCTACC	CATAATATTCAATGTACCTACC	CATAATATTCAATGTACCTACC	CATAATATTCAATGTACCTACC	CATAATATTCAATGTACCTACC	CATAATATTCAATGTACCTACC
A08	28302	78884856;78886478;78886533;78887100;78887410;78888329;78888461;78888628;78888777;78889080;78889093;78889162;78889281;78889911;78890161;78890162;78890372;78890811;78891351;78894299;78895219;78896163;78896552;78896981;78897646;78898015;78898135;78899605;78899635;78899743;78900072;78900801;78903647;78903800;78904651;78904942;78904977;78905103;78905819;78906076;78906218;78906538;78906590;78908047;789…	ACTGAACATACTGATTTAAATTCTTTGTTCTTTTTGGTGTCCAGAATTAA	ACTGAACATACTGATTTAAATTCTTTGTTCTTTTTGGTGTCCAGAATTAA	ACTGAACATACTGATTTAAATTCTTTGTTCTTTTTGGTGTCCAGAATTAA	ACTGAACATACTGATTTAAATTCTTTGTTCTTTTTGGTGTCCAGAATTAA	ACTGAACATACTGATTTAAATTCTTTGTTCTTTTTGGTGTCCAGAATTAA	ACTGAACATACTGATTTAAATTCTTTGTTCTTTTTGGTGTCCAGAATTAA	ACTGAACATACTGATTTAAATTCTTTGTTCTTTTTGGTGTCCAGAATTAA
A08	3166	79017353;79018167;79019374;79019903;79020519	ATTGG	ATTGG	ATTGG	ATTGG	ATTGG	ATTGG	ATTGG
A08	14372	79035602;79036435;79036641;79037179;79037563;79038217;79038344;79038554;79038618;79038722;79038744;79038950;79039155;79039246;79040693;79041141;79041921;79042397;79043005;79043366;79043525;79043891;79043933;79043991;79044044;79044581;79045186;79047242;79049798;79049810;79049974	CGTTACCTCCAAATATTAATACCGACGTTTC	CGTTACCTCCAAATATTAATACCGACGTTTC	CGTTACCTCCAAATATTAATACCGACGTTTC	CGTTACCTCCAAATATTAATACCGACGTTTC	CGTTACCTCCAAATATTAATACCGACGTTTC	CGTTACCTCCAAATATTAATACCGACGTTTC	CGTTACCTCCAAATATTAATACCGACGTTTC
A08	611	79077904;79078515	AA	AA	AA	AA	AA	AA	AA
A08	6281	79087603;79089015;79089345;79090232;79090330;79091084;79091114;79091301;79092264;79092439;79093772;79093789;79093884	CTTTACTCTATAC	CTTTACTCTATAC	CTTTACTCTATAC	CTTTACTCTATAC	CTTTACTCTATAC	CTTTACTCTATAC	CTTTACTCTATAC
A08	16537	79110227;79111254;79111593;79111698;79111704;79112502;79112611;79112851;79113783;79113798;79114063;79114277;79114451;79114947;79115116;79115377;79115809;79116552;79117726;79123226;79123707;79126764	CCATTATATGATTAAGGCCTAT	CCATTATATGATTAAGGCCTAT	CCATTATATGATTAAGGCCTAT	CCATTATATGATTAAGGCCTAT	CCATTATATGATTAAGGCCTAT	CCATTATATGATTAAGGCCTAT	CCATTATATGATTAAGGCCTAT
A08	3003	79142765;79144642;79145063;79145711;79145768	GGTAT	GGTAT	GGTAT	GGTAT	GGTAT	GGTAT	GGTAT
A08	30192	79151073;79151218;79151381;79151894;79152600;79153079;79153392;79153706;79153762;79154247;79154391;79154922;79155739;79155911;79156781;79156861;79156951;79156953;79157998;79159490;79159737;79160121;79161256;79161529;79161805;79161922;79163573;79163692;79163771;79165694;79166307;79166492;79166755;79167509;79167608;79167795;79168219;79168543;79168828;79169039;79170069;79170522;79170590;79170730;791…	ATATCAATAATCTTATAACTTCTATCCATTTCTTATCAGATCTCTCGTAAACTTTTATCAGTAGACAGTTTGTTGTT	ATATCAATAATCTTATAACTTCTATCCATTTCTTATCAGATCTCTCGTAAACTTTTATCAGTAGACAGTTTGTTGTT	ATATCAATAATCTTATAACTTCTATCCATTTCTTATCAGATCTCTCGTAAACTTTTATCAGTAGACAGTTTGTTGTT	ATATCAATAATCTTATAACTTCTATCCATTTCTTATCAGATCTCTCGTAAACTTTTATCAGTAGACAGTTTGTTGTT	ATATCAATAATCTTATAACTTCTATCCATTTCTTATCAGATCTCTCGTAAACTTTTATCAGTAGACAGTTTGTTGTT	ATATCAATAATCTTATAACTTCTATCCATTTCTTATCAGATCTCTCGTAAACTTTTATCAGTAGACAGTTTGTTGTT	ATATCAATAATCTTATAACTTCTATCCATTTCTTATCAGATCTCTCGTAAACTTTTATCAGTAGACAGTTTGTTGTT
A08	1777	79184916;79185820;79186693	TTA	TTA	TTA	TTA	TTA	TTA	TTA
A08	59429	79331207;79333026;79333691;79334873;79334976;79336454;79337626;79338379;79340935;79340979;79343684;79349724;79350622;79350790;79353809;79355462;79356576;79357483;79357501;79362550;79364036;79364798;79368072;79368356;79371421;79373991;79381082;79382632;79382667;79382867;79383696;79384507;79385314;79389256;79390188;79390636	CACGCCACATCATAAGGGTTTAATGCCCCTGCATAA	CACGCCACATCATAAGGGTTTAATGCCCCTGCATAA	CACGCCACATCATAAGGGTTTAATGCCCCTGCATAA	CACGCCACATCATAAGGGTTTAATGCCCCTGCATAA	CACGCCACATCATAAGGGTTTAATGCCCCTGCATAA	CACGCCACATCATAAGGGTTTAATGCCCCTGCATAA	CACGCCACATCATAAGGGTTTAATGCCCCTGCATAA
A08	128	79392633;79392761	AT	AT	AT	AT	AT	AT	AT
A08	405	79395237;79395251;79395642	CTG	CTG	CTG	CTG	CTG	CTG	CTG
A08	10417	79397350;79399623;79403031;79403310;79403412;79403537;79403601;79403662;79403754;79404160;79404326;79404345;79404450;79407267;79407390;79407767	CGGTGAATTGCGGTAC	CGGTGAATTGCGGTAC	CGGTGAATTGCGGTAC	CGGTGAATTGCGGTAC	CGGTGAATTGCGGTAC	CGGTGAATTGCGGTAC	CGGTGAATTGCGGTAC
A08	26401	79417259;79417560;79419841;79420173;79421756;79422085;79422889;79423049;79423189;79423220;79423484;79423866;79423910;79424470;79424967;79425600;79425621;79425622;79426129;79427939;79428305;79428393;79434691;79434727;79435094;79436250;79436257;79436297;79437221;79437317;79437352;79437490;79437670;79437751;79438791;79439024;79439439;79439513;79439990;79440197;79441023;79441119;79441504;79441635;794…	ATAAAGCTTGTCACTTTCTGTAGTGGAATAATATTACTCGACTTATACAT	ATAAAGCTTGTCACTTTCTGTAGTGGAATAATATTACTCGACTTATACAT	ATAAAGCTTGTCACTTTCTGTAGTGGAATAATATTACTCGACTTATACAT	ATAAAGCTTGTCACTTTCTGTAGTGGAATAATATTACTCGACTTATACAT	ATAAAGCTTGTCACTTTCTGTAGTGGAATAATATTACTCGACTTATACAT	ATAAAGCTTGTCACTTTCTGTAGTGGAATAATATTACTCGACTTATACAT	ATAAAGCTTGTCACTTTCTGTAGTGGAATAATATTACTCGACTTATACAT
A08	38396	79448350;79448430;79450885;79451146;79451436;79451570;79451658;79451691;79451874;79451890;79452782;79453022;79453349;79453401;79453668;79453935;79454374;79454589;79454694;79455229;79456542;79456572;79456734;79457400;79457421;79457754;79457984;79458325;79458424;79458595;79458807;79458905;79458910;79459135;79459557;79459741;79459834;79459935;79460280;79460494;79460882;79460883;79461018;79461072;794…	TATCGCCATTAAACTAAATGATATTAAAAAAATAATTACTCTGTAATGTATATCACTTTACCTTATAAAGAAGGTCAAATTTTGCAGTTCTTATGTTTAGTACTTAAAGATCAACTATACACAGTTTTTTTTAAA	TATCGCCATTAAACTAAATGATATTAAAAAAATAATTACTCTGTAATGTATATCACTTTACCTTATAAAGAAGGTCAAATTTTGCAGTTCTTATGTTTAGTACTTAAAGATCAACTATACACAGTTTTTTTTAAA	TATCGCCATTAAACTAAATGATATTAAAAAAATAATTACTCTGTAATGTATATCACTTTACCTTATAAAGAAGGTCAAATTTTGCAGTTCTTATGTTTAGTACTTAAAGATCAACTATACACAGTTTTTTTTAAA	TATCGCCATTAAACTAAATGATATTAAAAAAATAATTACTCTGTAATGTATATCACTTTACCTTATAAAGAAGGTCAAATTTTGCAGTTCTTATGTTTAGTACTTAAAGATCAACTATACACAGTTTTTTTTAAA	TATCGCCATTAAACTAAATGATATTAAAAAAATAATTACTCTGTAATGTATATCACTTTACCTTATAAAGAAGGTCAAATTTTGCAGTTCTTATGTTTAGTACTTAAAGATCAACTATACACAGTTTTTTTTAAA	TATCGCCATTAAACTAAATGATATTAAAAAAATAATTACTCTGTAATGTATATCACTTTACCTTATAAAGAAGGTCAAATTTTGCAGTTCTTATGTTTAGTACTTAAAGATCAACTATACACAGTTTTTTTTAAA	TATCGCCATTAAACTAAATGATATTAAAAAAATAATTACTCTGTAATGTATATCACTTTACCTTATAAAGAAGGTCAAATTTTGCAGTTCTTATGTTTAGTACTTAAAGATCAACTATACACAGTTTTTTTTAAA
A08	9822	79532572;79533245;79534607;79535605;79535642;79537391;79537440;79537501;79538162;79539643;79539962;79540141;79540243;79540375;79540517;79541720;79542184;79542394	GTACGTAACCTGAAGTTG	GTACGTAACCTGAAGTTG	GTACGTAACCTGAAGTTG	GTACGTAACCTGAAGTTG	GTACGTAACCTGAAGTTG	GTACGTAACCTGAAGTTG	GTACGTAACCTGAAGTTG
A08	14499	82664480;82665037;82665448;82666460;82666934;82666986;82667224;82667418;82667626;82667912;82667971;82669359;82669739;82669810;82670067;82670483;82670560;82670567;82670856;82671284;82673391;82674100;82674186;82674404;82674513;82674727;82674781;82675069;82675488;82676205;82676319;82676901;82678979	GGTAATAAATATTACGCATAGTGTTTTCATTTC	GGTAATAAATATTACGCATAGTGTTTTCATTTC	GGTAATAAATATTACGCATAGTGTTTTCATTTC	GGTAATAAATATTACGCATAGTGTTTTCATTTC	GGTAATAAATATTACGCATAGTGTTTTCATTTC	GGTAATAAATATTACGCATAGTGTTTTCATTTC	GGTAATAAATATTACGCATAGTGTTTTCATTTC
A08	3618	82801695;82801950;82802062;82802512;82803679;82803828;82804291;82804581;82805127;82805313	CTCGCGTCTT	CTCGCGTCTT	CTCGCGTCTT	CTCGCGTCTT	CTCGCGTCTT	CTCGCGTCTT	CTCGCGTCTT
A08	10854	89201198;89202843;89203434;89204435;89204534;89204632;89207179;89207181;89207453;89208106;89210129;89210500;89210889;89211263;89211536;89212052	CAAATGTACTAGCTCC	CAAATGTACTAGCTCC	CAAATGTACTAGCTCC	CAAATGTACTAGCTCC	CAAATGTACTAGCTCC	CAAATGTACTAGCTCC	CAAATGTACTAGCTCC
A08	9311	89893671;89894083;89894211;89894845;89896369;89896376;89897061;89897391;89897536;89897914;89898052;89898152;89898956;89900681;89900793;89900859;89901094;89902078;89902119;89902285;89902347;89902513;89902652;89902653;89902982	TATCCACCATAGACACTTGCGCAAA	TATCCACCATAGACACTTGCGCAAA	TATCCACCATAGACACTTGCGCAAA	TATCCACCATAGACACTTGCGCAAA	TATCCACCATAGACACTTGCGCAAA	TATCCACCATAGACACTTGCGCAAA	TATCCACCATAGACACTTGCGCAAA
A08	1949	99809768;99810926;99811717	RSM	RSM	RSM	RSM	RSM	RSM	RSM
A08	2779	100628170;100628470;100630816;100630949	AGTA	AGTA	AGTA	AGTA	AGTA	AGTA	AGTA
A08	1227	100942549;100942893;100943037;100943776	CTGT	CTGT	CTGT	CTGT	CTGT	CTGT	CTGT
A08	405	100952006;100952393;100952411	GTC	GTC	GTC	GTC	GTC	GTC	GTC
A08	2659	100984282;100985507;100986941	ACG	ACG	ACG	ACG	ACG	ACG	ACG
A08	697	101003891;101004388;101004588	TCG	TCG	TCG	TCG	TCG	TCG	TCG
A08	6232	101011369;101011597;101011854;101012230;101012913;101013391;101014602;101014791;101015245;101015433;101015447;101015709;101015886;101016004;101016034;101016116;101016255;101016398;101016414;101016782;101016805;101017085;101017165;101017601	TCTAGGGTTTCACTTAGGTGGCGA	TCTAGGGTTTCACTTAGGTGGCGA	TCTAGGGTTTCACTTAGGTGGCGA	TCTAGGGTTTCACTTAGGTGGCGA	TCTAGGGTTTCACTTAGGTGGCGA	TCTAGGGTTTCACTTAGGTGGCGA	TCTAGGGTTTCACTTAGGTGGCGA
A08	674	101077127;101077171;101077727;101077801	TAGC	TAGC	TAGC	TAGC	TAGC	TAGC	TAGC
A08	407	101090025;101090065;101090393;101090432	CCTC	CCTC	CCTC	CCTC	CCTC	CCTC	CCTC
A08	13564	101142915;101143370;101143882;101144428;101145264;101147201;101151235;101151699;101152052;101152163;101152183;101152514;101152747;101152813;101154474;101155874;101156479	GACTAGTTTTCATACAT	GACTAGTTTTCATACAT	GACTAGTTTTCATACAT	GACTAGTTTTCATACAT	GACTAGTTTTCATACAT	GACTAGTTTTCATACAT	GACTAGTTTTCATACAT
A08	14855	1022222;1025200;1025302;1026261;1026479;1027727;1027910;1030181;1033729;1037077	GAAAAGTATC	GAAAAGTATC	GAAAAGTATC	GAAAAGTATC	GAAAAGTATC	GAAAAGTATC	GAAAAGTATC
A08	267	1661802;1662068;1662069	GCG	GCG	GCG	GCG	GCG	GCG	GCG
A08	2841	1935152;1935494;1936664;1937341;1937415;1937518;1937751;1937881;1937993	TTACTTTAA	TTACTTTAA	TTACTTTAA	TTACTTTAA	TTACTTTAA	TTACTTTAA	TTACTTTAA
A08	7481	1940149;1940784;1941335;1944741;1945011;1945118;1945159;1945656;1947178;1947630	CGTATCTGAT	CGTATCTGAT	CGTATCTGAT	CGTATCTGAT	CGTATCTGAT	CGTATCTGAT	CGTATCTGAT
A08	10182	2185291;2186803;2188766;2189282;2190447;2192177;2192968;2193564;2194349;2194885;2195473	GACAAAGACCG	GACAAAGACCG	GACAAAGACCG	GACAAAGACCG	GACAAAGACCG	GACAAAGACCG	GACAAAGACCG
A08	10233	2712489;2713750;2714064;2714215;2714329;2714337;2714351;2715306;2715860;2716324;2716430;2716669;2718951;2719343;2719398;2719842;2721516;2721940;2722540;2722722	GTAGGGTCTCACCGCCGTTT	GTAGGGTCTCACCGCCGTTT	GTAGGGTCTCACCGCCGTTT	GTAGGGTCTCACCGCCGTTT	GTAGGGTCTCACCGCCGTTT	GTAGGGTCTCACCGCCGTTT	GTAGGGTCTCACCGCCGTTT
A08	246	4920140;4920213;4920237;4920386	GAGA	GAGA	GAGA	GAGA	GAGA	GAGA	GAGA
A08	24019	4923597;4923654;4923964;4923982;4924051;4924768;4925035;4925941;4926064;4926482;4926918;4927629;4929074;4929208;4929445;4930176;4931173;4931304;4931421;4931500;4931512;4931562;4932601;4933882;4934555;4937760;4938506;4938914;4939104;4939357;4939698;4940492;4940670;4940903;4940954;4941043;4941316;4941840;4942443;4942494;4942605;4942651;4942702;4942723;4942976;4943021;4943431;4943453;4943480;4943609…	CTAAGGTAAAAGCGATATAGCGCCAAGTTCCACCATAAGCCCGTGTCAAGGACGTTAGAAAGCCTGCCGAATGACTCG	CTAAGGTAAAAGCGATATAGCGCCAAGTTCCACCATAAGCCCGTGTCAAGGACGTTAGAAAGCCTGCCGAATGACTCG	CTAAGGTAAAAGCGATATAGCGCCAAGTTCCACCATAAGCCCGTGTCAAGGACGTTAGAAAGCCTGCCGAATGACTCG	CTAAGGTAAAAGCGATATAGCGCCAAGTTCCACCATAAGCCCGTGTCAAGGACGTTAGAAAGCCTGCCGAATGACTCG	CTAAGGTAAAAGCGATATAGCGCCAAGTTCCACCATAAGCCCGTGTCAAGGACGTTAGAAAGCCTGCCGAATGACTCG	CTAAGGTAAAAGCGATATAGCGCCAAGTTCCACCATAAGCCCGTGTCAAGGACGTTAGAAAGCCTGCCGAATGACTCG	CTAAGGTAAAAGCGATATAGCGCCAAGTTCCACCATAAGCCCGTGTCAAGGACGTTAGAAAGCCTGCCGAATGACTCG
A08	16402	4949607;4949770;4949774;4949832;4949924;4949928;4950033;4950409;4950624;4950630;4950693;4950740;4950791;4950911;4951064;4951207;4951293;4951296;4951431;4951744;4951819;4951835;4952007;4952081;4952344;4952391;4952423;4952651;4952652;4952784;4952916;4953040;4953069;4953261;4953501;4953561;4953568;4953586;4953939;4953982;4953989;4954232;4954517;4954755;4954923;4955017;4955120;4955187;4955667;4955743…	CACACAGTTAGAGCATCCCGACGAATTATATTAATCAAAATAGAAATTTCAGACACAATACTGAAACAAGGTTCCGATATTTCGGTCAGAACCATGGTTTTT	CACACAGTTAGAGCATCCCGACGAATTATATTAATCAAAATAGAAATTTCAGACACAATACTGAAACAAGGTTCCGATATTTCGGTCAGAACCATGGTTTTT	CACACAGTTAGAGCATCCCGACGAATTATATTAATCAAAATAGAAATTTCAGACACAATACTGAAACAAGGTTCCGATATTTCGGTCAGAACCATGGTTTTT	CACACAGTTAGAGCATCCCGACGAATTATATTAATCAAAATAGAAATTTCAGACACAATACTGAAACAAGGTTCCGATATTTCGGTCAGAACCATGGTTTTT	CACACAGTTAGAGCATCCCGACGAATTATATTAATCAAAATAGAAATTTCAGACACAATACTGAAACAAGGTTCCGATATTTCGGTCAGAACCATGGTTTTT	CACACAGTTAGAGCATCCCGACGAATTATATTAATCAAAATAGAAATTTCAGACACAATACTGAAACAAGGTTCCGATATTTCGGTCAGAACCATGGTTTTT	CACACAGTTAGAGCATCCCGACGAATTATATTAATCAAAATAGAAATTTCAGACACAATACTGAAACAAGGTTCCGATATTTCGGTCAGAACCATGGTTTTT
A08	230	5166120;5166158;5166191;5166350	ATCC	ATCC	ATCC	ATCC	ATCC	ATCC	ATCC
A08	3948	5170224;5171443;5174172	CTA	CTA	CTA	CTA	CTA	CTA	CTA
A08	17435	5954780;5955033;5955846;5955992;5956436;5956825;5958152;5958797;5959653;5960325;5961270;5962399;5962699;5962808;5962814;5963292;5963314;5963650;5963748;5963749;5963869;5963964;5964067;5964069;5964205;5964231;5964423;5964476;5964676;5964697;5964780;5964861;5964997;5965046;5965050;5965217;5965361;5965386;5965454;5965458;5965553;5965584;5965791;5966061;5966260;5966277;5966425;5966504;5966511;5966773…	GAATCAGTCAATATTAGCGGCTTTGTAACGGGATTACGATAGGGCATGCATGCTTTGTTCTCACGGTTCATTTAGGATTCATTAAGAACTTACACTGTGGACATTCAATGA	GAATCAGTCAATATTAGCGGCTTTGTAACGGGATTACGATAGGGCATGCATGCTTTGTTCTCACGGTTCATTTAGGATTCATTAAGAACTTACACTGTGGACATTCAATGA	GAATCAGTCAATATTAGCGGCTTTGTAACGGGATTACGATAGGGCATGCATGCTTTGTTCTCACGGTTCATTTAGGATTCATTAAGAACTTACACTGTGGACATTCAATGA	GAATCAGTCAATATTAGCGGCTTTGTAACGGGATTACGATAGGGCATGCATGCTTTGTTCTCACGGTTCATTTAGGATTCATTAAGAACTTACACTGTGGACATTCAATGA	GAATCAGTCAATATTAGCGGCTTTGTAACGGGATTACGATAGGGCATGCATGCTTTGTTCTCACGGTTCATTTAGGATTCATTAAGAACTTACACTGTGGACATTCAATGA	GAATCAGTCAATATTAGCGGCTTTGTAACGGGATTACGATAGGGCATGCATGCTTTGTTCTCACGGTTCATTTAGGATTCATTAAGAACTTACACTGTGGACATTCAATGA	GAATCAGTCAATATTAGCGGCTTTGTAACGGGATTACGATAGGGCATGCATGCTTTGTTCTCACGGTTCATTTAGGATTCATTAAGAACTTACACTGTGGACATTCAATGA
A08	4424	5972459;5972503;5972676;5972681;5972704;5972781;5972852;5972887;5972948;5973001;5973024;5973447;5973749;5973788;5973789;5973931;5973990;5974087;5974107;5974300;5974384;5974529;5974531;5974689;5974830;5975073;5975102;5975419;5975957;5976047;5976094;5976149;5976196;5976399;5976473;5976545;5976766;5976883	ACTGTTGGGCTGGAAACTCCTCTTTGCCACTAGAAGGA	ACTGTTGGGCTGGAAACTCCTCTTTGCCACTAGAAGGA	ACTGTTGGGCTGGAAACTCCTCTTTGCCACTAGAAGGA	ACTGTTGGGCTGGAAACTCCTCTTTGCCACTAGAAGGA	ACTGTTGGGCTGGAAACTCCTCTTTGCCACTAGAAGGA	ACTGTTGGGCTGGAAACTCCTCTTTGCCACTAGAAGGA	ACTGTTGGGCTGGAAACTCCTCTTTGCCACTAGAAGGA
A08	2141	5977828;5977876;5978045;5978184;5978215;5978262;5978367;5978483;5978539;5978621;5978759;5978806;5978926;5979009;5979024;5979054;5979263;5979284;5979311;5979430;5979634;5979694;5979707;5979771;5979900;5979962;5979969	TTTGAACGCACAGTATTCTATATCACG	TTTGAACGCACAGTATTCTATATCACG	TTTGAACGCACAGTATTCTATATCACG	TTTGAACGCACAGTATTCTATATCACG	TTTGAACGCACAGTATTCTATATCACG	TTTGAACGCACAGTATTCTATATCACG	TTTGAACGCACAGTATTCTATATCACG
A08	325	5980203;5980308;5980360;5980528	TGTA	TGTA	TGTA	TGTA	TGTA	TGTA	TGTA
A08	225	5980838;5980861;5980915;5981063	TAAT	TAAT	TAAT	TAAT	TAAT	TAAT	TAAT
A08	165	5982306;5982424;5982471	YRY	YRY	YRY	YRY	YRY	YRY	YRY
A08	163	5984015;5984130;5984178	GTT	GTT	GTT	GTT	GTT	GTT	GTT
A08	223	5984223;5984296;5984377;5984446	GTAT	GTAT	GTAT	GTAT	GTAT	GTAT	GTAT
A08	1205	5987870;5988423;5988475;5989075	GCTC	GCTC	GCTC	GCTC	GCTC	GCTC	GCTC
A08	165	5994914;5995006;5995036;5995079	AGTA	AGTA	AGTA	AGTA	AGTA	AGTA	AGTA
A08	395	5998189;5998240;5998382;5998584	ACTT	ACTT	ACTT	ACTT	ACTT	ACTT	ACTT
A08	105	5998621;5998646;5998726	CGT	CGT	CGT	CGT	CGT	CGT	CGT
A08	88	6000709;6000716;6000777;6000797	GGAG	GGAG	GGAG	GGAG	GGAG	GGAG	GGAG
A08	4599	6002521;6002556;6002571;6002664;6002868;6003000;6003022;6003472;6003668;6003702;6005665;6005686;6005982;6006208;6006976;6007120	CCTAGTATCTTGGCAC	CCTAGTATCTTGGCAC	CCTAGTATCTTGGCAC	CCTAGTATCTTGGCAC	CCTAGTATCTTGGCAC	CCTAGTATCTTGGCAC	CCTAGTATCTTGGCAC
A08	21345	6008155;6008804;6009249;6009565;6009706;6022846;6024148;6024289;6029500	TGTATAACA	TGTATAACA	TGTATAACA	TGTATAACA	TGTATAACA	TGTATAACA	TGTATAACA
A08	2338	6031001;6031213;6031508;6031738;6031995;6032000;6032171;6032216;6032657;6032970;6033045;6033141;6033167;6033235;6033284;6033306;6033339	AAGCTTTGGCTCAGGTA	AAGCTTTGGCTCAGGTA	AAGCTTTGGCTCAGGTA	AAGCTTTGGCTCAGGTA	AAGCTTTGGCTCAGGTA	AAGCTTTGGCTCAGGTA	AAGCTTTGGCTCAGGTA
A08	357	6035737;6035824;6036094	TCG	TCG	TCG	TCG	TCG	TCG	TCG
A08	134	6039191;6039273;6039325	CGG	CGG	CGG	CGG	CGG	CGG	CGG
A08	610	6040445;6040448;6040744;6040822;6040852;6040898;6041005;6041030;6041055	AGCTTGCGT	AGCTTGCGT	AGCTTGCGT	AGCTTGCGT	AGCTTGCGT	AGCTTGCGT	AGCTTGCGT
A08	1037	6041456;6041578;6041784;6041869;6041916;6042141;6042208;6042238;6042276;6042423;6042493	TTCGGAATGTC	TTCGGAATGTC	TTCGGAATGTC	TTCGGAATGTC	TTCGGAATGTC	TTCGGAATGTC	TTCGGAATGTC
A08	4260	6043161;6043205;6043208;6043428;6043483;6043556;6043617;6043649;6043702;6043912;6043941;6044093;6044306;6044356;6044448;6044463;6044804;6045007;6045052;6045119;6045168;6045280;6045292;6045360;6045422;6045618;6046009;6046111;6046411;6046439;6046554;6046595;6046684;6046751;6046775;6046895;6046985;6047098;6047123;6047203;6047415;6047421	ATCCGCACCCAATCAATAATAAAAAGTACGGTCCTATAGCCA	ATCCGCACCCAATCAATAATAAAAAGTACGGTCCTATAGCCA	ATCCGCACCCAATCAATAATAAAAAGTACGGTCCTATAGCCA	ATCCGCACCCAATCAATAATAAAAAGTACGGTCCTATAGCCA	ATCCGCACCCAATCAATAATAAAAAGTACGGTCCTATAGCCA	ATCCGCACCCAATCAATAATAAAAAGTACGGTCCTATAGCCA	ATCCGCACCCAATCAATAATAAAAAGTACGGTCCTATAGCCA
A08	209	6049915;6049974;6050124	GTC	GTC	GTC	GTC	GTC	GTC	GTC
A08	1692	6050727;6050922;6051013;6051085;6051104;6051279;6051280;6051591;6051701;6051861;6051891;6051934;6051951;6052419	CAGGACGGGAAACG	CAGGACGGGAAACG	CAGGACGGGAAACG	CAGGACGGGAAACG	CAGGACGGGAAACG	CAGGACGGGAAACG	CAGGACGGGAAACG
A08	4069	6052708;6052956;6053092;6053170;6053428;6053469;6053496;6053605;6053641;6053786;6053941;6053987;6054005;6054113;6054124;6054239;6054384;6054475;6054576;6054839;6055094;6056203;6056246;6056488;6056648;6056768;6056777	AAGGTATGTGAGATTGCTGGCTCGTTG	AAGGTATGTGAGATTGCTGGCTCGTTG	AAGGTATGTGAGATTGCTGGCTCGTTG	AAGGTATGTGAGATTGCTGGCTCGTTG	AAGGTATGTGAGATTGCTGGCTCGTTG	AAGGTATGTGAGATTGCTGGCTCGTTG	AAGGTATGTGAGATTGCTGGCTCGTTG
A08	49212	6057806;6058017;6058029;6058083;6058188;6058200;6058372;6058423;6058604;6058929;6059019;6059157;6059351;6059396;6059519;6059875;6059877;6059966;6060221;6060247;6060262;6060422;6060548;6060915;6061022;6061160;6061239;6061388;6061628;6061631;6061672;6062238;6062629;6062885;6063359;6063656;6063925;6066353;6066368;6069322;6069621;6072806;6074622;6075934;6078769;6078770;6081802;6082133;6083361;6083484…	AAGAGGGTGTGCCGTTGTTGAATGGATTAGTTTTCATCTCTCGTGTCTTATGCTGTAATTAAGGCCCTGTTGTAATGTCAGCACAATTTCCTTTTAGGTCGA	AAGAGGGTGTGCCGTTGTTGAATGGATTAGTTTTCATCTCTCGTGTCTTATGCTGTAATTAAGGCCCTGTTGTAATGTCAGCACAATTTCCTTTTAGGTCGA	AAGAGGGTGTGCCGTTGTTGAATGGATTAGTTTTCATCTCTCGTGTCTTATGCTGTAATTAAGGCCCTGTTGTAATGTCAGCACAATTTCCTTTTAGGTCGA	AAGAGGGTGTGCCGTTGTTGAATGGATTAGTTTTCATCTCTCGTGTCTTATGCTGTAATTAAGGCCCTGTTGTAATGTCAGCACAATTTCCTTTTAGGTCGA	AAGAGGGTGTGCCGTTGTTGAATGGATTAGTTTTCATCTCTCGTGTCTTATGCTGTAATTAAGGCCCTGTTGTAATGTCAGCACAATTTCCTTTTAGGTCGA	AAGAGGGTGTGCCGTTGTTGAATGGATTAGTTTTCATCTCTCGTGTCTTATGCTGTAATTAAGGCCCTGTTGTAATGTCAGCACAATTTCCTTTTAGGTCGA	AAGAGGGTGTGCCGTTGTTGAATGGATTAGTTTTCATCTCTCGTGTCTTATGCTGTAATTAAGGCCCTGTTGTAATGTCAGCACAATTTCCTTTTAGGTCGA
A08	2562	6107649;6107848;6107916;6107934;6107951;6108022;6108632;6109402;6109410;6109519;6110165;6110211	TGCGTCTTGTGA	TGCGTCTTGTGA	TGCGTCTTGTGA	TGCGTCTTGTGA	TGCGTCTTGTGA	TGCGTCTTGTGA	TGCGTCTTGTGA
A08	24013	6111161;6111538;6111627;6111648;6111801;6111815;6111873;6111921;6111991;6112056;6112205;6112434;6112755;6112780;6112856;6112864;6113060;6113194;6113311;6113372;6113467;6113484;6113594;6113937;6114226;6114648;6114902;6114910;6114963;6115250;6115430;6115449;6116068;6116154;6116214;6116273;6116424;6117044;6117273;6117283;6117304;6117424;6117480;6117594;6117629;6117716;6117906;6117970;6118539;6118547…	TGCGAGAATTGCCAGTTCTCAAATCCTCCATAGGACCAAACGCTGGGTTCCAGGGCTTTCACCGGGCAACGCAAGGAACCAGAGTAGTAAGGACAAA	TGCGAGAATTGCCAGTTCTCAAATCCTCCATAGGACCAAACGCTGGGTTCCAGGGCTTTCACCGGGCAACGCAAGGAACCAGAGTAGTAAGGACAAA	TGCGAGAATTGCCAGTTCTCAAATCCTCCATAGGACCAAACGCTGGGTTCCAGGGCTTTCACCGGGCAACGCAAGGAACCAGAGTAGTAAGGACAAA	TGCGAGAATTGCCAGTTCTCAAATCCTCCATAGGACCAAACGCTGGGTTCCAGGGCTTTCACCGGGCAACGCAAGGAACCAGAGTAGTAAGGACAAA	TGCGAGAATTGCCAGTTCTCAAATCCTCCATAGGACCAAACGCTGGGTTCCAGGGCTTTCACCGGGCAACGCAAGGAACCAGAGTAGTAAGGACAAA	TGCGAGAATTGCCAGTTCTCAAATCCTCCATAGGACCAAACGCTGGGTTCCAGGGCTTTCACCGGGCAACGCAAGGAACCAGAGTAGTAAGGACAAA	TGCGAGAATTGCCAGTTCTCAAATCCTCCATAGGACCAAACGCTGGGTTCCAGGGCTTTCACCGGGCAACGCAAGGAACCAGAGTAGTAAGGACAAA
A08	867	6135266;6135453;6136133	ACA	ACA	ACA	ACA	ACA	ACA	ACA
A08	4002	6137301;6138455;6139392;6139420;6139531;6139535;6139536;6139745;6139926;6140143;6140149;6140326;6141303	TCGGTGGCCCAGC	TCGGTGGCCCAGC	TCGGTGGCCCAGC	TCGGTGGCCCAGC	TCGGTGGCCCAGC	TCGGTGGCCCAGC	TCGGTGGCCCAGC
A08	197	6142457;6142602;6142616;6142654	TATA	TATA	TATA	TATA	TATA	TATA	TATA
A08	934	6142755;6142911;6143147;6143689	ATTC	ATTC	ATTC	ATTC	ATTC	ATTC	ATTC
A08	1658	6149012;6149070;6149366;6150670	AACC	AACC	AACC	AACC	AACC	AACC	AACC
A08	638	6152570;6152579;6153101;6153208	CTAG	CTAG	CTAG	CTAG	CTAG	CTAG	CTAG
A08	217	6154523;6154551;6154632;6154740	CTCG	CTCG	CTCG	CTCG	CTCG	CTCG	CTCG
A08	15353	6155466;6155695;6155880;6155888;6156109;6156121;6156362;6156553;6156563;6156675;6157021;6157377;6157462;6157878;6157902;6157904;6157973;6157976;6158050;6158289;6158448;6158607;6159580;6159717;6160189;6160228;6160565;6160599;6160796;6163333;6163449;6163774;6164117;6164463;6165064;6165491;6165508;6165543;6165612;6165671;6165926;6166309;6166396;6166668;6166928;6166946;6167018;6167071;6167368;6167388…	ATTATGCTATAAACTGGACTTGTATCATTGGCWTCATTCCACAGTTCTTATCTCTATCGGTAAAACTCTCT	ATTATGCTATAAACTGGACTTGTATCATTGGCWTCATTCCACAGTTCTTATCTCTATCGGTAAAACTCTCT	ATTATGCTATAAACTGGACTTGTATCATTGGCWTCATTCCACAGTTCTTATCTCTATCGGTAAAACTCTCT	ATTATGCTATAAACTGGACTTGTATCATTGGCWTCATTCCACAGTTCTTATCTCTATCGGTAAAACTCTCT	ATTATGCTATAAACTGGACTTGTATCATTGGCWTCATTCCACAGTTCTTATCTCTATCGGTAAAACTCTCT	ATTATGCTATAAACTGGACTTGTATCATTGGCWTCATTCCACAGTTCTTATCTCTATCGGTAAAACTCTCT	ATTATGCTATAAACTGGACTTGTATCATTGGCWTCATTCCACAGTTCTTATCTCTATCGGTAAAACTCTCT
A08	903	6171075;6171490;6171726;6171780;6171978	ACAAA	ACAAA	ACAAA	ACAAA	ACAAA	ACAAA	ACAAA
A08	1377	6172063;6172847;6172953;6173069;6173085;6173118;6173210;6173266;6173321;6173391;6173440	TGTCCCACCAA	TGTCCCACCAA	TGTCCCACCAA	TGTCCCACCAA	TGTCCCACCAA	TGTCCCACCAA	TGTCCCACCAA
A08	11433	6177704;6178162;6178514;6178530;6179114;6179162;6186259;6186619;6186874;6186964;6187066;6187105;6187261;6187300;6187494;6187560;6187639;6187760;6188204;6188205;6188647;6188666;6188880;6189013;6189039;6189137	ACTGCGACAAAATATGTATTGAACAA	ACTGCGACAAAATATGTATTGAACAA	ACTGCGACAAAATATGTATTGAACAA	ACTGCGACAAAATATGTATTGAACAA	ACTGCGACAAAATATGTATTGAACAA	ACTGCGACAAAATATGTATTGAACAA	ACTGCGACAAAATATGTATTGAACAA
A08	23392	6257038;6257929;6258372;6259051;6259309;6262440;6262830;6263990;6265904;6266178;6268101;6268304;6268305;6269587;6269719;6270666;6271412;6271734;6272489;6273358;6273776;6274208;6274267;6274875;6275372;6275722;6275995;6276240;6276466;6276479;6277156;6277315;6278786;6279470;6279538;6279625;6279873;6280004;6280234;6280392;6280421;6280430	ATTATCGTTATAATATAACATTTAATAAATAGCAGAGTATAA	ATTATCGTTATAATATAACATTTAATAAATAGCAGAGTATAA	ATTATCGTTATAATATAACATTTAATAAATAGCAGAGTATAA	ATTATCGTTATAATATAACATTTAATAAATAGCAGAGTATAA	ATTATCGTTATAATATAACATTTAATAAATAGCAGAGTATAA	ATTATCGTTATAATATAACATTTAATAAATAGCAGAGTATAA	ATTATCGTTATAATATAACATTTAATAAATAGCAGAGTATAA
A08	6775	6280640;6281179;6281400;6281544;6281715;6282107;6282287;6282784;6283463;6283713;6284409;6284680;6285498;6285806;6286083;6286096;6286434;6287269;6287390;6287415	GAAGAATCAGACGACAGTCC	GAAGAATCAGACGACAGTCC	GAAGAATCAGACGACAGTCC	GAAGAATCAGACGACAGTCC	GAAGAATCAGACGACAGTCC	GAAGAATCAGACGACAGTCC	GAAGAATCAGACGACAGTCC
A08	1968	6289139;6289305;6289426;6289580;6289683;6291107	ATAAAA	ATAAAA	ATAAAA	ATAAAA	ATAAAA	ATAAAA	ATAAAA
A08	8850	6569308;6569919;6570043;6570543;6570818;6571022;6571048;6571669;6571764;6571825;6572567;6573234;6573720;6573811;6573924;6574076;6574096;6574191;6574324;6574367;6574435;6574443;6574485;6574838;6575099;6575114;6575167;6575649;6577164;6577204;6577308;6577591;6578090;6578158	CGTGGGACCTGGTTTCCCCTATTGCTCTATCCCT	CGTGGGACCTGGTTTCCCCTATTGCTCTATCCCT	CGTGGGACCTGGTTTCCCCTATTGCTCTATCCCT	CGTGGGACCTGGTTTCCCCTATTGCTCTATCCCT	CGTGGGACCTGGTTTCCCCTATTGCTCTATCCCT	CGTGGGACCTGGTTTCCCCTATTGCTCTATCCCT	CGTGGGACCTGGTTTCCCCTATTGCTCTATCCCT
A08	5403	6712689;6712772;6712960;6713276;6713980;6715332;6715549;6715886;6716679;6716743;6717609;6717849;6718092	TAACTCGAATAAT	TAACTCGAATAAT	TAACTCGAATAAT	TAACTCGAATAAT	TAACTCGAATAAT	TAACTCGAATAAT	TAACTCGAATAAT
A08	412	11696672;11696744;11697084	WKM	WKM	WKM	WKM	WKM	WKM	WKM
A08	401	16240483;16240523;16240884	YWR	YWR	YWR	YWR	YWR	YWR	YWR
A08	82	19558573;19558648;19558655	YYY	YYY	YYY	YYY	YYY	YYY	YYY
A08	647	22748092;22748240;22748308;22748425;22748642;22748706;22748707;22748739	MWMMRRYY	MWMMRRYY	MWMMRRYY	MWMMRRYY	MWMMRRYY	MWMMRRYY	MWMMRRYY
A08	24188	23952854;23952884;23953069;23953480;23953669;23954060;23954214;23954392;23954973;23954978;23955086;23955503;23955649;23956450;23956532;23956575;23956613;23956925;23956944;23956946;23957219;23957515;23957519;23957615;23957786;23957829;23958067;23958262;23958587;23966662;23966835;23966892;23967084;23967198;23967258;23967377;23967403;23967447;23968028;23968851;23968895;23968999;23969061;23969168;239…	GTGTGCGCGTTTATAGCATGAAACCAGGTGTATAATGCAACTCCGTTAGCCCGGATAGCTCGAT	GTGTGCGCGTTTATAGCATGAAACCAGGTGTATAATGCAACTCCGTTAGCCCGGATAGCTCGAT	GTGTGCGCGTTTATAGCATGAAACCAGGTGTATAATGCAACTCCGTTAGCCCGGATAGCTCGAT	GTGTGCGCGTTTATAGCATGAAACCAGGTGTATAATGCAACTCCGTTAGCCCGGATAGCTCGAT	GTGTGCGCGTTTATAGCATGAAACCAGGTGTATAATGCAACTCCGTTAGCCCGGATAGCTCGAT	GTGTGCGCGTTTATAGCATGAAACCAGGTGTATAATGCAACTCCGTTAGCCCGGATAGCTCGAT	GTGTGCGCGTTTATAGCATGAAACCAGGTGTATAATGCAACTCCGTTAGCCCGGATAGCTCGAT
A08	4496	26822548;26822602;26825676;26825814;26825816;26825925;26826080;26826109;26826382;26826544;26826683;26827044	ATAYYKRRCACA	ATAYYKRRCACA	ATAYYKRRCACA	ATAYYKRRCACA	ATAYYKRRCACA	ATAYYKRRCACA	ATAYYKRRCACA
A08	249	29731149;29731387;29731398	TGT	TGT	TGT	TGT	TGT	TGT	TGT
A08	563	30314781;30314956;30314961;30315344	GGGA	GGGA	GGGA	GGGA	GGGA	GGGA	GGGA
A08	15222	31479065;31479330;31479468;31480202;31480296;31480501;31480597;31480843;31481407;31481731;31481958;31482091;31482602;31482949;31483116;31483387;31483489;31483542;31483780;31483843;31484481;31484542;31484705;31484713;31485063;31485148;31485727;31486233;31486387;31486772;31487192;31487324;31487329;31488594;31488707;31488898;31489365;31490019;31490793;31491425;31491452;31491731;31491785;31491969;314…	TCTCATTTTACTCACAGGGTAAGGATCCCTATGACACAACCATGAGTWAAC	TCTCATTTTACTCACAGGGTAAGGATCCCTATGACACAACCATGAGTWAAC	TCTCATTTTACTCACAGGGTAAGGATCCCTATGACACAACCATGAGTWAAC	TCTCATTTTACTCACAGGGTAAGGATCCCTATGACACAACCATGAGTWAAC	TCTCATTTTACTCACAGGGTAAGGATCCCTATGACACAACCATGAGTWAAC	TCTCATTTTACTCACAGGGTAAGGATCCCTATGACACAACCATGAGTWAAC	TCTCATTTTACTCACAGGGTAAGGATCCCTATGACACAACCATGAGTWAAC
A08	8003	32920490;32920491;32920963;32921090;32921881;32922091;32922522;32923129;32923269;32924339;32924369;32925389;32925991;32926383;32926906;32927605;32928326;32928333;32928493	TTCACCGCATTGTTTAAAT	TTCACCGCATTGTTTAAAT	TTCACCGCATTGTTTAAAT	TTCACCGCATTGTTTAAAT	TTCACCGCATTGTTTAAAT	TTCACCGCATTGTTTAAAT	TTCACCGCATTGTTTAAAT
A08	79	37486570;37486602;37486639;37486649	TCTT	TCTT	TCTT	TCTT	TCTT	TCTT	TCTT
A08	65	38944754;38944803;38944819	SRK	SRK	SRK	SRK	SRK	SRK	SRK
A08	32473	39442259;39442360;39442487;39442498;39442573;39442957;39442961;39443538;39443709;39444069;39444197;39444317;39444711;39444794;39445134;39445331;39445415;39445823;39446109;39446214;39446519;39446603;39446620;39446704;39446750;39446815;39447008;39447596;39447772;39447929;39448107;39448288;39448857;39449000;39449377;39449427;39449558;39450058;39450062;39450482;39450757;39450779;39451737;39451770;394…	GTAATCAAGGTTCCTCGACGGTGCTCGATATTTCAGTTATTCGTCTTCGTAATCCTGGTTTAATTATAATTAGCGATTTCAGAGGGGGCGTCTGAT	GTAATCAAGGTTCCTCGACGGTGCTCGATATTTCAGTTATTCGTCTTCGTAATCCTGGTTTAATTATAATTAGCGATTTCAGAGGGGGCGTCTGAT	GTAATCAAGGTTCCTCGACGGTGCTCGATATTTCAGTTATTCGTCTTCGTAATCCTGGTTTAATTATAATTAGCGATTTCAGAGGGGGCGTCTGAT	GTAATCAAGGTTCCTCGACGGTGCTCGATATTTCAGTTATTCGTCTTCGTAATCCTGGTTTAATTATAATTAGCGATTTCAGAGGGGGCGTCTGAT	GTAATCAAGGTTCCTCGACGGTGCTCGATATTTCAGTTATTCGTCTTCGTAATCCTGGTTTAATTATAATTAGCGATTTCAGAGGGGGCGTCTGAT	GTAATCAAGGTTCCTCGACGGTGCTCGATATTTCAGTTATTCGTCTTCGTAATCCTGGTTTAATTATAATTAGCGATTTCAGAGGGGGCGTCTGAT	GTAATCAAGGTTCCTCGACGGTGCTCGATATTTCAGTTATTCGTCTTCGTAATCCTGGTTTAATTATAATTAGCGATTTCAGAGGGGGCGTCTGAT
A08	68341	42084001;42084068;42084429;42084534;42084890;42084891;42084943;42085631;42085781;42085846;42086436;42087353;42087373;42088047;42089523;42090008;42090529;42090729;42091153;42091205;42091530;42091756;42091823;42091980;42092219;42092308;42092348;42092516;42093133;42093223;42093393;42093593;42093704;42093921;42094080;42094215;42094228;42094417;42094420;42149741;42149818;42149848;42150279;42150842;421…	GAGGGACGACAGAATAGAGCCCTCGCAATTTATGCCGTCTGGACAGGCA	GAGGGACGACAGAATAGAGCCCTCGCAATTTATGCCGTCTGGACAGGCA	GAGGGACGACAGAATAGAGCCCTCGCAATTTATGCCGTCTGGACAGGCA	GAGGGACGACAGAATAGAGCCCTCGCAATTTATGCCGTCTGGACAGGCA	GAGGGACGACAGAATAGAGCCCTCGCAATTTATGCCGTCTGGACAGGCA	GAGGGACGACAGAATAGAGCCCTCGCAATTTATGCCGTCTGGACAGGCA	GAGGGACGACAGAATAGAGCCCTCGCAATTTATGCCGTCTGGACAGGCA
A08	1738	42365098;42365706;42365716;42365868;42366014;42366246;42366286;42366672;42366836	AACGGGGTA	AACGGGGTA	AACGGGGTA	AACGGGGTA	AACGGGGTA	AACGGGGTA	AACGGGGTA
A08	455	45262720;45262824;45263055;45263175	TATT	TATT	TATT	TATT	TATT	TATT	TATT
A08	86045	46772818;46772895;46773657;46773671;46774334;46774353;46774495;46774810;46774884;46776479;46776712;46777254;46777489;46777699;46777731;46777749;46777887;46777922;46779442;46779458;46779864;46779895;46780932;46782792;46786860;46787006;46787129;46787674;46787940;46788212;46788809;46788865;46788961;46789076;46789242;46789405;46790010;46790126;46790187;46790295;46790371;46790433;46790437;46790955;467…	GTCATCCCAGTGATGTGTTCATTTACCAAGCCGCGGTCCGTCACACTAGAAGAGATAATCCCACAAACCATCCGCGCCGATTCCGATGTAGTGCAGGTTATAAAGAACCACTTAAAGACCCATGAAGATTGGGCAATATTCGCATATGTGAAAACTGCCTGAATCCATGTGCTGCCTATGATGGTGATAACAATTAGCAGGCCGGCGAACTGCAGGTGAGCACATTTTCATCGTCACGAACAAAAGATACACATGTAGTTGATAT	GTCATCCCAGTGATGTGTTCATTTACCAAGCCGCGGTCCGTCACACTAGAAGAGATAATCCCACAAACCATCCGCGCCGATTCCGATGTAGTGCAGGTTATAAAGAACCACTTAAAGACCCATGAAGATTGGGCAATATTCGCATATGTGAAAACTGCCTGAATCCATGTGCTGCCTATGATGGTGATAACAATTAGCAGGCCGGCGAACTGCAGGTGAGCACATTTTCATCGTCACGAACAAAAGATACACATGTAGTTGATAT	GTCATCCCAGTGATGTGTTCATTTACCAAGCCGCGGTCCGTCACACTAGAAGAGATAATCCCACAAACCATCCGCGCCGATTCCGATGTAGTGCAGGTTATAAAGAACCACTTAAAGACCCATGAAGATTGGGCAATATTCGCATATGTGAAAACTGCCTGAATCCATGTGCTGCCTATGATGGTGATAACAATTAGCAGGCCGGCGAACTGCAGGTGAGCACATTTTCATCGTCACGAACAAAAGATACACATGTAGTTGATAT	GTCATCCCAGTGATGTGTTCATTTACCAAGCCGCGGTCCGTCACACTAGAAGAGATAATCCCACAAACCATCCGCGCCGATTCCGATGTAGTGCAGGTTATAAAGAACCACTTAAAGACCCATGAAGATTGGGCAATATTCGCATATGTGAAAACTGCCTGAATCCATGTGCTGCCTATGATGGTGATAACAATTAGCAGGCCGGCGAACTGCAGGTGAGCACATTTTCATCGTCACGAACAAAAGATACACATGTAGTTGATAT	GTCATCCCAGTGATGTGTTCATTTACCAAGCCGCGGTCCGTCACACTAGAAGAGATAATCCCACAAACCATCCGCGCCGATTCCGATGTAGTGCAGGTTATAAAGAACCACTTAAAGACCCATGAAGATTGGGCAATATTCGCATATGTGAAAACTGCCTGAATCCATGTGCTGCCTATGATGGTGATAACAATTAGCAGGCCGGCGAACTGCAGGTGAGCACATTTTCATCGTCACGAACAAAAGATACACATGTAGTTGATAT	GTCATCCCAGTGATGTGTTCATTTACCAAGCCGCGGTCCGTCACACTAGAAGAGATAATCCCACAAACCATCCGCGCCGATTCCGATGTAGTGCAGGTTATAAAGAACCACTTAAAGACCCATGAAGATTGGGCAATATTCGCATATGTGAAAACTGCCTGAATCCATGTGCTGCCTATGATGGTGATAACAATTAGCAGGCCGGCGAACTGCAGGTGAGCACATTTTCATCGTCACGAACAAAAGATACACATGTAGTTGATAT	GTCATCCCAGTGATGTGTTCATTTACCAAGCCGCGGTCCGTCACACTAGAAGAGATAATCCCACAAACCATCCGCGCCGATTCCGATGTAGTGCAGGTTATAAAGAACCACTTAAAGACCCATGAAGATTGGGCAATATTCGCATATGTGAAAACTGCCTGAATCCATGTGCTGCCTATGATGGTGATAACAATTAGCAGGCCGGCGAACTGCAGGTGAGCACATTTTCATCGTCACGAACAAAAGATACACATGTAGTTGATAT
A08	2957	47109512;47111631;47111731;47112148;47112469	RGRYS	RGRYS	RGRYS	RGRYS	RGRYS	RGRYS	RGRYS
A08	445	48428342;48428404;48428414;48428787	YRMS	YRMS	YRMS	YRMS	YRMS	YRMS	YRMS
A08	9966	48714601;48714843;48715064;48715157;48715291;48715637;48715680;48715915;48715916;48716274;48716973;48716975;48719823;48719825;48720122;48720438;48720453;48720645;48720913;48721837;48722136;48722658;48722721;48723203;48723250;48723433;48723622;48723640;48723794;48724279;48724567	TTTGATATAGTCTCTTTCAACCACTAGCCAA	TTTGATATAGTCTCTTTCAACCACTAGCCAA	TTTGATATAGTCTCTTTCAACCACTAGCCAA	TTTGATATAGTCTCTTTCAACCACTAGCCAA	TTTGATATAGTCTCTTTCAACCACTAGCCAA	TTTGATATAGTCTCTTTCAACCACTAGCCAA	TTTGATATAGTCTCTTTCAACCACTAGCCAA
A08	10177	49420326;49423338;49425758;49425996;49426017;49426241;49426404;49426423;49426563;49426585;49426615;49426970;49427010;49427496;49428306;49428642;49429219;49430503	TATTTATACGCTGCATCT	TATTTATACGCTGCATCT	TATTTATACGCTGCATCT	TATTTATACGCTGCATCT	TATTTATACGCTGCATCT	TATTTATACGCTGCATCT	TATTTATACGCTGCATCT
A09	6495	61266854;61266872;61266955;61267378;61267477;61268136;61268142;61268282;61268587;61268816;61273349	GGTAAATTATA	GGTAAATTATA	GGTAAATTATA	GGTAAATTATA	GGTAAATTATA	GGTAAATTATA	GGTAAATTATA
A09	21664	61787690;61787836;61788059;61788139;61788260;61788339;61788357;61788488;61788606;61788675;61788692;61789042;61790002;61790099;61790193;61790363;61790624;61790749;61790839;61790857;61791005;61791116;61791519;61792267;61792616;61792739;61792855;61792900;61793089;61793594;61793822;61793929;61794275;61795596;61795778;61796002;61796212;61796642;61796998;61797457;61797787;61797850;61797901;61798622;618…	GTTTCCCATTTTGTATTTTATAACAAGATATTAAATAATTGTACATCTAAAAATGTCTGTT	GTTTCCCATTTTGTATTTTATAACAAGATATTAAATAATTGTACATCTAAAAATGTCTGTT	GTTTCCCATTTTGTATTTTATAACAAGATATTAAATAATTGTACATCTAAAAATGTCTGTT	GTTTCCCATTTTGTATTTTATAACAAGATATTAAATAATTGTACATCTAAAAATGTCTGTT	GTTTCCCATTTTGTATTTTATAACAAGATATTAAATAATTGTACATCTAAAAATGTCTGTT	GTTTCCCATTTTGTATTTTATAACAAGATATTAAATAATTGTACATCTAAAAATGTCTGTT	GTTTCCCATTTTGTATTTTATAACAAGATATTAAATAATTGTACATCTAAAAATGTCTGTT
A09	7045	65436549;65436730;65437292;65437559;65437617;65438299;65438780;65438902;65439391;65439433;65439480;65440068;65440432;65440752;65441057;65441477;65441488;65441639;65441791;65441836;65441875;65441941;65443594	GTAACTTGTATCAACCGCATCTC	GTAACTTGTATCAACCGCATCTC	GTAACTTGTATCAACCGCATCTC	GTAACTTGTATCAACCGCATCTC	GTAACTTGTATCAACCGCATCTC	GTAACTTGTATCAACCGCATCTC	GTAACTTGTATCAACCGCATCTC
A09	1132	65791703;65791856;65791867;65791930;65792168;65792502;65792503;65792835	ATTAGTAC	ATTAGTAC	ATTAGTAC	ATTAGTAC	ATTAGTAC	ATTAGTAC	ATTAGTAC
A09	81	66510358;66510410;66510439	ACT	ACT	ACT	ACT	ACT	ACT	ACT
A09	181	66517889;66517908;66518070	CCT	CCT	CCT	CCT	CCT	CCT	CCT
A09	931	66518079;66518444;66519010	TGC	TGC	TGC	TGC	TGC	TGC	TGC
A09	7422	66520705;66520727;66520953;66520970;66521025;66521456;66521785;66521854;66522140;66522692;66523020;66523077;66523111;66523133;66523209;66523231;66523380;66523507;66523534;66523638;66523689;66523693;66523786;66523807;66523901;66523902;66524287;66524308;66525119;66525303;66525419;66525482;66525593;66526028;66526276;66526540;66526884;66527130;66527261;66527299;66527321;66527759;66527774;66527850;665…	TTTTCTGTTCCACAGCGCCTGCAACCCGATGAAGGGGCAACCCGG	TTTTCTGTTCCACAGCGCCTGCAACCCGATGAAGGGGCAACCCGG	TTTTCTGTTCCACAGCGCCTGCAACCCGATGAAGGGGCAACCCGG	TTTTCTGTTCCACAGCGCCTGCAACCCGATGAAGGGGCAACCCGG	TTTTCTGTTCCACAGCGCCTGCAACCCGATGAAGGGGCAACCCGG	TTTTCTGTTCCACAGCGCCTGCAACCCGATGAAGGGGCAACCCGG	TTTTCTGTTCCACAGCGCCTGCAACCCGATGAAGGGGCAACCCGG
A09	1254	66531081;66531310;66531369;66531443;66531624;66531823;66531848;66531881;66531956;66532148;66532263;66532290;66532330;66532335	GTACTCCGGATCCC	GTACTCCGGATCCC	GTACTCCGGATCCC	GTACTCCGGATCCC	GTACTCCGGATCCC	GTACTCCGGATCCC	GTACTCCGGATCCC
A09	2801	66532375;66532812;66532835;66533190;66533200;66533501;66533554;66533801;66533899;66534047;66534223;66534288;66534392;66534430;66534609;66534730;66534740;66534880;66534931;66535079;66535176	TGGAATAAACAAGTCCGCAGT	TGGAATAAACAAGTCCGCAGT	TGGAATAAACAAGTCCGCAGT	TGGAATAAACAAGTCCGCAGT	TGGAATAAACAAGTCCGCAGT	TGGAATAAACAAGTCCGCAGT	TGGAATAAACAAGTCCGCAGT
A09	4438	66536599;66536665;66536689;66536911;66537284;66537512;66537687;66537735;66537849;66537891;66538043;66538130;66538442;66538514;66538754;66538810;66538945;66539007;66539023;66539446;66539728;66540029;66540124;66540595;66540850;66540920;66541004;66541037	CACGGCTCGTACCCATGTAGTCTGGTTT	CACGGCTCGTACCCATGTAGTCTGGTTT	CACGGCTCGTACCCATGTAGTCTGGTTT	CACGGCTCGTACCCATGTAGTCTGGTTT	CACGGCTCGTACCCATGTAGTCTGGTTT	CACGGCTCGTACCCATGTAGTCTGGTTT	CACGGCTCGTACCCATGTAGTCTGGTTT
A09	9300	66541435;66541487;66541592;66541621;66541635;66541719;66541799;66541902;66541929;66542242;66542395;66542541;66542567;66542731;66542824;66543116;66543163;66543227;66543290;66543327;66543550;66543715;66543859;66543987;66544220;66544269;66544844;66546724;66546955;66547471;66547800;66547947;66548584;66548816;66549136;66549291;66549304;66549573;66550391;66550735	TCGGTACTTGCCTTCGGTACGTCGCCAACGCAGGAAGGAC	TCGGTACTTGCCTTCGGTACGTCGCCAACGCAGGAAGGAC	TCGGTACTTGCCTTCGGTACGTCGCCAACGCAGGAAGGAC	TCGGTACTTGCCTTCGGTACGTCGCCAACGCAGGAAGGAC	TCGGTACTTGCCTTCGGTACGTCGCCAACGCAGGAAGGAC	TCGGTACTTGCCTTCGGTACGTCGCCAACGCAGGAAGGAC	TCGGTACTTGCCTTCGGTACGTCGCCAACGCAGGAAGGAC
A09	9574	66552302;66552952;66553206;66553289;66553544;66553562;66553656;66553850;66553997;66554028;66554267;66554786;66555082;66555901;66557390;66557764;66558074;66558614;66559879;66560776;66561549;66561756;66561876	ATGGAGCCCTGTGGAAAAGGATA	ATGGAGCCCTGTGGAAAAGGATA	ATGGAGCCCTGTGGAAAAGGATA	ATGGAGCCCTGTGGAAAAGGATA	ATGGAGCCCTGTGGAAAAGGATA	ATGGAGCCCTGTGGAAAAGGATA	ATGGAGCCCTGTGGAAAAGGATA
A09	4118	66564714;66566205;66566755;66566922;66567229;66567688;66567918;66568073;66568330;66568734;66568801;66568832	TCTTCTTTGTGC	TCTTCTTTGTGC	TCTTCTTTGTGC	TCTTCTTTGTGC	TCTTCTTTGTGC	TCTTCTTTGTGC	TCTTCTTTGTGC
A09	179	66573689;66573868	AA	AA	AA	AA	AA	AA	AA
A09	858	66574298;66574591;66574620;66574722;66574843;66574887;66574909;66575111;66575144;66575156	GGTCGGCATC	GGTCGGCATC	GGTCGGCATC	GGTCGGCATC	GGTCGGCATC	GGTCGGCATC	GGTCGGCATC
A09	560	66575394;66575466;66575493;66575594;66575690;66575889;66575945;66575954	GGCGGTAC	GGCGGTAC	GGCGGTAC	GGCGGTAC	GGCGGTAC	GGCGGTAC	GGCGGTAC
A09	2784	66578634;66578988;66579030;66579354;66579525;66579945;66580308;66580395;66581123;66581169;66581418	CTTTAATGACG	CTTTAATGACG	CTTTAATGACG	CTTTAATGACG	CTTTAATGACG	CTTTAATGACG	CTTTAATGACG
A09	3576	66582377;66583255;66584398;66584428;66584803;66585308;66585349;66585353;66585409;66585532;66585555;66585671;66585953	GAAACCCTTCACG	GAAACCCTTCACG	GAAACCCTTCACG	GAAACCCTTCACG	GAAACCCTTCACG	GAAACCCTTCACG	GAAACCCTTCACG
A09	1858	66586334;66586636;66586765;66586774;66586892;66587168;66587258;66587776;66587984;66588054;66588091;66588192	TCCGGTAAGTGA	TCCGGTAAGTGA	TCCGGTAAGTGA	TCCGGTAAGTGA	TCCGGTAAGTGA	TCCGGTAAGTGA	TCCGGTAAGTGA
A09	2819	66588658;66588846;66588987;66588995;66589239;66589241;66589256;66589533;66590544;66590847;66590850;66590855;66591477	GAGACTAGTTTGT	GAGACTAGTTTGT	GAGACTAGTTTGT	GAGACTAGTTTGT	GAGACTAGTTTGT	GAGACTAGTTTGT	GAGACTAGTTTGT
A09	3285	66599560;66599827;66600228;66600296;66600766;66601274;66601311;66601477;66601907;66602052;66602076;66602205;66602770;66602819;66602845	CCTCTCAGACCTGCC	CCTCTCAGACCTGCC	CCTCTCAGACCTGCC	CCTCTCAGACCTGCC	CCTCTCAGACCTGCC	CCTCTCAGACCTGCC	CCTCTCAGACCTGCC
A09	2080	66603683;66603955;66603956;66604191;66604309;66604436;66604510;66604705;66605185;66605616;66605718;66605763	AAAAGCACAACA	AAAAGCACAACA	AAAAGCACAACA	AAAAGCACAACA	AAAAGCACAACA	AAAAGCACAACA	AAAAGCACAACA
A09	9688	66605941;66606179;66606260;66606876;66607251;66607508;66607685;66607975;66609164;66609317;66609424;66609773;66609830;66609933;66610175;66610244;66610339;66610466;66610530;66611083;66611673;66611781;66611958;66612143;66612610;66612784;66612854;66612934;66613099;66613200;66613692;66613750;66614161;66614728;66615217;66615320;66615629	AATTGGTAGACTTTGAACTCGATACACACACTACACG	AATTGGTAGACTTTGAACTCGATACACACACTACACG	AATTGGTAGACTTTGAACTCGATACACACACTACACG	AATTGGTAGACTTTGAACTCGATACACACACTACACG	AATTGGTAGACTTTGAACTCGATACACACACTACACG	AATTGGTAGACTTTGAACTCGATACACACACTACACG	AATTGGTAGACTTTGAACTCGATACACACACTACACG
A09	8818	66682641;66683760;66683840;66684065;66684320;66684820;66685368;66685646;66685814;66686387;66686577;66687073;66687299;66687445;66687546;66689155;66690036;66690070;66690166;66690194;66690271;66690525;66690544;66691179;66691396;66691459	ATACTTAAGTAGGAGTAAGGCTTTTA	ATACTTAAGTAGGAGTAAGGCTTTTA	ATACTTAAGTAGGAGTAAGGCTTTTA	ATACTTAAGTAGGAGTAAGGCTTTTA	ATACTTAAGTAGGAGTAAGGCTTTTA	ATACTTAAGTAGGAGTAAGGCTTTTA	ATACTTAAGTAGGAGTAAGGCTTTTA
A09	4478	66700580;66700739;66701204;66701461;66702072;66702208;66702283;66702354;66702451;66702707;66702908;66703283;66704157;66704567;66705058	ACTCTGGATTCGGGT	ACTCTGGATTCGGGT	ACTCTGGATTCGGGT	ACTCTGGATTCGGGT	ACTCTGGATTCGGGT	ACTCTGGATTCGGGT	ACTCTGGATTCGGGT
A09	2874	66708119;66708213;66708387;66708435;66708472;66708591;66708631;66708770;66708789;66709306;66709477;66710412;66710646;66710993	AAGCAATTCTCGAA	AAGCAATTCTCGAA	AAGCAATTCTCGAA	AAGCAATTCTCGAA	AAGCAATTCTCGAA	AAGCAATTCTCGAA	AAGCAATTCTCGAA
A09	20731	66850482;66853896;66854151;66854657;66855207;66855567;66855813;66856034;66859804;66861574;66862147;66862234;66862271;66862282;66862349;66863752;66863907;66863946;66867529;66869935;66871213	TATAGGCCTCGAGCCTGAGGT	TATAGGCCTCGAGCCTGAGGT	TATAGGCCTCGAGCCTGAGGT	TATAGGCCTCGAGCCTGAGGT	TATAGGCCTCGAGCCTGAGGT	TATAGGCCTCGAGCCTGAGGT	TATAGGCCTCGAGCCTGAGGT
A09	3441	66974995;66975099;66975203;66975741;66976547;66977190;66978216;66978436	ATATATCA	ATATATCA	ATATATCA	ATATATCA	ATATATCA	ATATATCA	ATATATCA
A09	232	67010805;67011037	AA	AA	AA	AA	AA	AA	AA
A09	6072	67027813;67028457;67028804;67028953;67029021;67029052;67029075;67029099;67029707;67029874;67030010;67030057;67030076;67030096;67030224;67030486;67030560;67030756;67030777;67031010;67031094;67031411;67031491;67031826;67032004;67032031;67032141;67032398;67032503;67032572;67032683;67032790;67032899;67033062;67033336;67033368;67033506;67033743;67033885	CAGACGGACGGATCTTATTACTTAAAGTGGTAGTTAATG	CAGACGGACGGATCTTATTACTTAAAGTGGTAGTTAATG	CAGACGGACGGATCTTATTACTTAAAGTGGTAGTTAATG	CAGACGGACGGATCTTATTACTTAAAGTGGTAGTTAATG	CAGACGGACGGATCTTATTACTTAAAGTGGTAGTTAATG	CAGACGGACGGATCTTATTACTTAAAGTGGTAGTTAATG	CAGACGGACGGATCTTATTACTTAAAGTGGTAGTTAATG
A09	501	67034226;67034249;67034380;67034727	GGAC	GGAC	GGAC	GGAC	GGAC	GGAC	GGAC
A09	56	69854783;69854839	CG	CG	CG	CG	CG	CG	CG
A09	877	69895972;69896147;69896441;69896804;69896849	ATGCA	ATGCA	ATGCA	ATGCA	ATGCA	ATGCA	ATGCA
A09	2631	69903931;69905004;69905426;69906562	TATG	TATG	TATG	TATG	TATG	TATG	TATG
A09	3489	70021814;70021928;70022287;70022448;70023596;70024378;70024562;70024931;70025113;70025303	ACTTTAAGTC	ACTTTAAGTC	ACTTTAAGTC	ACTTTAAGTC	ACTTTAAGTC	ACTTTAAGTC	ACTTTAAGTC
A09	425	70025600;70025616;70026025	GCC	GCC	GCC	GCC	GCC	GCC	GCC
A09	5399	70033238;70034061;70034220;70034240;70034439;70034950;70035021;70035212;70035308;70035357;70035429;70035473;70036180;70036202;70036203;70037386;70037452;70037476;70037819;70037853;70038044;70038063;70038637	ATTAACAAAGTCTGCTGCTAACA	ATTAACAAAGTCTGCTGCTAACA	ATTAACAAAGTCTGCTGCTAACA	ATTAACAAAGTCTGCTGCTAACA	ATTAACAAAGTCTGCTGCTAACA	ATTAACAAAGTCTGCTGCTAACA	ATTAACAAAGTCTGCTGCTAACA
A09	1638	70039589;70039597;70039681;70041227	ATGC	ATGC	ATGC	ATGC	ATGC	ATGC	ATGC
A09	7776	70042470;70042780;70042782;70042898;70042934;70042935;70042987;70043241;70043374;70043383;70043625;70043648;70043981;70044005;70044521;70044576;70044761;70044796;70044845;70045007;70045020;70045071;70045170;70045204;70045210;70045409;70045769;70045957;70046017;70046280;70047938;70048036;70048237;70049687;70050154;70050194;70050246	TCACAACATACCCACAATTAGTAAAGTTTGCCACGAT	TCACAACATACCCACAATTAGTAAAGTTTGCCACGAT	TCACAACATACCCACAATTAGTAAAGTTTGCCACGAT	TCACAACATACCCACAATTAGTAAAGTTTGCCACGAT	TCACAACATACCCACAATTAGTAAAGTTTGCCACGAT	TCACAACATACCCACAATTAGTAAAGTTTGCCACGAT	TCACAACATACCCACAATTAGTAAAGTTTGCCACGAT
A09	258	70051006;70051008;70051264	AAC	AAC	AAC	AAC	AAC	AAC	AAC
A09	6883	70444928;70449376;70449616;70449807;70450791;70450825;70451116;70451584;70451811	GTATAGGGA	GTATAGGGA	GTATAGGGA	GTATAGGGA	GTATAGGGA	GTATAGGGA	GTATAGGGA
A09	4968	70555745;70558045;70558528;70559628;70560469;70560713	CGAAAA	CGAAAA	CGAAAA	CGAAAA	CGAAAA	CGAAAA	CGAAAA
A09	764	70568192;70568606;70568865;70568956	ACAC	ACAC	ACAC	ACAC	ACAC	ACAC	ACAC
A09	20711	70598333;70598350;70598492;70598587;70599267;70603256;70603436;70603492;70610426;70610437;70611051;70615132;70615314;70615703;70616150;70617216;70618103;70618216;70618834;70619044	CAAACCTACTCTATATCCGC	CAAACCTACTCTATATCCGC	CAAACCTACTCTATATCCGC	CAAACCTACTCTATATCCGC	CAAACCTACTCTATATCCGC	CAAACCTACTCTATATCCGC	CAAACCTACTCTATATCCGC
A09	3853	71659732;71659991;71660145;71660229;71660368;71660949;71661079;71661345;71661461;71661659;71661838;71662372;71662401;71662892;71662944;71663013;71663504;71663585	CTACCTTCCGACCACGGC	CTACCTTCCGACCACGGC	CTACCTTCCGACCACGGC	CTACCTTCCGACCACGGC	CTACCTTCCGACCACGGC	CTACCTTCCGACCACGGC	CTACCTTCCGACCACGGC
A09	409	72269421;72269594;72269807;72269830	AATA	AATA	AATA	AATA	AATA	AATA	AATA
A09	6427	72293875;72294339;72294340;72295507;72295514;72295611;72298170;72298225;72300302	AAGTTATGA	AAGTTATGA	AAGTTATGA	AAGTTATGA	AAGTTATGA	AAGTTATGA	AAGTTATGA
A09	13465	72328325;72328735;72329401;72332627;72333557;72334691;72335286;72336257;72336786;72336817;72337268;72338721;72339105;72339466;72340151;72340562;72341531;72341564;72341744;72341790	GAATGAACCTACCTAATATT	GAATGAACCTACCTAATATT	GAATGAACCTACCTAATATT	GAATGAACCTACCTAATATT	GAATGAACCTACCTAATATT	GAATGAACCTACCTAATATT	GAATGAACCTACCTAATATT
A09	325	72649982;72650218;72650307	CGA	CGA	CGA	CGA	CGA	CGA	CGA
A09	4788	72652166;72652385;72652791;72652823;72653022;72653628;72654094;72654321;72654379;72654511;72656117;72656954	TGGGTATGGCTA	TGGGTATGGCTA	TGGGTATGGCTA	TGGGTATGGCTA	TGGGTATGGCTA	TGGGTATGGCTA	TGGGTATGGCTA
A09	2402	73331682;73331805;73332323;73332423;73332891;73332916;73333898;73334066;73334084	TGTATCCGT	TGTATCCGT	TGTATCCGT	TGTATCCGT	TGTATCCGT	TGTATCCGT	TGTATCCGT
A09	120	7278;7313;7398	RKW	RKW	RKW	RKW	RKW	RKW	RKW
A09	287	887301;887575;887588	YYR	YYR	YYR	YYR	YYR	YYR	YYR
A09	982	2901035;2901175;2901410;2901442;2901463;2901838;2902017	GCGTGCC	GCGTGCC	GCGTGCC	GCGTGCC	GCGTGCC	GCGTGCC	GCGTGCC
A09	35565	2904258;2904335;2906051;2907059;2907103;2907132;2907782;2908423;2908447;2910345;2913338;2913455;2913480;2913618;2913676;2914108;2915975;2919043;2919220;2919282;2919317;2919609;2919698;2920206;2920257;2920288;2920729;2920825;2920856;2920874;2920897;2921057;2921086;2921279;2921290;2921427;2921666;2921786;2922031;2922043;2922203;2922484;2922540;2922651;2922795;2922801;2923861;2923943;2923968;2924113…	TGAGGGAGATTCCTAAACTGCAGTCGGCGCAAAATCGCGTCTCGGACTGTGCTCTGCCGAATCTTGCGATCAATTCACCGTACAGCGTGGCAGAAGACATACTGTCCGACCGCGTGACAGTGCCCCGTGGCGTCCG	TGAGGGAGATTCCTAAACTGCAGTCGGCGCAAAATCGCGTCTCGGACTGTGCTCTGCCGAATCTTGCGATCAATTCACCGTACAGCGTGGCAGAAGACATACTGTCCGACCGCGTGACAGTGCCCCGTGGCGTCCG	TGAGGGAGATTCCTAAACTGCAGTCGGCGCAAAATCGCGTCTCGGACTGTGCTCTGCCGAATCTTGCGATCAATTCACCGTACAGCGTGGCAGAAGACATACTGTCCGACCGCGTGACAGTGCCCCGTGGCGTCCG	TGAGGGAGATTCCTAAACTGCAGTCGGCGCAAAATCGCGTCTCGGACTGTGCTCTGCCGAATCTTGCGATCAATTCACCGTACAGCGTGGCAGAAGACATACTGTCCGACCGCGTGACAGTGCCCCGTGGCGTCCG	TGAGGGAGATTCCTAAACTGCAGTCGGCGCAAAATCGCGTCTCGGACTGTGCTCTGCCGAATCTTGCGATCAATTCACCGTACAGCGTGGCAGAAGACATACTGTCCGACCGCGTGACAGTGCCCCGTGGCGTCCG	TGAGGGAGATTCCTAAACTGCAGTCGGCGCAAAATCGCGTCTCGGACTGTGCTCTGCCGAATCTTGCGATCAATTCACCGTACAGCGTGGCAGAAGACATACTGTCCGACCGCGTGACAGTGCCCCGTGGCGTCCG	TGAGGGAGATTCCTAAACTGCAGTCGGCGCAAAATCGCGTCTCGGACTGTGCTCTGCCGAATCTTGCGATCAATTCACCGTACAGCGTGGCAGAAGACATACTGTCCGACCGCGTGACAGTGCCCCGTGGCGTCCG
A09	259	2939894;2940093;2940146;2940153	CGGG	CGGG	CGGG	CGGG	CGGG	CGGG	CGGG
A09	76	2944375;2944400;2944451	TCA	TCA	TCA	TCA	TCA	TCA	TCA
A09	1599	2945370;2946944;2946969	GAT	GAT	GAT	GAT	GAT	GAT	GAT
A09	181	4652294;4652302;4652324;4652349;4652475	GAATA	GAATA	GAATA	GAATA	GAATA	GAATA	GAATA
A09	3453	4658719;4658760;4658934;4658979;4659201;4659287;4659319;4659530;4659552;4659977;4660100;4660156;4660160;4660367;4660461;4660544;4660760;4660791;4660893;4661099;4661255;4661413;4661505;4661615;4661830;4661990;4662172	CGTGTAGTCCCCCGACCGACCCCCACC	CGTGTAGTCCCCCGACCGACCCCCACC	CGTGTAGTCCCCCGACCGACCCCCACC	CGTGTAGTCCCCCGACCGACCCCCACC	CGTGTAGTCCCCCGACCGACCCCCACC	CGTGTAGTCCCCCGACCGACCCCCACC	CGTGTAGTCCCCCGACCGACCCCCACC
A09	796	4662424;4662700;4663028;4663220	TTTG	TTTG	TTTG	TTTG	TTTG	TTTG	TTTG
A09	2877	4666372;4666393;4666781;4666901;4667661;4667907;4668010;4668057;4668150;4668171;4668466;4669104;4669249	TGGTAGCCCATCG	TGGTAGCCCATCG	TGGTAGCCCATCG	TGGTAGCCCATCG	TGGTAGCCCATCG	TGGTAGCCCATCG	TGGTAGCCCATCG
A09	257	4688530;4688680;4688685;4688702;4688787	RYRRR	RYRRR	RYRRR	RYRRR	RYRRR	RYRRR	RYRRR
A09	1573	5106309;5106549;5106889;5106916;5107077;5107295;5107365;5107651;5107682;5107800;5107882	AACAGTTTATA	AACAGTTTATA	AACAGTTTATA	AACAGTTTATA	AACAGTTTATA	AACAGTTTATA	AACAGTTTATA
A09	383	5169455;5169799;5169838	GAC	GAC	GAC	GAC	GAC	GAC	GAC
A09	12668	5182239;5182379;5182402;5182439;5182876;5182924;5182939;5182971;5183023;5183160;5183210;5183418;5183471;5183472;5183589;5183607;5183624;5183733;5183865;5183894;5184105;5190281;5191912;5192054;5192168;5192301;5192545;5192606;5192615;5192619;5192799;5193132;5193200;5193349;5193387;5193678;5194081;5194092;5194181;5194374;5194381;5194907	AGGGGGATTCAACGGGTATGCCGCTCACTCGATGGAAACGGT	AGGGGGATTCAACGGGTATGCCGCTCACTCGATGGAAACGGT	AGGGGGATTCAACGGGTATGCCGCTCACTCGATGGAAACGGT	AGGGGGATTCAACGGGTATGCCGCTCACTCGATGGAAACGGT	AGGGGGATTCAACGGGTATGCCGCTCACTCGATGGAAACGGT	AGGGGGATTCAACGGGTATGCCGCTCACTCGATGGAAACGGT	AGGGGGATTCAACGGGTATGCCGCTCACTCGATGGAAACGGT
A09	9837	5202224;5202450;5202601;5202960;5203069;5203208;5203262;5203304;5203439;5203441;5203539;5205058;5205474;5205602;5205814;5205879;5206142;5206241;5206396;5206702;5206708;5206939;5206953;5207003;5207190;5207435;5207450;5207463;5207628;5207674;5208001;5208139;5208155;5208253;5208383;5208408;5208495;5208592;5208598;5208616;5208742;5209150;5209409;5209436;5209455;5209485;5209793;5209875;5210017;5210049…	ACATTGTATACACAATTCCATGAGGATAATACGGGGTCTTAGCAGTGAGGAACCGCTATTGCGCTCTAAA	ACATTGTATACACAATTCCATGAGGATAATACGGGGTCTTAGCAGTGAGGAACCGCTATTGCGCTCTAAA	ACATTGTATACACAATTCCATGAGGATAATACGGGGTCTTAGCAGTGAGGAACCGCTATTGCGCTCTAAA	ACATTGTATACACAATTCCATGAGGATAATACGGGGTCTTAGCAGTGAGGAACCGCTATTGCGCTCTAAA	ACATTGTATACACAATTCCATGAGGATAATACGGGGTCTTAGCAGTGAGGAACCGCTATTGCGCTCTAAA	ACATTGTATACACAATTCCATGAGGATAATACGGGGTCTTAGCAGTGAGGAACCGCTATTGCGCTCTAAA	ACATTGTATACACAATTCCATGAGGATAATACGGGGTCTTAGCAGTGAGGAACCGCTATTGCGCTCTAAA
A09	18715	5212368;5212382;5212476;5212532;5212577;5212887;5213043;5213064;5213120;5214858;5214876;5215115;5215418;5215605;5215671;5215775;5215940;5216098;5216125;5216576;5216681;5216743;5216880;5216881;5217137;5217146;5217194;5217302;5217326;5217486;5217735;5217896;5217916;5218006;5218125;5218176;5218264;5218411;5218550;5218809;5219000;5219064;5219188;5219419;5219488;5219614;5219721;5219726;5219902;5220031…	AGGGTACCTGACAACTAATTTGCAACTTTAGAAATGTTGTCGCACTGTACGGGGATTGGACATTTAACGGCCATGAGTCAAACATCAATATCGATTCGCATAGCATGTAAGTTCTCTTAGATTACTAGATGCT	AGGGTACCTGACAACTAATTTGCAACTTTAGAAATGTTGTCGCACTGTACGGGGATTGGACATTTAACGGCCATGAGTCAAACATCAATATCGATTCGCATAGCATGTAAGTTCTCTTAGATTACTAGATGCT	AGGGTACCTGACAACTAATTTGCAACTTTAGAAATGTTGTCGCACTGTACGGGGATTGGACATTTAACGGCCATGAGTCAAACATCAATATCGATTCGCATAGCATGTAAGTTCTCTTAGATTACTAGATGCT	AGGGTACCTGACAACTAATTTGCAACTTTAGAAATGTTGTCGCACTGTACGGGGATTGGACATTTAACGGCCATGAGTCAAACATCAATATCGATTCGCATAGCATGTAAGTTCTCTTAGATTACTAGATGCT	AGGGTACCTGACAACTAATTTGCAACTTTAGAAATGTTGTCGCACTGTACGGGGATTGGACATTTAACGGCCATGAGTCAAACATCAATATCGATTCGCATAGCATGTAAGTTCTCTTAGATTACTAGATGCT	AGGGTACCTGACAACTAATTTGCAACTTTAGAAATGTTGTCGCACTGTACGGGGATTGGACATTTAACGGCCATGAGTCAAACATCAATATCGATTCGCATAGCATGTAAGTTCTCTTAGATTACTAGATGCT	AGGGTACCTGACAACTAATTTGCAACTTTAGAAATGTTGTCGCACTGTACGGGGATTGGACATTTAACGGCCATGAGTCAAACATCAATATCGATTCGCATAGCATGTAAGTTCTCTTAGATTACTAGATGCT
A09	650	5241120;5241261;5241508;5241590;5241675;5241770	ATATGA	ATATGA	ATATGA	ATATGA	ATATGA	ATATGA	ATATGA
A09	4134	5241811;5241837;5242006;5242018;5242061;5242190;5242425;5242615;5242745;5242793;5242956;5243011;5243600;5243727;5243847;5244146;5244569;5244781;5245945	CCTTTGGGCCCCTTACGCT	CCTTTGGGCCCCTTACGCT	CCTTTGGGCCCCTTACGCT	CCTTTGGGCCCCTTACGCT	CCTTTGGGCCCCTTACGCT	CCTTTGGGCCCCTTACGCT	CCTTTGGGCCCCTTACGCT
A09	33155	5621637;5621727;5621792;5621896;5621948;5622593;5622648;5622686;5622970;5623035;5623567;5623955;5624016;5624057;5624064;5624272;5624549;5624610;5625595;5627323;5627589;5628127;5629066;5629319;5629509;5629595;5629914;5630150;5630176;5630205;5631138;5632105;5632847;5633207;5633689;5633931;5634041;5634523;5634525;5635520;5637355;5637586;5637608;5638565;5640444;5642136;5642173;5642325;5642573;5642655…	AGACTATTACAGACTGAACTGGATATCATATCAGAACAATGGAGATCTACCAATCCTAAACCTCTACGCCCTTACTGATGGTAT	AGACTATTACAGACTGAACTGGATATCATATCAGAACAATGGAGATCTACCAATCCTAAACCTCTACGCCCTTACTGATGGTAT	AGACTATTACAGACTGAACTGGATATCATATCAGAACAATGGAGATCTACCAATCCTAAACCTCTACGCCCTTACTGATGGTAT	AGACTATTACAGACTGAACTGGATATCATATCAGAACAATGGAGATCTACCAATCCTAAACCTCTACGCCCTTACTGATGGTAT	AGACTATTACAGACTGAACTGGATATCATATCAGAACAATGGAGATCTACCAATCCTAAACCTCTACGCCCTTACTGATGGTAT	AGACTATTACAGACTGAACTGGATATCATATCAGAACAATGGAGATCTACCAATCCTAAACCTCTACGCCCTTACTGATGGTAT	AGACTATTACAGACTGAACTGGATATCATATCAGAACAATGGAGATCTACCAATCCTAAACCTCTACGCCCTTACTGATGGTAT
A09	1591	14228580;14228727;14230171	YYR	YYR	YYR	YYR	YYR	YYR	YYR
A09	307	40870129;40870197;40870221;40870436	WWKR	WWKR	WWKR	WWKR	WWKR	WWKR	WWKR
A09	269	48548293;48548518;48548562	RYY	RYY	RYY	RYY	RYY	RYY	RYY
A10	50	68424266;68424295;68424316	CTT	CTT	CTT	CTT	CTT	CTT	CTT
A10	2033	68558525;68558958;68559057;68559094;68559257;68559452;68559715;68560216;68560340;68560558	AGTGTGAGGT	AGTGTGAGGT	AGTGTGAGGT	AGTGTGAGGT	AGTGTGAGGT	AGTGTGAGGT	AGTGTGAGGT
A10	11840	68567701;68567957;68568033;68568183;68568625;68568674;68568904;68569128;68569182;68569275;68569580;68569890;68570217;68570257;68570708;68570786;68570793;68570828;68570966;68571080;68571133;68571247;68571479;68571533;68571782;68571827;68572188;68572700;68572785;68573045;68573209;68573212;68573919;68573921;68574015;68574939;68575170;68575403;68575874;68576074;68576504;68576569;68577226;68577605;685…	AGCCGAGCGATGAGTTTGTCGAGAAATGATATAACAAACCTGTTATCATT	AGCCGAGCGATGAGTTTGTCGAGAAATGATATAACAAACCTGTTATCATT	AGCCGAGCGATGAGTTTGTCGAGAAATGATATAACAAACCTGTTATCATT	AGCCGAGCGATGAGTTTGTCGAGAAATGATATAACAAACCTGTTATCATT	AGCCGAGCGATGAGTTTGTCGAGAAATGATATAACAAACCTGTTATCATT	AGCCGAGCGATGAGTTTGTCGAGAAATGATATAACAAACCTGTTATCATT	AGCCGAGCGATGAGTTTGTCGAGAAATGATATAACAAACCTGTTATCATT
A10	12031	68719749;68719817;68719880;68720007;68720289;68720374;68721714;68721735;68721847;68723070;68723491;68723665;68723863;68723999;68724046;68724172;68724572;68724801;68724938;68725273;68725674;68725895;68726353;68726373;68726478;68726731;68727545;68727727;68728928;68729295;68729695;68730183;68730355;68730474;68730555;68730755;68730800;68730838;68730856;68731691;68731699;68731780	CCTTCTCTTGCGACATCGTTTCTATAGTTACCTATGGATGTA	CCTTCTCTTGCGACATCGTTTCTATAGTTACCTATGGATGTA	CCTTCTCTTGCGACATCGTTTCTATAGTTACCTATGGATGTA	CCTTCTCTTGCGACATCGTTTCTATAGTTACCTATGGATGTA	CCTTCTCTTGCGACATCGTTTCTATAGTTACCTATGGATGTA	CCTTCTCTTGCGACATCGTTTCTATAGTTACCTATGGATGTA	CCTTCTCTTGCGACATCGTTTCTATAGTTACCTATGGATGTA
A10	451	68739663;68740048;68740114	ACT	ACT	ACT	ACT	ACT	ACT	ACT
A10	953	68882197;68882412;68883097;68883150	TTCT	TTCT	TTCT	TTCT	TTCT	TTCT	TTCT
A10	8732	68917556;68917604;68918055;68918242;68918893;68919034;68919154;68919316;68919867;68920225;68920657;68921308;68921674;68921771;68921961;68922933;68923361;68923620;68923853;68924125;68924480;68924520;68925057;68925427;68925574;68925921;68926237;68926288	AACTAACGTAGAAAACTTTGTAGATGCT	AACTAACGTAGAAAACTTTGTAGATGCT	AACTAACGTAGAAAACTTTGTAGATGCT	AACTAACGTAGAAAACTTTGTAGATGCT	AACTAACGTAGAAAACTTTGTAGATGCT	AACTAACGTAGAAAACTTTGTAGATGCT	AACTAACGTAGAAAACTTTGTAGATGCT
A10	182	68986872;68986883;68987054	ACC	ACC	ACC	ACC	ACC	ACC	ACC
A10	1380	69106710;69107485;69108041;69108090	AGGA	AGGA	AGGA	AGGA	AGGA	AGGA	AGGA
A10	227	69109632;69109776;69109859	AGC	AGC	AGC	AGC	AGC	AGC	AGC
A10	1345	69149265;69150015;69150610	GCA	GCA	GCA	GCA	GCA	GCA	GCA
A10	242	69231120;69231361;69231362	TAG	TAG	TAG	TAG	TAG	TAG	TAG
A10	512	69250959;69250982;69250986;69251471	TCCC	TCCC	TCCC	TCCC	TCCC	TCCC	TCCC
A10	4912	69251844;69252082;69252363;69252594;69252757;69252800;69253271;69253342;69253396;69253456;69253696;69254536;69254815;69255296;69255404;69256710;69256756	AATCCCACCGTGAGTAC	AATCCCACCGTGAGTAC	AATCCCACCGTGAGTAC	AATCCCACCGTGAGTAC	AATCCCACCGTGAGTAC	AATCCCACCGTGAGTAC	AATCCCACCGTGAGTAC
A10	13407	69415372;69415443;69415532;69415832;69416347;69416500;69416581;69416727;69416791;69416819;69417114;69417152;69417694;69419297;69419632;69420429;69421869;69422886;69423027;69423053;69423240;69423608;69423894;69424201;69424716;69425033;69425642;69425711;69425751;69425791;69425811;69425882;69425897;69426851;69426966;69427153;69427953;69428086;69428105;69428519;69428779	TTAATTGACCACCACATACGAGAGCAGTTTGTCCCGAGCTT	TTAATTGACCACCACATACGAGAGCAGTTTGTCCCGAGCTT	TTAATTGACCACCACATACGAGAGCAGTTTGTCCCGAGCTT	TTAATTGACCACCACATACGAGAGCAGTTTGTCCCGAGCTT	TTAATTGACCACCACATACGAGAGCAGTTTGTCCCGAGCTT	TTAATTGACCACCACATACGAGAGCAGTTTGTCCCGAGCTT	TTAATTGACCACCACATACGAGAGCAGTTTGTCCCGAGCTT
A10	123	69457537;69457560;69457660	ACT	ACT	ACT	ACT	ACT	ACT	ACT
A10	148	69557435;69557520;69557583	AGT	AGT	AGT	AGT	AGT	AGT	AGT
A10	156	69679133;69679150;69679289	AGA	AGA	AGA	AGA	AGA	AGA	AGA
A10	4361	69682464;69682582;69683207;69683557;69683562;69683713;69683725;69683793;69683892;69684230;69684848;69684992;69685039;69685074;69685320;69685330;69685332;69685358;69685437;69685479;69685536;69685554;69685638;69685989;69686015;69686053;69686069;69686825	CCGGCGCGTAGGACCAGTTCCCGGCACA	CCGGCGCGTAGGACCAGTTCCCGGCACA	CCGGCGCGTAGGACCAGTTCCCGGCACA	CCGGCGCGTAGGACCAGTTCCCGGCACA	CCGGCGCGTAGGACCAGTTCCCGGCACA	CCGGCGCGTAGGACCAGTTCCCGGCACA	CCGGCGCGTAGGACCAGTTCCCGGCACA
A10	1816	69692335;69692347;69692377;69692590;69693090;69693097;69693303;69693838;69693841;69694129;69694151	TATGTCTCGAG	TATGTCTCGAG	TATGTCTCGAG	TATGTCTCGAG	TATGTCTCGAG	TATGTCTCGAG	TATGTCTCGAG
A10	6582	69696675;69696797;69696913;69697413;69697414;69697651;69698271;69698898;69698910;69699002;69699059;69699305;69699888;69700359;69700362;69700714;69700778;69700918;69701273;69701284;69701417;69701480;69701883;69701974;69701997;69702578;69702634;69702740;69703257	TAAATCTAATCGGGATAAGGGTAGGAGAA	TAAATCTAATCGGGATAAGGGTAGGAGAA	TAAATCTAATCGGGATAAGGGTAGGAGAA	TAAATCTAATCGGGATAAGGGTAGGAGAA	TAAATCTAATCGGGATAAGGGTAGGAGAA	TAAATCTAATCGGGATAAGGGTAGGAGAA	TAAATCTAATCGGGATAAGGGTAGGAGAA
A10	8768	69708235;69708392;69708764;69708977;69709253;69709552;69710045;69710138;69710548;69710575;69710633;69710757;69710784;69710909;69710951;69710955;69711409;69711512;69711961;69712789;69712980;69713084;69713347;69713752;69713958;69714129;69714224;69714810;69714832;69715293;69715445;69715825;69716032;69716147;69716261;69716376;69716485;69716838;69716926;69716958;69717003	GGCGTGAGCCCAGTGCAGTGAGAGGGACGCATGTAGATAGA	GGCGTGAGCCCAGTGCAGTGAGAGGGACGCATGTAGATAGA	GGCGTGAGCCCAGTGCAGTGAGAGGGACGCATGTAGATAGA	GGCGTGAGCCCAGTGCAGTGAGAGGGACGCATGTAGATAGA	GGCGTGAGCCCAGTGCAGTGAGAGGGACGCATGTAGATAGA	GGCGTGAGCCCAGTGCAGTGAGAGGGACGCATGTAGATAGA	GGCGTGAGCCCAGTGCAGTGAGAGGGACGCATGTAGATAGA
A10	922	69722347;69723036;69723079;69723269	TAGA	TAGA	TAGA	TAGA	TAGA	TAGA	TAGA
A10	742	69739375;69739525;69739582;69739627;69739630;69739779;69740064;69740117	TATAATAA	TATAATAA	TATAATAA	TATAATAA	TATAATAA	TATAATAA	TATAATAA
A10	3385	69741361;69741402;69741435;69741890;69741998;69742110;69742220;69742537;69742690;69742697;69742755;69742775;69742968;69743314;69744294;69744746	CTATCTCGGCGGGAGT	CTATCTCGGCGGGAGT	CTATCTCGGCGGGAGT	CTATCTCGGCGGGAGT	CTATCTCGGCGGGAGT	CTATCTCGGCGGGAGT	CTATCTCGGCGGGAGT
A10	5997	70383796;70384131;70384304;70386136;70386142;70386394;70386426;70387742;70388055;70388637;70388839;70388944;70389791;70389793	CCCATTTACTCCGA	CCCATTTACTCCGA	CCCATTTACTCCGA	CCCATTTACTCCGA	CCCATTTACTCCGA	CCCATTTACTCCGA	CCCATTTACTCCGA
A10	682	73350224;73350297;73350504;73350635;73350874;73350906	MRRYYS	MRRYYS	MRRYYS	MRRYYS	MRRYYS	MRRYYS	MRRYYS
A10	110	76576803;76576860;76576913	RYY	RYY	RYY	RYY	RYY	RYY	RYY
A10	886	88114724;88114876;88114945;88115610	CTTA	CTTA	CTTA	CTTA	CTTA	CTTA	CTTA
A10	3339	88238884;88239208;88239209;88239280;88239399;88239670;88239707;88240796;88242223	CTTTTTATA	CTTTTTATA	CTTTTTATA	CTTTTTATA	CTTTTTATA	CTTTTTATA	CTTTTTATA
A10	14309	88243909;88244384;88245393;88246396;88246557;88246906;88247081;88247146;88247411;88247452;88247459;88247817;88249130;88249149;88252478;88252614;88254436;88256324;88256645;88257548;88257570;88257605;88258013;88258071;88258218	TAACAGAATGTAAGTCACTAAGTTT	TAACAGAATGTAAGTCACTAAGTTT	TAACAGAATGTAAGTCACTAAGTTT	TAACAGAATGTAAGTCACTAAGTTT	TAACAGAATGTAAGTCACTAAGTTT	TAACAGAATGTAAGTCACTAAGTTT	TAACAGAATGTAAGTCACTAAGTTT
A10	5360	88264232;88265026;88265262;88265322;88265464;88266450;88266787;88268347;88268441;88269205;88269478;88269590;88269592	TTACTCACGAAAA	TTACTCACGAAAA	TTACTCACGAAAA	TTACTCACGAAAA	TTACTCACGAAAA	TTACTCACGAAAA	TTACTCACGAAAA
A10	815	88273381;88273436;88274196	GAA	GAA	GAA	GAA	GAA	GAA	GAA
A10	2284	88274531;88275077;88275987;88276056;88276259;88276626;88276750;88276815	AAAGTTAA	AAAGTTAA	AAAGTTAA	AAAGTTAA	AAAGTTAA	AAAGTTAA	AAAGTTAA
A10	773	88277527;88277744;88277868;88278300	AACA	AACA	AACA	AACA	AACA	AACA	AACA
A10	771	88285286;88285523;88285664;88285840;88286057	TATAA	TATAA	TATAA	TATAA	TATAA	TATAA	TATAA
A10	14064	88288029;88288095;88288792;88289800;88289976;88290114;88290891;88290949;88290998;88291084;88291790;88292126;88292840;88293072;88293150;88293372;88293613;88295073;88295311;88295556;88296191;88297432;88297735;88298582;88298724;88298734;88298972;88299120;88299140;88299399;88299439;88299489;88299791;88300442;88300839;88300888;88300994;88301371;88302093	GCGTGTTGAAGGTCGATTACACTTAAAGATCTAATAATT	GCGTGTTGAAGGTCGATTACACTTAAAGATCTAATAATT	GCGTGTTGAAGGTCGATTACACTTAAAGATCTAATAATT	GCGTGTTGAAGGTCGATTACACTTAAAGATCTAATAATT	GCGTGTTGAAGGTCGATTACACTTAAAGATCTAATAATT	GCGTGTTGAAGGTCGATTACACTTAAAGATCTAATAATT	GCGTGTTGAAGGTCGATTACACTTAAAGATCTAATAATT
A10	33481	93913561;93913724;93913802;93914138;93914254;93914281;93914289;93914456;93947042	RWSRRYYTR	RWSRRYYTR	RWSRRYYTR	RWSRRYYTR	RWSRRYYTR	RWSRRYYTR	RWSRRYYTR
A10	278	96977388;96977666	MY	MY	MY	MY	MY	MY	MY
A10	8091	99738325;99738404;99738571;99738863;99739279;99739405;99740441;99740705;99744667;99745568;99746349;99746416	TTAGCGGTCTGG	TTAGCGGTCTGG	TTAGCGGTCTGG	TTAGCGGTCTGG	TTAGCGGTCTGG	TTAGCGGTCTGG	TTAGCGGTCTGG
A10	392	100363728;100363770;100364013;100364120	YRRR	YRRR	YRRR	YRRR	YRRR	YRRR	YRRR
A10	344	866871;867215	YM	YM	YM	YM	YM	YM	YM
A10	4452	3457086;3457090;3457093;3457288;3457457;3457471;3457547;3457564;3457689;3457800;3457881;3457912;3457997;3458076;3458261;3458332;3458397;3458467;3458764;3458807;3459102;3459251;3459623;3459690;3459700;3459722;3459845;3460013;3460345;3460701;3461099;3461101;3461218;3461365;3461428;3461505;3461538	ACGGGACTGCAAAACCGGATCGCGACTGCCAATTGTA	ACGGGACTGCAAAACCGGATCGCGACTGCCAATTGTA	ACGGGACTGCAAAACCGGATCGCGACTGCCAATTGTA	ACGGGACTGCAAAACCGGATCGCGACTGCCAATTGTA	ACGGGACTGCAAAACCGGATCGCGACTGCCAATTGTA	ACGGGACTGCAAAACCGGATCGCGACTGCCAATTGTA	ACGGGACTGCAAAACCGGATCGCGACTGCCAATTGTA
A10	694	3903399;3903444;3903944;3903972;3904083;3904093	YRYRKY	YRYRKY	YRYRKY	YRYRKY	YRYRKY	YRYRKY	YRYRKY
A10	17874	4284586;4302160;4302457;4302460	TCTT	TCTT	TCTT	TCTT	TCTT	TCTT	TCTT
A10	6523	6583533;6583646;6583972;6584122;6584158;6584544;6585261;6585570;6585656;6585663;6586437;6586891;6587013;6587515;6587925;6588223;6589227;6589394;6589469;6589649;6589663;6589896;6589911;6590056	ATGCTATTCATTACATATACATCA	ATGCTATTCATTACATATACATCA	ATGCTATTCATTACATATACATCA	ATGCTATTCATTACATATACATCA	ATGCTATTCATTACATATACATCA	ATGCTATTCATTACATATACATCA	ATGCTATTCATTACATATACATCA
A10	9173	6609587;6609588;6609969;6610354;6610731;6610845;6611697;6611926;6611995;6612212;6612236;6612326;6612339;6612556;6612597;6614149;6614311;6614362;6615061;6615540;6615811;6615867;6615925;6616511;6616589;6617105;6617810;6618029;6618291;6618760	TTGTTGATTCTAAAACTCATAAAAACAATT	TTGTTGATTCTAAAACTCATAAAAACAATT	TTGTTGATTCTAAAACTCATAAAAACAATT	TTGTTGATTCTAAAACTCATAAAAACAATT	TTGTTGATTCTAAAACTCATAAAAACAATT	TTGTTGATTCTAAAACTCATAAAAACAATT	TTGTTGATTCTAAAACTCATAAAAACAATT
A10	3823	6622406;6622545;6622641;6623664;6623686;6624175;6625645;6626124;6626229	CCTAAAGAA	CCTAAAGAA	CCTAAAGAA	CCTAAAGAA	CCTAAAGAA	CCTAAAGAA	CCTAAAGAA
A10	355	6628197;6628207;6628552	ACA	ACA	ACA	ACA	ACA	ACA	ACA
A10	746	6660075;6660432;6660821	ACA	ACA	ACA	ACA	ACA	ACA	ACA
A10	2296	11075634;11076404;11076422;11076902;11077167;11077581;11077919;11077930	ATCTACAA	ATCTACAA	ATCTACAA	ATCTACAA	ATCTACAA	ATCTACAA	ATCTACAA
A10	3937	11105300;11107468;11107602;11107724;11107869;11108062;11108794;11109190;11109237	GCCGTGATG	GCCGTGATG	GCCGTGATG	GCCGTGATG	GCCGTGATG	GCCGTGATG	GCCGTGATG
A10	5302	11115178;11115569;11115665;11115849;11115879;11116031;11116131;11116192;11116196;11116596;11116599;11116652;11117276;11117409;11118134;11118326;11118535;11118566;11118767;11119222;11119359;11120451;11120480	GACATATGGATGAGGAGCTAGGA	GACATATGGATGAGGAGCTAGGA	GACATATGGATGAGGAGCTAGGA	GACATATGGATGAGGAGCTAGGA	GACATATGGATGAGGAGCTAGGA	GACATATGGATGAGGAGCTAGGA	GACATATGGATGAGGAGCTAGGA
A10	4941	11126617;11126823;11127242;11127261;11127449;11127471;11127560;11127826;11128936;11128960;11129124;11129158;11129665;11129736;11130163;11130814;11130932;11130958;11131012;11131204;11131558	AAAGGCAATATCATGGGAACA	AAAGGCAATATCATGGGAACA	AAAGGCAATATCATGGGAACA	AAAGGCAATATCATGGGAACA	AAAGGCAATATCATGGGAACA	AAAGGCAATATCATGGGAACA	AAAGGCAATATCATGGGAACA
A10	6975	12247263;12247299;12247336;12247463;12247727;12247778;12247920;12250311;12251023;12251179;12251419;12252010;12252019;12252264;12252497;12252530;12252621;12252622;12252690;12252795;12252876;12253017;12253018;12253914;12254238	GCCGATGTGTGTCGTACTTACGTCC	GCCGATGTGTGTCGTACTTACGTCC	GCCGATGTGTGTCGTACTTACGTCC	GCCGATGTGTGTCGTACTTACGTCC	GCCGATGTGTGTCGTACTTACGTCC	GCCGATGTGTGTCGTACTTACGTCC	GCCGATGTGTGTCGTACTTACGTCC
A10	445	40910499;40910548;40910923;40910944	RRYS	RRYS	RRYS	RRYS	RRYS	RRYS	RRYS
A10	9368	59768885;59769215;59769335;59769417;59769474;59769771;59769932;59769934;59770023;59770256;59770338;59770520;59770623;59770811;59771751;59771906;59771916;59771918;59771973;59772416;59772466;59772606;59772784;59773146;59773287;59773806;59774353;59774682;59774865;59775616;59775734;59775925;59776064;59776184;59776208;59776439;59776627;59776707;59776711;59777115;59777136;59777305;59777664;59778253	TAGGATAGATGGTGCAAACCAGCGGCCGACGAGGGATATTCTAG	TAGGATAGATGGTGCAAACCAGCGGCCGACGAGGGATATTCTAG	TAGGATAGATGGTGCAAACCAGCGGCCGACGAGGGATATTCTAG	TAGGATAGATGGTGCAAACCAGCGGCCGACGAGGGATATTCTAG	TAGGATAGATGGTGCAAACCAGCGGCCGACGAGGGATATTCTAG	TAGGATAGATGGTGCAAACCAGCGGCCGACGAGGGATATTCTAG	TAGGATAGATGGTGCAAACCAGCGGCCGACGAGGGATATTCTAG
A10	6558	67210093;67210510;67210576;67211037;67211088;67211529;67211662;67211809;67211840;67211881;67211885;67212085;67212087;67212256;67212274;67212414;67212428;67212785;67212931;67213036;67213343;67213513;67213765;67213773;67213799;67213800;67214216;67216286;67216651	CAGATGTAGTTCGGTGCCTATAGCAGGCG	CAGATGTAGTTCGGTGCCTATAGCAGGCG	CAGATGTAGTTCGGTGCCTATAGCAGGCG	CAGATGTAGTTCGGTGCCTATAGCAGGCG	CAGATGTAGTTCGGTGCCTATAGCAGGCG	CAGATGTAGTTCGGTGCCTATAGCAGGCG	CAGATGTAGTTCGGTGCCTATAGCAGGCG
A10	3956	67310438;67311051;67311052;67311089;67311110;67311352;67311833;67312659;67312799;67312854;67313485;67313486;67313614;67313615;67313683;67314268;67314298;67314313;67314394	GCAATTACAATGCGGTTTT	GCAATTACAATGCGGTTTT	GCAATTACAATGCGGTTTT	GCAATTACAATGCGGTTTT	GCAATTACAATGCGGTTTT	GCAATTACAATGCGGTTTT	GCAATTACAATGCGGTTTT
A10	3111	67327089;67327270;67327915;67330200	ACTA	ACTA	ACTA	ACTA	ACTA	ACTA	ACTA
A10	392	67336122;67336291;67336422;67336514	GCCC	GCCC	GCCC	GCCC	GCCC	GCCC	GCCC
A10	15869	67363959;67364060;67364106;67364189;67364284;67364739;67364786;67365149;67365601;67365701;67366298;67367238;67367710;67367789;67367877;67368013;67368076;67368364;67370255;67370622;67370662;67370950;67370985;67371024;67371123;67371422;67371648;67372083;67372596;67372847;67372880;67373125;67373206;67373654;67373929;67374194;67374906;67375393;67375398;67375461;67375540;67375893;67375907;67376151;673…	CCGGCCACCACGGTAGAATGTATATCGTTGGGGCCGGCCATAGTAGGGAAACCG	CCGGCCACCACGGTAGAATGTATATCGTTGGGGCCGGCCATAGTAGGGAAACCG	CCGGCCACCACGGTAGAATGTATATCGTTGGGGCCGGCCATAGTAGGGAAACCG	CCGGCCACCACGGTAGAATGTATATCGTTGGGGCCGGCCATAGTAGGGAAACCG	CCGGCCACCACGGTAGAATGTATATCGTTGGGGCCGGCCATAGTAGGGAAACCG	CCGGCCACCACGGTAGAATGTATATCGTTGGGGCCGGCCATAGTAGGGAAACCG	CCGGCCACCACGGTAGAATGTATATCGTTGGGGCCGGCCATAGTAGGGAAACCG
A10	211	67382749;67382839;67382960	CAT	CAT	CAT	CAT	CAT	CAT	CAT
A10	10671	67462174;67462177;67462265;67462353;67462390;67462521;67462728;67462982;67463490;67463715;67463956;67464028;67464395;67464726;67464804;67465282;67465358;67466391;67466752;67467363;67468038;67468161;67468176;67468247;67468557;67468834;67468910;67469059;67469529;67469547;67469763;67469782;67469978;67470326;67470521;67471325;67471718;67472146;67472845	AATATCTTAGATTATCTTTCCTTCTAATACGATCTAATT	AATATCTTAGATTATCTTTCCTTCTAATACGATCTAATT	AATATCTTAGATTATCTTTCCTTCTAATACGATCTAATT	AATATCTTAGATTATCTTTCCTTCTAATACGATCTAATT	AATATCTTAGATTATCTTTCCTTCTAATACGATCTAATT	AATATCTTAGATTATCTTTCCTTCTAATACGATCTAATT	AATATCTTAGATTATCTTTCCTTCTAATACGATCTAATT
A10	142	67474567;67474577;67474709	ACT	ACT	ACT	ACT	ACT	ACT	ACT
A10	1014	67652388;67652564;67653402	ACT	ACT	ACT	ACT	ACT	ACT	ACT
A10	26138	67815518;67815919;67816568;67816790;67816886;67816903;67817198;67817245;67817377;67817601;67818680;67818703;67818853;67819036;67819368;67820115;67821027;67821450;67821675;67821914;67822237;67822373;67822836;67823121;67823360;67823612;67823674;67823928;67824612;67824645;67824977;67825049;67825843;67825997;67826308;67826780;67827460;67830361;67833656;67835677;67836515;67839585;67839695;67840107;678…	ACTTGAAAACCAAATATATAGCTAGATTATTTTTGGCCTCTTAGCC	ACTTGAAAACCAAATATATAGCTAGATTATTTTTGGCCTCTTAGCC	ACTTGAAAACCAAATATATAGCTAGATTATTTTTGGCCTCTTAGCC	ACTTGAAAACCAAATATATAGCTAGATTATTTTTGGCCTCTTAGCC	ACTTGAAAACCAAATATATAGCTAGATTATTTTTGGCCTCTTAGCC	ACTTGAAAACCAAATATATAGCTAGATTATTTTTGGCCTCTTAGCC	ACTTGAAAACCAAATATATAGCTAGATTATTTTTGGCCTCTTAGCC
A10	351	68001621;68001790;68001972	TCT	TCT	TCT	TCT	TCT	TCT	TCT
A10	1545	68180685;68181034;68182230	TCT	TCT	TCT	TCT	TCT	TCT	TCT
A10	9476	68248281;68250635;68251096;68251101;68251270;68251450;68251480;68251632;68251889;68252097;68252379;68253335;68253440;68253504;68253897;68254161;68255123;68255124;68255419;68255505;68257757	ACAGTGACCCACCTGGCGAGA	ACAGTGACCCACCTGGCGAGA	ACAGTGACCCACCTGGCGAGA	ACAGTGACCCACCTGGCGAGA	ACAGTGACCCACCTGGCGAGA	ACAGTGACCCACCTGGCGAGA	ACAGTGACCCACCTGGCGAGA
A10	22479	68264026;68266320;68266872;68270390;68270741;68272063;68276640;68276687;68278322;68278584;68278677;68278891;68278916;68278941;68279075;68279135;68279486;68281056;68281058;68281254;68281302;68282800;68286505	GCGCTGAGCAACCTATCAGTCAA	GCGCTGAGCAACCTATCAGTCAA	GCGCTGAGCAACCTATCAGTCAA	GCGCTGAGCAACCTATCAGTCAA	GCGCTGAGCAACCTATCAGTCAA	GCGCTGAGCAACCTATCAGTCAA	GCGCTGAGCAACCTATCAGTCAA
A10	9004	68316403;68316669;68318242;68319243;68319918;68321520;68321701;68322386;68323893;68324888;68324986;68325378;68325403;68325407	TGGTTCCACAGTGT	TGGTTCCACAGTGT	TGGTTCCACAGTGT	TGGTTCCACAGTGT	TGGTTCCACAGTGT	TGGTTCCACAGTGT	TGGTTCCACAGTGT
A11	9409	76902984;76903178;76903326;76904367;76904868;76905014;76905542;76906174;76907197;76907298;76907350;76907697;76907776;76907845;76907855;76908385;76908520;76908654;76908779;76908853;76908888;76908977;76909331;76909418;76909456;76909731;76910316;76910557;76910569;76911642;76911859;76912132;76912383;76912393	CCTAATCTGCCCCTTGCGTACATTTATAAAAAAT	CCTAATCTGCCCCTTGCGTACATTTATAAAAAAT	CCTAATCTGCCCCTTGCGTACATTTATAAAAAAT	CCTAATCTGCCCCTTGCGTACATTTATAAAAAAT	CCTAATCTGCCCCTTGCGTACATTTATAAAAAAT	CCTAATCTGCCCCTTGCGTACATTTATAAAAAAT	CCTAATCTGCCCCTTGCGTACATTTATAAAAAAT
A11	20057	78795100;78798498;78798700;78799049;78799202;78799215;78799881;78799971;78800221;78800358;78800520;78800874;78801313;78801388;78801426;78801526;78802512;78802892;78803336;78803602;78803667;78803785;78803953;78804043;78804872;78805953;78806016;78806314;78806792;78806813;78806883;78807166;78807196;78807503;78810627;78812428;78813938;78813966;78815138;78815157	CTCATGTTTGATGATCTGATCGTAATTGCTTGATGCCATT	CTCATGTTTGATGATCTGATCGTAATTGCTTGATGCCATT	CTCATGTTTGATGATCTGATCGTAATTGCTTGATGCCATT	CTCATGTTTGATGATCTGATCGTAATTGCTTGATGCCATT	CTCATGTTTGATGATCTGATCGTAATTGCTTGATGCCATT	CTCATGTTTGATGATCTGATCGTAATTGCTTGATGCCATT	CTCATGTTTGATGATCTGATCGTAATTGCTTGATGCCATT
A11	48747	79063702;79063786;79063810;79063866;79064408;79064702;79064836;79064991;79065653;79068264;79068688;79068807;79068909;79070256;79070264;79070479;79070594;79070767;79071325;79071330;79073320;79074508;79075943;79076009;79076601;79083104;79083341;79083550;79085414;79085664;79085743;79085910;79086340;79086370;79086657;79086691;79087055;79088156;79088622;79092097;79092750;79092896;79093018;79093741;790…	TCTGTCAAGTTTGAATGTCGGCTAATTAAGACACTGTATATGTATAGCGTCCAATCTGT	TCTGTCAAGTTTGAATGTCGGCTAATTAAGACACTGTATATGTATAGCGTCCAATCTGT	TCTGTCAAGTTTGAATGTCGGCTAATTAAGACACTGTATATGTATAGCGTCCAATCTGT	TCTGTCAAGTTTGAATGTCGGCTAATTAAGACACTGTATATGTATAGCGTCCAATCTGT	TCTGTCAAGTTTGAATGTCGGCTAATTAAGACACTGTATATGTATAGCGTCCAATCTGT	TCTGTCAAGTTTGAATGTCGGCTAATTAAGACACTGTATATGTATAGCGTCCAATCTGT	TCTGTCAAGTTTGAATGTCGGCTAATTAAGACACTGTATATGTATAGCGTCCAATCTGT
A11	2991	84019286;84020232;84022277	CAC	CAC	CAC	CAC	CAC	CAC	CAC
A11	1918	84147962;84147999;84149880	TTT	TTT	TTT	TTT	TTT	TTT	TTT
A11	13460	84173522;84173731;84174593;84175160;84176627;84179645;84180163;84181240;84181379;84181628;84182063;84182529;84185873;84186778;84186982	CGGCGATGACCTGTG	CGGCGATGACCTGTG	CGGCGATGACCTGTG	CGGCGATGACCTGTG	CGGCGATGACCTGTG	CGGCGATGACCTGTG	CGGCGATGACCTGTG
A11	22499	84193037;84193651;84196560;84200017;84200037;84202262;84202445;84203029;84203855;84206544;84207934;84208129;84208231;84208591;84209609;84213684;84213939;84214044;84214399;84215094;84215183;84215266;84215536	ATATACGCGAATATTCAGGTTAT	ATATACGCGAATATTCAGGTTAT	ATATACGCGAATATTCAGGTTAT	ATATACGCGAATATTCAGGTTAT	ATATACGCGAATATTCAGGTTAT	ATATACGCGAATATTCAGGTTAT	ATATACGCGAATATTCAGGTTAT
A11	468	87333024;87333063;87333141;87333177;87333342;87333348;87333375;87333473;87333492	RYRWYSYYY	RYRWYSYYY	RYRWYSYYY	RYRWYSYYY	RYRWYSYYY	RYRWYSYYY	RYRWYSYYY
A11	11935	2344430;2344586;2344852;2344871;2345267;2345412;2345426;2345675;2345986;2346394;2346431;2346881;2348136;2349590;2349593;2349704;2350591;2350618;2351052;2351073;2351160;2352039;2352403;2352439;2352558;2352633;2352845;2352909;2352969;2353018;2353056;2353091;2353481;2353538;2353600;2353647;2353829;2354122;2354133;2354258;2354661;2354663;2354722;2354772;2356337;2356365	GTTCAAAACGAAATAGTATTCCTGGTGTTATTACAATGTTCCCGTT	GTTCAAAACGAAATAGTATTCCTGGTGTTATTACAATGTTCCCGTT	GTTCAAAACGAAATAGTATTCCTGGTGTTATTACAATGTTCCCGTT	GTTCAAAACGAAATAGTATTCCTGGTGTTATTACAATGTTCCCGTT	GTTCAAAACGAAATAGTATTCCTGGTGTTATTACAATGTTCCCGTT	GTTCAAAACGAAATAGTATTCCTGGTGTTATTACAATGTTCCCGTT	GTTCAAAACGAAATAGTATTCCTGGTGTTATTACAATGTTCCCGTT
A11	666	2967286;2967605;2967645;2967952	MYYR	MYYR	MYYR	MYYR	MYYR	MYYR	MYYR
A11	157	3213281;3213438	CA	CA	CA	CA	CA	CA	CA
A11	3978	3213585;3214175;3214400;3214573;3214702;3214790;3215238;3215370;3215522;3216363;3216742;3217563	GCGCGAGGCCGC	GCGCGAGGCCGC	GCGCGAGGCCGC	GCGCGAGGCCGC	GCGCGAGGCCGC	GCGCGAGGCCGC	GCGCGAGGCCGC
A11	25991	3446902;3448382;3449954;3450056;3450081;3450427;3450749;3451177;3451213;3451317;3451353;3451597;3451754;3451887;3452003;3452133;3452870;3453481;3454858;3456343;3456651;3456747;3459366;3459505;3462044;3462083;3462129;3464379;3466554;3470163;3471806;3472387;3472435;3472682;3472782;3472867;3472893	CTGGTCAGGTCTCCGATGACTTGGTTTAGCAATAGCA	CTGGTCAGGTCTCCGATGACTTGGTTTAGCAATAGCA	CTGGTCAGGTCTCCGATGACTTGGTTTAGCAATAGCA	CTGGTCAGGTCTCCGATGACTTGGTTTAGCAATAGCA	CTGGTCAGGTCTCCGATGACTTGGTTTAGCAATAGCA	CTGGTCAGGTCTCCGATGACTTGGTTTAGCAATAGCA	CTGGTCAGGTCTCCGATGACTTGGTTTAGCAATAGCA
A11	2132	3486273;3486294;3487171;3487319;3488008;3488020;3488405	TAGAATG	TAGAATG	TAGAATG	TAGAATG	TAGAATG	TAGAATG	TAGAATG
A11	9179	3552783;3553409;3554012;3554764;3555492;3557885;3558358;3558435;3559940;3560515;3560682;3560951;3561850;3561962	CTTCCATTGAAGAG	CTTCCATTGAAGAG	CTTCCATTGAAGAG	CTTCCATTGAAGAG	CTTCCATTGAAGAG	CTTCCATTGAAGAG	CTTCCATTGAAGAG
A11	3307	3569178;3569809;3569881;3570129;3570164;3570456;3570480;3570507;3570896;3571279;3572019;3572044;3572056;3572146;3572485	TAGACGTTTATATAT	TAGACGTTTATATAT	TAGACGTTTATATAT	TAGACGTTTATATAT	TAGACGTTTATATAT	TAGACGTTTATATAT	TAGACGTTTATATAT
A11	21552	3834273;3835985;3836945;3838399;3840660;3843268;3843759;3844080;3844529;3846061;3848732;3852230;3852453;3854746;3855367;3855825	CCTTGAGAGACAGTGG	CCTTGAGAGACAGTGG	CCTTGAGAGACAGTGG	CCTTGAGAGACAGTGG	CCTTGAGAGACAGTGG	CCTTGAGAGACAGTGG	CCTTGAGAGACAGTGG
A11	6172	3866612;3870050;3872216;3872784	AGAG	AGAG	AGAG	AGAG	AGAG	AGAG	AGAG
A11	105	3878413;3878496;3878518	ATT	ATT	ATT	ATT	ATT	ATT	ATT
A11	637	4438106;4438336;4438338;4438743	TGCG	TGCG	TGCG	TGCG	TGCG	TGCG	TGCG
A11	1225	4443463;4443581;4443740;4444253;4444401;4444688	AGCCGG	AGCCGG	AGCCGG	AGCCGG	AGCCGG	AGCCGG	AGCCGG
A11	749	4449891;4449921;4450640	TTT	TTT	TTT	TTT	TTT	TTT	TTT
A11	10879	4450648;4451148;4451903;4453346;4454529;4454560;4454626;4454635;4454929;4454976;4461527	TTTCCACAATT	TTTCCACAATT	TTTCCACAATT	TTTCCACAATT	TTTCCACAATT	TTTCCACAATT	TTTCCACAATT
A11	169	4462092;4462129;4462261	CGA	CGA	CGA	CGA	CGA	CGA	CGA
A11	81	4862114;4862162;4862189;4862195	GTCC	GTCC	GTCC	GTCC	GTCC	GTCC	GTCC
A11	1744	4867925;4869648;4869669	GGG	GGG	GGG	GGG	GGG	GGG	GGG
A11	1059	4870953;4871032;4871172;4871527;4871594;4871724;4872012	TGAGATA	TGAGATA	TGAGATA	TGAGATA	TGAGATA	TGAGATA	TGAGATA
A11	1786	4872403;4872427;4872963;4873187;4873289;4873498;4873933;4874179;4874189	GACCGTATT	GACCGTATT	GACCGTATT	GACCGTATT	GACCGTATT	GACCGTATT	GACCGTATT
A11	1382	4877681;4877695;4877726;4877756;4877824;4877829;4877919;4878008;4878141;4878156;4878210;4878619;4879063	TCGACTAGGCCTG	TCGACTAGGCCTG	TCGACTAGGCCTG	TCGACTAGGCCTG	TCGACTAGGCCTG	TCGACTAGGCCTG	TCGACTAGGCCTG
A11	452	4880666;4880720;4880964;4881063;4881106;4881118	CTATTG	CTATTG	CTATTG	CTATTG	CTATTG	CTATTG	CTATTG
A11	6732	5992887;5993226;5994495;5994627;5995197;5995486;5995777;5996590;5996831;5996877;5996908;5996975;5997334;5997776;5999066;5999619	ACATGAGTTTGTGATC	ACATGAGTTTGTGATC	ACATGAGTTTGTGATC	ACATGAGTTTGTGATC	ACATGAGTTTGTGATC	ACATGAGTTTGTGATC	ACATGAGTTTGTGATC
A11	957	6027459;6027925;6028108;6028202;6028358;6028366;6028416	RKWMMYR	RKWMMYR	RKWMMYR	RKWMMYR	RKWMMYR	RKWMMYR	RKWMMYR
A11	3364	6094711;6094975;6095995;6096441;6098005;6098075	GCCGAA	GCCGAA	GCCGAA	GCCGAA	GCCGAA	GCCGAA	GCCGAA
A11	3534	6730153;6732685;6732750;6733014;6733164;6733687	TTTACG	TTTACG	TTTACG	TTTACG	TTTACG	TTTACG	TTTACG
A11	22529	9092622;9092632;9092647;9093914;9094079;9095271;9095787;9095885;9097229;9097505;9099956;9102764;9103223;9107510;9108644;9109009;9110076;9111091;9112909;9112983;9113777;9114079;9115151	ATTATTCTGGGCCACACTTGAGT	ATTATTCTGGGCCACACTTGAGT	ATTATTCTGGGCCACACTTGAGT	ATTATTCTGGGCCACACTTGAGT	ATTATTCTGGGCCACACTTGAGT	ATTATTCTGGGCCACACTTGAGT	ATTATTCTGGGCCACACTTGAGT
A11	17266	9466973;9467164;9467232;9467656;9467945;9468140;9469424;9469802;9469859;9470351;9470399;9472333;9473550;9474007;9474529;9474710;9474905;9475517;9478960;9479626;9479840;9479842;9480207;9480411;9480456;9480765;9484131;9484239	AATATACGTGAACGAACCGGTCGAATCT	AATATACGTGAACGAACCGGTCGAATCT	AATATACGTGAACGAACCGGTCGAATCT	AATATACGTGAACGAACCGGTCGAATCT	AATATACGTGAACGAACCGGTCGAATCT	AATATACGTGAACGAACCGGTCGAATCT	AATATACGTGAACGAACCGGTCGAATCT
A11	406	9486573;9486614;9486820;9486829;9486859;9486914;9486951;9486979	YCRKYYCY	YCRKYYCY	YCRKYYCY	YCRKYYCY	YCRKYYCY	YCRKYYCY	YCRKYYCY
A11	12641	9489980;9490097;9490209;9490508;9490566;9501721;9501758;9501848;9501967;9502274;9502472;9502621	AGTCTCTACATA	AGTCTCTACATA	AGTCTCTACATA	AGTCTCTACATA	AGTCTCTACATA	AGTCTCTACATA	AGTCTCTACATA
A11	2054	9504292;9504494;9506235;9506346	ATTA	ATTA	ATTA	ATTA	ATTA	ATTA	ATTA
A11	1314	9510815;9510870;9510890;9512129	GGTG	GGTG	GGTG	GGTG	GGTG	GGTG	GGTG
A11	4427	9536658;9536756;9536788;9536944;9536979;9537081;9537614;9537746;9538137;9538428;9538509;9538984;9539280;9539474;9540171;9540195;9540200;9540351;9540354;9540564;9540912;9540982;9541085	AAACAAAACAGACAGATTGTTAC	AAACAAAACAGACAGATTGTTAC	AAACAAAACAGACAGATTGTTAC	AAACAAAACAGACAGATTGTTAC	AAACAAAACAGACAGATTGTTAC	AAACAAAACAGACAGATTGTTAC	AAACAAAACAGACAGATTGTTAC
A11	15167	9543313;9543394;9544595;9544871;9545162;9545957;9545976;9545987;9546199;9546393;9546735;9546981;9547359;9548042;9548690;9549237;9551296;9551646;9551834;9551903;9552093;9552147;9552363;9552826;9556983;9558480	CCTTCATTTGCCTAAAGTCTCTAAGT	CCTTCATTTGCCTAAAGTCTCTAAGT	CCTTCATTTGCCTAAAGTCTCTAAGT	CCTTCATTTGCCTAAAGTCTCTAAGT	CCTTCATTTGCCTAAAGTCTCTAAGT	CCTTCATTTGCCTAAAGTCTCTAAGT	CCTTCATTTGCCTAAAGTCTCTAAGT
A11	12238	20273262;20273699;20273707;20273951;20274087;20274149;20274345;20274652;20274991;20275173;20276612;20276684;20277532;20278779;20279032;20279135;20279373;20279609;20279798;20280734;20282632;20282907;20283891;20284343;20285184;20285467;20285500	TATAGCTCCCTCCTTTACTCCCACGCA	TATAGCTCCCTCCTTTACTCCCACGCA	TATAGCTCCCTCCTTTACTCCCACGCA	TATAGCTCCCTCCTTTACTCCCACGCA	TATAGCTCCCTCCTTTACTCCCACGCA	TATAGCTCCCTCCTTTACTCCCACGCA	TATAGCTCCCTCCTTTACTCCCACGCA
A11	100	57574589;57574689	KR	KR	KR	KR	KR	KR	KR
A11	749	63932357;63932572;63933073;63933106	CAAC	CAAC	CAAC	CAAC	CAAC	CAAC	CAAC
A11	138	67226309;67226429;67226447	YYY	YYY	YYY	YYY	YYY	YYY	YYY
A12	33788	70059029;70065257;70066123;70066741;70066904;70066952;70067080;70067753;70068202;70068260;70068573;70068915;70069636;70070104;70070246;70070356;70071038;70089697;70089754;70090272;70090980;70091946;70092169;70092287;70092817	CTTAACCCACATAAAAATTAACCTC	CTTAACCCACATAAAAATTAACCTC	CTTAACCCACATAAAAATTAACCTC	CTTAACCCACATAAAAATTAACCTC	CTTAACCCACATAAAAATTAACCTC	CTTAACCCACATAAAAATTAACCTC	CTTAACCCACATAAAAATTAACCTC
A12	443	70309377;70309820	AC	AC	AC	AC	AC	AC	AC
A12	326	72179963;72180285;72180289	SRS	SRS	SRS	SRS	SRS	SRS	SRS
A12	498	72322413;72322511;72322700;72322911	TCTA	TCTA	TCTA	TCTA	TCTA	TCTA	TCTA
A12	13546	72963672;72963710;72963850;72963960;72963985;72966467;72966665;72967315;72968769;72976713;72977218	TGATTAAAAGG	TGATTAAAAGG	TGATTAAAAGG	TGATTAAAAGG	TGATTAAAAGG	TGATTAAAAGG	TGATTAAAAGG
A12	125	73352568;73352634;73352693	CCC	CCC	CCC	CCC	CCC	CCC	CCC
A12	3274	73353256;73354079;73354362;73354854;73356369;73356530	GCCCCA	GCCCCA	GCCCCA	GCCCCA	GCCCCA	GCCCCA	GCCCCA
A12	80	76284071;76284122;76284151	RMR	RMR	RMR	RMR	RMR	RMR	RMR
A12	99	82603945;82604044	RY	RY	RY	RY	RY	RY	RY
A12	3820	84444533;84444689;84446046;84446201;84447896;84448024;84448238;84448353	GTTCTGTA	GTTCTGTA	GTTCTGTA	GTTCTGTA	GTTCTGTA	GTTCTGTA	GTTCTGTA
A12	3540	84494725;84494895;84497173;84497881;84498265	CTCTA	CTCTA	CTCTA	CTCTA	CTCTA	CTCTA	CTCTA
A12	4778	84508930;84510110;84510854;84510927;84511723;84512236;84512583;84512671;84513708	ATGGGTGCT	ATGGGTGCT	ATGGGTGCT	ATGGGTGCT	ATGGGTGCT	ATGGGTGCT	ATGGGTGCT
A12	11645	84516876;84517028;84518266;84518401;84518432;84518461;84520429;84520923;84521079;84521609;84522048;84522508;84522691;84523962;84526865;84527446;84527787;84527900;84527922;84527977;84528244;84528521	AGCGTTAACGTTTACCAGGTCT	AGCGTTAACGTTTACCAGGTCT	AGCGTTAACGTTTACCAGGTCT	AGCGTTAACGTTTACCAGGTCT	AGCGTTAACGTTTACCAGGTCT	AGCGTTAACGTTTACCAGGTCT	AGCGTTAACGTTTACCAGGTCT
A12	4949	84546367;84546923;84547579;84548037;84548223;84548601;84548684;84549269;84549630;84549751;84549781;84549788;84550040;84550942;84551053;84551316	CCAAAGTTAACTATAT	CCAAAGTTAACTATAT	CCAAAGTTAACTATAT	CCAAAGTTAACTATAT	CCAAAGTTAACTATAT	CCAAAGTTAACTATAT	CCAAAGTTAACTATAT
A12	1348	84557985;84558058;84559105;84559333	TACA	TACA	TACA	TACA	TACA	TACA	TACA
A12	3256	86060406;86060505;86061487;86061490;86061940;86061967;86062533;86062789;86063025;86063056;86063081;86063662	GGTGAACGGCTA	GGTGAACGGCTA	GGTGAACGGCTA	GGTGAACGGCTA	GGTGAACGGCTA	GGTGAACGGCTA	GGTGAACGGCTA
A12	687	86162414;86162840;86163083;86163101	CAGA	CAGA	CAGA	CAGA	CAGA	CAGA	CAGA
A12	3584	86341898;86342076;86342246;86342543;86342642;86343869;86344332;86344343;86344849;86345013;86345482	TATTATAACTA	TATTATAACTA	TATTATAACTA	TATTATAACTA	TATTATAACTA	TATTATAACTA	TATTATAACTA
A12	3034	86404878;86405565;86406778;86407393;86407876;86407912	CAGTAG	CAGTAG	CAGTAG	CAGTAG	CAGTAG	CAGTAG	CAGTAG
A12	5508	86592469;86593225;86593550;86593647;86594209;86594497;86597710;86597773;86597977	CTTTACGGC	CTTTACGGC	CTTTACGGC	CTTTACGGC	CTTTACGGC	CTTTACGGC	CTTTACGGC
A12	4198	86604893;86605141;86605269;86605466;86605612;86606028;86606127;86606260;86606393;86606394;86606475;86606519;86607447;86607457;86607499;86607657;86608606;86609091	AGGTCAGAAACCCATCCG	AGGTCAGAAACCCATCCG	AGGTCAGAAACCCATCCG	AGGTCAGAAACCCATCCG	AGGTCAGAAACCCATCCG	AGGTCAGAAACCCATCCG	AGGTCAGAAACCCATCCG
A12	1020	304057;304791;304869;305077	ATTG	ATTG	ATTG	ATTG	ATTG	ATTG	ATTG
A12	4629	306474;307052;311103	TCG	TCG	TCG	TCG	TCG	TCG	TCG
A12	393	314446;314693;314839	CGT	CGT	CGT	CGT	CGT	CGT	CGT
A12	128	315058;315186	AA	AA	AA	AA	AA	AA	AA
A12	581	316027;316368;316608	CAT	CAT	CAT	CAT	CAT	CAT	CAT
A12	716	317452;317552;317556;317666;317710;317932;318163;318168	AGTTCGTT	AGTTCGTT	AGTTCGTT	AGTTCGTT	AGTTCGTT	AGTTCGTT	AGTTCGTT
A12	31594	320944;321028;321041;321176;321177;351246;351342;351897;352000;352030;352269;352538	KMCWYAATTTAM	KMCWYAATTTAM	KMCWYAATTTAM	KMCWYAATTTAM	KMCWYAATTTAM	KMCWYAATTTAM	KMCWYAATTTAM
A12	9080	352621;352658;352813;352848;352984;352985;354494;354848;354991;355288;356282;357280;358084;361383;361701	CATAGGATCGATTAG	CATAGGATCGATTAG	CATAGGATCGATTAG	CATAGGATCGATTAG	CATAGGATCGATTAG	CATAGGATCGATTAG	CATAGGATCGATTAG
A12	8754	403157;403166;403167;403859;403862;403919;404222;404613;404614;404619;404945;405455;406198;406288;406787;406860;407912;408036;408420;409323;409431;410637;411532;411584;411698;411911	CTGAGTATTTGCGTGTTCAACATCGG	CTGAGTATTTGCGTGTTCAACATCGG	CTGAGTATTTGCGTGTTCAACATCGG	CTGAGTATTTGCGTGTTCAACATCGG	CTGAGTATTTGCGTGTTCAACATCGG	CTGAGTATTTGCGTGTTCAACATCGG	CTGAGTATTTGCGTGTTCAACATCGG
A12	81	412709;412790	GG	GG	GG	GG	GG	GG	GG
A12	8511	431886;432181;432843;433522;434047;434341;434616;435547;436201;436406;438146;439205;440397	AACCAAAAGTTCC	AACCAAAAGTTCC	AACCAAAAGTTCC	AACCAAAAGTTCC	AACCAAAAGTTCC	AACCAAAAGTTCC	AACCAAAAGTTCC
A12	43695	503204;503346;503347;503352;503760;503964;504690;504915;504943;505149;505352;520228;520317;520504;520945;521931;523346;524169;525255;525434;526331;526556;527878;530028;530342;530543;530711;532378;533334;533958;533995;534068;534206;534418;534486;534937;537184;537348;537685;537837;537889;538532;538629;538774;538867;539341;540346;540360;540556;540813;541126;541835;542131;545043;545090;545319;545707;…	TAATGTCCCCGAAATGTTCCAGCCTCTGATAGCAAAAAGGCACTACCTAGTAGCTTCA	TAATGTCCCCGAAATGTTCCAGCCTCTGATAGCAAAAAGGCACTACCTAGTAGCTTCA	TAATGTCCCCGAAATGTTCCAGCCTCTGATAGCAAAAAGGCACTACCTAGTAGCTTCA	TAATGTCCCCGAAATGTTCCAGCCTCTGATAGCAAAAAGGCACTACCTAGTAGCTTCA	TAATGTCCCCGAAATGTTCCAGCCTCTGATAGCAAAAAGGCACTACCTAGTAGCTTCA	TAATGTCCCCGAAATGTTCCAGCCTCTGATAGCAAAAAGGCACTACCTAGTAGCTTCA	TAATGTCCCCGAAATGTTCCAGCCTCTGATAGCAAAAAGGCACTACCTAGTAGCTTCA
A12	2651	566951;567213;567633;568019;568211;568292;568370;568644;568885;569269;569500;569550;569602	GGATTCTCACAGA	GGATTCTCACAGA	GGATTCTCACAGA	GGATTCTCACAGA	GGATTCTCACAGA	GGATTCTCACAGA	GGATTCTCACAGA
A12	647	627831;627972;628478	AGG	AGG	AGG	AGG	AGG	AGG	AGG
A12	1233	629583;629603;629688;629711;629743;629809;630512;630513;630514;630623;630659;630816	TCTCCGAAACAA	TCTCCGAAACAA	TCTCCGAAACAA	TCTCCGAAACAA	TCTCCGAAACAA	TCTCCGAAACAA	TCTCCGAAACAA
A12	583	635081;635273;635664	CGA	CGA	CGA	CGA	CGA	CGA	CGA
A12	4226	645473;645880;645921;646061;646333;646369;646478;646643;646679;646838;646881;647050;647063;647076;647177;647184;647798;648154;648218;648285;648287;648622;648861;649699	GGTAAGTTATCTTACGATTTATTC	GGTAAGTTATCTTACGATTTATTC	GGTAAGTTATCTTACGATTTATTC	GGTAAGTTATCTTACGATTTATTC	GGTAAGTTATCTTACGATTTATTC	GGTAAGTTATCTTACGATTTATTC	GGTAAGTTATCTTACGATTTATTC
A12	1781	906758;907274;908539	TAG	TAG	TAG	TAG	TAG	TAG	TAG
A12	731	1147719;1147766;1147829;1147938;1148106;1148162;1148450	TTGACCA	TTGACCA	TTGACCA	TTGACCA	TTGACCA	TTGACCA	TTGACCA
A12	2763	1148454;1148489;1148707;1149010;1149623;1150252;1151217	TGAAATT	TGAAATT	TGAAATT	TGAAATT	TGAAATT	TGAAATT	TGAAATT
A12	1166	1151808;1151896;1151970;1152093;1152147;1152156;1152264;1152274;1152374;1152448;1152946;1152955;1152974	ATTGTCGAATCTT	ATTGTCGAATCTT	ATTGTCGAATCTT	ATTGTCGAATCTT	ATTGTCGAATCTT	ATTGTCGAATCTT	ATTGTCGAATCTT
A12	86	1187237;1187276;1187323	TTA	TTA	TTA	TTA	TTA	TTA	TTA
A12	1623	1428629;1429398;1429427;1429516;1429689;1429832;1430127;1430141;1430153;1430252	TACTGATAGA	TACTGATAGA	TACTGATAGA	TACTGATAGA	TACTGATAGA	TACTGATAGA	TACTGATAGA
A12	724	1449938;1450284;1450301;1450541;1450662	CCGTG	CCGTG	CCGTG	CCGTG	CCGTG	CCGTG	CCGTG
A12	7457	1463279;1463288;1463781;1464126;1464276;1464569;1464610;1467615;1467853;1468014;1468219;1468562;1468770;1468974;1469011;1469289;1469421;1469928;1469937;1470329;1470662;1470736	ATAGATTGCTACGTTTACTCTA	ATAGATTGCTACGTTTACTCTA	ATAGATTGCTACGTTTACTCTA	ATAGATTGCTACGTTTACTCTA	ATAGATTGCTACGTTTACTCTA	ATAGATTGCTACGTTTACTCTA	ATAGATTGCTACGTTTACTCTA
A12	1867	1802447;1804306;1804314	KRK	KRK	KRK	KRK	KRK	KRK	KRK
A12	476	2040413;2040577;2040592;2040654;2040714;2040716;2040820;2040889	CCACGGAG	CCACGGAG	CCACGGAG	CCACGGAG	CCACGGAG	CCACGGAG	CCACGGAG
A12	5588	2278963;2279169;2279905;2279955;2280636;2280739;2281769;2282219;2282562;2283728;2283751;2284508;2284551	GACCCGTTCTAGT	GACCCGTTCTAGT	GACCCGTTCTAGT	GACCCGTTCTAGT	GACCCGTTCTAGT	GACCCGTTCTAGT	GACCCGTTCTAGT
A12	6233	2286145;2287141;2287157;2287506;2287527;2287546;2290179;2290368;2290590;2291798;2291815;2291922;2292024;2292215;2292315;2292378	TACGTTGCAGGCGGCA	TACGTTGCAGGCGGCA	TACGTTGCAGGCGGCA	TACGTTGCAGGCGGCA	TACGTTGCAGGCGGCA	TACGTTGCAGGCGGCA	TACGTTGCAGGCGGCA
A12	6235	2314352;2314491;2314828;2315835;2316936;2320587	GGAGAG	GGAGAG	GGAGAG	GGAGAG	GGAGAG	GGAGAG	GGAGAG
A12	1707	2323937;2323992;2324958;2325644	ATAG	ATAG	ATAG	ATAG	ATAG	ATAG	ATAG
A12	10967	2334072;2334251;2334311;2335064;2335085;2335276;2335303;2335323;2335432;2335547;2335659;2335661;2335726;2335735;2335774;2335779;2336053;2336072;2337181;2338125;2338996;2339448;2340050;2340072;2340145;2340945;2342699;2344379;2344896;2345039	TAAACGCAAAGGGTCCAGGTCATGGAGATC	TAAACGCAAAGGGTCCAGGTCATGGAGATC	TAAACGCAAAGGGTCCAGGTCATGGAGATC	TAAACGCAAAGGGTCCAGGTCATGGAGATC	TAAACGCAAAGGGTCCAGGTCATGGAGATC	TAAACGCAAAGGGTCCAGGTCATGGAGATC	TAAACGCAAAGGGTCCAGGTCATGGAGATC
A12	4479	2345282;2345414;2345940;2346632;2346676;2346821;2347167;2347503;2348305;2348326;2348676;2349761	GTCTCCCGGTCC	GTCTCCCGGTCC	GTCTCCCGGTCC	GTCTCCCGGTCC	GTCTCCCGGTCC	GTCTCCCGGTCC	GTCTCCCGGTCC
A12	17051	2357262;2357530;2357629;2357634;2358428;2359724;2359746;2360046;2361215;2362428;2362486;2362690;2362780;2363640;2365983;2366295;2366842;2367062;2367877;2369398;2369806;2369867;2372283;2372644;2373567;2374313	TACACACTCTTGTAAGAACTATGCAC	TACACACTCTTGTAAGAACTATGCAC	TACACACTCTTGTAAGAACTATGCAC	TACACACTCTTGTAAGAACTATGCAC	TACACACTCTTGTAAGAACTATGCAC	TACACACTCTTGTAAGAACTATGCAC	TACACACTCTTGTAAGAACTATGCAC
A12	8516	2394878;2395646;2396212;2396817;2397354;2397419;2397636;2397689;2397784;2398416;2399686;2399822;2401621;2401684;2402043;2402245;2402463;2402504;2402855;2403036;2403085;2403272;2403394	TTTGTCGCCGCACACGGATTCCA	TTTGTCGCCGCACACGGATTCCA	TTTGTCGCCGCACACGGATTCCA	TTTGTCGCCGCACACGGATTCCA	TTTGTCGCCGCACACGGATTCCA	TTTGTCGCCGCACACGGATTCCA	TTTGTCGCCGCACACGGATTCCA
A12	1636	2419027;2419208;2419258;2419310;2419666;2419735;2419776;2419808;2420172;2420221;2420261;2420287;2420313;2420606;2420663	CAGGTTCGACCTTGA	CAGGTTCGACCTTGA	CAGGTTCGACCTTGA	CAGGTTCGACCTTGA	CAGGTTCGACCTTGA	CAGGTTCGACCTTGA	CAGGTTCGACCTTGA
A12	1373	2420782;2420957;2420982;2421064;2421101;2421293;2421439;2421706;2421728;2422062;2422140;2422155	GTCTATGAACAA	GTCTATGAACAA	GTCTATGAACAA	GTCTATGAACAA	GTCTATGAACAA	GTCTATGAACAA	GTCTATGAACAA
A12	358	2424167;2424488;2424525	ACA	ACA	ACA	ACA	ACA	ACA	ACA
A12	6701	2787893;2788109;2788158;2788599;2789273;2789429;2789476;2790952;2791676;2792072;2793181;2793644;2793810;2794413;2794490;2794594	ATACGCGTTTACTGTG	ATACGCGTTTACTGTG	ATACGCGTTTACTGTG	ATACGCGTTTACTGTG	ATACGCGTTTACTGTG	ATACGCGTTTACTGTG	ATACGCGTTTACTGTG
A12	12102	2798823;2798838;2799195;2799590;2799854;2800120;2800515;2801088;2803237;2803700;2803970;2804404;2804504;2804647;2805075;2805292;2805332;2805394;2805457;2805548;2805729;2805795;2806316;2806384;2806482;2806547;2806579;2806651;2806736;2806904;2807164;2807875;2807980;2808930;2809068;2809309;2809426;2809782;2810877;2810925	ATCGTGAACTACGTCTAGTGGCTTTTTCTGATGGAAAGCT	ATCGTGAACTACGTCTAGTGGCTTTTTCTGATGGAAAGCT	ATCGTGAACTACGTCTAGTGGCTTTTTCTGATGGAAAGCT	ATCGTGAACTACGTCTAGTGGCTTTTTCTGATGGAAAGCT	ATCGTGAACTACGTCTAGTGGCTTTTTCTGATGGAAAGCT	ATCGTGAACTACGTCTAGTGGCTTTTTCTGATGGAAAGCT	ATCGTGAACTACGTCTAGTGGCTTTTTCTGATGGAAAGCT
A12	11571	2817008;2817120;2818001;2818250;2818649;2818713;2818787;2819492;2820495;2820878;2821151;2822176;2822954;2823241;2823349;2823614;2823630;2826002;2826157;2826228;2827301;2828574;2828579	TTATTTTTAGTGTCGCACAGGAA	TTATTTTTAGTGTCGCACAGGAA	TTATTTTTAGTGTCGCACAGGAA	TTATTTTTAGTGTCGCACAGGAA	TTATTTTTAGTGTCGCACAGGAA	TTATTTTTAGTGTCGCACAGGAA	TTATTTTTAGTGTCGCACAGGAA
A12	111	2830302;2830303;2830413	AAC	AAC	AAC	AAC	AAC	AAC	AAC
A12	5045	2840339;2840359;2840668;2841939;2842161;2842818;2842950;2845133;2845384	CTCGTATTT	CTCGTATTT	CTCGTATTT	CTCGTATTT	CTCGTATTT	CTCGTATTT	CTCGTATTT
A12	1066	2848244;2848440;2849310	GTT	GTT	GTT	GTT	GTT	GTT	GTT
A12	294	2856295;2856589	CT	CT	CT	CT	CT	CT	CT
A12	878	2857559;2857580;2857612;2857879;2857953;2857996;2858437	GCGTGGA	GCGTGGA	GCGTGGA	GCGTGGA	GCGTGGA	GCGTGGA	GCGTGGA
A12	228	2858666;2858758;2858894	GAA	GAA	GAA	GAA	GAA	GAA	GAA
A12	285	2872982;2873045;2873267	GTC	GTC	GTC	GTC	GTC	GTC	GTC
A12	4961	2878633;2878750;2878767;2879021;2879633;2879757;2879798;2880111;2880811;2881583;2881608;2881838;2882396;2883259;2883594	ATCGCCAAGCATTCT	ATCGCCAAGCATTCT	ATCGCCAAGCATTCT	ATCGCCAAGCATTCT	ATCGCCAAGCATTCT	ATCGCCAAGCATTCT	ATCGCCAAGCATTCT
A12	4430	2884818;2885736;2885793;2885883;2887122;2888140;2888535;2889248	TGTTATGC	TGTTATGC	TGTTATGC	TGTTATGC	TGTTATGC	TGTTATGC	TGTTATGC
A12	32807	3377189;3378145;3378323;3379797;3380500;3380788;3381356;3382009;3382075;3384547;3385320;3385321;3385370;3385839;3386152;3386175;3386395;3386722;3386767;3387038;3387108;3387353;3387525;3388242;3388365;3388965;3389217;3389574;3390095;3390378;3390584;3390856;3391173;3392045;3392282;3392350;3392517;3392600;3392955;3392986;3392987;3393109;3393382;3393597;3393692;3394378;3394549;3394778;3394970;3395381…	CGTTGCAAACTCACTCAGATATAATTGTGTAATGAATATAATTATCTAATCAAAAAATTAGTTTATGAATTTATCAGAACATGAATTTT	CGTTGCAAACTCACTCAGATATAATTGTGTAATGAATATAATTATCTAATCAAAAAATTAGTTTATGAATTTATCAGAACATGAATTTT	CGTTGCAAACTCACTCAGATATAATTGTGTAATGAATATAATTATCTAATCAAAAAATTAGTTTATGAATTTATCAGAACATGAATTTT	CGTTGCAAACTCACTCAGATATAATTGTGTAATGAATATAATTATCTAATCAAAAAATTAGTTTATGAATTTATCAGAACATGAATTTT	CGTTGCAAACTCACTCAGATATAATTGTGTAATGAATATAATTATCTAATCAAAAAATTAGTTTATGAATTTATCAGAACATGAATTTT	CGTTGCAAACTCACTCAGATATAATTGTGTAATGAATATAATTATCTAATCAAAAAATTAGTTTATGAATTTATCAGAACATGAATTTT	CGTTGCAAACTCACTCAGATATAATTGTGTAATGAATATAATTATCTAATCAAAAAATTAGTTTATGAATTTATCAGAACATGAATTTT
A12	2410	3751465;3751654;3752227;3752492;3752847;3752939;3753087;3753164;3753165;3753249;3753576;3753875	AAGTGGTGATTG	AAGTGGTGATTG	AAGTGGTGATTG	AAGTGGTGATTG	AAGTGGTGATTG	AAGTGGTGATTG	AAGTGGTGATTG
A12	7876	3812335;3812856;3814633;3815897;3816125;3816132;3816713;3816983;3817624;3817651;3820052;3820110;3820161;3820211	ATTTTATCTATACC	ATTTTATCTATACC	ATTTTATCTATACC	ATTTTATCTATACC	ATTTTATCTATACC	ATTTTATCTATACC	ATTTTATCTATACC
A12	489	3821666;3821922;3822041;3822155	GGGT	GGGT	GGGT	GGGT	GGGT	GGGT	GGGT
A12	2337	3836029;3836033;3836041;3836206;3836227;3836260;3836742;3836817;3836874;3837160;3837618;3837632;3837680;3838183;3838348;3838366	TCACACATTTCTATTT	TCACACATTTCTATTT	TCACACATTTCTATTT	TCACACATTTCTATTT	TCACACATTTCTATTT	TCACACATTTCTATTT	TCACACATTTCTATTT
A12	2963	3840365;3840467;3840537;3840948;3842300;3842517;3842531;3842602;3842911;3843087;3843281;3843326;3843328	GATAAGATATTGC	GATAAGATATTGC	GATAAGATATTGC	GATAAGATATTGC	GATAAGATATTGC	GATAAGATATTGC	GATAAGATATTGC
A12	1123	3844573;3845121;3845696	GCT	GCT	GCT	GCT	GCT	GCT	GCT
A12	4345	4623641;4623742;4624353;4624604;4625623;4627986	GACTTC	GACTTC	GACTTC	GACTTC	GACTTC	GACTTC	GACTTC
A12	18043	4630106;4630266;4630397;4630684;4631342;4631386;4631677;4632291;4632333;4632561;4632944;4633595;4633765;4633821;4633996;4634063;4634070;4634211;4634235;4634619;4634740;4634743;4635155;4635425;4636386;4636547;4636566;4636693;4636980;4637388;4638306;4638901;4638926;4638945;4638967;4638993;4639536;4639543;4639749;4639770;4642921;4642988;4643027;4643041;4643101;4643778;4644477;4644521;4644931;4645258…	AGTAACCGCTCTTAACCTAGCCCCGTTCAGAACGGGGATCACCGGGACCAAGCAACCCTGCAGTGCGCT	AGTAACCGCTCTTAACCTAGCCCCGTTCAGAACGGGGATCACCGGGACCAAGCAACCCTGCAGTGCGCT	AGTAACCGCTCTTAACCTAGCCCCGTTCAGAACGGGGATCACCGGGACCAAGCAACCCTGCAGTGCGCT	AGTAACCGCTCTTAACCTAGCCCCGTTCAGAACGGGGATCACCGGGACCAAGCAACCCTGCAGTGCGCT	AGTAACCGCTCTTAACCTAGCCCCGTTCAGAACGGGGATCACCGGGACCAAGCAACCCTGCAGTGCGCT	AGTAACCGCTCTTAACCTAGCCCCGTTCAGAACGGGGATCACCGGGACCAAGCAACCCTGCAGTGCGCT	AGTAACCGCTCTTAACCTAGCCCCGTTCAGAACGGGGATCACCGGGACCAAGCAACCCTGCAGTGCGCT
A12	180	4648935;4649078;4649115	GGC	GGC	GGC	GGC	GGC	GGC	GGC
A12	2374	4748139;4749078;4749101;4749106;4749277;4749361;4749406;4750096;4750329;4750465;4750513	TAGTACTGAGG	TAGTACTGAGG	TAGTACTGAGG	TAGTACTGAGG	TAGTACTGAGG	TAGTACTGAGG	TAGTACTGAGG
A12	301	4822235;4822536	CG	CG	CG	CG	CG	CG	CG
A12	653	5069646;5069955;5070129;5070299	AGTG	AGTG	AGTG	AGTG	AGTG	AGTG	AGTG
A12	40747	5070727;5070849;5071152;5072033;5072625;5073062;5073134;5073137;5073264;5073267;5073269;5074634;5075023;5076828;5076934;5077413;5077962;5078643;5079010;5079080;5079444;5080135;5080403;5080816;5080986;5081042;5081237;5081271;5081330;5081740;5081782;5082502;5082583;5082915;5082918;5082987;5083325;5083616;5083840;5083914;5084691;5085076;5085738;5086134;5086494;5086613;5087341;5087491;5087736;5088057…	AGGATCTTTAAATGTAGGTGCTAAAGCCACGATTCTGCCAAGACAGTCTTCGTTGATGGGCTTCGAAGTATGTACAAAGATTTCTTACGGTTAATATCTGTACTTACCTTACGTGAATA	AGGATCTTTAAATGTAGGTGCTAAAGCCACGATTCTGCCAAGACAGTCTTCGTTGATGGGCTTCGAAGTATGTACAAAGATTTCTTACGGTTAATATCTGTACTTACCTTACGTGAATA	AGGATCTTTAAATGTAGGTGCTAAAGCCACGATTCTGCCAAGACAGTCTTCGTTGATGGGCTTCGAAGTATGTACAAAGATTTCTTACGGTTAATATCTGTACTTACCTTACGTGAATA	AGGATCTTTAAATGTAGGTGCTAAAGCCACGATTCTGCCAAGACAGTCTTCGTTGATGGGCTTCGAAGTATGTACAAAGATTTCTTACGGTTAATATCTGTACTTACCTTACGTGAATA	AGGATCTTTAAATGTAGGTGCTAAAGCCACGATTCTGCCAAGACAGTCTTCGTTGATGGGCTTCGAAGTATGTACAAAGATTTCTTACGGTTAATATCTGTACTTACCTTACGTGAATA	AGGATCTTTAAATGTAGGTGCTAAAGCCACGATTCTGCCAAGACAGTCTTCGTTGATGGGCTTCGAAGTATGTACAAAGATTTCTTACGGTTAATATCTGTACTTACCTTACGTGAATA	AGGATCTTTAAATGTAGGTGCTAAAGCCACGATTCTGCCAAGACAGTCTTCGTTGATGGGCTTCGAAGTATGTACAAAGATTTCTTACGGTTAATATCTGTACTTACCTTACGTGAATA
A12	1321	5116220;5116450;5116850;5117541	AACA	AACA	AACA	AACA	AACA	AACA	AACA
A12	181	5119960;5119963;5120093;5120141	TAAT	TAAT	TAAT	TAAT	TAAT	TAAT	TAAT
A12	7116	5163052;5163309;5163485;5163828;5163891;5163984;5164267;5165108;5165287;5165537;5166189;5166292;5166443;5166628;5166660;5166982;5167178;5167744;5167809;5168129;5168342;5168725;5168837;5169167;5169291;5169300;5169475;5169498;5169559;5169653;5169682;5169752;5169892;5169911;5170168	TTGAGAATGCTATCCACACATCGCTACACCATGCG	TTGAGAATGCTATCCACACATCGCTACACCATGCG	TTGAGAATGCTATCCACACATCGCTACACCATGCG	TTGAGAATGCTATCCACACATCGCTACACCATGCG	TTGAGAATGCTATCCACACATCGCTACACCATGCG	TTGAGAATGCTATCCACACATCGCTACACCATGCG	TTGAGAATGCTATCCACACATCGCTACACCATGCG
A12	215	5171306;5171361;5171411;5171521	TTAT	TTAT	TTAT	TTAT	TTAT	TTAT	TTAT
A12	27824	5171604;5171743;5171753;5171830;5171851;5171973;5171982;5171999;5172062;5172121;5172243;5172295;5172341;5172692;5172708;5172947;5173224;5173301;5173432;5173504;5173599;5173869;5173950;5173992;5174076;5174115;5174210;5174237;5174252;5174757;5174931;5175235;5175295;5175311;5175557;5175558;5175600;5175778;5176024;5176122;5176524;5176579;5176733;5176755;5176781;5176782;5176917;5177026;5177035;5177036…	CCTGTGAACACACATATCGTGATCTGCAAAATGCGCTCGCTGCCATCTGGATTCTACAATAAATATGTAGGGATGGTTTCTCCCTAATGTATAACGCGTGGGTCCTCGTCTCGCCAACAACTCATGGCTCGCGGGTTGATCTACCCACATAATGCAGCTAAACGATCACGTATCGGGAGCATAGCCATTTTGTGTACCTTGCCCTAA	CCTGTGAACACACATATCGTGATCTGCAAAATGCGCTCGCTGCCATCTGGATTCTACAATAAATATGTAGGGATGGTTTCTCCCTAATGTATAACGCGTGGGTCCTCGTCTCGCCAACAACTCATGGCTCGCGGGTTGATCTACCCACATAATGCAGCTAAACGATCACGTATCGGGAGCATAGCCATTTTGTGTACCTTGCCCTAA	CCTGTGAACACACATATCGTGATCTGCAAAATGCGCTCGCTGCCATCTGGATTCTACAATAAATATGTAGGGATGGTTTCTCCCTAATGTATAACGCGTGGGTCCTCGTCTCGCCAACAACTCATGGCTCGCGGGTTGATCTACCCACATAATGCAGCTAAACGATCACGTATCGGGAGCATAGCCATTTTGTGTACCTTGCCCTAA	CCTGTGAACACACATATCGTGATCTGCAAAATGCGCTCGCTGCCATCTGGATTCTACAATAAATATGTAGGGATGGTTTCTCCCTAATGTATAACGCGTGGGTCCTCGTCTCGCCAACAACTCATGGCTCGCGGGTTGATCTACCCACATAATGCAGCTAAACGATCACGTATCGGGAGCATAGCCATTTTGTGTACCTTGCCCTAA	CCTGTGAACACACATATCGTGATCTGCAAAATGCGCTCGCTGCCATCTGGATTCTACAATAAATATGTAGGGATGGTTTCTCCCTAATGTATAACGCGTGGGTCCTCGTCTCGCCAACAACTCATGGCTCGCGGGTTGATCTACCCACATAATGCAGCTAAACGATCACGTATCGGGAGCATAGCCATTTTGTGTACCTTGCCCTAA	CCTGTGAACACACATATCGTGATCTGCAAAATGCGCTCGCTGCCATCTGGATTCTACAATAAATATGTAGGGATGGTTTCTCCCTAATGTATAACGCGTGGGTCCTCGTCTCGCCAACAACTCATGGCTCGCGGGTTGATCTACCCACATAATGCAGCTAAACGATCACGTATCGGGAGCATAGCCATTTTGTGTACCTTGCCCTAA	CCTGTGAACACACATATCGTGATCTGCAAAATGCGCTCGCTGCCATCTGGATTCTACAATAAATATGTAGGGATGGTTTCTCCCTAATGTATAACGCGTGGGTCCTCGTCTCGCCAACAACTCATGGCTCGCGGGTTGATCTACCCACATAATGCAGCTAAACGATCACGTATCGGGAGCATAGCCATTTTGTGTACCTTGCCCTAA
A12	740	5200830;5201070;5201451;5201570	AACT	AACT	AACT	AACT	AACT	AACT	AACT
A12	498	5201613;5201991;5202036;5202111	CACT	CACT	CACT	CACT	CACT	CACT	CACT
A12	292	5202192;5202334;5202360;5202484	TCCC	TCCC	TCCC	TCCC	TCCC	TCCC	TCCC
A12	356	5202548;5202675;5202831;5202904	GCCG	GCCG	GCCG	GCCG	GCCG	GCCG	GCCG
A12	146	5203036;5203044;5203081;5203182	CTCG	CTCG	CTCG	CTCG	CTCG	CTCG	CTCG
A12	555	5203256;5203277;5203467;5203811	CAAC	CAAC	CAAC	CAAC	CAAC	CAAC	CAAC
A12	113	5203813;5203817;5203926	CCA	CCA	CCA	CCA	CCA	CCA	CCA
A12	139	5204079;5204210;5204218	GAT	GAT	GAT	GAT	GAT	GAT	GAT
A12	736	5204997;5205005;5205201;5205733	CACC	CACC	CACC	CACC	CACC	CACC	CACC
A12	10308	5207316;5207336;5207570;5207574;5207638;5207717;5207771;5207878;5207992;5208055;5208310;5208458;5208524;5208569;5208745;5208919;5209044;5209072;5209096;5209136;5209200;5209207;5209266;5209316;5209392;5209465;5209609;5209905;5209936;5210255;5210307;5210365;5210447;5210536;5210588;5210666;5210794;5210902;5211729;5213067;5213479;5213599;5213654;5214215;5214263;5214339;5214768;5214933;5215376;5215387…	CCGACAAAGGTTACGGATTTTGGGAAGAGCTAGTCTGCTAGGTAAAGTTGTTCCTC	CCGACAAAGGTTACGGATTTTGGGAAGAGCTAGTCTGCTAGGTAAAGTTGTTCCTC	CCGACAAAGGTTACGGATTTTGGGAAGAGCTAGTCTGCTAGGTAAAGTTGTTCCTC	CCGACAAAGGTTACGGATTTTGGGAAGAGCTAGTCTGCTAGGTAAAGTTGTTCCTC	CCGACAAAGGTTACGGATTTTGGGAAGAGCTAGTCTGCTAGGTAAAGTTGTTCCTC	CCGACAAAGGTTACGGATTTTGGGAAGAGCTAGTCTGCTAGGTAAAGTTGTTCCTC	CCGACAAAGGTTACGGATTTTGGGAAGAGCTAGTCTGCTAGGTAAAGTTGTTCCTC
A12	1234	5220518;5220677;5220882;5221752	TACT	TACT	TACT	TACT	TACT	TACT	TACT
A12	191	5222322;5222394;5222497;5222513	CTAA	CTAA	CTAA	CTAA	CTAA	CTAA	CTAA
A12	302	5223689;5223725;5223991	GGC	GGC	GGC	GGC	GGC	GGC	GGC
A12	760	5224096;5224116;5224618;5224856	GTTT	GTTT	GTTT	GTTT	GTTT	GTTT	GTTT
A12	23060	5230029;5230091;5230267;5230362;5230382;5230454;5230688;5231230;5231390;5232014;5232309;5232911;5232920;5233074;5233161;5233163;5233440;5233553;5233935;5234014;5234022;5234043;5237967;5238539;5238569;5238902;5239492;5239571;5241600;5241998;5242009;5242879;5243387;5244094;5244599;5245641;5245870;5245932;5246069;5246487;5246579;5246590;5246771;5247465;5248167;5248472;5249202;5249770;5250988;5253089	GTATTTACAATTCCAAACGTCATCTGGGGTCTTATGCTAAACTAAGCATA	GTATTTACAATTCCAAACGTCATCTGGGGTCTTATGCTAAACTAAGCATA	GTATTTACAATTCCAAACGTCATCTGGGGTCTTATGCTAAACTAAGCATA	GTATTTACAATTCCAAACGTCATCTGGGGTCTTATGCTAAACTAAGCATA	GTATTTACAATTCCAAACGTCATCTGGGGTCTTATGCTAAACTAAGCATA	GTATTTACAATTCCAAACGTCATCTGGGGTCTTATGCTAAACTAAGCATA	GTATTTACAATTCCAAACGTCATCTGGGGTCTTATGCTAAACTAAGCATA
A12	99	5256238;5256337	TA	TA	TA	TA	TA	TA	TA
A12	199	5259693;5259746;5259892	ATC	ATC	ATC	ATC	ATC	ATC	ATC
A12	767	5261451;5262149;5262166;5262218	AATG	AATG	AATG	AATG	AATG	AATG	AATG
A12	180	5263438;5263618	AA	AA	AA	AA	AA	AA	AA
A12	1958	5264173;5266130;5266131	CGG	CGG	CGG	CGG	CGG	CGG	CGG
A12	176	5266692;5266868	TA	TA	TA	TA	TA	TA	TA
A12	696	5268774;5268825;5269032;5269470	CATG	CATG	CATG	CATG	CATG	CATG	CATG
A12	287	5282313;5282563;5282600	AGA	AGA	AGA	AGA	AGA	AGA	AGA
A12	957	5292777;5293026;5293505;5293734	CCGT	CCGT	CCGT	CCGT	CCGT	CCGT	CCGT
A12	935	5310677;5310935;5311568;5311612	TCTT	TCTT	TCTT	TCTT	TCTT	TCTT	TCTT
A12	8715	5323028;5323130;5323391;5323589;5323600;5323621;5323800;5324266;5324287;5324918;5325091;5325376;5325894;5326223;5326331;5326460;5326541;5326925;5327162;5327320;5327341;5327597;5327893;5328008;5328155;5328157;5328419;5328759;5329055;5329191;5329620;5329737;5329860;5330510;5330670;5330718;5331658;5331729;5331743	TAATGAACATATAAGCTGGAAAGCATAATTCATTTTATC	TAATGAACATATAAGCTGGAAAGCATAATTCATTTTATC	TAATGAACATATAAGCTGGAAAGCATAATTCATTTTATC	TAATGAACATATAAGCTGGAAAGCATAATTCATTTTATC	TAATGAACATATAAGCTGGAAAGCATAATTCATTTTATC	TAATGAACATATAAGCTGGAAAGCATAATTCATTTTATC	TAATGAACATATAAGCTGGAAAGCATAATTCATTTTATC
A12	401	5332447;5332567;5332848	GTC	GTC	GTC	GTC	GTC	GTC	GTC
A12	585	5332956;5333081;5333210;5333541	CTCC	CTCC	CTCC	CTCC	CTCC	CTCC	CTCC
A12	7418	5344558;5344906;5345185;5345371;5345457;5345535;5345547;5345592;5346080;5346107;5346895;5347207;5347234;5347444;5347595;5347787;5348215;5348557;5348672;5348918;5349054;5349231;5349310;5349534;5349713;5350726;5350799;5351298;5351751;5351890;5351954;5351976	GTAGATTTTTTTGTTCGACTGCTCGCACTCTG	GTAGATTTTTTTGTTCGACTGCTCGCACTCTG	GTAGATTTTTTTGTTCGACTGCTCGCACTCTG	GTAGATTTTTTTGTTCGACTGCTCGCACTCTG	GTAGATTTTTTTGTTCGACTGCTCGCACTCTG	GTAGATTTTTTTGTTCGACTGCTCGCACTCTG	GTAGATTTTTTTGTTCGACTGCTCGCACTCTG
A12	893	5355320;5355415;5356200;5356213	TAGG	TAGG	TAGG	TAGG	TAGG	TAGG	TAGG
A12	2495	5356640;5358044;5358228;5359135	TAGT	TAGT	TAGT	TAGT	TAGT	TAGT	TAGT
A12	142	5361561;5361651;5361703	ATC	ATC	ATC	ATC	ATC	ATC	ATC
A12	598	5365981;5366273;5366579	CGA	CGA	CGA	CGA	CGA	CGA	CGA
A12	2039	5367587;5367687;5367799;5367857;5367987;5368838;5369076;5369167;5369229;5369297;5369626	CCCCCATGGGA	CCCCCATGGGA	CCCCCATGGGA	CCCCCATGGGA	CCCCCATGGGA	CCCCCATGGGA	CCCCCATGGGA
A12	3633	5370553;5371191;5371439;5374186	CATC	CATC	CATC	CATC	CATC	CATC	CATC
A12	3215	5375905;5376368;5376419;5376752;5377714;5377933;5378928;5378935;5379120	ACAATGACT	ACAATGACT	ACAATGACT	ACAATGACT	ACAATGACT	ACAATGACT	ACAATGACT
A12	274	5413015;5413177;5413289	GAT	GAT	GAT	GAT	GAT	GAT	GAT
A12	684	5420814;5420926;5420997;5421498	AGGC	AGGC	AGGC	AGGC	AGGC	AGGC	AGGC
A12	1329	5421587;5421783;5422733;5422916	GTTG	GTTG	GTTG	GTTG	GTTG	GTTG	GTTG
A12	2921	5425798;5426071;5426775;5426858;5427027;5427160;5427780;5428119;5428386;5428414;5428717;5428719	AATATGTATCCG	AATATGTATCCG	AATATGTATCCG	AATATGTATCCG	AATATGTATCCG	AATATGTATCCG	AATATGTATCCG
A12	2973	5431975;5432061;5432112;5432227;5432275;5432378;5432937;5432940;5433294;5434345;5434500;5434510;5434936;5434948	TTAATTAATTACTG	TTAATTAATTACTG	TTAATTAATTACTG	TTAATTAATTACTG	TTAATTAATTACTG	TTAATTAATTACTG	TTAATTAATTACTG
A12	3177	5437619;5438073;5438868;5440796	CGCT	CGCT	CGCT	CGCT	CGCT	CGCT	CGCT
A12	504	5441265;5441501;5441769	TGA	TGA	TGA	TGA	TGA	TGA	TGA
A12	8169	5455096;5455472;5455512;5455979;5456291;5456713;5456768;5456791;5456943;5457103;5457385;5457518;5457740;5457846;5457856;5458185;5458232;5458327;5458361;5458389;5458693;5459135;5459375;5459416;5459544;5460297;5460400;5460533;5461042;5461869;5462001;5462023;5462829;5462864;5462879;5463008;5463054;5463265	GGCCACAGATACTAGGGACTTCTAACTCATTCGAGTTG	GGCCACAGATACTAGGGACTTCTAACTCATTCGAGTTG	GGCCACAGATACTAGGGACTTCTAACTCATTCGAGTTG	GGCCACAGATACTAGGGACTTCTAACTCATTCGAGTTG	GGCCACAGATACTAGGGACTTCTAACTCATTCGAGTTG	GGCCACAGATACTAGGGACTTCTAACTCATTCGAGTTG	GGCCACAGATACTAGGGACTTCTAACTCATTCGAGTTG
A12	11802	5467102;5467138;5467257;5467337;5467969;5468016;5468192;5469124;5470730;5470866;5471374;5471556;5471576;5471699;5472359;5473054;5473235;5473270;5474569;5476493;5477949;5478165;5478223;5478904	GCAACCATCAAGGATGGGTGAAGA	GCAACCATCAAGGATGGGTGAAGA	GCAACCATCAAGGATGGGTGAAGA	GCAACCATCAAGGATGGGTGAAGA	GCAACCATCAAGGATGGGTGAAGA	GCAACCATCAAGGATGGGTGAAGA	GCAACCATCAAGGATGGGTGAAGA
A12	361	5501011;5501086;5501372	CAC	CAC	CAC	CAC	CAC	CAC	CAC
A12	3586	5501394;5501421;5501517;5502042;5502608;5502618;5502622;5502729;5503107;5503250;5503376;5503696;5504086;5504219;5504249;5504653;5504897;5504980	AAATAGAAAACGTCCAAA	AAATAGAAAACGTCCAAA	AAATAGAAAACGTCCAAA	AAATAGAAAACGTCCAAA	AAATAGAAAACGTCCAAA	AAATAGAAAACGTCCAAA	AAATAGAAAACGTCCAAA
A12	1675	5515669;5516220;5517276;5517344	TAGG	TAGG	TAGG	TAGG	TAGG	TAGG	TAGG
A12	4051	5523727;5523973;5523988;5524366;5524816;5525278;5525397;5525481;5525527;5525872;5525873;5526005;5526278;5526559;5526752;5526831;5527778	GTTATCGATGAATGTAA	GTTATCGATGAATGTAA	GTTATCGATGAATGTAA	GTTATCGATGAATGTAA	GTTATCGATGAATGTAA	GTTATCGATGAATGTAA	GTTATCGATGAATGTAA
A12	6889	5531543;5532017;5532334;5532641;5533341;5533354;5533404;5533788;5534064;5534331;5534404;5534438;5534506;5534548;5534550;5535320;5535463;5535764;5535767;5535825;5535938;5536111;5536209;5536391;5536705;5537076;5537230;5537279;5537542;5537656;5537748;5537867;5538432	CTCCCGTTAACTAGCTCTTTATTAAGAAGGGTG	CTCCCGTTAACTAGCTCTTTATTAAGAAGGGTG	CTCCCGTTAACTAGCTCTTTATTAAGAAGGGTG	CTCCCGTTAACTAGCTCTTTATTAAGAAGGGTG	CTCCCGTTAACTAGCTCTTTATTAAGAAGGGTG	CTCCCGTTAACTAGCTCTTTATTAAGAAGGGTG	CTCCCGTTAACTAGCTCTTTATTAAGAAGGGTG
A12	782	5540572;5540632;5541117;5541354	TTAA	TTAA	TTAA	TTAA	TTAA	TTAA	TTAA
A12	1785	5553563;5554949;5555348	TAA	TAA	TAA	TAA	TAA	TAA	TAA
A12	17549	5561758;5561978;5562166;5562384;5563424;5564779;5565068;5565501;5566426;5567609;5567746;5568666;5569066;5569823;5571008;5571347;5572097;5572588;5573481;5574138;5574165;5574562;5574589;5574632;5575900;5576510;5576823;5577609;5578622;5579307	AACTAATTGCATAGGCACGCTTACAGGCAA	AACTAATTGCATAGGCACGCTTACAGGCAA	AACTAATTGCATAGGCACGCTTACAGGCAA	AACTAATTGCATAGGCACGCTTACAGGCAA	AACTAATTGCATAGGCACGCTTACAGGCAA	AACTAATTGCATAGGCACGCTTACAGGCAA	AACTAATTGCATAGGCACGCTTACAGGCAA
A12	775	5582034;5582241;5582723;5582809	TCCC	TCCC	TCCC	TCCC	TCCC	TCCC	TCCC
A12	460	5660316;5660428;5660776	ATT	ATT	ATT	ATT	ATT	ATT	ATT
A12	494	5662834;5663032;5663328	AGT	AGT	AGT	AGT	AGT	AGT	AGT
A12	1032	5669296;5669854;5669939;5670328	GGGG	GGGG	GGGG	GGGG	GGGG	GGGG	GGGG
A12	3677	5673121;5673308;5673684;5674352;5674888;5675476;5675824;5676798	ATGGAAAA	ATGGAAAA	ATGGAAAA	ATGGAAAA	ATGGAAAA	ATGGAAAA	ATGGAAAA
A12	6925	5677740;5678027;5678831;5679154;5680469;5682083;5682093;5682146;5682645;5682738;5682931;5683085;5683748;5683921;5684413;5684665	CAGTTTGGCCGTTTAA	CAGTTTGGCCGTTTAA	CAGTTTGGCCGTTTAA	CAGTTTGGCCGTTTAA	CAGTTTGGCCGTTTAA	CAGTTTGGCCGTTTAA	CAGTTTGGCCGTTTAA
A12	1166	5688643;5688659;5689721;5689809	TGTG	TGTG	TGTG	TGTG	TGTG	TGTG	TGTG
A12	422	5717925;5717934;5718347	AAA	AAA	AAA	AAA	AAA	AAA	AAA
A12	5493	5726722;5727259;5727337;5727571;5727671;5728099;5728601;5729147;5729249;5729257;5729421;5729721;5730227;5730540;5730614;5731148;5731778;5731841;5731978;5732215	TTATCTTCTCACTCCCTTAC	TTATCTTCTCACTCCCTTAC	TTATCTTCTCACTCCCTTAC	TTATCTTCTCACTCCCTTAC	TTATCTTCTCACTCCCTTAC	TTATCTTCTCACTCCCTTAC	TTATCTTCTCACTCCCTTAC
A12	14574	5735194;5735252;5735320;5735377;5735411;5735715;5735906;5735922;5735931;5735999;5736019;5736092;5736281;5736316;5736378;5736399;5736456;5736530;5736577;5736602;5736754;5736783;5736914;5737025;5737038;5737084;5737085;5737172;5737297;5737424;5737522;5737544;5737706;5737842;5737989;5738114;5738261;5738279;5738317;5738411;5738468;5738670;5738854;5739034;5739072;5739235;5739245;5739299;5739767;5739786…	AGAAAAAGTATCAGAGTAGGCAACGGTAGAGATCTTATAAGGTGAATCTCTAGTCTACGAAGCACGAATAGGAATTTGTACTA	AGAAAAAGTATCAGAGTAGGCAACGGTAGAGATCTTATAAGGTGAATCTCTAGTCTACGAAGCACGAATAGGAATTTGTACTA	AGAAAAAGTATCAGAGTAGGCAACGGTAGAGATCTTATAAGGTGAATCTCTAGTCTACGAAGCACGAATAGGAATTTGTACTA	AGAAAAAGTATCAGAGTAGGCAACGGTAGAGATCTTATAAGGTGAATCTCTAGTCTACGAAGCACGAATAGGAATTTGTACTA	AGAAAAAGTATCAGAGTAGGCAACGGTAGAGATCTTATAAGGTGAATCTCTAGTCTACGAAGCACGAATAGGAATTTGTACTA	AGAAAAAGTATCAGAGTAGGCAACGGTAGAGATCTTATAAGGTGAATCTCTAGTCTACGAAGCACGAATAGGAATTTGTACTA	AGAAAAAGTATCAGAGTAGGCAACGGTAGAGATCTTATAAGGTGAATCTCTAGTCTACGAAGCACGAATAGGAATTTGTACTA
A12	2302	5759039;5759281;5761050;5761341	GAGC	GAGC	GAGC	GAGC	GAGC	GAGC	GAGC
A12	210	5770021;5770087;5770231	GAC	GAC	GAC	GAC	GAC	GAC	GAC
A12	11718	5772634;5772959;5773096;5773116;5773119;5773191;5773249;5773365;5773376;5773384;5773687;5773778;5773910;5773921;5774122;5774354;5774715;5774740;5774792;5774911;5774949;5775011;5775099;5775352;5775353;5775445;5775474;5775498;5775665;5775956;5776060;5776198;5776413;5776758;5777477;5780767;5781634;5781648;5781683;5781853;5782218;5782316;5782391;5782394;5782491;5782507;5782697;5782702;5783127;5783197…	GCTCCTTCTACCCGGTTGAGCGGAAAGCAAATCTACAGGTATTAGATTAAATA	GCTCCTTCTACCCGGTTGAGCGGAAAGCAAATCTACAGGTATTAGATTAAATA	GCTCCTTCTACCCGGTTGAGCGGAAAGCAAATCTACAGGTATTAGATTAAATA	GCTCCTTCTACCCGGTTGAGCGGAAAGCAAATCTACAGGTATTAGATTAAATA	GCTCCTTCTACCCGGTTGAGCGGAAAGCAAATCTACAGGTATTAGATTAAATA	GCTCCTTCTACCCGGTTGAGCGGAAAGCAAATCTACAGGTATTAGATTAAATA	GCTCCTTCTACCCGGTTGAGCGGAAAGCAAATCTACAGGTATTAGATTAAATA
A12	320	5785346;5785397;5785666	ATT	ATT	ATT	ATT	ATT	ATT	ATT
A12	750	5790242;5790463;5790852;5790992	TCAA	TCAA	TCAA	TCAA	TCAA	TCAA	TCAA
A12	239	5794377;5794616	TA	TA	TA	TA	TA	TA	TA
A12	1152	5796464;5797262;5797616	CCG	CCG	CCG	CCG	CCG	CCG	CCG
A12	3097	5802243;5802393;5802463;5802750;5803941;5804097;5804113;5804117;5804310;5804452;5805030;5805113;5805253;5805261;5805331;5805340	GATGCTACATGGTTAA	GATGCTACATGGTTAA	GATGCTACATGGTTAA	GATGCTACATGGTTAA	GATGCTACATGGTTAA	GATGCTACATGGTTAA	GATGCTACATGGTTAA
A12	1773	5805392;5805419;5805588;5805610;5805651;5806154;5806501;5806565;5806654;5806876;5807165	ACATGTTTTTG	ACATGTTTTTG	ACATGTTTTTG	ACATGTTTTTG	ACATGTTTTTG	ACATGTTTTTG	ACATGTTTTTG
A12	7250	5807612;5807764;5807958;5808432;5808562;5809332;5809635;5809697;5809850;5810050;5810204;5810537;5810646;5811037;5811233;5811530;5811608;5811674;5812286;5812716;5812852;5813134;5813200;5813281;5813320;5813354;5813549;5813723;5813873;5814862	TCGTTGTTAAATTAATAACGAGAATTGACC	TCGTTGTTAAATTAATAACGAGAATTGACC	TCGTTGTTAAATTAATAACGAGAATTGACC	TCGTTGTTAAATTAATAACGAGAATTGACC	TCGTTGTTAAATTAATAACGAGAATTGACC	TCGTTGTTAAATTAATAACGAGAATTGACC	TCGTTGTTAAATTAATAACGAGAATTGACC
A12	8987	5815240;5815300;5815436;5815614;5815710;5816156;5816433;5817476;5817486;5817931;5818086;5818332;5818556;5818620;5818656;5820096;5820639;5820807;5821223;5821357;5821953;5822565;5822924;5823069;5823204;5824073;5824227	TACTTCATGGGAATCGACGGTACTCTA	TACTTCATGGGAATCGACGGTACTCTA	TACTTCATGGGAATCGACGGTACTCTA	TACTTCATGGGAATCGACGGTACTCTA	TACTTCATGGGAATCGACGGTACTCTA	TACTTCATGGGAATCGACGGTACTCTA	TACTTCATGGGAATCGACGGTACTCTA
A12	13641	5824604;5824866;5825689;5826002;5826135;5826250;5826316;5827212;5827279;5828258;5828576;5828611;5828752;5828816;5828934;5829121;5829618;5834148;5834755;5835120;5836996;5837525;5838012;5838245	CTTTTAATGTGTTGCTAAAGTTAG	CTTTTAATGTGTTGCTAAAGTTAG	CTTTTAATGTGTTGCTAAAGTTAG	CTTTTAATGTGTTGCTAAAGTTAG	CTTTTAATGTGTTGCTAAAGTTAG	CTTTTAATGTGTTGCTAAAGTTAG	CTTTTAATGTGTTGCTAAAGTTAG
A12	3084	5839615;5840123;5840257;5840319;5840328;5840590;5840648;5840816;5840992;5841276;5842097;5842584;5842699	CCTTAGAGTGATG	CCTTAGAGTGATG	CCTTAGAGTGATG	CCTTAGAGTGATG	CCTTAGAGTGATG	CCTTAGAGTGATG	CCTTAGAGTGATG
A12	301	5845483;5845621;5845775;5845784	GTTG	GTTG	GTTG	GTTG	GTTG	GTTG	GTTG
A12	658	5848344;5848766;5849002	TGA	TGA	TGA	TGA	TGA	TGA	TGA
A12	262	5854203;5854319;5854431;5854465	CTAG	CTAG	CTAG	CTAG	CTAG	CTAG	CTAG
A12	1691	5855519;5855539;5855540;5855969;5856177;5856205;5856284;5856367;5856403;5856432;5856441;5856502;5856526;5856578;5856735;5857210	TCATGCGCTCAACACA	TCATGCGCTCAACACA	TCATGCGCTCAACACA	TCATGCGCTCAACACA	TCATGCGCTCAACACA	TCATGCGCTCAACACA	TCATGCGCTCAACACA
A12	10026	5883207;5883310;5883332;5883402;5883547;5883626;5883635;5883656;5883967;5883973;5884024;5884136;5884577;5884690;5884746;5884969;5885014;5885274;5885410;5885440;5885789;5885808;5885823;5886083;5886133;5886158;5886258;5886287;5886312;5886487;5886494;5886495;5886920;5887452;5887595;5887673;5887704;5888338;5888383;5888638;5888701;5888818;5888963;5889002;5889166;5889450;5889667;5889769;5889795;5890043…	GGTCCAAGACATGGTGCATATATGCTTTAGTTAAGGCGGCTATGAATGGTTCGCCGCTAACCTTCCAGCAATGGGGGTCC	GGTCCAAGACATGGTGCATATATGCTTTAGTTAAGGCGGCTATGAATGGTTCGCCGCTAACCTTCCAGCAATGGGGGTCC	GGTCCAAGACATGGTGCATATATGCTTTAGTTAAGGCGGCTATGAATGGTTCGCCGCTAACCTTCCAGCAATGGGGGTCC	GGTCCAAGACATGGTGCATATATGCTTTAGTTAAGGCGGCTATGAATGGTTCGCCGCTAACCTTCCAGCAATGGGGGTCC	GGTCCAAGACATGGTGCATATATGCTTTAGTTAAGGCGGCTATGAATGGTTCGCCGCTAACCTTCCAGCAATGGGGGTCC	GGTCCAAGACATGGTGCATATATGCTTTAGTTAAGGCGGCTATGAATGGTTCGCCGCTAACCTTCCAGCAATGGGGGTCC	GGTCCAAGACATGGTGCATATATGCTTTAGTTAAGGCGGCTATGAATGGTTCGCCGCTAACCTTCCAGCAATGGGGGTCC
A12	10816	5893812;5893824;5894313;5894422;5894484;5894555;5894628;5894735;5894896;5895012;5895328;5895466;5895623;5895679;5895818;5895878;5895902;5895912;5895928;5896153;5896283;5896318;5896571;5896579;5896857;5897130;5897186;5897409;5897481;5897811;5897943;5898158;5898237;5898332;5898426;5898547;5898742;5898750;5899045;5899071;5899079;5899151;5899235;5899336;5899431;5899500;5899549;5899825;5899858;5899939…	TATCCAATCTAACTATAAGGTCCCTCGCCGTAGCCCTCAGGTAAACGCATGATATGGGCCTACCGGTTTTACCATCGGCTGGCGCTTATG	TATCCAATCTAACTATAAGGTCCCTCGCCGTAGCCCTCAGGTAAACGCATGATATGGGCCTACCGGTTTTACCATCGGCTGGCGCTTATG	TATCCAATCTAACTATAAGGTCCCTCGCCGTAGCCCTCAGGTAAACGCATGATATGGGCCTACCGGTTTTACCATCGGCTGGCGCTTATG	TATCCAATCTAACTATAAGGTCCCTCGCCGTAGCCCTCAGGTAAACGCATGATATGGGCCTACCGGTTTTACCATCGGCTGGCGCTTATG	TATCCAATCTAACTATAAGGTCCCTCGCCGTAGCCCTCAGGTAAACGCATGATATGGGCCTACCGGTTTTACCATCGGCTGGCGCTTATG	TATCCAATCTAACTATAAGGTCCCTCGCCGTAGCCCTCAGGTAAACGCATGATATGGGCCTACCGGTTTTACCATCGGCTGGCGCTTATG	TATCCAATCTAACTATAAGGTCCCTCGCCGTAGCCCTCAGGTAAACGCATGATATGGGCCTACCGGTTTTACCATCGGCTGGCGCTTATG
A12	3012	5914255;5914327;5914334;5914426;5914807;5915088;5915135;5915240;5915405;5915436;5915594;5915807;5915886;5916050;5916056;5916226;5916294;5916296;5916352;5916380;5916412;5916500;5916633;5916794;5916967;5917030;5917032;5917129;5917178;5917267	GCAGGGATCGCGATTAGCTTCATAGCAGGC	GCAGGGATCGCGATTAGCTTCATAGCAGGC	GCAGGGATCGCGATTAGCTTCATAGCAGGC	GCAGGGATCGCGATTAGCTTCATAGCAGGC	GCAGGGATCGCGATTAGCTTCATAGCAGGC	GCAGGGATCGCGATTAGCTTCATAGCAGGC	GCAGGGATCGCGATTAGCTTCATAGCAGGC
A12	935	5917350;5917421;5917525;5918024;5918145;5918285	TGCCAA	TGCCAA	TGCCAA	TGCCAA	TGCCAA	TGCCAA	TGCCAA
A12	1045	5918418;5918907;5918974;5919463	CAAT	CAAT	CAAT	CAAT	CAAT	CAAT	CAAT
A12	4494	5921551;5921859;5923457;5923681;5923886;5923965;5924224;5924351;5924394;5924831;5924893;5925059;5925236;5925756;5925835;5925862;5926045	CATGGTTGTAGACAACA	CATGGTTGTAGACAACA	CATGGTTGTAGACAACA	CATGGTTGTAGACAACA	CATGGTTGTAGACAACA	CATGGTTGTAGACAACA	CATGGTTGTAGACAACA
A12	1504	5927853;5927911;5928170;5929357	ATGT	ATGT	ATGT	ATGT	ATGT	ATGT	ATGT
A12	15080	5929509;5929878;5930352;5930353;5930432;5930464;5930637;5930933;5931343;5931417;5931466;5931626;5931747;5931812;5931828;5931879;5931898;5932211;5932330;5932531;5932542;5933048;5933182;5933248;5933283;5934219;5934224;5934257;5934358;5934410;5934519;5934816;5934926;5935189;5935372;5935403;5935479;5936575;5936872;5937930;5938068;5938495;5939024;5939129;5939130;5939141;5939493;5939615;5939822;5940148…	CCCTTGGATGCATATGAAATTACCATTTCATACTTTGAGCGCGAGCCAATCGTGCCCACGGAGTAG	CCCTTGGATGCATATGAAATTACCATTTCATACTTTGAGCGCGAGCCAATCGTGCCCACGGAGTAG	CCCTTGGATGCATATGAAATTACCATTTCATACTTTGAGCGCGAGCCAATCGTGCCCACGGAGTAG	CCCTTGGATGCATATGAAATTACCATTTCATACTTTGAGCGCGAGCCAATCGTGCCCACGGAGTAG	CCCTTGGATGCATATGAAATTACCATTTCATACTTTGAGCGCGAGCCAATCGTGCCCACGGAGTAG	CCCTTGGATGCATATGAAATTACCATTTCATACTTTGAGCGCGAGCCAATCGTGCCCACGGAGTAG	CCCTTGGATGCATATGAAATTACCATTTCATACTTTGAGCGCGAGCCAATCGTGCCCACGGAGTAG
A12	150	5945031;5945140;5945157;5945181	AATA	AATA	AATA	AATA	AATA	AATA	AATA
A12	384	5945392;5945618;5945768;5945776	CTAA	CTAA	CTAA	CTAA	CTAA	CTAA	CTAA
A12	409	5945785;5945933;5946142;5946194	TTGG	TTGG	TTGG	TTGG	TTGG	TTGG	TTGG
A12	507	5947256;5947357;5947658;5947763	GAGT	GAGT	GAGT	GAGT	GAGT	GAGT	GAGT
A12	641	5948086;5948349;5948397;5948727	ATTC	ATTC	ATTC	ATTC	ATTC	ATTC	ATTC
A12	115	5948805;5948858;5948920	TAC	TAC	TAC	TAC	TAC	TAC	TAC
A12	369	5948923;5949086;5949143;5949292	GTCC	GTCC	GTCC	GTCC	GTCC	GTCC	GTCC
A12	98	7207126;7207150;7207180;7207224	GCAA	GCAA	GCAA	GCAA	GCAA	GCAA	GCAA
A12	43855	13456074;13456140;13457133;13457196;13457249;13457730;13457762;13457790;13458605;13458931;13459146;13459432;13459504;13459751;13459953;13459981;13460397;13460743;13461084;13461094;13461369;13461416;13461660;13461998;13462240;13462258;13462348;13462563;13462730;13463267;13463470;13463876;13464086;13464834;13465172;13465473;13466843;13467154;13467327;13467616;13467911;13468592;13468927;13469819;134…	TAGTATATCCACTCAGCCGGCCTCAACTCTTACTACCAATGCTAAAGGTACCGACTTGACGATTCCACAGCGCCGCAGGAGCGAGACAGGGCCATTTATGTCATGGTTTCCGCATATGCCGAAAA	TAGTATATCCACTCAGCCGGCCTCAACTCTTACTACCAATGCTAAAGGTACCGACTTGACGATTCCACAGCGCCGCAGGAGCGAGACAGGGCCATTTATGTCATGGTTTCCGCATATGCCGAAAA	TAGTATATCCACTCAGCCGGCCTCAACTCTTACTACCAATGCTAAAGGTACCGACTTGACGATTCCACAGCGCCGCAGGAGCGAGACAGGGCCATTTATGTCATGGTTTCCGCATATGCCGAAAA	TAGTATATCCACTCAGCCGGCCTCAACTCTTACTACCAATGCTAAAGGTACCGACTTGACGATTCCACAGCGCCGCAGGAGCGAGACAGGGCCATTTATGTCATGGTTTCCGCATATGCCGAAAA	TAGTATATCCACTCAGCCGGCCTCAACTCTTACTACCAATGCTAAAGGTACCGACTTGACGATTCCACAGCGCCGCAGGAGCGAGACAGGGCCATTTATGTCATGGTTTCCGCATATGCCGAAAA	TAGTATATCCACTCAGCCGGCCTCAACTCTTACTACCAATGCTAAAGGTACCGACTTGACGATTCCACAGCGCCGCAGGAGCGAGACAGGGCCATTTATGTCATGGTTTCCGCATATGCCGAAAA	TAGTATATCCACTCAGCCGGCCTCAACTCTTACTACCAATGCTAAAGGTACCGACTTGACGATTCCACAGCGCCGCAGGAGCGAGACAGGGCCATTTATGTCATGGTTTCCGCATATGCCGAAAA
A12	627	13611969;13612261;13612308;13612310;13612373;13612429;13612488;13612596	CTTTACAG	CTTTACAG	CTTTACAG	CTTTACAG	CTTTACAG	CTTTACAG	CTTTACAG
A12	3391	13612963;13613098;13613696;13614228;13614365;13614411;13614462;13614780;13614847;13615215;13615217;13615291;13615405;13615722;13615917;13616354	TGTAATAAGTACGCAC	TGTAATAAGTACGCAC	TGTAATAAGTACGCAC	TGTAATAAGTACGCAC	TGTAATAAGTACGCAC	TGTAATAAGTACGCAC	TGTAATAAGTACGCAC
A12	3411	13619114;13619282;13620416;13620521;13621415;13621623;13622077;13622118;13622268;13622525	GGTTGTGTAC	GGTTGTGTAC	GGTTGTGTAC	GGTTGTGTAC	GGTTGTGTAC	GGTTGTGTAC	GGTTGTGTAC
A12	3805	13641319;13641631;13641676;13642341;13642424;13642425;13642669;13642710;13642856;13643272;13643320;13643370;13643409;13643433;13643533;13643537;13643723;13643791;13644044;13644110;13644198;13644233;13644303;13644704;13645124	TTAAGTTAGAGAGGATTGATAAATA	TTAAGTTAGAGAGGATTGATAAATA	TTAAGTTAGAGAGGATTGATAAATA	TTAAGTTAGAGAGGATTGATAAATA	TTAAGTTAGAGAGGATTGATAAATA	TTAAGTTAGAGAGGATTGATAAATA	TTAAGTTAGAGAGGATTGATAAATA
A12	5168	13650323;13650371;13650583;13650868;13652111;13652205;13652519;13652609;13652908;13652978;13652982;13653085;13653201;13653516;13653869;13654304;13654364;13654391;13654477;13654894;13654939;13655259;13655491	AGCTTATGAAGTCGACCAATCTG	AGCTTATGAAGTCGACCAATCTG	AGCTTATGAAGTCGACCAATCTG	AGCTTATGAAGTCGACCAATCTG	AGCTTATGAAGTCGACCAATCTG	AGCTTATGAAGTCGACCAATCTG	AGCTTATGAAGTCGACCAATCTG
A12	1218	13655639;13656114;13656756;13656857	ATGA	ATGA	ATGA	ATGA	ATGA	ATGA	ATGA
A12	1532	13657086;13657594;13657672;13658618	AGAC	AGAC	AGAC	AGAC	AGAC	AGAC	AGAC
A12	4256	13658990;13659743;13660589;13660640;13660824;13660872;13660982;13661014;13661208;13661311;13661819;13662052;13662167;13662435;13662707;13662858;13662874;13662891;13663246	AGGCGTGTAAAAACTTAAG	AGGCGTGTAAAAACTTAAG	AGGCGTGTAAAAACTTAAG	AGGCGTGTAAAAACTTAAG	AGGCGTGTAAAAACTTAAG	AGGCGTGTAAAAACTTAAG	AGGCGTGTAAAAACTTAAG
A12	24632	13954503;13955321;13958338;13958474;13959000;13959794;13964788;13967391;13967595;13968389;13969209;13969929;13970401;13970776;13971652;13971789;13972043;13972801;13972903;13974259;13975917;13976024;13977114;13977662;13977776;13978195;13978347;13978526;13979135	ACCTTTTATTGCGCCTAGGTAGTGAATAG	ACCTTTTATTGCGCCTAGGTAGTGAATAG	ACCTTTTATTGCGCCTAGGTAGTGAATAG	ACCTTTTATTGCGCCTAGGTAGTGAATAG	ACCTTTTATTGCGCCTAGGTAGTGAATAG	ACCTTTTATTGCGCCTAGGTAGTGAATAG	ACCTTTTATTGCGCCTAGGTAGTGAATAG
A12	8283	15186975;15187057;15187550;15187845;15188694;15189137;15189315;15190588;15191199;15192164;15192330;15192413;15192906;15193769;15194633;15195258	AACTTAGGAAGAAATA	AACTTAGGAAGAAATA	AACTTAGGAAGAAATA	AACTTAGGAAGAAATA	AACTTAGGAAGAAATA	AACTTAGGAAGAAATA	AACTTAGGAAGAAATA
A12	60	21638918;21638931;21638978	RRR	RRR	RRR	RRR	RRR	RRR	RRR
A12	555	44724588;44724594;44725045;44725143	YWWS	YWWS	YWWS	YWWS	YWWS	YWWS	YWWS
A12	272	56979027;56979297;56979299	YSY	YSY	YSY	YSY	YSY	YSY	YSY
A12	119	59104268;59104311;59104387	RYW	RYW	RYW	RYW	RYW	RYW	RYW
A12	7507	62232825;62233065;62233108;62233119;62233703;62233788;62234144;62236148;62236172;62237225;62237916;62238952;62239051;62239073;62239307;62239541;62239906;62240332	ATATGCGACAGATATTCG	ATATGCGACAGATATTCG	ATATGCGACAGATATTCG	ATATGCGACAGATATTCG	ATATGCGACAGATATTCG	ATATGCGACAGATATTCG	ATATGCGACAGATATTCG
A12	2688	62243351;62244098;62246039	TGT	TGT	TGT	TGT	TGT	TGT	TGT
A12	6285	62315337;62315476;62315916;62317204;62317987;62318489;62318632;62318817;62318859;62318969;62319117;62319386;62319761;62320925;62321363;62321364;62321484;62321622	ATAAATAAATTAATAAGT	ATAAATAAATTAATAAGT	ATAAATAAATTAATAAGT	ATAAATAAATTAATAAGT	ATAAATAAATTAATAAGT	ATAAATAAATTAATAAGT	ATAAATAAATTAATAAGT
A12	5389	62331624;62331649;62331697;62332150;62333996;62334179;62334245;62334709;62334906;62335610;62336040;62336487;62337013	GCGACTATAATTT	GCGACTATAATTT	GCGACTATAATTT	GCGACTATAATTT	GCGACTATAATTT	GCGACTATAATTT	GCGACTATAATTT
A12	19441	62341614;62341645;62341860;62342320;62342403;62342723;62342824;62343227;62343428;62343483;62343643;62344083;62344096;62344113;62344603;62344610;62344717;62345417;62345453;62345902;62346019;62346153;62346223;62346269;62346363;62346527;62346583;62346784;62346892;62347030;62347248;62347315;62347580;62347674;62348230;62348479;62348510;62348529;62348609;62348708;62348959;62349279;62349637;62349997;623…	TTAAAGAATAATGATAAATGATAAAATTTATCAGGAAGTATCTTTTGGTGATTTGTAAAAAGTTACTTATCATAGTTATATGCTTGAAAAATCCAACTTATT	TTAAAGAATAATGATAAATGATAAAATTTATCAGGAAGTATCTTTTGGTGATTTGTAAAAAGTTACTTATCATAGTTATATGCTTGAAAAATCCAACTTATT	TTAAAGAATAATGATAAATGATAAAATTTATCAGGAAGTATCTTTTGGTGATTTGTAAAAAGTTACTTATCATAGTTATATGCTTGAAAAATCCAACTTATT	TTAAAGAATAATGATAAATGATAAAATTTATCAGGAAGTATCTTTTGGTGATTTGTAAAAAGTTACTTATCATAGTTATATGCTTGAAAAATCCAACTTATT	TTAAAGAATAATGATAAATGATAAAATTTATCAGGAAGTATCTTTTGGTGATTTGTAAAAAGTTACTTATCATAGTTATATGCTTGAAAAATCCAACTTATT	TTAAAGAATAATGATAAATGATAAAATTTATCAGGAAGTATCTTTTGGTGATTTGTAAAAAGTTACTTATCATAGTTATATGCTTGAAAAATCCAACTTATT	TTAAAGAATAATGATAAATGATAAAATTTATCAGGAAGTATCTTTTGGTGATTTGTAAAAAGTTACTTATCATAGTTATATGCTTGAAAAATCCAACTTATT
A12	1965	62362416;62362479;62362749;62362915;62363241;62363410;62363567;62363851;62363870;62363905;62363952;62364381	ACATAGTGTAAT	ACATAGTGTAAT	ACATAGTGTAAT	ACATAGTGTAAT	ACATAGTGTAAT	ACATAGTGTAAT	ACATAGTGTAAT
A12	2186	62367741;62367799;62368505;62369048;62369302;62369790;62369927	AAGTTTT	AAGTTTT	AAGTTTT	AAGTTTT	AAGTTTT	AAGTTTT	AAGTTTT
A12	5988	62371223;62371257;62371471;62371856;62371880;62372089;62372102;62374407;62374969;62375256;62376104;62376363;62376930;62377152;62377211	AGGAAATGGTTGGAT	AGGAAATGGTTGGAT	AGGAAATGGTTGGAT	AGGAAATGGTTGGAT	AGGAAATGGTTGGAT	AGGAAATGGTTGGAT	AGGAAATGGTTGGAT
A12	1068	62390857;62390961;62391183;62391227;62391293;62391333;62391925	AAGAACT	AAGAACT	AAGAACT	AAGAACT	AAGAACT	AAGAACT	AAGAACT
A12	3188	62394225;62394339;62394589;62394817;62394842;62394971;62395298;62395498;62396303;62396717;62396785;62397155;62397413	CAATTCTAGAAAG	CAATTCTAGAAAG	CAATTCTAGAAAG	CAATTCTAGAAAG	CAATTCTAGAAAG	CAATTCTAGAAAG	CAATTCTAGAAAG
A12	5434	62408695;62408703;62408792;62409330;62409972;62410522;62411015;62411046;62411159;62411576;62412133;62413170;62413257;62413816;62414010;62414129	ATTAACACTTRTATGT	ATTAACACTTRTATGT	ATTAACACTTRTATGT	ATTAACACTTRTATGT	ATTAACACTTRTATGT	ATTAACACTTRTATGT	ATTAACACTTRTATGT
A12	2985	62415398;62415783;62416051;62416071;62416169;62416428;62416592;62416672;62417025;62417298;62417738;62417828;62418050;62418228;62418383	TTGTTCTGTAACATA	TTGTTCTGTAACATA	TTGTTCTGTAACATA	TTGTTCTGTAACATA	TTGTTCTGTAACATA	TTGTTCTGTAACATA	TTGTTCTGTAACATA
A12	3707	62421087;62421193;62421260;62421403;62421428;62421631;62422020;62422068;62422815;62422859;62423008;62423271;62423517;62424107;62424281;62424386;62424480;62424568;62424676;62424794	TATCCTAACTATTTGTTATG	TATCCTAACTATTTGTTATG	TATCCTAACTATTTGTTATG	TATCCTAACTATTTGTTATG	TATCCTAACTATTTGTTATG	TATCCTAACTATTTGTTATG	TATCCTAACTATTTGTTATG
A12	374	62424999;62425092;62425107;62425244;62425322;62425373	ACAACA	ACAACA	ACAACA	ACAACA	ACAACA	ACAACA	ACAACA
A12	5858	62430072;62431084;62431546;62431601;62431908;62431945;62432292;62432407;62432863;62433189;62434103;62434328;62434335;62434391;62435161;62435930	ATTTTGTGTTAGTAGT	ATTTTGTGTTAGTAGT	ATTTTGTGTTAGTAGT	ATTTTGTGTTAGTAGT	ATTTTGTGTTAGTAGT	ATTTTGTGTTAGTAGT	ATTTTGTGTTAGTAGT
A12	7491	62449561;62450564;62450662;62450723;62450963;62451115;62451221;62451364;62451620;62451661;62451982;62452070;62452515;62452833;62453006;62453352;62453378;62454170;62454188;62454212;62454577;62454727;62454761;62454799;62454921;62454994;62454995;62455221;62455901;62456350;62456834;62456904;62457052	ACTGAATTTTAAATAGGTTTATCTAAAGCTTAC	ACTGAATTTTAAATAGGTTTATCTAAAGCTTAC	ACTGAATTTTAAATAGGTTTATCTAAAGCTTAC	ACTGAATTTTAAATAGGTTTATCTAAAGCTTAC	ACTGAATTTTAAATAGGTTTATCTAAAGCTTAC	ACTGAATTTTAAATAGGTTTATCTAAAGCTTAC	ACTGAATTTTAAATAGGTTTATCTAAAGCTTAC
A12	9651	62458323;62458375;62458385;62458445;62458594;62458680;62458966;62459376;62459404;62459554;62459712;62459744;62459821;62460031;62460095;62460422;62461964;62462335;62462604;62462791;62463290;62463464;62463960;62464911;62464918;62465343;62465393;62465598;62466598;62467159;62467304;62467386;62467413;62467752;62467974	ATAATAATACATGAATTCTAAGTATATACTATTTA	ATAATAATACATGAATTCTAAGTATATACTATTTA	ATAATAATACATGAATTCTAAGTATATACTATTTA	ATAATAATACATGAATTCTAAGTATATACTATTTA	ATAATAATACATGAATTCTAAGTATATACTATTTA	ATAATAATACATGAATTCTAAGTATATACTATTTA	ATAATAATACATGAATTCTAAGTATATACTATTTA
A12	384	62491656;62491805;62491951;62492040	ATTG	ATTG	ATTG	ATTG	ATTG	ATTG	ATTG
A12	3057	62493017;62493032;62493086;62493176;62493315;62493344;62493348;62493580;62493748;62493817;62493944;62494019;62494517;62494713;62495064;62495283;62495420;62495677;62496074	AATGTAATGAGTTACTATA	AATGTAATGAGTTACTATA	AATGTAATGAGTTACTATA	AATGTAATGAGTTACTATA	AATGTAATGAGTTACTATA	AATGTAATGAGTTACTATA	AATGTAATGAGTTACTATA
A12	1358	62497726;62497838;62497916;62498112;62498115;62498295;62498318;62498974;62499083;62499084	ATAAAAAGAA	ATAAAAAGAA	ATAAAAAGAA	ATAAAAAGAA	ATAAAAAGAA	ATAAAAAGAA	ATAAAAAGAA
A12	5975	62500621;62500788;62500926;62500996;62501044;62501073;62501199;62501208;62501317;62501322;62501407;62501537;62501798;62502233;62502671;62503037;62503144;62503204;62503362;62503410;62503509;62503669;62503686;62503873;62504000;62504119;62504558;62505151;62505202;62505355;62505949;62506066;62506167;62506596	TATTATAAAATATTATAAACATAGCATCTTAGGT	TATTATAAAATATTATAAACATAGCATCTTAGGT	TATTATAAAATATTATAAACATAGCATCTTAGGT	TATTATAAAATATTATAAACATAGCATCTTAGGT	TATTATAAAATATTATAAACATAGCATCTTAGGT	TATTATAAAATATTATAAACATAGCATCTTAGGT	TATTATAAAATATTATAAACATAGCATCTTAGGT
A12	1119	62508704;62509223;62509269;62509312;62509374;62509530;62509823	TCATACA	TCATACA	TCATACA	TCATACA	TCATACA	TCATACA	TCATACA
A12	521	62510743;62510975;62511222;62511228;62511264	GATTT	GATTT	GATTT	GATTT	GATTT	GATTT	GATTT
A12	5905	62521923;62521975;62522147;62522350;62522426;62522698;62522817;62523035;62523094;62523121;62523243;62523375;62523453;62523576;62523827;62523861;62524064;62524408;62524467;62524532;62525475;62525826;62525979;62526146;62526862;62527828	AATCTAATACGGCAATAAGCCATAAA	AATCTAATACGGCAATAAGCCATAAA	AATCTAATACGGCAATAAGCCATAAA	AATCTAATACGGCAATAAGCCATAAA	AATCTAATACGGCAATAAGCCATAAA	AATCTAATACGGCAATAAGCCATAAA	AATCTAATACGGCAATAAGCCATAAA
A12	3612	62539725;62539730;62539900;62540700;62540731;62540761;62540858;62541300;62541390;62541553;62541626;62541748;62541760;62541771;62541921;62541955;62542081;62542105;62542128;62542270;62542497;62542714;62543037;62543266;62543337	AACCAGTATACAATTCGTCAAAATT	AACCAGTATACAATTCGTCAAAATT	AACCAGTATACAATTCGTCAAAATT	AACCAGTATACAATTCGTCAAAATT	AACCAGTATACAATTCGTCAAAATT	AACCAGTATACAATTCGTCAAAATT	AACCAGTATACAATTCGTCAAAATT
A12	2680	62545641;62545645;62545762;62545857;62546064;62546334;62546492;62546543;62546910;62547106;62547237;62547333;62547620;62547643;62547775;62548227;62548246;62548321	ATAATTTTATTTTAGCAC	ATAATTTTATTTTAGCAC	ATAATTTTATTTTAGCAC	ATAATTTTATTTTAGCAC	ATAATTTTATTTTAGCAC	ATAATTTTATTTTAGCAC	ATAATTTTATTTTAGCAC
A12	8078	62548774;62549025;62550095;62550194;62550517;62550907;62551311;62551376;62551420;62551699;62552766;62552901;62553598;62554004;62554212;62554313;62556068;62556073;62556089;62556208;62556258;62556298;62556473;62556675;62556852	ATGAGAATTATAATAACTTAAGATG	ATGAGAATTATAATAACTTAAGATG	ATGAGAATTATAATAACTTAAGATG	ATGAGAATTATAATAACTTAAGATG	ATGAGAATTATAATAACTTAAGATG	ATGAGAATTATAATAACTTAAGATG	ATGAGAATTATAATAACTTAAGATG
A12	138	62558600;62558619;62558738	ACT	ACT	ACT	ACT	ACT	ACT	ACT
A12	1609	62560238;62560398;62560460;62560801;62560845;62561137;62561260;62561312;62561360;62561754;62561847	ATATTGCATGG	ATATTGCATGG	ATATTGCATGG	ATATTGCATGG	ATATTGCATGG	ATATTGCATGG	ATATTGCATGG
A12	10420	62562036;62562142;62562263;62562328;62562375;62562663;62562939;62563039;62563134;62563296;62564654;62564670;62564735;62564788;62564813;62564855;62565138;62565270;62566293;62566445;62566535;62566586;62567381;62567558;62567873;62567892;62567951;62568043;62568134;62568156;62568485;62569180;62569280;62569356;62569742;62570656;62570657;62570953;62571443;62571506;62571704;62571851;62571976;62572015;625…	CTCTTTCGTAAATTTAGTTTATTATTCTACTTTAGGTCTATAATATAG	CTCTTTCGTAAATTTAGTTTATTATTCTACTTTAGGTCTATAATATAG	CTCTTTCGTAAATTTAGTTTATTATTCTACTTTAGGTCTATAATATAG	CTCTTTCGTAAATTTAGTTTATTATTCTACTTTAGGTCTATAATATAG	CTCTTTCGTAAATTTAGTTTATTATTCTACTTTAGGTCTATAATATAG	CTCTTTCGTAAATTTAGTTTATTATTCTACTTTAGGTCTATAATATAG	CTCTTTCGTAAATTTAGTTTATTATTCTACTTTAGGTCTATAATATAG
A12	8666	62575318;62575347;62575566;62575656;62575944;62576013;62576044;62576213;62576758;62577030;62577068;62577407;62577818;62579234;62579243;62579638;62579894;62583257;62583430;62583967;62583984	TAATATTATAGTCTTACTAAC	TAATATTATAGTCTTACTAAC	TAATATTATAGTCTTACTAAC	TAATATTATAGTCTTACTAAC	TAATATTATAGTCTTACTAAC	TAATATTATAGTCTTACTAAC	TAATATTATAGTCTTACTAAC
A12	12705	62588122;62588155;62588311;62588781;62588793;62588922;62588981;62589207;62589602;62590900;62590988;62591272;62591616;62591754;62591823;62591968;62592700;62594101;62594621;62594625;62595181;62595252;62595661;62595662;62596545;62596623;62597277;62597330;62597919;62597994;62598283;62598342;62598625;62598630;62598893;62599070;62600401;62600568;62600827	ATGATTGTATAAAGTTTTAAAAAATTCAGGACTTAAGTA	ATGATTGTATAAAGTTTTAAAAAATTCAGGACTTAAGTA	ATGATTGTATAAAGTTTTAAAAAATTCAGGACTTAAGTA	ATGATTGTATAAAGTTTTAAAAAATTCAGGACTTAAGTA	ATGATTGTATAAAGTTTTAAAAAATTCAGGACTTAAGTA	ATGATTGTATAAAGTTTTAAAAAATTCAGGACTTAAGTA	ATGATTGTATAAAGTTTTAAAAAATTCAGGACTTAAGTA
A12	3921	62604027;62604356;62604553;62604558;62605784;62606041;62606652;62606902;62607386;62607873;62607948	TTGACTGAAAA	TTGACTGAAAA	TTGACTGAAAA	TTGACTGAAAA	TTGACTGAAAA	TTGACTGAAAA	TTGACTGAAAA
A12	3132	62608528;62608689;62609058;62609104;62609341;62609762;62609823;62609926;62610161;62610170;62610201;62610525;62610876;62611104;62611281;62611309;62611537;62611660	AGAAAACTAATATAATTA	AGAAAACTAATATAATTA	AGAAAACTAATATAATTA	AGAAAACTAATATAATTA	AGAAAACTAATATAATTA	AGAAAACTAATATAATTA	AGAAAACTAATATAATTA
A12	4874	62613460;62613649;62613722;62613892;62614021;62614284;62614297;62614465;62614536;62614845;62614877;62614961;62614982;62615160;62615440;62616052;62616273;62616388;62616710;62616973;62617170;62617956;62618079;62618250;62618268;62618281;62618334	GAAATCAGGTTTATATTATATGCTAAG	GAAATCAGGTTTATATTATATGCTAAG	GAAATCAGGTTTATATTATATGCTAAG	GAAATCAGGTTTATATTATATGCTAAG	GAAATCAGGTTTATATTATATGCTAAG	GAAATCAGGTTTATATTATATGCTAAG	GAAATCAGGTTTATATTATATGCTAAG
A12	100	62656735;62656799;62656835	AAA	AAA	AAA	AAA	AAA	AAA	AAA
A12	387	62658564;62658876;62658917;62658951	TAAA	TAAA	TAAA	TAAA	TAAA	TAAA	TAAA
A12	1816	62659670;62659703;62660056;62660643;62661015;62661025;62661424;62661486	GTTTATAT	GTTTATAT	GTTTATAT	GTTTATAT	GTTTATAT	GTTTATAT	GTTTATAT
A12	2529	62665934;62666507;62668255;62668463	AATA	AATA	AATA	AATA	AATA	AATA	AATA
A12	2546	62737776;62738615;62738744;62738771;62738830;62740158;62740322	TTAAAGT	TTAAAGT	TTAAAGT	TTAAAGT	TTAAAGT	TTAAAGT	TTAAAGT
A12	13299	62741186;62741407;62741601;62741726;62742666;62743449;62743468;62743660;62743901;62744681;62744862;62746172;62746414;62746453;62746468;62746711;62748379;62748611;62748977;62750025;62750115;62750117;62750468;62750593;62750855;62751121;62751327;62751392;62751427;62752442;62752465;62752472;62752546;62752703;62752905;62753081;62753347;62753630;62754034;62754399;62754485	TTAAAATGAGTGCAATTCTCAATGAATAATTTTAAAAATAT	TTAAAATGAGTGCAATTCTCAATGAATAATTTTAAAAATAT	TTAAAATGAGTGCAATTCTCAATGAATAATTTTAAAAATAT	TTAAAATGAGTGCAATTCTCAATGAATAATTTTAAAAATAT	TTAAAATGAGTGCAATTCTCAATGAATAATTTTAAAAATAT	TTAAAATGAGTGCAATTCTCAATGAATAATTTTAAAAATAT	TTAAAATGAGTGCAATTCTCAATGAATAATTTTAAAAATAT
A12	1424	62754898;62754950;62755069;62755126;62755232;62755340;62755465;62755643;62755697;62755727;62755784;62755983;62756154;62756322	ATTATCTAAAATTT	ATTATCTAAAATTT	ATTATCTAAAATTT	ATTATCTAAAATTT	ATTATCTAAAATTT	ATTATCTAAAATTT	ATTATCTAAAATTT
A12	16011	62756924;62756970;62757039;62757131;62757134;62757412;62757745;62757955;62758036;62758057;62758183;62758245;62758737;62758755;62758865;62759303;62759787;62759826;62760157;62760566;62760767;62760955;62761019;62761076;62761254;62761256;62761428;62761577;62761698;62761790;62761818;62762083;62762103;62762135;62762640;62762708;62763003;62763118;62763550;62763922;62764318;62764423;62765598;62766016;627…	TAAATATTTGAAAGCAAATGTATTGGAAAGAATTTAATATTAACACGCTATCAACACGGTGATGTATCATAC	TAAATATTTGAAAGCAAATGTATTGGAAAGAATTTAATATTAACACGCTATCAACACGGTGATGTATCATAC	TAAATATTTGAAAGCAAATGTATTGGAAAGAATTTAATATTAACACGCTATCAACACGGTGATGTATCATAC	TAAATATTTGAAAGCAAATGTATTGGAAAGAATTTAATATTAACACGCTATCAACACGGTGATGTATCATAC	TAAATATTTGAAAGCAAATGTATTGGAAAGAATTTAATATTAACACGCTATCAACACGGTGATGTATCATAC	TAAATATTTGAAAGCAAATGTATTGGAAAGAATTTAATATTAACACGCTATCAACACGGTGATGTATCATAC	TAAATATTTGAAAGCAAATGTATTGGAAAGAATTTAATATTAACACGCTATCAACACGGTGATGTATCATAC
A12	4216	62776347;62776358;62776508;62777458;62777826;62777927;62778846;62779147;62779591;62779949;62779991;62780006;62780417;62780427;62780563	GGACCGATTTAGTTA	GGACCGATTTAGTTA	GGACCGATTTAGTTA	GGACCGATTTAGTTA	GGACCGATTTAGTTA	GGACCGATTTAGTTA	GGACCGATTTAGTTA
A12	1185	62784957;62785053;62785148;62785370;62785445;62785760;62785766;62785906;62786123;62786142	TTATTTATTG	TTATTTATTG	TTATTTATTG	TTATTTATTG	TTATTTATTG	TTATTTATTG	TTATTTATTG
A12	3374	62789002;62790666;62790872;62791113;62791724;62791951;62792296;62792376	TCGCGTGA	TCGCGTGA	TCGCGTGA	TCGCGTGA	TCGCGTGA	TCGCGTGA	TCGCGTGA
A12	1687	62804055;62804126;62804304;62804474;62804646;62804850;62805136;62805197;62805544;62805709;62805742	TTTTTTATTTT	TTTTTTATTTT	TTTTTTATTTT	TTTTTTATTTT	TTTTTTATTTT	TTTTTTATTTT	TTTTTTATTTT
A12	5309	62827115;62827602;62832236;62832424	ACTA	ACTA	ACTA	ACTA	ACTA	ACTA	ACTA
A12	36024	62838346;62839054;62839396;62839490;62839992;62840030;62841135;62841432;62841462;62844607;62846514;62846627;62847559;62848198;62848811;62849098;62849416;62849490;62850579;62850919;62850977;62852404;62853785;62854038;62855457;62855552;62855750;62855758;62856354;62856569;62857003;62857463;62857634;62857637;62857742;62858164;62858776;62859075;62859326;62859457;62859972;62860106;62860426;62860517;628…	CCTGTCTTCCTATTTTGTACAAATTTTATGTAATTTAGTTAAGCGCTTTTTATAAAACTTACAAATTTTCATTAATTATCTAGG	CCTGTCTTCCTATTTTGTACAAATTTTATGTAATTTAGTTAAGCGCTTTTTATAAAACTTACAAATTTTCATTAATTATCTAGG	CCTGTCTTCCTATTTTGTACAAATTTTATGTAATTTAGTTAAGCGCTTTTTATAAAACTTACAAATTTTCATTAATTATCTAGG	CCTGTCTTCCTATTTTGTACAAATTTTATGTAATTTAGTTAAGCGCTTTTTATAAAACTTACAAATTTTCATTAATTATCTAGG	CCTGTCTTCCTATTTTGTACAAATTTTATGTAATTTAGTTAAGCGCTTTTTATAAAACTTACAAATTTTCATTAATTATCTAGG	CCTGTCTTCCTATTTTGTACAAATTTTATGTAATTTAGTTAAGCGCTTTTTATAAAACTTACAAATTTTCATTAATTATCTAGG	CCTGTCTTCCTATTTTGTACAAATTTTATGTAATTTAGTTAAGCGCTTTTTATAAAACTTACAAATTTTCATTAATTATCTAGG
A12	10029	62886832;62887287;62887500;62887540;62887946;62888445;62889932;62889959;62889995;62890141;62892677;62892861;62893557;62894257;62895402;62896239;62896297;62896861	TGAGATCCACAATTACTG	TGAGATCCACAATTACTG	TGAGATCCACAATTACTG	TGAGATCCACAATTACTG	TGAGATCCACAATTACTG	TGAGATCCACAATTACTG	TGAGATCCACAATTACTG
A12	16824	62903908;62904340;62905638;62906292;62906729;62907898;62908907;62908980;62909098;62909671;62910135;62910344;62910390;62911279;62911642;62911828;62911945;62911951;62912478;62912575;62912710;62912805;62912927;62912930;62913047;62913158;62913360;62913989;62914407;62917549;62918220;62918627;62918896;62919514;62920011;62920032;62920112;62920376;62920727;62920732	AATTTTTTACTGATCTGGCGTAGAAATTTGTAATTATTAG	AATTTTTTACTGATCTGGCGTAGAAATTTGTAATTATTAG	AATTTTTTACTGATCTGGCGTAGAAATTTGTAATTATTAG	AATTTTTTACTGATCTGGCGTAGAAATTTGTAATTATTAG	AATTTTTTACTGATCTGGCGTAGAAATTTGTAATTATTAG	AATTTTTTACTGATCTGGCGTAGAAATTTGTAATTATTAG	AATTTTTTACTGATCTGGCGTAGAAATTTGTAATTATTAG
A12	3933	62931939;62931945;62932619;62933562;62933571;62934534;62935012;62935094;62935467;62935725;62935872	GTGAAATATTA	GTGAAATATTA	GTGAAATATTA	GTGAAATATTA	GTGAAATATTA	GTGAAATATTA	GTGAAATATTA
A12	370	62937291;62937302;62937396;62937661	TTGC	TTGC	TTGC	TTGC	TTGC	TTGC	TTGC
A12	54863	63036870;63037019;63037185;63037189;63038203;63038221;63038419;63038608;63038910;63038989;63039089;63039239;63039490;63039737;63039928;63040152;63040283;63040345;63040484;63040515;63040699;63040871;63040910;63041466;63041572;63042101;63042486;63042626;63042730;63042777;63042828;63042862;63043343;63043408;63043496;63043652;63044432;63044497;63044591;63045432;63045717;63045774;63045900;63046442;630…	AAAAGATAATATATGCGTAATACTCATTATTTCAATCACAACTATATTACCCATGATTAGTAAGGGAGCTGGAACAAACCGGGCTAGGAATGT	AAAAGATAATATATGCGTAATACTCATTATTTCAATCACAACTATATTACCCATGATTAGTAAGGGAGCTGGAACAAACCGGGCTAGGAATGT	AAAAGATAATATATGCGTAATACTCATTATTTCAATCACAACTATATTACCCATGATTAGTAAGGGAGCTGGAACAAACCGGGCTAGGAATGT	AAAAGATAATATATGCGTAATACTCATTATTTCAATCACAACTATATTACCCATGATTAGTAAGGGAGCTGGAACAAACCGGGCTAGGAATGT	AAAAGATAATATATGCGTAATACTCATTATTTCAATCACAACTATATTACCCATGATTAGTAAGGGAGCTGGAACAAACCGGGCTAGGAATGT	AAAAGATAATATATGCGTAATACTCATTATTTCAATCACAACTATATTACCCATGATTAGTAAGGGAGCTGGAACAAACCGGGCTAGGAATGT	AAAAGATAATATATGCGTAATACTCATTATTTCAATCACAACTATATTACCCATGATTAGTAAGGGAGCTGGAACAAACCGGGCTAGGAATGT
A12	7291	63104734;63105091;63105199;63105633;63106363;63107036;63107436;63107490;63107790;63108165;63108358;63108668;63108929;63109541;63109617;63109689;63110563;63110879;63110897;63111196;63111251;63111286;63111316;63111725;63111770;63111919;63112025	TTCTTAACTACTTATATTTTTTCTAGG	TTCTTAACTACTTATATTTTTTCTAGG	TTCTTAACTACTTATATTTTTTCTAGG	TTCTTAACTACTTATATTTTTTCTAGG	TTCTTAACTACTTATATTTTTTCTAGG	TTCTTAACTACTTATATTTTTTCTAGG	TTCTTAACTACTTATATTTTTTCTAGG
A12	4032	63118848;63119033;63119038;63119262;63119671;63119996;63120160;63120228;63120332;63120720;63120904;63121082;63121625;63121657;63122327;63122880	TCTTTAAACCTTTTCC	TCTTTAAACCTTTTCC	TCTTTAAACCTTTTCC	TCTTTAAACCTTTTCC	TCTTTAAACCTTTTCC	TCTTTAAACCTTTTCC	TCTTTAAACCTTTTCC
A12	4988	63123011;63123384;63123559;63123892;63123944;63124148;63124224;63124431;63124848;63124857;63125372;63125669;63125700;63125983;63126048;63126110;63126130;63126316;63126442;63126622;63127133;63127513;63127582;63127945;63127999	AATGGTCGCCTTTCAGTTAACGTGT	AATGGTCGCCTTTCAGTTAACGTGT	AATGGTCGCCTTTCAGTTAACGTGT	AATGGTCGCCTTTCAGTTAACGTGT	AATGGTCGCCTTTCAGTTAACGTGT	AATGGTCGCCTTTCAGTTAACGTGT	AATGGTCGCCTTTCAGTTAACGTGT
A12	11337	63130558;63130707;63130980;63131100;63131194;63131306;63131366;63131552;63131562;63131775;63131946;63132056;63132721;63134399;63134532;63134869;63134887;63135104;63135875;63136138;63136389;63136794;63137052;63137457;63137765;63138462;63138906;63139255;63139637;63139910;63140106;63140233;63140414;63140457;63140523;63140596;63140989;63141012;63141105;63141191;63141440;63141500;63141501;63141598;631…	TTTTCCTTTTTAACTTGGGTCGATATAGTCGTTTACTTTACATTTT	TTTTCCTTTTTAACTTGGGTCGATATAGTCGTTTACTTTACATTTT	TTTTCCTTTTTAACTTGGGTCGATATAGTCGTTTACTTTACATTTT	TTTTCCTTTTTAACTTGGGTCGATATAGTCGTTTACTTTACATTTT	TTTTCCTTTTTAACTTGGGTCGATATAGTCGTTTACTTTACATTTT	TTTTCCTTTTTAACTTGGGTCGATATAGTCGTTTACTTTACATTTT	TTTTCCTTTTTAACTTGGGTCGATATAGTCGTTTACTTTACATTTT
A12	7440	63145926;63147586;63147808;63147839;63148096;63149168;63149190;63149242;63149449;63149989;63151316;63151959;63152780;63153366	TATAAAGTCACTAT	TATAAAGTCACTAT	TATAAAGTCACTAT	TATAAAGTCACTAT	TATAAAGTCACTAT	TATAAAGTCACTAT	TATAAAGTCACTAT
A12	699	63153542;63154180;63154241	TTA	TTA	TTA	TTA	TTA	TTA	TTA
A12	884	63294345;63294390;63294470;63294485;63294620;63294853;63294981;63295229	AAATAGCA	AAATAGCA	AAATAGCA	AAATAGCA	AAATAGCA	AAATAGCA	AAATAGCA
A12	21473	64919328;64919499;64919642;64920376;64920519;64920809;64924715;64926225;64926464;64926740;64926758;64926856;64926956;64927075;64927793;64928705;64930756;64931732;64932217;64933421;64933445;64933558;64933567;64934594;64934636;64935355;64936056;64936082;64937539;64938228;64938741;64939035;64939431;64940801	CTTTAAACACTCCAGGAAGCAACTTTTATTCAAG	CTTTAAACACTCCAGGAAGCAACTTTTATTCAAG	CTTTAAACACTCCAGGAAGCAACTTTTATTCAAG	CTTTAAACACTCCAGGAAGCAACTTTTATTCAAG	CTTTAAACACTCCAGGAAGCAACTTTTATTCAAG	CTTTAAACACTCCAGGAAGCAACTTTTATTCAAG	CTTTAAACACTCCAGGAAGCAACTTTTATTCAAG
A12	13970	65376155;65376197;65376387;65376600;65376739;65376769;65377233;65377255;65377381;65377457;65377641;65378082;65378110;65378226;65378955;65379570;65380506;65381173;65381177;65381235;65381527;65381783;65381831;65382306;65382375;65382767;65382923;65383233;65383431;65383960;65384505;65384757;65384980;65385013;65385886;65385967;65386174;65386279;65386703;65386881;65387052;65387265;65387441;65387958;653…	AAAATGTTATTTTAAGTTTTAGTATTTTGCTATTTTATTGGTGTTGA	AAAATGTTATTTTAAGTTTTAGTATTTTGCTATTTTATTGGTGTTGA	AAAATGTTATTTTAAGTTTTAGTATTTTGCTATTTTATTGGTGTTGA	AAAATGTTATTTTAAGTTTTAGTATTTTGCTATTTTATTGGTGTTGA	AAAATGTTATTTTAAGTTTTAGTATTTTGCTATTTTATTGGTGTTGA	AAAATGTTATTTTAAGTTTTAGTATTTTGCTATTTTATTGGTGTTGA	AAAATGTTATTTTAAGTTTTAGTATTTTGCTATTTTATTGGTGTTGA
A12	1669	65394482;65395114;65396151	AAT	AAT	AAT	AAT	AAT	AAT	AAT
A12	925	65400694;65401428;65401619	AGG	AGG	AGG	AGG	AGG	AGG	AGG
A12	10007	65407089;65407283;65407926;65408095;65408106;65408222;65408331;65408719;65409604;65409704;65409749;65410029;65410274;65410323;65411619;65411637;65411730;65411744;65411984;65412215;65412305;65412347;65412498;65412499;65412582;65412726;65413284;65413845;65415084;65415146;65416263;65416392;65416529;65416658;65416954;65417062;65417096	ACGAGAGCTGATTTACTACTTTCTAAACATTTAATAT	ACGAGAGCTGATTTACTACTTTCTAAACATTTAATAT	ACGAGAGCTGATTTACTACTTTCTAAACATTTAATAT	ACGAGAGCTGATTTACTACTTTCTAAACATTTAATAT	ACGAGAGCTGATTTACTACTTTCTAAACATTTAATAT	ACGAGAGCTGATTTACTACTTTCTAAACATTTAATAT	ACGAGAGCTGATTTACTACTTTCTAAACATTTAATAT
A12	3737	65417349;65417475;65417766;65417787;65417809;65417898;65418228;65418670;65419033;65419268;65419336;65419353;65419507;65420491;65420644;65421086	ATTAATTGAAAGCTGT	ATTAATTGAAAGCTGT	ATTAATTGAAAGCTGT	ATTAATTGAAAGCTGT	ATTAATTGAAAGCTGT	ATTAATTGAAAGCTGT	ATTAATTGAAAGCTGT
A12	193	65423050;65423180;65423243	TTT	TTT	TTT	TTT	TTT	TTT	TTT
A12	125	65447505;65447556;65447567;65447630	TTTT	TTTT	TTTT	TTTT	TTTT	TTTT	TTTT
A12	1211	65448422;65448803;65448925;65448978;65449216;65449402;65449425;65449633	ATATTTTT	ATATTTTT	ATATTTTT	ATATTTTT	ATATTTTT	ATATTTTT	ATATTTTT
A12	11157	65482037;65482964;65483372;65486224;65486546;65487617;65487779;65487939;65488268;65488391;65488809;65489355;65489398;65489691;65490472;65490525;65491001;65491320;65491718;65491778;65492253;65492295;65493059;65493194	TAGGTTTATGCCTTGAAATTAGTT	TAGGTTTATGCCTTGAAATTAGTT	TAGGTTTATGCCTTGAAATTAGTT	TAGGTTTATGCCTTGAAATTAGTT	TAGGTTTATGCCTTGAAATTAGTT	TAGGTTTATGCCTTGAAATTAGTT	TAGGTTTATGCCTTGAAATTAGTT
A12	345	65502282;65502443;65502627	GAA	GAA	GAA	GAA	GAA	GAA	GAA
A12	10705	65548583;65548711;65548852;65549100;65549386;65549761;65549940;65554493;65555451;65556068;65556109;65556821;65557635;65558466;65559164;65559171;65559288	TTGTGTATCGTAGATAT	TTGTGTATCGTAGATAT	TTGTGTATCGTAGATAT	TTGTGTATCGTAGATAT	TTGTGTATCGTAGATAT	TTGTGTATCGTAGATAT	TTGTGTATCGTAGATAT
A12	6894	65564315;65565494;65566120;65566640;65567257;65569630;65570018;65570633;65570669;65570903;65571209	ATTCACTTCTT	ATTCACTTCTT	ATTCACTTCTT	ATTCACTTCTT	ATTCACTTCTT	ATTCACTTCTT	ATTCACTTCTT
A12	230	65573424;65573578;65573654	TAA	TAA	TAA	TAA	TAA	TAA	TAA
A12	1425	65574755;65574926;65575021;65575390;65575560;65575693;65575922;65575930;65575982;65576044;65576180	ACGAGTAAATT	ACGAGTAAATT	ACGAGTAAATT	ACGAGTAAATT	ACGAGTAAATT	ACGAGTAAATT	ACGAGTAAATT
A12	2382	65608920;65609212;65609333;65609801;65609995;65609996;65610237;65610724;65611227;65611302	ATAATTTTTA	ATAATTTTTA	ATAATTTTTA	ATAATTTTTA	ATAATTTTTA	ATAATTTTTA	ATAATTTTTA
A12	15554	65613288;65613665;65613978;65614126;65618985;65619208;65619462;65622783;65622841;65622907;65623205;65623223;65623238;65623563;65623693;65623811;65623933;65624168;65624223;65624233;65624333;65624703;65624915;65625053;65625306;65625427;65625597;65625825;65626495;65627250;65627361;65627506;65627592;65627991;65628320;65628681;65628842	ACCTAGAGTTGGCAGATCATATGAAAACATTCGTCTC	ACCTAGAGTTGGCAGATCATATGAAAACATTCGTCTC	ACCTAGAGTTGGCAGATCATATGAAAACATTCGTCTC	ACCTAGAGTTGGCAGATCATATGAAAACATTCGTCTC	ACCTAGAGTTGGCAGATCATATGAAAACATTCGTCTC	ACCTAGAGTTGGCAGATCATATGAAAACATTCGTCTC	ACCTAGAGTTGGCAGATCATATGAAAACATTCGTCTC
A12	3013	65638080;65638115;65638190;65638213;65639076;65639995;65640816;65641093	TTTATAAG	TTTATAAG	TTTATAAG	TTTATAAG	TTTATAAG	TTTATAAG	TTTATAAG
A12	1936	65642600;65642855;65643073;65643159;65643161;65643186;65644015;65644256;65644387;65644536	TAGAATAATG	TAGAATAATG	TAGAATAATG	TAGAATAATG	TAGAATAATG	TAGAATAATG	TAGAATAATG
A12	2959	65654111;65654114;65654142;65654269;65654363;65654465;65654570;65654627;65654706;65654846;65654991;65655149;65655618;65655664;65655691;65656316;65656646;65656971;65657070	AATATGGTAGGTCTGGACT	AATATGGTAGGTCTGGACT	AATATGGTAGGTCTGGACT	AATATGGTAGGTCTGGACT	AATATGGTAGGTCTGGACT	AATATGGTAGGTCTGGACT	AATATGGTAGGTCTGGACT
A12	4183	65693020;65693685;65694646;65694763;65695875;65696342;65697032;65697203	TTTTAATA	TTTTAATA	TTTTAATA	TTTTAATA	TTTTAATA	TTTTAATA	TTTTAATA
A12	8195	66110092;66110585;66110791;66111171;66112276;66112487;66112493;66112588;66113730;66113732;66114381;66117389;66117831;66118287	CGGTGCAGATTGCG	CGGTGCAGATTGCG	CGGTGCAGATTGCG	CGGTGCAGATTGCG	CGGTGCAGATTGCG	CGGTGCAGATTGCG	CGGTGCAGATTGCG
A12	3138	66120793;66121136;66123798;66123931	AGGG	AGGG	AGGG	AGGG	AGGG	AGGG	AGGG
A12	218	66128593;66128643;66128811	CAT	CAT	CAT	CAT	CAT	CAT	CAT
A12	7995	66984300;66984332;66984361;66987969;66989595;66992295	CATCCT	CATCCT	CATCCT	CATCCT	CATCCT	CATCCT	CATCCT
A12	12487	67237043;67237101;67237379;67237486;67237495;67237570;67238021;67238271;67238274;67238345;67238441;67239801;67240063;67240906;67241310;67242439;67242701;67245086;67245201;67245202;67245203;67245277;67245317;67245373;67246846;67247400;67247414;67247701;67247956;67248124;67248864;67249225;67249530	GAATGAAGTTGTTAGATGAGCTTCTTGTAATTA	GAATGAAGTTGTTAGATGAGCTTCTTGTAATTA	GAATGAAGTTGTTAGATGAGCTTCTTGTAATTA	GAATGAAGTTGTTAGATGAGCTTCTTGTAATTA	GAATGAAGTTGTTAGATGAGCTTCTTGTAATTA	GAATGAAGTTGTTAGATGAGCTTCTTGTAATTA	GAATGAAGTTGTTAGATGAGCTTCTTGTAATTA
A12	319	67360063;67360382	TA	TA	TA	TA	TA	TA	TA
A12	9192	67404725;67406255;67407586;67407931;67408067;67408404;67408491;67408673;67409151;67409744;67409837;67410237;67410358;67411002;67411510;67411913;67411984;67412075;67412201;67412349;67412641;67412741;67412801;67413224;67413246;67413325;67413917	CCTGAATACCATAATAATTTGGATTTT	CCTGAATACCATAATAATTTGGATTTT	CCTGAATACCATAATAATTTGGATTTT	CCTGAATACCATAATAATTTGGATTTT	CCTGAATACCATAATAATTTGGATTTT	CCTGAATACCATAATAATTTGGATTTT	CCTGAATACCATAATAATTTGGATTTT
A12	6979	67518781;67519822;67520252;67520333;67520932;67520966;67521158;67521361;67521451;67521807;67522098;67522378;67522788;67523021;67523114;67523316;67523323;67523370;67523520;67523551;67523659;67524414;67524529;67524735;67524830;67524880;67524886;67525077;67525449;67525760	ATGGTTACCAAATACGATATCCAACCAACG	ATGGTTACCAAATACGATATCCAACCAACG	ATGGTTACCAAATACGATATCCAACCAACG	ATGGTTACCAAATACGATATCCAACCAACG	ATGGTTACCAAATACGATATCCAACCAACG	ATGGTTACCAAATACGATATCCAACCAACG	ATGGTTACCAAATACGATATCCAACCAACG
A12	24321	67527355;67528219;67530354;67530434;67530926;67530941;67531144;67531342;67531559;67532374;67532433;67532697;67532848;67532916;67533005;67533321;67533339;67533798;67533953;67535559;67535635;67535682;67536095;67548187;67548224;67548545;67548870;67548875;67549041;67549198;67549235;67549804;67549888;67550493;67550585;67550847;67551066;67551263;67551421;67551676	TACACCACTAATCTAAGCTGATCGTTTCGAAACATTCCGA	TACACCACTAATCTAAGCTGATCGTTTCGAAACATTCCGA	TACACCACTAATCTAAGCTGATCGTTTCGAAACATTCCGA	TACACCACTAATCTAAGCTGATCGTTTCGAAACATTCCGA	TACACCACTAATCTAAGCTGATCGTTTCGAAACATTCCGA	TACACCACTAATCTAAGCTGATCGTTTCGAAACATTCCGA	TACACCACTAATCTAAGCTGATCGTTTCGAAACATTCCGA
A12	2507	67556189;67556651;67556698;67556759;67556835;67557086;67557416;67557947;67557950;67558675;67558696	GTAAAGTAAGG	GTAAAGTAAGG	GTAAAGTAAGG	GTAAAGTAAGG	GTAAAGTAAGG	GTAAAGTAAGG	GTAAAGTAAGG
A12	15403	67615346;67615718;67617040;67617236;67617731;67617749;67617751;67618306;67618351;67618739;67619115;67619270;67619606;67620069;67620765;67621064;67621550;67621987;67623605;67623796;67623861;67624635;67624641;67624742;67625510;67625703;67625906;67625926;67627612;67628305;67628479;67628890;67629229;67630080;67630749	GGACTTATATATTTCAACATCAATATAATATATTA	GGACTTATATATTTCAACATCAATATAATATATTA	GGACTTATATATTTCAACATCAATATAATATATTA	GGACTTATATATTTCAACATCAATATAATATATTA	GGACTTATATATTTCAACATCAATATAATATATTA	GGACTTATATATTTCAACATCAATATAATATATTA	GGACTTATATATTTCAACATCAATATAATATATTA
A13	56	70832072;70832105;70832128	WRR	WRR	WRR	WRR	WRR	WRR	WRR
A13	233	74678347;74678576;74678580	CGC	CGC	CGC	CGC	CGC	CGC	CGC
A13	3125	74708420;74708651;74708682;74709181;74709758;74710248;74710559;74710562;74711545	CTGCTAATT	CTGCTAATT	CTGCTAATT	CTGCTAATT	CTGCTAATT	CTGCTAATT	CTGCTAATT
A13	221	74750739;74750960	GA	GA	GA	GA	GA	GA	GA
A13	4719	74821767;74822018;74822042;74822044;74822223;74822463;74822533;74822710;74822939;74823537;74823670;74823709;74825176;74825456;74826486	CTTGTCATCTACGAT	CTTGTCATCTACGAT	CTTGTCATCTACGAT	CTTGTCATCTACGAT	CTTGTCATCTACGAT	CTTGTCATCTACGAT	CTTGTCATCTACGAT
A13	6014	74827510;74827865;74832778;74833524	AGGA	AGGA	AGGA	AGGA	AGGA	AGGA	AGGA
A13	3816	74837662;74838758;74838830;74839107;74839349;74839385;74839493;74839738;74840109;74841478	TATACTGTCT	TATACTGTCT	TATACTGTCT	TATACTGTCT	TATACTGTCT	TATACTGTCT	TATACTGTCT
A13	2626	78155582;78155746;78157528;78157779;78157789;78157985;78157992;78158002;78158208	GTATTGATC	GTATTGATC	GTATTGATC	GTATTGATC	GTATTGATC	GTATTGATC	GTATTGATC
A13	7199	78200002;78200287;78200316;78200964;78201086;78201192;78201262;78201279;78201507;78201597;78201604;78201744;78201793;78201805;78201996;78202250;78202474;78202587;78202648;78202791;78202943;78203315;78203713;78204908;78205075;78206432;78206659;78206757;78206788;78207073;78207172;78207201	CAATAAAGGGGTTGAAAAGATGCAAATGCAAA	CAATAAAGGGGTTGAAAAGATGCAAATGCAAA	CAATAAAGGGGTTGAAAAGATGCAAATGCAAA	CAATAAAGGGGTTGAAAAGATGCAAATGCAAA	CAATAAAGGGGTTGAAAAGATGCAAATGCAAA	CAATAAAGGGGTTGAAAAGATGCAAATGCAAA	CAATAAAGGGGTTGAAAAGATGCAAATGCAAA
A13	1103	78348755;78348789;78349858	TGT	TGT	TGT	TGT	TGT	TGT	TGT
A13	15171	78377619;78377845;78389056;78389411;78389576;78389732;78389816;78389870;78390329;78390511;78391650;78391653;78392264;78392310;78392464;78392469;78392605;78392735;78392790	CATCATAGAACCTAGCTAA	CATCATAGAACCTAGCTAA	CATCATAGAACCTAGCTAA	CATCATAGAACCTAGCTAA	CATCATAGAACCTAGCTAA	CATCATAGAACCTAGCTAA	CATCATAGAACCTAGCTAA
A13	1109	78393542;78394384;78394556;78394651	ATCG	ATCG	ATCG	ATCG	ATCG	ATCG	ATCG
A13	17652	78481800;78482653;78483218;78483538;78484030;78484849;78487325;78488695;78490563;78491102;78491144;78492277;78493600;78493787;78494407;78494942;78495814;78496379;78497747;78498713;78499268;78499280;78499452	TACATAAACGTGTCTGGTAAATG	TACATAAACGTGTCTGGTAAATG	TACATAAACGTGTCTGGTAAATG	TACATAAACGTGTCTGGTAAATG	TACATAAACGTGTCTGGTAAATG	TACATAAACGTGTCTGGTAAATG	TACATAAACGTGTCTGGTAAATG
A13	29563	78522902;78523158;78523187;78524008;78524369;78525567;78525680;78525760;78526155;78526252;78526263;78526393;78526543;78531824;78533083;78534940;78540346;78541000;78544504;78546720;78547347;78548734;78548738;78551715;78551754;78551868;78551974;78552435;78552465	TATAGAAGAATTTAGGCACTCTTTTCATC	TATAGAAGAATTTAGGCACTCTTTTCATC	TATAGAAGAATTTAGGCACTCTTTTCATC	TATAGAAGAATTTAGGCACTCTTTTCATC	TATAGAAGAATTTAGGCACTCTTTTCATC	TATAGAAGAATTTAGGCACTCTTTTCATC	TATAGAAGAATTTAGGCACTCTTTTCATC
A13	1849	78693018;78693220;78693336;78693614;78693975;78694427;78694867	CGAATGT	CGAATGT	CGAATGT	CGAATGT	CGAATGT	CGAATGT	CGAATGT
A13	6080	79394072;79395076;79397205;79397492;79397522;79398604;79400152	GTGTCAG	GTGTCAG	GTGTCAG	GTGTCAG	GTGTCAG	GTGTCAG	GTGTCAG
A13	394	79402215;79402556;79402609	CGT	CGT	CGT	CGT	CGT	CGT	CGT
A13	6687	79660856;79661324;79663691;79663720;79664997;79665010;79665036;79665728;79666347;79666961;79667543	CCGCGCAGGTA	CCGCGCAGGTA	CCGCGCAGGTA	CCGCGCAGGTA	CCGCGCAGGTA	CCGCGCAGGTA	CCGCGCAGGTA
A13	16444	79764879;79765038;79765087;79765249;79765846;79766446;79766665;79766882;79767147;79769240;79772513;79780601;79780652;79781104;79781323	CGAGCCACATAGGTG	CGAGCCACATAGGTG	CGAGCCACATAGGTG	CGAGCCACATAGGTG	CGAGCCACATAGGTG	CGAGCCACATAGGTG	CGAGCCACATAGGTG
A13	9585	3522498;3522733;3523231;3523530;3524630;3525314;3526160;3526975;3528453;3528913;3530280;3531216;3531390;3531391;3532083	ATGACCGTAGCCAAA	ATGACCGTAGCCAAA	ATGACCGTAGCCAAA	ATGACCGTAGCCAAA	ATGACCGTAGCCAAA	ATGACCGTAGCCAAA	ATGACCGTAGCCAAA
A13	3073	3532107;3534600;3534628;3534854;3535180	AAATA	AAATA	AAATA	AAATA	AAATA	AAATA	AAATA
A13	1616	3535845;3536185;3536505;3536561;3536645;3536694;3536718;3536799;3537461	TGGCCGACA	TGGCCGACA	TGGCCGACA	TGGCCGACA	TGGCCGACA	TGGCCGACA	TGGCCGACA
A13	23002	4443556;4443679;4444336;4444339;4444774;4445745;4446167;4446311;4446513;4446675;4446839;4448225;4449432;4449572;4449754;4449812;4450553;4450906;4451130;4451333;4451565;4451783;4452143;4452602;4453047;4453104;4453618;4453768;4453848;4454335;4455136;4456284;4457020;4457198;4457199;4457215;4457307;4457581;4458338;4459694;4460255;4460447;4460493;4460636;4461472;4462036;4462092;4462762;4463498;4464201…	CTTTCCCTTTGGTGAATACCTTAATAATTCTTCATTGTCAGGCAATGTTAAAAAAATG	CTTTCCCTTTGGTGAATACCTTAATAATTCTTCATTGTCAGGCAATGTTAAAAAAATG	CTTTCCCTTTGGTGAATACCTTAATAATTCTTCATTGTCAGGCAATGTTAAAAAAATG	CTTTCCCTTTGGTGAATACCTTAATAATTCTTCATTGTCAGGCAATGTTAAAAAAATG	CTTTCCCTTTGGTGAATACCTTAATAATTCTTCATTGTCAGGCAATGTTAAAAAAATG	CTTTCCCTTTGGTGAATACCTTAATAATTCTTCATTGTCAGGCAATGTTAAAAAAATG	CTTTCCCTTTGGTGAATACCTTAATAATTCTTCATTGTCAGGCAATGTTAAAAAAATG
A13	314	4489945;4490005;4490065;4490149;4490259	CTGTA	CTGTA	CTGTA	CTGTA	CTGTA	CTGTA	CTGTA
A13	524	4491899;4492237;4492423	TTA	TTA	TTA	TTA	TTA	TTA	TTA
A13	118	4494891;4494909;4495009	CGA	CGA	CGA	CGA	CGA	CGA	CGA
A13	1985	30541836;30543795;30543820;30543821	RRYY	RRYY	RRYY	RRYY	RRYY	RRYY	RRYY
A13	838	39353764;39353833;39354130;39354602	TAGG	TAGG	TAGG	TAGG	TAGG	TAGG	TAGG
A13	3460	40875509;40875753;40875836;40875862;40876009;40876066;40876252;40876362;40876419;40876655;40876668;40876695;40876878;40877066;40877071;40877221;40877294;40877295;40877442;40877717;40877810;40878437;40878648;40878685;40878779;40878969	ATGAAATTTATGTACATAATCATTCT	ATGAAATTTATGTACATAATCATTCT	ATGAAATTTATGTACATAATCATTCT	ATGAAATTTATGTACATAATCATTCT	ATGAAATTTATGTACATAATCATTCT	ATGAAATTTATGTACATAATCATTCT	ATGAAATTTATGTACATAATCATTCT
[truncated: 1,987 more rows]
