# Supplementary material for: Resequencing of cv CRI‐12 family reveals haplotype block inheritance and recombination of agronomically important genes in artificial selection
Source: Plant Biotechnol J. 2018 Dec 3;17(5):945–55. doi: 10.1111/pbi.13030 (PMC6587942; doi:10.1111/pbi.13030)
Supplement: Supplementary file 18 — Table S17 Inherited SNP haplotypes were correlated with plant resistance. [file PBI-17-945-s014.xlsx]

## Sheet: 工作表1
Supplementary Table 17 Inherited SNP haplotypes were correlated with plant resistance
Modules	Chr	Length	Position	Haplotype sequences	Plant resistance
M1	D10	2906	7249679;7249963;7250660;7250679;7250795;7251234;7251244;7251403;7251481;7251720;7251773;7251959;7252059;7252308;7252324;7252585	ATCGACGCAATCTTAA	Verticillium dahlia
M2	D13	7291	9654761;9654785;9654900;9655032;9655333;9656080;9656358;9657570;9657645;9658464;9658547;9658633;9658651;9658838;9658858;9658957;9659040;9659327;9659347;9659578;9659762;9660105;9660170;9660283;9660560;9660885;9660960;9661117;9661281;9661411;9661453;9661454;9661515;9661605;9661638;9661786;9661818;9661911;9661944;9661950;9662052	ATCTCGCATGTAGAGTTCATCCGGTAGAAACCGTTTTACAT	Verticillium dahlia
M3	D10	2906	7249679;7249963;7250660;7250679;7250795;7251234;7251244;7251403;7251481;7251720;7251773;7251959;7252059;7252308;7252324;7252585	ATCGACGCAATCTTAA	Salt
M4	D09	6057	7718672;7720187;7720262;7720281;7720562;7720593;7720618;7720679;7721134;7721196;7721336;7721358;7721512;7721621;7721778;7721904;7722272;7722490;7722714;7722847;7722892;7723001;7723018;7723065;7723100;7723253;7723285;7723496;7723717;7723799;7723839;7723863;7723883;7723935;7723969;7724165;7724174;7724291;7724310;7724554;7724561;7724582;7724729	CTGTTCAGCCACATTTTGCAGGACGAATCCTTGTTGTAGGACA	Salt
M5	D02	4098	59870005;59870186;59874103	TTT	Drought
M6	A09	3806	57650679;57652255;57654485	TTT	Drought
M7	D13	9472	57889041;57889081;57890121;57890341;57890642;57890764;57890819;57890842;57890890;57890922;57890932;57891075;57891086;57891200;57891208;57891233;57891443;57891570;57891572;57891936;57892054;57892135;57892263;57892571;57892920;57894137;57894161;57894277;57894544;57894586;57894820;57894957;57895053;57895228;57895409;57895477;57895544;57895573;57895684;57895685;57896094;57896319;57896422;57896509;578…	CTCGGTCTAGTAATTGAATATAATGACTTTGTATATGCTTTTGCCCCGTGTCCAA	Drought
M8	D13	818	57796129;57796195;57796313;57796413;57796440;57796548;57796947	ATTCAGT	Drought
M9	D13	6933	57750652;57751318;57751634;57751933;57752342;57753450;57753524;57753585;57753632;57753704;57753766;57753884;57753887;57753967;57754050;57754057;57754145;57754525;57754526;57755035;57755239;57755371;57755501;57755635;57755663;57755677;57755785;57755877;57755888;57755952;57756020;57756077;57756144;57756176;57756393;57756455;57756528;57756586;57756950;57757101;57757204;57757352;57757585	AACAGAAAGTAACTCGCCGAGATATTTAGCCGGTGTCTAGACG	Drought
M10	D13	239	8243385;8243477;8243598;8243624	TAAG	Drought
M11	D13	4799	8243637;8243983;8248363;8248436	AAGT	Drought
M12	D13	2150	8239885;8240319;8240352;8240538;8240696;8240709;8240720;8240833;8240872;8240885;8240968;8241011;8241026;8241105;8241267;8241387;8241429;8241511;8241699;8241781;8241830;8241934;8241945;8242023;8242035	CCTTTCTCTGATATGAGAACTTAGC	Drought
M13	D13	263	8328237;8328242;8328310;8328314;8328340;8328370;8328413;8328452;8328500	TTGCAGGCC	Drought
M14	D13	9531	8328639;8328643;8328727;8328798;8329136;8329444;8329477;8329504;8329580;8329616;8329881;8329886;8329999;8330020;8330270;8330869;8330947;8331062;8331159;8331188;8331292;8331303;8331330;8331339;8331472;8331490;8331637;8331646;8331785;8331942;8332120;8332287;8332288;8332345;8332495;8332562;8332657;8333128;8333236;8333403;8333638;8334034;8334036;8334141;8334450;8334474;8334544;8334597;8334888;8334984…	TGGCATATAGAGATACCCTAGACCATTTGGAAATCGATGACCGATATGCGAATTACTGGAGAGTGCAGATT	Drought
M15	D13	5984	8322013;8322043;8322046;8322071;8322192;8322327;8322331;8322365;8322391;8322435;8322494;8322697;8322701;8322885;8323055;8323434;8323703;8323931;8324145;8324241;8324357;8324396;8324679;8324745;8324829;8325092;8325107;8325150;8325246;8325342;8325346;8325456;8325503;8325678;8325708;8325835;8325927;8325928;8325973;8326080;8326139;8326149;8326306;8326318;8326409;8326539;8326639;8326671;8326734;8326751…	CGTTCCATCGCCTCATTTCTGATGAGTACCGTGAAGAGTCATAGAAGATTCCAGACTCCTGG	Drought
M16	D13	2919	8341420;8341571;8341617;8341738;8341770;8341794;8341825;8342059;8342168;8342262;8342270;8342340;8342345;8342381;8342456;8342457;8342533;8342600;8342636;8342833;8342872;8342885;8342975;8342982;8342993;8343149;8343424;8343566;8343749;8343795;8343900;8343911;8344087;8344152;8344172;8344203;8344283;8344307;8344339	ATGTGTAAGTAATTATCTTGGCTCGGATCCAAATCTCTG	Drought
M17	D13	7133	8369355;8369555;8369889;8370060;8370066;8370233;8370401;8370426;8370598;8370875;8370880;8371050;8371073;8371295;8371305;8371566;8371612;8371772;8372066;8372079;8372281;8372287;8372348;8372516;8372754;8372805;8372831;8372929;8373152;8373339;8373557;8373671;8373862;8373900;8373919;8374028;8374081;8374300;8374701;8374861;8374920;8375348;8375439;8375522;8375523;8375842;8375866;8376004;8376158;8376434…	CGAGAGGCAGTCCTAACAGTGATTGTTTTTTTAGTTTCCACAATGGGCACAT	Drought
M18	D13	33763	55828773;55828883;55828905;55829048;55829267;55829275;55829674;55829852;55829905;55829969;55830291;55830727;55830802;55831736;55831887;55832264;55832294;55832304;55832338;55832347;55832508;55832849;55832860;55832943;55833619;55833750;55833934;55834161;55834214;55834354;55835906;55835950;55836199;55836584;55836714;55836777;55836805;55837253;55837276;55837400;55837469;55837540;55837559;55837702;558…	TAGGGTACGCGACGATTAGGGATGATACAGCAGTTAACCTCCTAATGAGACATAGCAACCCCCTACAGACGTGATGTAGAGTTTCTTTATGTACAAAACGTCGTAATCATGACCTGCGTTTCTTTGGCATCTGGTGACCGAGCTTCTATTTGTCCTGATCCGATGAAGGAGTTGA	Drought
M19	D05	16114	9130008;9130051;9130187;9130240;9130243;9130361;9130874;9131842;9132121;9132146;9132285;9132307;9132399;9132455;9132633;9132730;9132873;9133461;9133503;9133754;9133766;9134019;9134125;9134126;9134423;9134427;9134575;9134615;9134719;9134811;9134828;9134886;9135232;9135304;9135309;9135376;9135388;9135438;9135451;9135516;9135787;9135849;9135958;9135973;9136194;9136281;9136806;9136837;9136889;9137931…	ACTCTATCAGGAGAAGACGCGGTTGGGTATAAGACATGACTATTTTGTACTAGTTACAACTAAGGTCGGAGTCAATACTATGGCAGCCAGCTAGAGTTAACGATTTC	Drought
M20	D05	272	9151459;9151731	TT	Drought
M21	D05	1853	9158420;9158790;9159201;9159232;9159262;9159790;9159816;9159918;9160218;9160246;9160273	TGCGTAGACTA	Drought
M22	D05	826	9164167;9164468;9164608;9164683;9164817;9164840;9164993	AAACCTG	Drought
M23	D05	8468	9166960;9167394;9167450;9167478;9167585;9167710;9167785;9167821;9168329;9168549;9168975;9168989;9169398;9169456;9169503;9169568;9169743;9169880;9169956;9170030;9170041;9170090;9170152;9170278;9170315;9170458;9170663;9170714;9170781;9170816;9170861;9170991;9170999;9171079;9171095;9171096;9171187;9171212;9171283;9171286;9171338;9171934;9172375;9172388;9172426;9172674;9173058;9173146;9173253;9173348…	ATTCATAGATCGGTTAAGTGGCGACCGGATCCCTTAACGAAATCCATCTCATTATAGTCGTG	Drought
M24	A11	3949	22095241;22096646;22099101;22099190	TCTA	Drought
