# Supplementary material for: Resequencing of cv CRI‐12 family reveals haplotype block inheritance and recombination of agronomically important genes in artificial selection
Source: Plant Biotechnol J. 2018 Dec 3;17(5):945–55. doi: 10.1111/pbi.13030 (PMC6587942; doi:10.1111/pbi.13030)
Supplement: Supplementary file 19 — Table S18 Haplotypes recombined and inherited in CRI‐12 family. [file PBI-17-945-s015.xlsx]

## Sheet: Uganda_XT_VS_Z12_5.xls
Supplementary Table 18 Haplotypes recombined and inherited in CRI-12 family
Chr	Length	SNPs	Uganda4	XingTai6871	CRI-12	Jinmian20	Jinmian33	Lumianyan16	Yumian2067	Yumian11
A01	14672	3895939;3895950;3896036;3896161;3896839;3896927;3897485;3897694;3898221;3898253;3898304;3898411;3898592;3900638;3900955;3901209;3901990;3902325;3902585;3902636;3902861;3902966;3903479;3904757;3905010;3905051;3905332;3906134;3906194;3906333;3907421;3907654;3908313;3908336;3908489;3908773;3909541;3909580;3910466;3910531;3910583;3910611	CCSCCACRTTAACCTCATGAAAA-GTATAGGGAAGGGTGTGG	AMCTTCTAYWRAYTCG-TAMRRGAACGAAACTGGAAAAACAA	CCGCCACGTTAACCTCATGAAAAAGTATAGGGAAGGGTGTGG	CCGCCACGTTAACCTCATGAAAAAGTATAGGGAAGGGTGTGG	CCGCCACGTTAACCTCATGAAAAAGTATAGGGAAGGGTGTGG	CCGCCACGTTAACCTCATGAAAAAGTATAGGGAAGGGTGTGG	CCGCCACGTTAACCTCATGAAAAAGTATAGGGAAGGGTGTGG	CCGCCACGTTAACCTCATGAAAAAGTATAGGGAAGGGTGTGG
A01	16159	9943223;9943530;9944670;9948905;9949322;9950414;9950434;9954212;9954428;9958269;9959382	AAGTACTTACM	GWAYCYCTACA	AAGTACTTACC	AAGTACTTACC	AAGTACTTACC	AAGTACTTACC	AAGTACTTACC	AAGTACTTACC
A01	485	14028282;14028312;14028767	AAG	TRC	TGC	TGC	TGC	TGC	TGC	TGC
A01	13861	14049236;14049703;14050168;14050492;14050613;14051025;14051434;14051596;14052309;14052652;14052820;14053980;14054574;14054869;14055406;14055952;14056823;14057072;14057177;14057247;14057820;14057865;14057885;14058078;14058403;14059836;14060342;14061327;14061715;14062109;14063097	ATAACGAACTGAACCCGGTACCGATACAAGT	GAMATTAACTGGGCGCGGTACCGATGCGAAG	GACATTAACTGGGCGCGGTACCGATGCGAAG	GACATTAACTGGGCGCGGTACCGATGCGAAG	GACATTAACTGGGCGCGGTACCGATGCGAAG	GACATTAACTGGGCGCGGTACCGATGCGAAG	GACATTAACTGGGCGCGGTACCGATGCGAAG	GACATTAACTGGGCGCGGTACCGATGCGAAG
A01	24038	14108269;14108867;14109001;14109220;14109871;14110503;14110853;14111681;14112468;14112481;14112581;14112646;14112953;14113133;14113275;14113611;14113627;14114008;14114820;14114877;14115035;14115807;14116459;14116480;14116581;14116674;14116892;14117044;14117268;14117525;14117553;14117585;14117603;14118526;14119194;14119842;14119889;14120013;14120038;14120961;14121034;14121586;14121843;14121861;141…	GTACTATATGTTTAYTGCTCATACCAGTCGTMYTCCTTAGAGTTTCTGAACTACATCGTCTAATRRAYYYTTTTACACTCAGARGRGTCTACGGAT	CCCTCGACGACCCTTCTTATCCGTTGACTCACCGAGGCCACACCCYCGTGTGTTGCGACTCGGCAACTTCACTGTGCTGATTCGTGACGGRCGAGC	CCCTCGACGACCCTTCTTATCCGTTGACTCACCGAGGCCACACCCTCGTGTGTTGCGACTCGGCAACTTCACTGTGCTGATTCGTGACGGACGAGC	CCCTCGACGACCCTTCTTATCCGTTGACTCACCGAGGCCACACCCTCGTGTGTTGCGACTCGGCAACTTCACTGTGCTGATTCGTGACGGACGAGC	CCCTCGACGACCCTTCTTATCCGTTGACTCACCGAGGCCACACCCTCGTGTGTTGCGACTCGGCAACTTCACTGTGCTGATTCGTGACGGACGAGC	CCCTCGACGACCCTTCTTATCCGTTGACTCACCGAGGCCACACCCTCGTGTGTTGCGACTCGGCAACTTCACTGTGCTGATTCGTGACGGACGAGC	CCCTCGACGACCCTTCTTATCCGTTGACTCACCGAGGCCACACCCTCGTGTGTTGCGACTCGGCAACTTCACTGTGCTGATTCGTGACGGACGAGC	CCCTCGACGACCCTTCTTATCCGTTGACTCACCGAGGCCACACCCTCGTGTGTTGCGACTCGGCAACTTCACTGTGCTGATTCGTGACGGACGAGC
A01	22128	14257152;14257834;14258068;14258569;14259045;14259086;14259413;14259642;14259679;14260036;14260182;14269543;14272796;14273238;14273540;14273576;14273583;14273779;14273797;14273872;14273900;14274204;14274268;14274356;14274614;14274769;14275050;14275089;14275104;14275159;14275196;14275228;14275439;14275518;14275837;14276007;14276099;14276124;14276346;14276502;14276542;14276599;14276755;14276969;142…	GGATTACAAATACATCTTTCGTATATACATTTAGTCTTAATTAATATATGTTTA	ATACYRCGAGCATACCCTTTGCACATGGGTTTGGTTTTAATAGATAGACATCTG	ATACCGCGAGCATACCCTTTGCACATGGGTTTGGTTTTAATAGATAGACATCTG	ATACCGCGAGCATACCCTTTGCACATGGGTTTGGTTTTAATAGATAGACATCTG	ATACCGCGAGCATACCCTTTGCACATGGGTTTGGTTTTAATAGATAGACATCTG	ATACCGCGAGCATACCCTTTGCACATGGGTTTGGTTTTAATAGATAGACATCTG	ATACCGCGAGCATACCCTTTGCACATGGGTTTGGTTTTAATAGATAGACATCTG	ATACCGCGAGCATACCCTTTGCACATGGGTTTGGTTTTAATAGATAGACATCTG
A01	3994	15582083;15582285;15582697;15583128;15583611;15584473;15584488;15584646;15584967;15585254;15585267;15586077	ACGARCCTAGGG	GCACG-CGTATT	GCACGCCGTATT	GCACGCCGTATT	GCACGCCGTATT	GCACGCCGTATT	GCACGCCGTATT	GCACGCCGTATT
A01	13213	16191384;16191759;16192471;16192560;16192900;16193415;16193670;16193754;16193883;16194040;16194041;16194331;16194380;16194492;16194534;16194578;16194738;16194807;16195196;16195204;16195226;16195543;16195660;16196380;16196397;16196519;16196705;16196774;16197577;16197714;16197992;16198098;16198418;16198467;16198572;16198748;16198882;16199261;16199284;16199352;16199546;16199835;16199949;16199983;162…	CGTCAAGCCTACGGTATCAATTTCTRTCGTACTTCCATGTTAACTAGAATTAGGGTTA	AATAAGGCCTGCGGTATTGATTTTTATTATGTTTCCATGCTAACTGRAGCCGGGGTGG	AATAAGGCCTGCGGTATTGATTTTTATTATGTTTCCATGCTAACTGAAGCCGGGGTGG	AATAAGGCCTGCGGTATTGATTTTTATTATGTTTCCATGCTAACTGAAGCCGGGGTGG	AATAAGGCCTGCGGTATTGATTTTTATTATGTTTCCATGCTAACTGAAGCCGGGGTGG	AATAAGGCCTGCGGTATTGATTTTTATTATGTTTCCATGCTAACTGAAGCCGGGGTGG	AATAAGGCCTGCGGTATTGATTTTTATTATGTTTCCATGCTAACTGAAGCCGGGGTGG	AATAAGGCCTGCGGTATTGATTTTTATTATGTTTCCATGCTAACTGAAGCCGGGGTGG
A01	70209	16253600;16253601;16257093;16257102;16257514;16258574;16258884;16259795;16260208;16262868;16263109;16263440;16263528;16264423;16264802;16264843;16265285;16265404;16265646;16265744;16265971;16266020;16266082;16266488;16266510;16266839;16267163;16267170;16267321;16267390;16267392;16267759;16267999;16268199;16268340;16268404;16268430;16268475;16268574;16269057;16269285;16269341;16269403;16269661;162…	AAATGTSTTTGACTATGGGGGATCACTCAGATCCTTTCTATTTGGTAAAAACACTTTCTCCGAATCAGGCATGATGTGCAAAACTAGATCAGGGCTAATACCCGGRTAYCGCCACAGAACACCGCATTAACATCTATGCACGTRWYRACGGAGCACTTACCACATCCGRTGCCGAGTAGTCACGGGTAGTGGGGACAGCCTCGMYYYKCAGGCCGCACGAGCACCGGCCGATATAAGTATGTTATTAGACGATRAGCMGGTGAATCAGCGGACAGTTCGAGTAATATTCGCTTGACTAAGTRTGTTACAAACTTCGCGGTTCCATGCTAATGCCACACAG	TAGCCACTCTGACTGTGACAAGTTGACTATTTCAGCTTCCCCCGGCGAGGGTTACCCTTTTTGGGAGACAAAAAAACCTGGGGTACAGCTGAAATTGGTCTTTAAGCTTTACCTTAATGGGTYKTCCTAGTGATCCTTTCTATGACGGTAAGGCATCCGTTGGGGTTAAAATTAGCCCACTGTAAAACAAARAAGTGTGTCTACCTTTTCAAATTTGAATTGGTTAATTAGCGCGAAGGTATCGCTGAGTTGCGGATCTACAGACAGCCAAGAAATGGCGACGGCCCTCCGCTATCTTACAGCATTCTCGGACCGAGTACATTACAACGGGATTGTCAAC	TAGCCACTCTGACTGTGACAAGTTGACTATTTCAGCTTCCCCCGGCGAGGGTTACCCTTTTTGGGAGACAAAAAAACCTGGGGTACAGCTGAAATTGGTCTTTAAGCTTTACCTTAATGGGTTTTCCTAGTGATCCTTTCTATGACGGTAAGGCATCCGTTGGGGTTAAAATTAGCCCACTGTAAAACAAAAAAGTGTGTCTACCTTTTCAAATTTGAATTGGTTAATTAGCGCGAAGGTATCGCTGAGTTGCGGATCTACAGACAGCCAAGAAATGGCGACGGCCCTCCGCTATCTTACAGCATTCTCGGACCGAGTACATTACAACGGGATTGTCAAC	TAGCCACTCTGACTGTGACAAGTTGACTATTTCAGCTTCCCCCGGCGAGGGTTACCCTTTTTGGGAGACAAAAAAACCTGGGGTACAGCTGAAATTGGTCTTTAAGCTTTACCTTAATGGGTTTTCCTAGTGATCCTTTCTATGACGGTAAGGCATCCGTTGGGGTTAAAATTAGCCCACTGTAAAACAAAAAAGTGTGTCTACCTTTTCAAATTTGAATTGGTTAATTAGCGCGAAGGTATCGCTGAGTTGCGGATCTACAGACAGCCAAGAAATGGCGACGGCCCTCCGCTATCTTACAGCATTCTCGGACCGAGTACATTACAACGGGATTGTCAAC	TAGCCACTCTGACTGTGACAAGTTGACTATTTCAGCTTCCCCCGGCGAGGGTTACCCTTTTTGGGAGACAAAAAAACCTGGGGTACAGCTGAAATTGGTCTTTAAGCTTTACCTTAATGGGTTTTCCTAGTGATCCTTTCTATGACGGTAAGGCATCCGTTGGGGTTAAAATTAGCCCACTGTAAAACAAAAAAGTGTGTCTACCTTTTCAAATTTGAATTGGTTAATTAGCGCGAAGGTATCGCTGAGTTGCGGATCTACAGACAGCCAAGAAATGGCGACGGCCCTCCGCTATCTTACAGCATTCTCGGACCGAGTACATTACAACGGGATTGTCAAC	TAGCCACTCTGACTGTGACAAGTTGACTATTTCAGCTTCCCCCGGCGAGGGTTACCCTTTTTGGGAGACAAAAAAACCTGGGGTACAGCTGAAATTGGTCTTTAAGCTTTACCTTAATGGGTTTTCCTAGTGATCCTTTCTATGACGGTAAGGCATCCGTTGGGGTTAAAATTAGCCCACTGTAAAACAAAAAAGTGTGTCTACCTTTTCAAATTTGAATTGGTTAATTAGCGCGAAGGTATCGCTGAGTTGCGGATCTACAGACAGCCAAGAAATGGCGACGGCCCTCCGCTATCTTACAGCATTCTCGGACCGAGTACATTACAACGGGATTGTCAAC	TAGCCACTCTGACTGTGACAAGTTGACTATTTCAGCTTCCCCCGGCGAGGGTTACCCTTTTTGGGAGACAAAAAAACCTGGGGTACAGCTGAAATTGGTCTTTAAGCTTTACCTTAATGGGTTTTCCTAGTGATCCTTTCTATGACGGTAAGGCATCCGTTGGGGTTAAAATTAGCCCACTGTAAAACAAAAAAGTGTGTCTACCTTTTCAAATTTGAATTGGTTAATTAGCGCGAAGGTATCGCTGAGTTGCGGATCTACAGACAGCCAAGAAATGGCGACGGCCCTCCGCTATCTTACAGCATTCTCGGACCGAGTACATTACAACGGGATTGTCAAC	TAGCCACTCTGACTGTGACAAGTTGACTATTTCAGCTTCCCCCGGCGAGGGTTACCCTTTTTGGGAGACAAAAAAACCTGGGGTACAGCTGAAATTGGTCTTTAAGCTTTACCTTAATGGGTTTTCCTAGTGATCCTTTCTATGACGGTAAGGCATCCGTTGGGGTTAAAATTAGCCCACTGTAAAACAAAAAAGTGTGTCTACCTTTTCAAATTTGAATTGGTTAATTAGCGCGAAGGTATCGCTGAGTTGCGGATCTACAGACAGCCAAGAAATGGCGACGGCCCTCCGCTATCTTACAGCATTCTCGGACCGAGTACATTACAACGGGATTGTCAAC
A01	355	35619814;35619905;35620169	MTA	MTR	MWR	MWR	MWR	MWR	MWR	MWR
A01	12864	38588119;38589399;38589595;38590014;38590801;38590802;38590808;38590981;38591119;38591195;38591298;38591654;38591661;38592105;38592305;38592311;38592525;38592673;38592702;38592754;38592845;38593920;38594235;38594494;38595772;38596411;38596654;38596751;38597022;38597295;38597521;38597686;38598056;38598128;38598157;38598188;38598735;38599858;38600404;38600983	TCAAATCCATCCACGATGTCAAGTTACGTGTAGCACCGYA	CTAACATCACTTCCTATCTGAGACTACGTGTAGCATCACG	TCAAATCCATCCACGATGTCAAGTTACGTGTAGCACCGTA	TCAAATCCATCCACGATGTCAAGTTACGTGTAGCACCGTA	TCAAATCCATCCACGATGTCAAGTTACGTGTAGCACCGTA	TCAAATCCATCCACGATGTCAAGTTACGTGTAGCACCGTA	TCAAATCCATCCACGATGTCAAGTTACGTGTAGCACCGTA	TCAAATCCATCCACGATGTCAAGTTACGTGTAGCACCGTA
A01	1933	38610104;38610175;38610181;38610373;38610476;38610521;38610647;38611445;38611602;38611843;38611862;38612037	STTGCTAATGAA	GCCKTCGACARG	CTTGCTAATGAA	CTTGCTAATGAA	CTTGCTAATGAA	CTTGCTAATGAA	CTTGCTAATGAA	CTTGCTAATGAA
A01	21785	38765346;38766687;38767496;38771543;38772066;38772137;38772360;38772549;38772920;38773033;38773712;38773909;38773962;38774054;38774628;38774730;38775058;38775087;38775271;38775594;38775684;38775728;38776032;38776196;38776206;38776321;38776618;38776830;38777002;38777382;38778503;38778570;38778768;38779044;38779054;38779055;38779356;38779908;38780327;38781937;38782063;38782064;38784046;38784390;387…	TCGTCAARTTCATCCTTTCTGCATATACCAAATGTTGAAGACAATGTCCC	ACGCCAAGTTTCTTCATCCCCTAGATACTAAATGAAGAWGACAAGACTTT		TCGTCAAATTCATCCTTTCTGCATATACCAAATGTTGAAGACAATGTCCC	TCGTCAAATTCATCCTTTCTGCATATACCAAATGTTGAAGACAATGTCCC	TCGTCAAATTCATCCTTTCTGCATATACCAAATGTTGAAGACAATGTCCC	TCGTCAAATTCATCCTTTCTGCATATACCAAATGTTGAAGACAATGTCCC	TCGTCAAATTCATCCTTTCTGCATATACCAAATGTTGAAGACAATGTCCC
A01	4836	38788469;38788609;38788649;38788890;38789034;38789121;38789267;38789324;38790509;38791172;38791335;38791432;38791503;38791573;38791670;38791830;38791927;38791951;38792219;38792340;38793069;38793305	AGTCGMTCTTTGTTTTGTTCCA	GGTTGCTCTTTATTTTATTCTG	AGTCGATCTTTGTTTTGTTCCA	AGTCGATCTTTGTTTTGTTCCA	AGTCGATCTTTGTTTTGTTCCA	AGTCGATCTTTGTTTTGTTCCA	AGTCGATCTTTGTTTTGTTCCA	AGTCGATCTTTGTTTTGTTCCA
A01	2746	38795574;38795665;38795819;38795880;38796033;38796087;38796630;38796709;38796781;38796875;38797294;38797824;38798062;38798288;38798320	CACTSRCTCGGCTAA	TGCCCGATTGGCTAG	CACTGACTCGGCTAA	CACTGACTCGGCTAA	CACTGACTCGGCTAA	CACTGACTCGGCTAA	CACTGACTCGGCTAA	CACTGACTCGGCTAA
A01	5597	38920621;38921539;38922106;38922243;38922279;38923658;38923744;38924332;38925983;38926218	YGCTGGCCAA	CATTAATAAG	TGCTGGCCAA	TGCTGGCCAA	TGCTGGCCAA	TGCTGGCCAA	TGCTGGCCAA	TGCTGGCCAA
A01	4159	40636275;40637385;40638251;40639677;40640047;40640101;40640212;40640263;40640426;40640434	AAAAGTAMAT	RGAGACGAGC	AAAAGTACAT	AAAAGTACAT	AAAAGTACAT	AAAAGTACAT	AAAAGTACAT	AAAAGTACAT
A01	62	40746402;40746464	RW	GT	AA	AA	AA	AA	AA	AA
A01	41171	40899446;40900463;40902083;40902111;40903933;40906125;40906607;40907315;40908214;40908776;40909200;40909269;40909361;40909372;40910574;40910752;40910801;40911326;40911520;40911802;40912768;40912780;40912953;40912954;40912972;40913207;40913555;40913833;40913934;40914399;40915392;40915614;40915627;40916143;40916737;40917193;40917593;40918850;40919062;40919522;40920081;40920552;40920731;40920806;409…	CATCAAATAGTAGATCACTATTACACTTTAAATATTCACTAAYAGCTAAATAAAACAAATTTTCAGCCATTTAATACAACACTACGTCAA	MRTCAAATAGTAGATCGCTATTACAMTTGAAATATTCACTAATARCTAAATAAAACAAATTTTCAGCCATTTAATACAAGAATACGCCAR	CATCAAATAGTAGATCACTATTACACTTTAAATATTCACTAACAGCTAAATAAAACAAATTTTCAGCCATTTAATACAACACTACGTCAA	CATCAAATAGTAGATCACTATTACACTTTAAATATTCACTAACAGCTAAATAAAACAAATTTTCAGCCATTTAATACAACACTACGTCAA	CATCAAATAGTAGATCACTATTACACTTTAAATATTCACTAACAGCTAAATAAAACAAATTTTCAGCCATTTAATACAACACTACGTCAA	CATCAAATAGTAGATCACTATTACACTTTAAATATTCACTAACAGCTAAATAAAACAAATTTTCAGCCATTTAATACAACACTACGTCAA	CATCAAATAGTAGATCACTATTACACTTTAAATATTCACTAACAGCTAAATAAAACAAATTTTCAGCCATTTAATACAACACTACGTCAA	CATCAAATAGTAGATCACTATTACACTTTAAATATTCACTAACAGCTAAATAAAACAAATTTTCAGCCATTTAATACAACACTACGTCAA
A01	2709	41038602;41038751;41039170;41041254;41041292;41041311	AWYATT	TTCCGC	AATATT	AATATT	AATATT	AATATT	AATATT	AATATT
A01	40631	41794117;41794200;41794279;41794903;41794959;41795023;41795050;41795052;41795258;41795902;41797177;41797427;41797507;41798516;41798902;41799121;41799707;41799834;41799989;41800167;41800835;41803357;41804547;41804606;41805296;41805373;41805708;41805710;41806759;41807573;41808268;41808603;41808621;41810012;41810417;41811283;41811598;41812476;41813087;41813267;41814387;41814460;41816329;41816363;418…	CGAGCCCTTTRTTGTGTACACGGCCTAATCAAAGGGTTTAAGCTCGCCGTACTTTATCATATCGGGCATAATCTCT	AKGATTTGCYGACGTTCGTGGCATTCCTCTGARRCTCCCGGATGTATTAATTCGGATACTRYMTAATGCTTATATA	CGAGCCCTTTATTGTGTACACGGCCTAATCAAAGGGTTTAAGCTCGCCGTACTTTATCATATCGGGCATAATCTCT	CGAGCCCTTTATTGTGTACACGGCCTAATCAAAGGGTTTAAGCTCGCCGTACTTTATCATATCGGGCATAATCTCT	CGAGCCCTTTATTGTGTACACGGCCTAATCAAAGGGTTTAAGCTCGCCGTACTTTATCATATCGGGCATAATCTCT	CGAGCCCTTTATTGTGTACACGGCCTAATCAAAGGGTTTAAGCTCGCCGTACTTTATCATATCGGGCATAATCTCT	CGAGCCCTTTATTGTGTACACGGCCTAATCAAAGGGTTTAAGCTCGCCGTACTTTATCATATCGGGCATAATCTCT	CGAGCCCTTTATTGTGTACACGGCCTAATCAAAGGGTTTAAGCTCGCCGTACTTTATCATATCGGGCATAATCTCT
A01	2286	42156553;42158839	TC	TC	GT	GT	GT	GT	GT	GT
A01	19762	42269504;42289266	TA	TA	CG	CG	CG	CG	CG	CG
A01	841	42652424;42652452;42653181;42653186;42653195;42653265	CKTYRG	CKKYRG	YKKYRR	YKKYRR	YKKYRR	YKKYRR	YKKYRR	YKKYRR
A01	5396	43363386;43364393;43368782	AAT	ART	CGC	CGC	CGC	CGC	CGC	CGC
A01	93517	43546919;43552105;43552166;43591074;43599524;43603543;43638970;43640436	GAAGTTGT	GAAGTTGT	AAAACTGG	AAAACTGG	AAAACTGG	AAAACTGG	AAAACTGG	AAAACTGG
A01	14163	43734815;43738364;43742385;43748978	GAAT	GAAT	CTCC	CTCC	CTCC	CTCC	CTCC	CTCC
A01	13372	44495869;44509241	TC	TC	CT	CT	CT	CT	CT	CT
A01	11322	44558777;44564667;44565673;44567126;44567579;44568811;44569122;44570099	TGTCCAAA	TGTCCAAA	CTTCCAGT	CTTCCAGT	CTTCCAGT	CTTCCAGT	CTTCCAGT	CTTCCAGT
A01	206	44655078;44655284	TG	TG	CA	CA	CA	CA	CA	CA
A01	609	44738591;44738997;44739200	ATC	ATC	GCT	GCT	GCT	GCT	GCT	GCT
A01	148	44844188;44844251;44844263;44844304;44844336	YRRYW	YRRYW	YRRCW	YRRCW	YRRCW	YRRCW	YRRCW	YRRCW
A01	10628	44915941;44917739;44926569	GAA	GAA	ATG	ATG	ATG	ATG	ATG	ATG
A01	608	45023964;45024572	TT	TT	CG	CG	CG	CG	CG	CG
A01	102	47680434;47680514;47680536	MYG	CTG	MYS	MYS	MYS	MYS	MYS	MYS
A02	16347	74463886;74463887;74463901;74463952;74464269;74464496;74464564;74464622;74464814;74465014;74465144;74465166;74465264;74465324;74465329;74465635;74465650;74465977;74466206;74466396;74466660;74466701;74466910;74466922;74467374;74467410;74467438;74468473;74469374;74469403;74470542;74470724;74471802;74471836;74472023;74472079;74472081;74472335;74472381;74472618;74472788;74472968;74473337;74473410;744…	TTTACARAGAGTCCGATTAACAAATTATTACTAGTATCCACCATCCTTACGAA	AAAATGAGAGAACTAGGATACGCTTCGTCCTCAAGCCTTCCTCTCCGACTAGR	AAAATGAGAGAACTAGGATACGCTTCGTCCTCAAGCCTTCCTCTCCGACTAGG	AAAATGAGAGAACTAGGATACGCTTCGTCCTCAAGCCTTCCTCTCCGACTAGG	AAAATGAGAGAACTAGGATACGCTTCGTCCTCAAGCCTTCCTCTCCGACTAGG	AAAATGAGAGAACTAGGATACGCTTCGTCCTCAAGCCTTCCTCTCCGACTAGG	AAAATGAGAGAACTAGGATACGCTTCGTCCTCAAGCCTTCCTCTCCGACTAGG	AAAATGAGAGAACTAGGATACGCTTCGTCCTCAAGCCTTCCTCTCCGACTAGG
A02	26674	74504464;74505112;74505496;74506027;74506041;74506294;74506303;74506777;74506985;74506988;74507186;74507259;74507284;74507367;74507709;74507720;74507932;74508002;74508207;74508359;74508365;74508382;74508408;74508433;74508576;74508759;74508979;74509068;74509342;74509356;74509708;74509755;74509772;74509882;74510178;74510367;74511323;74511406;74511827;74512027;74512106;74512127;74512135;74512470;745…	GTATGTAGAACTGTTTACGGAGGRAGTCGTACTGCCAAGAGAACCTACAGRCGCTGGACCCACCGGATTTAGGTCATATTGTTACTCCTAAAAAGATCTCGACCTGAGGTTGGGGGCTAATCATGTGYCATCCAGTATT	ACGTGCGCCCCCACCTCTAACAAAAACTGGATTACAAGAAAACCGCGTAAGCAGAAGGTTTGATAAGCTCCAATTGCTTTTCCAACTTCAGGGAAAATTTAGCTTAGACCGGAAGATCGATGGGTGATTRCTTGAATTC	ACGTGCGCCCCCACCTCTAACAAAAACTGGATTACAAGAAAACCGCGTAAGCAGAAAGTTTGATAAGCTCCAATTGCTTTTCCAACTTCAGGGAAAATTTAGCTTAGACCGGAAGATCGATGGGTGATTGCTTGAATTC	ACGTGCGCCCCCACCTCTAACAAAAACTGGATTACAAGAAAACCGCGTAAGCAGAAAGTTTGATAAGCTCCAATTGCTTTTCCAACTTCAGGGAAAATTTAGCTTAGACCGGAAGATCGATGGGTGATTGCTTGAATTC	ACGTGCGCCCCCACCTCTAACAAAAACTGGATTACAAGAAAACCGCGTAAGCAGAAAGTTTGATAAGCTCCAATTGCTTTTCCAACTTCAGGGAAAATTTAGCTTAGACCGGAAGATCGATGGGTGATTGCTTGAATTC	ACGTGCGCCCCCACCTCTAACAAAAACTGGATTACAAGAAAACCGCGTAAGCAGAAAGTTTGATAAGCTCCAATTGCTTTTCCAACTTCAGGGAAAATTTAGCTTAGACCGGAAGATCGATGGGTGATTGCTTGAATTC	ACGTGCGCCCCCACCTCTAACAAAAACTGGATTACAAGAAAACCGCGTAAGCAGAAAGTTTGATAAGCTCCAATTGCTTTTCCAACTTCAGGGAAAATTTAGCTTAGACCGGAAGATCGATGGGTGATTGCTTGAATTC	ACGTGCGCCCCCACCTCTAACAAAAACTGGATTACAAGAAAACCGCGTAAGCAGAAAGTTTGATAAGCTCCAATTGCTTTTCCAACTTCAGGGAAAATTTAGCTTAGACCGGAAGATCGATGGGTGATTGCTTGAATTC
A02	396	74620710;74620882;74621106	ATA	ATA	CAG	CAG	CAG	CAG	CAG	CAG
A02	7480	74621575;74622046;74622157;74622864;74623106;74623567;74623628;74623847;74624143;74624305;74624991;74625565;74626099;74626178;74626499;74626932;74627226;74627293;74627642;74627788;74629055	CGTATTTAGCAATTTAGTAGA	CGTATTTAGCAATTTAGTAGA	AACACCCGAAGGCCTAGTGAG	AACACCCGAAGGCCTAGTGAG	AACACCCGAAGGCCTAGTGAG	AACACCCGAAGGCCTAGTGAG	AACACCCGAAGGCCTAGTGAG	AACACCCGAAGGCCTAGTGAG
A02	35101	74653613;74654344;74654886;74655382;74656144;74656944;74656991;74657009;74657634;74657915;74657947;74658094;74658119;74658450;74658543;74658900;74660494;74661021;74661268;74661556;74661912;74662767;74663206;74665777;74665960;74667506;74667530;74667566;74668287;74668422;74668493;74668886;74669186;74669515;74671704;74674630;74674820;74674878;74675096;74675216;74675349;74676057;74676529;74677358;746…	ACAGAATTACTAGTAATTTGTCTTGGTCAAACCTAATTTGCATTATCATTATTACTCACAAACCGTTGACACATGYCGTAYGACTTACAGGTCGAGATTTCRATAACT	GTAGAATTACTAGTAACTTGTCTTGGTCAAACCTAGACAATTCACCGCYWCCCTATTCTGGCTTATCTCTAGGGATCACGTACTACATCAACTAATGGCCTGGGCCAC	GTAGAATTACTAGTAACTTGTCTTGGTCAAACCTAGACAATTCACCGCCACCCTATTCTGGCTTATCTCTAGGGATCACGTACTACATCAACTAATGGCCTGGGCCAC	GTAGAATTACTAGTAACTTGTCTTGGTCAAACCTAGACAATTCACCGCCACCCTATTCTGGCTTATCTCTAGGGATCACGTACTACATCAACTAATGGCCTGGGCCAC	GTAGAATTACTAGTAACTTGTCTTGGTCAAACCTAGACAATTCACCGCCACCCTATTCTGGCTTATCTCTAGGGATCACGTACTACATCAACTAATGGCCTGGGCCAC	GTAGAATTACTAGTAACTTGTCTTGGTCAAACCTAGACAATTCACCGCCACCCTATTCTGGCTTATCTCTAGGGATCACGTACTACATCAACTAATGGCCTGGGCCAC	GTAGAATTACTAGTAACTTGTCTTGGTCAAACCTAGACAATTCACCGCCACCCTATTCTGGCTTATCTCTAGGGATCACGTACTACATCAACTAATGGCCTGGGCCAC	GTAGAATTACTAGTAACTTGTCTTGGTCAAACCTAGACAATTCACCGCCACCCTATTCTGGCTTATCTCTAGGGATCACGTACTACATCAACTAATGGCCTGGGCCAC
A02	8963	74689356;74689431;74689595;74689777;74689779;74690325;74690799;74691454;74691937;74691956;74692040;74692676;74692770;74692965;74693074;74693104;74693400;74693487;74693818;74693977;74694062;74694275;74694379;74694682;74694789;74694881;74694888;74694905;74694929;74695092;74695104;74695114;74695289;74695404;74697796;74698010;74698239;74698319	CCCACTTGTGGGGYGACGACATACATTCACGCAATGAA	AACACCAAGAAAATCWCAGCTCATGACCTTTCGGGAAT	AATTTCAAGAAAATCTCAGCTCATGACCTTTTGGGAAT	AATTTCAAGAAAATCTCAGCTCATGACCTTTTGGGAAT	AATTTCAAGAAAATCTCAGCTCATGACCTTTTGGGAAT	AATTTCAAGAAAATCTCAGCTCATGACCTTTTGGGAAT	AATTTCAAGAAAATCTCAGCTCATGACCTTTTGGGAAT	AATTTCAAGAAAATCTCAGCTCATGACCTTTTGGGAAT
A02	1764	74727198;74727426;74727548;74727598;74727795;74728567;74728570;74728638;74728781;74728841;74728930;74728962	GGGAGTARATAC	ACKGRYRAGCGT	ACTGACGAGCGT	ACTGACGAGCGT	ACTGACGAGCGT	ACTGACGAGCGT	ACTGACGAGCGT	ACTGACGAGCGT
A02	103202	74749105;74749174;74749306;74749584;74749771;74749947;74749948;74750036;74750077;74750189;74750193;74750899;74750959;74750980;74750999;74751135;74751235;74751401;74751431;74751458;74751589;74751912;74752095;74752168;74752243;74752509;74752602;74752669;74752749;74752793;74752912;74752960;74753299;74753532;74753581;74753764;74753989;74754157;74754524;74754576;74754589;74754814;74754854;74754923;747…	CWRAATTACAATTCTTGGTAATATCAGCCTAGYRYCGTTACGCCAACGTACGACGGTGAAAAATGCAMTMYCGAYTKCYRCCACAACAWATACAGTTACGGCTCTGAGCGAGTCGGGTCAGACAAACATSRYRTTGACR-TTTATATMGCCTTGGRTTAWATATATAGGTCTCGCGCAACGGCTCCACATAACAAATGCCAACCTGAGTGTCTCAGTTGGAAAGCTCTATGGTTTTACCGCCGAGCTTCGCGTGGTTCACCCTGGGACWACATTAAAACGACTGTACCGGACAAGATTTTACARTACAAACTAGAGTACATTTAGTCTGTTACACTTACCCAATTAGATCTATTGCCTTTACATCGCCCGACARRWYAYTCTATCTTGACGCGCTRTCT…	TTAGGCCTCATGCTCGAACCGCTCACATAATACGCATACGTATTGAACCGTAGTACATCAGGGCAAGCACCTAACGTTCACAGTAGAGTGCGAAATAATCCTTCAAGATTTACCAACCTGAGACGTTTCGGCACGCGGAACCCGTGCCAAACTCCACTGTCAACCCGCTGTATATATGCTAATGATGTGCGGTGGGCAATGGTTCATACRGYGTTAAAAAGGGCGGTCGCGTCCCGCGCATTAGTTCCTATACAACCTGTTTGATAGTACTGCCTTGGATCTAACGATACTAGGCTGCAACCCGAGACGTTTGAGACATACTCCCAACAATGTGGCCGTCCTGCCAATAGTGCCATTCCCGTGATAATAAGTGGATTCTCTCACTTCAGTATATCGGAC…	TTAGGCCTCATGCTCGAACCGCTCACATAATACGCATACGTATTGAACCGTAGTACATCAGGGCAAGCACCTAACGTTCACAGTAGAGTGCGAAATAATCCTTCAAGATTTACCAACCTGAGACGTTTCGGCACGCGGAACCCGTGCCAAACTCCACTGTCAACCCGCTGTATATATGCTAATGATGTGCGGTGGGCAATGGTTCATACAGTGTTAAAAAGGGCGGTCGCGTCCCGCGCATTAGTTCCTATACAACCTGTTTGATAGTACTGCCTTGGATCTAACGATACTAGGCTGCAACCCGAGACGTTTGAGACATACTCCCAACAATGTGGCCGTCCTGCCAATAGTGCCATTCCCGTGATAATAAGTGGATTCTCTCACTTCAGTATATCGGAC…	TTAGGCCTCATGCTCGAACCGCTCACATAATACGCATACGTATTGAACCGTAGTACATCAGGGCAAGCACCTAACGTTCACAGTAGAGTGCGAAATAATCCTTCAAGATTTACCAACCTGAGACGTTTCGGCACGCGGAACCCGTGCCAAACTCCACTGTCAACCCGCTGTATATATGCTAATGATGTGCGGTGGGCAATGGTTCATACAGTGTTAAAAAGGGCGGTCGCGTCCCGCGCATTAGTTCCTATACAACCTGTTTGATAGTACTGCCTTGGATCTAACGATACTAGGCTGCAACCCGAGACGTTTGAGACATACTCCCAACAATGTGGCCGTCCTGCCAATAGTGCCATTCCCGTGATAATAAGTGGATTCTCTCACTTCAGTATATCGGAC…	TTAGGCCTCATGCTCGAACCGCTCACATAATACGCATACGTATTGAACCGTAGTACATCAGGGCAAGCACCTAACGTTCACAGTAGAGTGCGAAATAATCCTTCAAGATTTACCAACCTGAGACGTTTCGGCACGCGGAACCCGTGCCAAACTCCACTGTCAACCCGCTGTATATATGCTAATGATGTGCGGTGGGCAATGGTTCATACAGTGTTAAAAAGGGCGGTCGCGTCCCGCGCATTAGTTCCTATACAACCTGTTTGATAGTACTGCCTTGGATCTAACGATACTAGGCTGCAACCCGAGACGTTTGAGACATACTCCCAACAATGTGGCCGTCCTGCCAATAGTGCCATTCCCGTGATAATAAGTGGATTCTCTCACTTCAGTATATCGGAC…	TTAGGCCTCATGCTCGAACCGCTCACATAATACGCATACGTATTGAACCGTAGTACATCAGGGCAAGCACCTAACGTTCACAGTAGAGTGCGAAATAATCCTTCAAGATTTACCAACCTGAGACGTTTCGGCACGCGGAACCCGTGCCAAACTCCACTGTCAACCCGCTGTATATATGCTAATGATGTGCGGTGGGCAATGGTTCATACAGTGTTAAAAAGGGCGGTCGCGTCCCGCGCATTAGTTCCTATACAACCTGTTTGATAGTACTGCCTTGGATCTAACGATACTAGGCTGCAACCCGAGACGTTTGAGACATACTCCCAACAATGTGGCCGTCCTGCCAATAGTGCCATTCCCGTGATAATAAGTGGATTCTCTCACTTCAGTATATCGGAC…	TTAGGCCTCATGCTCGAACCGCTCACATAATACGCATACGTATTGAACCGTAGTACATCAGGGCAAGCACCTAACGTTCACAGTAGAGTGCGAAATAATCCTTCAAGATTTACCAACCTGAGACGTTTCGGCACGCGGAACCCGTGCCAAACTCCACTGTCAACCCGCTGTATATATGCTAATGATGTGCGGTGGGCAATGGTTCATACAGTGTTAAAAAGGGCGGTCGCGTCCCGCGCATTAGTTCCTATACAACCTGTTTGATAGTACTGCCTTGGATCTAACGATACTAGGCTGCAACCCGAGACGTTTGAGACATACTCCCAACAATGTGGCCGTCCTGCCAATAGTGCCATTCCCGTGATAATAAGTGGATTCTCTCACTTCAGTATATCGGAC…	TTAGGCCTCATGCTCGAACCGCTCACATAATACGCATACGTATTGAACCGTAGTACATCAGGGCAAGCACCTAACGTTCACAGTAGAGTGCGAAATAATCCTTCAAGATTTACCAACCTGAGACGTTTCGGCACGCGGAACCCGTGCCAAACTCCACTGTCAACCCGCTGTATATATGCTAATGATGTGCGGTGGGCAATGGTTCATACAGTGTTAAAAAGGGCGGTCGCGTCCCGCGCATTAGTTCCTATACAACCTGTTTGATAGTACTGCCTTGGATCTAACGATACTAGGCTGCAACCCGAGACGTTTGAGACATACTCCCAACAATGTGGCCGTCCTGCCAATAGTGCCATTCCCGTGATAATAAGTGGATTCTCTCACTTCAGTATATCGGAC…
A02	1750	75013424;75013575;75013584;75013916;75014448;75014507;75014517;75014616;75014646;75014663;75014722;75014724;75014808;75014932;75014963;75015023;75015096;75015174	MATCMRYGGRYTATATCG	CATACRYAAGTGRCGGTA	CATACGCAAGTGGCGGTA	CATACGCAAGTGGCGGTA	CATACGCAAGTGGCGGTA	CATACGCAAGTGGCGGTA	CATACGCAAGTGGCGGTA	CATACGCAAGTGGCGGTA
A02	33807	75046280;75046468;75046590;75046704;75046711;75046907;75046914;75046946;75047136;75048091;75048092;75048155;75048554;75048942;75050617;75050884;75051865;75051873;75052137;75052358;75052553;75052581;75052607;75052645;75052847;75052856;75052975;75053142;75053487;75053792;75054209;75054256;75054284;75054438;75054462;75055471;75055563;75055574;75055661;75055681;75056157;75056335;75056621;75056950;750…	GCGGGTCCGACAGACCGGTCGACCGCTCCCATCGTTGATGCCTTAC-GGTTAGAGTAAGTATCATGRGYGGGGCGAGATACCAGGGATTTAAACAATTACTGACGTCGGACTCGCAATTAGCYARTATCTGRRSCTRYAATRRGGTGTGATCCYKCYAGAATACGATCCTTCACGTATCCTTTTCTTCTGAGGGCG	AAAAACTCTGATARCTAACTTATTACAACTACCACTGGCATTCAGATTTCCAAGTAGAATGCTGTAGTCAATATAGCAATTGGAAATTCCAAGAGGCGGTCTGATCTATGCCTATGCACGTTCTAAGCTTAGAGTCGTTTAGGACGGCAGGTGTGTCAACGCGTGGCTTCAAATCCACTTAGCCCGGTCAGATTTA	AAAAACTCTGATAGCTAACTTATTACAACTACCACTGGCATTCAGATTTCCAAGTAGAATGCTGTAGTCAATATAGCAATTGGAAATTCCAAGAGGCGGTCTGATCTATGCCTATGCACGTTCTAAGCTTAGAGTCGTTTAGGACGGCAGGTGTGTCAACGCGTGGCTTCAAATCCACTTAGCCCGGTCAGATTTA	AAAAACTCTGATAGCTAACTTATTACAACTACCACTGGCATTCAGATTTCCAAGTAGAATGCTGTAGTCAATATAGCAATTGGAAATTCCAAGAGGCGGTCTGATCTATGCCTATGCACGTTCTAAGCTTAGAGTCGTTTAGGACGGCAGGTGTGTCAACGCGTGGCTTCAAATCCACTTAGCCCGGTCAGATTTA	AAAAACTCTGATAGCTAACTTATTACAACTACCACTGGCATTCAGATTTCCAAGTAGAATGCTGTAGTCAATATAGCAATTGGAAATTCCAAGAGGCGGTCTGATCTATGCCTATGCACGTTCTAAGCTTAGAGTCGTTTAGGACGGCAGGTGTGTCAACGCGTGGCTTCAAATCCACTTAGCCCGGTCAGATTTA	AAAAACTCTGATAGCTAACTTATTACAACTACCACTGGCATTCAGATTTCCAAGTAGAATGCTGTAGTCAATATAGCAATTGGAAATTCCAAGAGGCGGTCTGATCTATGCCTATGCACGTTCTAAGCTTAGAGTCGTTTAGGACGGCAGGTGTGTCAACGCGTGGCTTCAAATCCACTTAGCCCGGTCAGATTTA	AAAAACTCTGATAGCTAACTTATTACAACTACCACTGGCATTCAGATTTCCAAGTAGAATGCTGTAGTCAATATAGCAATTGGAAATTCCAAGAGGCGGTCTGATCTATGCCTATGCACGTTCTAAGCTTAGAGTCGTTTAGGACGGCAGGTGTGTCAACGCGTGGCTTCAAATCCACTTAGCCCGGTCAGATTTA	AAAAACTCTGATAGCTAACTTATTACAACTACCACTGGCATTCAGATTTCCAAGTAGAATGCTGTAGTCAATATAGCAATTGGAAATTCCAAGAGGCGGTCTGATCTATGCCTATGCACGTTCTAAGCTTAGAGTCGTTTAGGACGGCAGGTGTGTCAACGCGTGGCTTCAAATCCACTTAGCCCGGTCAGATTTA
A02	14327	75083434;75083500;75083554;75084176;75084615;75084776;75084817;75084865;75084953;75085060;75085242;75085268;75085361;75085487;75085604;75085614;75085670;75085834;75086479;75086510;75086577;75086774;75086814;75086942;75087199;75087922;75087927;75088181;75088356;75088428;75089057;75089310;75089566;75089715;75089782;75089929;75089943;75089984;75090076;75090082;75090320;75090665;75090889;75091257;750…	AATTGYAAACGGTGAGACTGGGCGASGTTATGATAGCTAGATGAGATTTGAGAAAATAGATAACTGTGCCGTGGATCCGCTCATTCYRTRR	TCTCATACTAAGTAAAGTCGAAAAGGGCTCAAGCGATCCCGCAGATGCCAGAAGAGCGTWCGGTCACTGTAGAGGCGTGGTTCCCTCGGGG	TCTCATACTAAGTAAAGTCGAAAAGGGCTCAAGCGATCCCGCAGATGCCAGAAGAGCGTTCGGTCACTGTAGAGGCGTGGTTCCCTCGGGG	TCTCATACTAAGTAAAGTCGAAAAGGGCTCAAGCGATCCCGCAGATGCCAGAAGAGCGTTCGGTCACTGTAGAGGCGTGGTTCCCTCGGGG	TCTCATACTAAGTAAAGTCGAAAAGGGCTCAAGCGATCCCGCAGATGCCAGAAGAGCGTTCGGTCACTGTAGAGGCGTGGTTCCCTCGGGG	TCTCATACTAAGTAAAGTCGAAAAGGGCTCAAGCGATCCCGCAGATGCCAGAAGAGCGTTCGGTCACTGTAGAGGCGTGGTTCCCTCGGGG	TCTCATACTAAGTAAAGTCGAAAAGGGCTCAAGCGATCCCGCAGATGCCAGAAGAGCGTTCGGTCACTGTAGAGGCGTGGTTCCCTCGGGG	TCTCATACTAAGTAAAGTCGAAAAGGGCTCAAGCGATCCCGCAGATGCCAGAAGAGCGTTCGGTCACTGTAGAGGCGTGGTTCCCTCGGGG
A02	13305	75150406;75150879;75150882;75154008;75154009;75154086;75154497;75154801;75154837;75155259;75155683;75155823;75156390;75156924;75157772;75160484;75160498;75160885;75161349;75161417;75161885;75162343;75162352;75163676;75163711	GYRGWGTCGTTCCCTATTGAATGGC	ACATAACAAYCTTACTCTACGCTAT	ACATAACAACCTTACTCTACGCTAT	ACATAACAACCTTACTCTACGCTAT	ACATAACAACCTTACTCTACGCTAT	ACATAACAACCTTACTCTACGCTAT	ACATAACAACCTTACTCTACGCTAT	ACATAACAACCTTACTCTACGCTAT
A02	703	4009598;4009974;4010019;4010066;4010133;4010301	RRRCYY	RRRYYC	RRRYYY	RRRYYY	RRRYYY	RRRYYY	RRRYYY	RRRYYY
A02	9624	6446860;6447106;6447128;6448719;6448863;6449013;6449133;6450090;6450255;6450392;6450892;6453611;6453842;6454622;6454849;6454962;6455127;6455229;6455430;6456087;6456223;6456483;6456484	GCGGAGCAAAYGTCCGGCCAGCC	CTAAAATGTCYACTTTATTGAGT	CTAAAATGTCTACTTTATTGAGT	CTAAAATGTCTACTTTATTGAGT	CTAAAATGTCTACTTTATTGAGT	CTAAAATGTCTACTTTATTGAGT	CTAAAATGTCTACTTTATTGAGT	CTAAAATGTCTACTTTATTGAGT
A02	9437	7894911;7895484;7896152;7896792;7896871;7897192;7897270;7898144;7898308;7899369;7899431;7899947;7901119;7901133;7901419;7901471;7901526;7902163;7902457;7902645;7902705;7902839;7902932;7903013;7903532;7904050;7904348	GCYCTGTGTGTGCTGTGGGGCCAGCAA	CTTTCAGAYACCTCACAAAATTAATTT	CTTTCAGACACCTCACAAAATTAATTT	CTTTCAGACACCTCACAAAATTAATTT	CTTTCAGACACCTCACAAAATTAATTT	CTTTCAGACACCTCACAAAATTAATTT	CTTTCAGACACCTCACAAAATTAATTT	CTTTCAGACACCTCACAAAATTAATTT
A02	8649	7927265;7927331;7927539;7928037;7928083;7928358;7928572;7929484;7929587;7930386;7931651;7932010;7932185;7932920;7932921;7933720;7934101;7934200;7934217;7934299;7934302;7934879;7934982;7935420;7935855;7935914	TACCGGCTGTCACYKTGCAACCTTGC	CMTTATGTAAAATTTAATACGTGGTT	CCTTATGTAAAATTTAATACGTGGTT	CCTTATGTAAAATTTAATACGTGGTT	CCTTATGTAAAATTTAATACGTGGTT	CCTTATGTAAAATTTAATACGTGGTT	CCTTATGTAAAATTTAATACGTGGTT	CCTTATGTAAAATTTAATACGTGGTT
A02	9930	7946513;7947921;7948305;7948640;7952958;7953354;7954295;7954334;7954355;7954476;7955336;7956443	CTAGATCTTCCG	TCATGYGCTTAC	TCATGCGCTTAC	TCATGCGCTTAC	TCATGCGCTTAC	TCATGCGCTTAC	TCATGCGCTTAC	TCATGCGCTTAC
A02	3991	44946025;44950016	WT	TA	AT	AT	AT	AT	AT	AT
A03	4858	74805808;74806102;74806294;74806392;74808940;74809069;74809161;74809602;74810277;74810650;74810666	ATGATAAAGAG	ATGATAAAGAG	CTGACATATGA	CTGACATATGA	CTGACATATGA	CTGACATATGA	CTGACATATGA	CTGACATATGA
A03	4353	74811708;74811790;74812277;74812775;74812779;74816061	GGATGC	GGATGC	AAGGGG	AAGGGG	AAGGGG	AAGGGG	AAGGGG	AAGGGG
A03	4747	74819329;74819713;74819857;74820369;74820527;74820615;74820736;74821832;74821893;74822236;74822545;74822625;74822922;74823357;74823393;74823794;74823930;74823932;74824076	GAGGATGCTCAATTTATGA	GAGGATGCTCAATTTATGA	ACAAGGCTAAGACCCGCAG	ACAAGGCTAAGACCCGCAG	ACAAGGCTAAGACCCGCAG	ACAAGGCTAAGACCCGCAG	ACAAGGCTAAGACCCGCAG	ACAAGGCTAAGACCCGCAG
A03	4297	74826941;74826956;74826957;74828172;74828507;74828583;74829257;74830560;74831238	GCGTTAGTA	GCGTTAGTA	ATGTTGACG	ATGTTGACG	ATGTTGACG	ATGTTGACG	ATGTTGACG	ATGTTGACG
A03	18414	74835071;74835237;74835941;74836023;74836120;74836367;74836477;74836569;74836824;74837064;74837424;74838217;74838561;74839357;74839381;74840119;74840136;74840205;74840276;74840489;74840568;74840649;74840740;74841531;74841631;74842062;74842403;74842630;74842772;74842787;74842827;74842882;74843447;74843476;74843563;74843839;74843867;74844115;74844184;74844243;74844742;74844755;74844854;74844881;748…	GATAGTATTATATTATAAAATAATATAACTTTACATGTAAATGTTGAATATATACAAGCCTTTTTAGGGGATAAAACTATT	GATAGTATTATATTATAAAATAATATAACTTTACATGTAAATGTTGAATATATACAAGCCTTTTTAGGGGATAAAACTATT	TGTAGTGTTATACTTTAAAATAATGTAGCTCTAAGTGTAAATGTTGGATACCCATAAGCCTTTTTAGAGGACAAAACTATC	TGTAGTGTTATACTTTAAAATAATGTAGCTCTAAGTGTAAATGTTGGATACCCATAAGCCTTTTTAGAGGACAAAACTATC	TGTAGTGTTATACTTTAAAATAATGTAGCTCTAAGTGTAAATGTTGGATACCCATAAGCCTTTTTAGAGGACAAAACTATC	TGTAGTGTTATACTTTAAAATAATGTAGCTCTAAGTGTAAATGTTGGATACCCATAAGCCTTTTTAGAGGACAAAACTATC	TGTAGTGTTATACTTTAAAATAATGTAGCTCTAAGTGTAAATGTTGGATACCCATAAGCCTTTTTAGAGGACAAAACTATC	TGTAGTGTTATACTTTAAAATAATGTAGCTCTAAGTGTAAATGTTGGATACCCATAAGCCTTTTTAGAGGACAAAACTATC
A03	36109	74863065;74863147;74863265;74863587;74863797;74863882;74864404;74864421;74864503;74864607;74865140;74865184;74865495;74866111;74866223;74866333;74866501;74866530;74866567;74866739;74866922;74867125;74867377;74867470;74867572;74867578;74867887;74869463;74869505;74869647;74870163;74870308;74870405;74870680;74870774;74871341;74871674;74871759;74871941;74872520;74872711;74872835;74872850;74873061;748…	TACTTGACTAACTATTCATCTATTTATCATGGTTTTAATTTTTTAAGAAATTACATCATCGTAATAATGGAGAGTTAGACATTTTATTCGCATTTTTTGGGTAGGCTTGCTTTT	TACTTGACTAACTATTCATCTATTTATCATGGTTTTAATTTTTTAAGAAATTACATCATCGTAATAATGGAGAGTTAGACATTTTATTCGCATTTTTTGGGTAGGCTTGCTTTT	GAATTGACTAACTATTTACTTATTTATCCTGATTTTAATCTTTTAAGGAATTGTGTCATCGCAACAATGGAGAATTGGACACTCTATACGCATTTTGTTCTTAGGCTTGCGCTC	GAATTGACTAACTATTTACTTATTTATCCTGATTTTAATCTTTTAAGGAATTGTGTCATCGCAACAATGGAGAATTGGACACTCTATACGCATTTTGTTCTTAGGCTTGCGCTC	GAATTGACTAACTATTTACTTATTTATCCTGATTTTAATCTTTTAAGGAATTGTGTCATCGCAACAATGGAGAATTGGACACTCTATACGCATTTTGTTCTTAGGCTTGCGCTC	GAATTGACTAACTATTTACTTATTTATCCTGATTTTAATCTTTTAAGGAATTGTGTCATCGCAACAATGGAGAATTGGACACTCTATACGCATTTTGTTCTTAGGCTTGCGCTC	GAATTGACTAACTATTTACTTATTTATCCTGATTTTAATCTTTTAAGGAATTGTGTCATCGCAACAATGGAGAATTGGACACTCTATACGCATTTTGTTCTTAGGCTTGCGCTC	GAATTGACTAACTATTTACTTATTTATCCTGATTTTAATCTTTTAAGGAATTGTGTCATCGCAACAATGGAGAATTGGACACTCTATACGCATTTTGTTCTTAGGCTTGCGCTC
A03	12644	74899507;74899854;74900348;74900490;74900508;74900638;74900699;74900717;74900785;74901463;74901746;74901748;74901894;74902428;74903210;74903626;74904989;74905169;74905235;74905607;74905696;74905941;74906206;74906499;74906593;74906908;74906959;74906991;74907011;74908090;74908364;74909101;74909516;74909763;74909790;74909944;74910118;74910291;74910371;74910373;74910609;74910772;74910799;74910985;749…	AAAAACTTTATGATAGCTATTAATAATCACGCGGAAAAGTTGAAAAA	AAAAACTTTATGATAGCTATTAATAATCACGCGGAAAAGTTGAAAAA	GAAAACGGTATGGGGGCCATTAATAATCTAACGGAAAAGTTGGGAAG	GAAAACGGTATGGGGGCCATTAATAATCTAACGGAAAAGTTGGGAAG	GAAAACGGTATGGGGGCCATTAATAATCTAACGGAAAAGTTGGGAAG	GAAAACGGTATGGGGGCCATTAATAATCTAACGGAAAAGTTGGGAAG	GAAAACGGTATGGGGGCCATTAATAATCTAACGGAAAAGTTGGGAAG	GAAAACGGTATGGGGGCCATTAATAATCTAACGGAAAAGTTGGGAAG
A03	118	74912372;74912383;74912490	GTC	GTC	ACT	ACT	ACT	ACT	ACT	ACT
A03	5292	74915067;74915298;74915501;74915603;74915612;74915839;74917757;74918012;74918373;74918729;74919038;74919499;74919553;74919687;74919723;74919981;74920359	ATTTAATGCGCCTCATA	ATTTAAYGCGCCTCATA	GGCCAGCATTTTCCGCG	GGCCAGCATTTTCCGCG	GGCCAGCATTTTCCGCG	GGCCAGCATTTTCCGCG	GGCCAGCATTTTCCGCG	GGCCAGCATTTTCCGCG
A03	1551	74922853;74923297;74923317;74923490;74924175;74924404	TTTGTA	TTTGTA	CTCTCG	CTCTCG	CTCTCG	CTCTCG	CTCTCG	CTCTCG
A03	26003	75295169;75295212;75295482;75295632;75295686;75295891;75295954;75296220;75296603;75297911;75298097;75298410;75299920;75300177;75301338;75301484;75301533;75301985;75302674;75303417;75303744;75303805;75303996;75304078;75304672;75304927;75306141;75306260;75306316;75306362;75307361;75307786;75308372;75308388;75308801;75310645;75312667;75314596;75320109;75320791;75321172	CTCGGTGGACGATAAATTAAGTTGAATAGATCGTACAGGAA	CTCGGTGGACGATAAATTAAGTTGAATAGATCGTACAGGAA	CTCGGTGGACTATAAATTAGGTTGCATAGATCGTACGGGTA	CTCGGTGGACTATAAATTAGGTTGCATAGATCGTACGGGTA	CTCGGTGGACTATAAATTAGGTTGCATAGATCGTACGGGTA	CTCGGTGGACTATAAATTAGGTTGCATAGATCGTACGGGTA	CTCGGTGGACTATAAATTAGGTTGCATAGATCGTACGGGTA	CTCGGTGGACTATAAATTAGGTTGCATAGATCGTACGGGTA
A03	2326	75372635;75374961	CT	CT	TC	TC	TC	TC	TC	TC
A03	2230	98505584;98507772;98507814	GAY	RRY	GAT	GAT	GAT	GAT	GAT	GAT
A03	3456	98533905;98534080;98534126;98534163;98537361	AGAAY	GCGGT	AGAAC	AGAAC	AGAAC	AGAAC	AGAAC	AGAAC
A03	187	762717;762864;762904	GAG	RTA	ATA	ATA	ATA	ATA	ATA	ATA
A03	11248	1691202;1691352;1691484;1691650;1691706;1691738;1691844;1691911;1692042;1692262;1692328;1692353;1692641;1693991;1694012;1694081;1694126;1694170;1694302;1694356;1694380;1694524;1694686;1694721;1694774;1694832;1695250;1695367;1696068;1696071;1696104;1696143;1696296;1696374;1696403;1696557;1696606;1696644;1696712;1696915;1697116;1701622;1701734;1701890;1701995;1702030;1702041;1702127;1702186;1702213…	ATAACAGCAATCYTGCAACCCTACTTGCGTATACGGGAGA-GCCCATACGG	ATAACAGCAATCTTGCAACCCTACTTGCGTATACGGGAGA-GCCCATACGG	TCTATGAGTCCTCTGCAACCCTACTTTAGTATACGGAAGCGGTCTGGACGA	TCTATGAGTCCTCTGCAACCCTACTTTAGTATACGGAAGCGGTCTGGACGA	TCTATGAGTCCTCTGCAACCCTACTTTAGTATACGGAAGCGGTCTGGACGA	TCTATGAGTCCTCTGCAACCCTACTTTAGTATACGGAAGCGGTCTGGACGA	TCTATGAGTCCTCTGCAACCCTACTTTAGTATACGGAAGCGGTCTGGACGA	TCTATGAGTCCTCTGCAACCCTACTTTAGTATACGGAAGCGGTCTGGACGA
A03	911	1706926;1707684;1707837	TGA	TGA	GTG	GTG	GTG	GTG	GTG	GTG
A03	23069	1750209;1750253;1750297;1750320;1750443;1750500;1750505;1750586;1750695;1751026;1751166;1751702;1752139;1752140;1752245;1752383;1752533;1752693;1752697;1752798;1752892;1753074;1753182;1771896;1771943;1771996;1772055;1772196;1772212;1772320;1772402;1772474;1772552;1772626;1772822;1772824;1772911;1773278	GCCTYCACTGTGGGACAGGCCCYCCGCCCGATCAGCTC	GCCTCCACTKTGGGACAGGCCCTCCGCCCGATCAGCTC	ACCTTTTTCTGAATACAAGCTCCCCTCCAGATAGGCTT	ACCTTTTTCTGAATACAAGCTCCCCTCCAGATAGGCTT	ACCTTTTTCTGAATACAAGCTCCCCTCCAGATAGGCTT	ACCTTTTTCTGAATACAAGCTCCCCTCCAGATAGGCTT	ACCTTTTTCTGAATACAAGCTCCCCTCCAGATAGGCTT	ACCTTTTTCTGAATACAAGCTCCCCTCCAGATAGGCTT
A03	10306	1804174;1804176;1804217;1804645;1804761;1804779;1804841;1804910;1805172;1805174;1805296;1805361;1805374;1805379;1805525;1805774;1806186;1806204;1806216;1806337;1807051;1807224;1807459;1807506;1807521;1807579;1807631;1807721;1807747;1808099;1808303;1808488;1808621;1808861;1809080;1809139;1809241;1809362;1809468;1809545;1809926;1810276;1811004;1811697;1811880;1811898;1812285;1812339;1812341;1812873…	CCTCAGTCTAGGTGATGTATTTTCGGTACTAATTTAAAAAGCTCATAGGAAACGCGTCT	CCTCAGTCTAGGTGATGTATTTTCGGTACTAATTTAAAAAGCTCATAGGAAACGCGTCT	TCTGAGTCTAGGTGGTGTATTTTCGGTACTAATTTCAAAAGCTCAGAGGGAACGCGTCC	TCTGAGTCTAGGTGGTGTATTTTCGGTACTAATTTCAAAAGCTCAGAGGGAACGCGTCC	TCTGAGTCTAGGTGGTGTATTTTCGGTACTAATTTCAAAAGCTCAGAGGGAACGCGTCC	TCTGAGTCTAGGTGGTGTATTTTCGGTACTAATTTCAAAAGCTCAGAGGGAACGCGTCC	TCTGAGTCTAGGTGGTGTATTTTCGGTACTAATTTCAAAAGCTCAGAGGGAACGCGTCC	TCTGAGTCTAGGTGGTGTATTTTCGGTACTAATTTCAAAAGCTCAGAGGGAACGCGTCC
A03	4898	4066549;4068716;4069131;4070004;4070526;4070566;4071113;4071220;4071368;4071447	ATTCCTGACC	ATTCSWGACC	TGATGATGTA	TGATGATGTA	TGATGATGTA	TGATGATGTA	TGATGATGTA	TGATGATGTA
A03	3789	5220668;5221620;5221633;5221658;5221709;5222281;5222326;5222707;5222782;5222881;5222937;5223160;5223846;5224331;5224457	AATTATGGCCAAGYA	AATTATGGCCAAGYA	TGAATCAAATGGACC	TGAATCAAATGGACC	TGAATCAAATGGACC	TGAATCAAATGGACC	TGAATCAAATGGACC	TGAATCAAATGGACC
A03	3858	5472172;5473347;5473725;5473785;5474273;5474491;5475044;5476030	AACGGGGA	AACGGGGA	CGTAAATG	CGTAAATG	CGTAAATG	CGTAAATG	CGTAAATG	CGTAAATG
A03	499	5480191;5480690	GC	GC	AT	AT	AT	AT	AT	AT
A03	3170	5481737;5481747;5481779;5482950;5483260;5483888;5484271;5484375;5484906;5484907	ATCAAAACCG	ATCAAAACCG	GTCTCACTTC	GTCTCACTTC	GTCTCACTTC	GTCTCACTTC	GTCTCACTTC	GTCTCACTTC
A03	27666	5485815;5486094;5486110;5486170;5486210;5486298;5486494;5486633;5486832;5487095;5487292;5487339;5487899;5488464;5488536;5488694;5488805;5489686;5513140;5513459;5513481	ATTGGCATATATACAATTAAT	ATTGGCATATATACAATTAAT	GCCAATTTGCGCCTCCACGAA	GCCAATTTGCGCCTCCACGAA	GCCAATTTGCGCCTCCACGAA	GCCAATTTGCGCCTCCACGAA	GCCAATTTGCGCCTCCACGAA	GCCAATTTGCGCCTCCACGAA
A03	168	5514171;5514243;5514267;5514339	GAGG	GAGG	AGAA	AGAA	AGAA	AGAA	AGAA	AGAA
A03	1304	5636402;5637657;5637706	GTA	GTA	ACG	ACG	ACG	ACG	ACG	ACG
A03	1231	5659764;5660995	CG	CG	TA	TA	TA	TA	TA	TA
A03	1814	5671750;5673564	TC	TC	CT	CT	CT	CT	CT	CT
A03	8433	5678003;5678307;5678382;5678426;5678892;5679088;5679199;5679312;5680009;5680398;5680738;5682736;5682738;5683291;5683609;5684276;5684723;5686436	GCTAACTGCGTTAGCTAC	GCTAACTGCGTTAGCTAC	TACAGAAGCGTTAATAGT	TACAGAAGCGTTAATAGT	TACAGAAGCGTTAATAGT	TACAGAAGCGTTAATAGT	TACAGAAGCGTTAATAGT	TACAGAAGCGTTAATAGT
A03	958	5686836;5686920;5686937;5686966;5687049;5687102;5687132;5687400;5687419;5687514;5687572;5687794	GSRSGYRWRGRC	GSRSGYRWRGRC	RSRGRYRWRRRY	RSRGRYRWRRRY	RSRGRYRWRRRY	RSRGRYRWRRRY	RSRGRYRWRRRY	RSRGRYRWRRRY
A03	3931	5703217;5703311;5703380;5703400;5704090;5704394;5704435;5705116;5706104;5706390;5706771;5706784;5706793;5706850;5707148	GGTCATTTAACGTAG	GGTCATTTAACGTAG	TCCCATTTGGTTCGC	TCCCATTTGGTTCGC	TCCCATTTGGTTCGC	TCCCATTTGGTTCGC	TCCCATTTGGTTCGC	TCCCATTTGGTTCGC
A03	10527	5745037;5745396;5745834;5745933;5747868;5748127;5748129;5748135;5748455;5751738;5751816;5752651;5755447;5755564	GAACGCAAGTAATT	GAACGCAAGTAATT	AGACGCAAACGGTC	AGACGCAAACGGTC	AGACGCAAACGGTC	AGACGCAAACGGTC	AGACGCAAACGGTC	AGACGCAAACGGTC
A03	14225	5809473;5809563;5810205;5810716;5811037;5812225;5812668;5812900;5813070;5813168;5813262;5813375;5813486;5813491;5813688;5813859;5814112;5814158;5814254;5814317;5814425;5814816;5814844;5815148;5815193;5815627;5816032;5817716;5817726;5817846;5818284;5818494;5818958;5819041;5819065;5819499;5820032;5821346;5821566;5821766;5822141;5822344;5822604;5823160;5823219;5823290;5823306;5823598;5823698	CTCCCTAAAGATTTTTAATGTCATAGTC-CCTTAAAGAKTSCGCCATGG	CTCCCTAAAGATTTTTAATGTCATAGTCTCCTTAAAGAKTCCGCCATGG	TTTTTCGGGAAACCCCGGTGCGATGGTTTCCCTAAGAGGTGTATTGCAA	TTTTTCGGGAAACCCCGGTGCGATGGTTTCCCTAAGAGGTGTATTGCAA	TTTTTCGGGAAACCCCGGTGCGATGGTTTCCCTAAGAGGTGTATTGCAA	TTTTTCGGGAAACCCCGGTGCGATGGTTTCCCTAAGAGGTGTATTGCAA	TTTTTCGGGAAACCCCGGTGCGATGGTTTCCCTAAGAGGTGTATTGCAA	TTTTTCGGGAAACCCCGGTGCGATGGTTTCCCTAAGAGGTGTATTGCAA
A03	2463	8264105;8266562;8266568	RGR	RGG	RRR	RRR	RRR	RRR	RRR	RRR
A03	1175	43864403;43865285;43865286;43865307;43865336;43865376;43865439;43865483;43865578	MTGRKRYWR	MTGRKRYWR	MYKRKRYWR	MYKRKRYWR	MYKRKRYWR	MYKRKRYWR	MYKRKRYWR	MYKRKRYWR
A03	52977	56175859;56176322;56176359;56176655;56177663;56177717;56178055;56178795;56179071;56179272;56179280;56179419;56179713;56180432;56180514;56180574;56180588;56180801;56181114;56181830;56181909;56182026;56182093;56182163;56182318;56182465;56182685;56183120;56183176;56183306;56183324;56183407;56183513;56183585;56183609;56183641;56184034;56184045;56184088;56184189;56184237;56184989;56185035;56185411;561…	TAGTAATCTCCCAAATAAGAAGTCCATGACAGTCGTCTGGGGTCGACGTACTATTCAAAAGCTGTCTGGGTGGCCCAATACCTAAAAATCCTACTCTATCAGGTTGAACCAGGAAACGACGAACCGCATATAACATTCTCCAGACTAGGGTTACTCGTCTTAACTGCGCTCCCACATGAATTACTGACCTTAAAGGACTTCTTCTTCAACGGTGTAAAAAAATCGCCTGTCTTATTGATCTCTAAAACCACCCCAGTAAGTGAACTACAAGTAGTAGTGTCT	TAGTAATCTCCCAAATAAGAAGTCCATGACAGTCGTCTGGGGTCGACGTACTATTCAAAAGCTGTCTGGGTGGCCCAATACCTAAAAATCCTACTCTATCAGGTTGAACCAGGAAACGACGAACCGCATATAACATTCTCCAGACTAGGGTTACTCGTCTTAACTGCGCTCCCACATGAATTACTGACCTTAAAGGACTTCTTCTTCAACGGTGTAAAAAAATCGCCTGTCTTATTGATCTCTAAAACCACCCCAGTAAGTGAACTACAAGTAGTAGTGTCT	TAGTAATCTCCCAAATAAGAAGTCCATGACAGTCGTCTGGGGTCGACGTACTATTCAAAAGCTGTCTGGGTGGCCCAATACCTAAAGATCCTACTCTATCAGGTTGAACCAGGAAACGACGAACCGCATATAACATTCTCCAGACTAGGGTTACTCGTCTTAACTGCGCTCCCACATGAATTACTGACCTTAAAGGACTTCTTCTTCAACGGTGTAAAAAAATCGCCTGTCTTATTGATCTCTAAAACCACCCCAGTAAGTGAACTACAAGTAGTAGTGTCT	TAGTAATCTCCCAAATAAGAAGTCCATGACAGTCGTCTGGGGTCGACGTACTATTCAAAAGCTGTCTGGGTGGCCCAATACCTAAAGATCCTACTCTATCAGGTTGAACCAGGAAACGACGAACCGCATATAACATTCTCCAGACTAGGGTTACTCGTCTTAACTGCGCTCCCACATGAATTACTGACCTTAAAGGACTTCTTCTTCAACGGTGTAAAAAAATCGCCTGTCTTATTGATCTCTAAAACCACCCCAGTAAGTGAACTACAAGTAGTAGTGTCT	TAGTAATCTCCCAAATAAGAAGTCCATGACAGTCGTCTGGGGTCGACGTACTATTCAAAAGCTGTCTGGGTGGCCCAATACCTAAAGATCCTACTCTATCAGGTTGAACCAGGAAACGACGAACCGCATATAACATTCTCCAGACTAGGGTTACTCGTCTTAACTGCGCTCCCACATGAATTACTGACCTTAAAGGACTTCTTCTTCAACGGTGTAAAAAAATCGCCTGTCTTATTGATCTCTAAAACCACCCCAGTAAGTGAACTACAAGTAGTAGTGTCT	TAGTAATCTCCCAAATAAGAAGTCCATGACAGTCGTCTGGGGTCGACGTACTATTCAAAAGCTGTCTGGGTGGCCCAATACCTAAAGATCCTACTCTATCAGGTTGAACCAGGAAACGACGAACCGCATATAACATTCTCCAGACTAGGGTTACTCGTCTTAACTGCGCTCCCACATGAATTACTGACCTTAAAGGACTTCTTCTTCAACGGTGTAAAAAAATCGCCTGTCTTATTGATCTCTAAAACCACCCCAGTAAGTGAACTACAAGTAGTAGTGTCT	TAGTAATCTCCCAAATAAGAAGTCCATGACAGTCGTCTGGGGTCGACGTACTATTCAAAAGCTGTCTGGGTGGCCCAATACCTAAAGATCCTACTCTATCAGGTTGAACCAGGAAACGACGAACCGCATATAACATTCTCCAGACTAGGGTTACTCGTCTTAACTGCGCTCCCACATGAATTACTGACCTTAAAGGACTTCTTCTTCAACGGTGTAAAAAAATCGCCTGTCTTATTGATCTCTAAAACCACCCCAGTAAGTGAACTACAAGTAGTAGTGTCT	TAGTAATCTCCCAAATAAGAAGTCCATGACAGTCGTCTGGGGTCGACGTACTATTCAAAAGCTGTCTGGGTGGCCCAATACCTAAAGATCCTACTCTATCAGGTTGAACCAGGAAACGACGAACCGCATATAACATTCTCCAGACTAGGGTTACTCGTCTTAACTGCGCTCCCACATGAATTACTGACCTTAAAGGACTTCTTCTTCAACGGTGTAAAAAAATCGCCTGTCTTATTGATCTCTAAAACCACCCCAGTAAGTGAACTACAAGTAGTAGTGTCT
A03	7948	56556539;56556643;56556778;56557457;56557696;56557941;56558869;56559468;56559735;56559842;56559855;56559865;56560044;56560045;56560095;56560110;56560234;56560366;56560641;56560747;56560764;56560952;56561099;56561243;56561552;56561653;56561688;56561720;56562213;56562472;56562702;56563011;56563078;56563087;56563125;56563449;56563747;56563766;56563936;56563999;56564226;56564308;56564431;56564487	TTGTATTATGAGCTTTCGTTATTTATAACAAAATACAGACGGTT	TTGTATTATGAGCTTTCGTTATTTATAACAAAATACAGACGGTT	TTGTATTATGAGCTTTCGTTGTTTATAACAAAATACAGACGGTT	TTGTATTATGAGCTTTCGTTGTTTATAACAAAATACAGACGGTT	TTGTATTATGAGCTTTCGTTGTTTATAACAAAATACAGACGGTT	TTGTATTATGAGCTTTCGTTGTTTATAACAAAATACAGACGGTT	TTGTATTATGAGCTTTCGTTGTTTATAACAAAATACAGACGGTT	TTGTATTATGAGCTTTCGTTGTTTATAACAAAATACAGACGGTT
A03	13646	56782379;56782408;56782417;56782700;56782712;56782801;56782844;56783031;56783678;56783727;56783834;56783844;56783944;56784358;56784449;56784769;56784997;56785225;56785271;56785976;56786066;56786243;56786476;56786682;56787173;56787206;56787323;56787971;56787987;56788352;56788356;56789115;56789331;56789347;56790600;56791125;56791737;56792951;56793163;56793248;56793307;56793346;56794576;56795729;567…	AGATGTTCGCTAAGCACCAACAGAAAATGCCTCCCCCAAGGGAAT	AGATGTTCGCTAAGCACCAACAGAAAATGCCTCCCCCAAGGGAAT	AGATGTTCGCTAAGCACCAGCAGAAAATGCCTCCCCCAAGGGAAT	AGATGTTCGCTAAGCACCAGCAGAAAATGCCTCCCCCAAGGGAAT	AGATGTTCGCTAAGCACCAGCAGAAAATGCCTCCCCCAAGGGAAT	AGATGTTCGCTAAGCACCAGCAGAAAATGCCTCCCCCAAGGGAAT	AGATGTTCGCTAAGCACCAGCAGAAAATGCCTCCCCCAAGGGAAT	AGATGTTCGCTAAGCACCAGCAGAAAATGCCTCCCCCAAGGGAAT
A03	5687	69444946;69444957;69445087;69450000;69450046;69450056;69450316;69450397;69450464;69450591;69450633	CATMYKKYYWR	CATMYKKYYWR	YRTMYKKYYWR	YRTMYKKYYWR	YRTMYKKYYWR	YRTMYKKYYWR	YRTMYKKYYWR	YRTMYKKYYWR
A03	58474	74732315;74732642;74733033;74734007;74735049;74736018;74737071;74737484;74737761;74738348;74739213;74739266;74739421;74739455;74740160;74740391;74740595;74740721;74741136;74741841;74741890;74742143;74742263;74742360;74742519;74742864;74742952;74743394;74743799;74743896;74743907;74745295;74745633;74745730;74745831;74745942;74746373;74746676;74746816;74748050;74749217;74749272;74749526;74749609;747…	TTGTCA-ATAACAGTAAGGGTTGAATTAAGATATCGTAATGTARGTGAAATTATACCTGAAAATAGAACCACTTTTTAGAGGACTATTTCTTGAACAAATTAGATTTACATCATTTATATTGCTAGGT	TTGTCATATAACAGTAAGGGTTGAATTAAGATATCGTAATGTARGTGAAATTATACCTGAAAATAGAACCACTTTTTAGAGGACTATTTCTTGAACAAATTAGATTTACATCATTTATATTGCTAGGT	GTGTCATATAACAGTAAGGTTTGAATCATGATGTCACGATACCGATAAAACTCTACCTAAAAATAGAACCTCTCTTTGGAGGACTATTCCCTGAACGAAAGAGATTTACACTATTTATATCGCTCGGC	GTGTCATATAACAGTAAGGTTTGAATCATGATGTCACGATACCGATAAAACTCTACCTAAAAATAGAACCTCTCTTTGGAGGACTATTCCCTGAACGAAAGAGATTTACACTATTTATATCGCTCGGC	GTGTCATATAACAGTAAGGTTTGAATCATGATGTCACGATACCGATAAAACTCTACCTAAAAATAGAACCTCTCTTTGGAGGACTATTCCCTGAACGAAAGAGATTTACACTATTTATATCGCTCGGC	GTGTCATATAACAGTAAGGTTTGAATCATGATGTCACGATACCGATAAAACTCTACCTAAAAATAGAACCTCTCTTTGGAGGACTATTCCCTGAACGAAAGAGATTTACACTATTTATATCGCTCGGC	GTGTCATATAACAGTAAGGTTTGAATCATGATGTCACGATACCGATAAAACTCTACCTAAAAATAGAACCTCTCTTTGGAGGACTATTCCCTGAACGAAAGAGATTTACACTATTTATATCGCTCGGC	GTGTCATATAACAGTAAGGTTTGAATCATGATGTCACGATACCGATAAAACTCTACCTAAAAATAGAACCTCTCTTTGGAGGACTATTCCCTGAACGAAAGAGATTTACACTATTTATATCGCTCGGC
A03	9165	74793411;74794784;74794891;74795045;74795135;74795337;74795530;74795536;74795811;74796457;74796462;74796463;74796558;74796854;74796964;74797282;74797557;74797940;74798448;74798543;74798611;74798629;74799620;74800330;74800528;74800728;74800884;74801727;74802169;74802414;74802576	TTTTATCTTATTCAGTTTTTAATGGACTCTC	TTTTATCTTATTCAGTTTTTAATGGACTCTC	CTTTATCTTATTCAGTTTTTAACGGACTCTT	CTTTATCTTATTCAGTTTTTAACGGACTCTT	CTTTATCTTATTCAGTTTTTAACGGACTCTT	CTTTATCTTATTCAGTTTTTAACGGACTCTT	CTTTATCTTATTCAGTTTTTAACGGACTCTT	CTTTATCTTATTCAGTTTTTAACGGACTCTT
A04	11167	1140807;1141125;1141191;1141193;1141218;1141340;1142247;1142416;1142885;1142910;1143787;1144478;1144532;1144983;1145299;1145641;1146280;1146398;1146534;1146873;1146874;1146926;1146971;1147001;1147314;1147416;1148172;1148710;1148711;1148845;1149239;1149431;1149591;1149607;1149690;1149918;1149919;1150185;1150210;1150217;1150248;1151023;1151054;1151093;1151268;1151418;1151628;1151671;1151685;1151807…	CTTTAAGTATCARAACGACTGAGGGTTCACGCTTGCGGGAGGTTAGTGCCT	YCCCGTGGGCAGGGAATTCAGGGCGAATACACTTGCGCAAGACCGGAATCC	TCCCGTGGGCAGGGAATTCAGGGCGAATACACTTGCGCAAGACCGGAATCC	TCCCGTGGGCAGGGAATTCAGGGCGAATACACTTGCGCAAGACCGGAATCC	TCCCGTGGGCAGGGAATTCAGGGCGAATACACTTGCGCAAGACCGGAATCC	TCCCGTGGGCAGGGAATTCAGGGCGAATACACTTGCGCAAGACCGGAATCC	TCCCGTGGGCAGGGAATTCAGGGCGAATACACTTGCGCAAGACCGGAATCC	TCCCGTGGGCAGGGAATTCAGGGCGAATACACTTGCGCAAGACCGGAATCC
A04	903	1232442;1232564;1233095;1233265;1233345	ACTAA	ACTAA	TCCGG	TCCGG	TCCGG	TCCGG	TCCGG	TCCGG
A04	362	3543793;3543807;3543815;3544071;3544155	KYYCY	KYYCC	KYYYY	KYYYY	KYYYY	KYYYY	KYYYY	KYYYY
A04	4381	3726530;3727111;3727120;3727305;3727306;3727826;3727857;3727968;3728262;3728444;3728701;3728790;3729130;3729309;3729574;3730423;3730821;3730911	AGCAGWATTATGTATTGA	GTGGATGCCGCACTACAG	AGCAGAATTATGTATTGA	AGCAGAATTATGTATTGA	AGCAGAATTATGTATTGA	AGCAGAATTATGTATTGA	AGCAGAATTATGTATTGA	AGCAGAATTATGTATTGA
A04	1052	3777540;3777755;3777783;3777875;3778016;3778203;3778419;3778490;3778592	CGYTGGACT	TGCCGAGGG	CGTTGGACT	CGTTGGACT	CGTTGGACT	CGTTGGACT	CGTTGGACT	CGTTGGACT
A04	137	11510115;11510116;11510252	CGY	CGY	YKY	YKY	YKY	YKY	YKY	YKY
A04	65	11512988;11513053	AG	AG	RR	RR	RR	RR	RR	RR
A04	78	22403304;22403339;22403380;22403382	YACR	CRYR	YRYR	YRYR	YRYR	YRYR	YRYR	YRYR
A04	164	29803543;29803562;29803707	RKC	RKC	RKM	RKM	RKM	RKM	RKM	RKM
A04	1144	56889004;56889035;56890148	TAG	TAG	CGA	CGA	CGA	CGA	CGA	CGA
A05	4382	88919715;88919756;88919909;88919952;88920029;88920041;88920062;88920083;88920217;88921270;88921285;88921499;88921572;88921615;88921932;88922171;88922237;88922281;88922474;88922955;88923035;88923072;88923467;88923668;88924097	AGAACGTTAAGCCGATAAATATCAC	GAGGTACCCGATTAGCGGGCGCYCT	GAGGTACCCGATTAGCGGGCGCTCT	GAGGTACCCGATTAGCGGGCGCTCT	GAGGTACCCGATTAGCGGGCGCTCT	GAGGTACCCGATTAGCGGGCGCTCT	GAGGTACCCGATTAGCGGGCGCTCT	GAGGTACCCGATTAGCGGGCGCTCT
A05	24886	1486501;1486591;1486629;1486774;1487376;1487632;1488351;1488577;1488995;1489966;1490436;1490781;1491152;1491237;1492009;1492217;1492349;1492397;1492404;1493181;1493669;1493698;1493874;1493929;1493984;1494228;1494854;1495473;1495474;1495711;1495879;1496041;1496071;1497207;1497245;1497360;1497479;1497576;1498576;1498848;1499084;1499167;1499197;1499304;1499880;1500032;1500412;1501005;1501185;1501302…	TTAGGGGTAACATAGAGTACTGCGCAAGGTAAATGCTCCACCGCGCTTAGACAGCTTGTGTTACCTCAATGTACACCCGACGTTTTGTAA	TTAGGGGTAACATAGAGTACTGCGCAAGGTAAATGCTCCACCGCGCTTAGACAGCTTGTGTTACCTCAATGTACACCCGACGTTTTGTAA	TTAGGGATGTTATGCCGGTATACGCAAGGTTCACACTCCATCGTGCTTAGACAGCTTGTGTTACCTCAATGTACATTTTACACACTACAA	TTAGGGATGTTATGCCGGTATACGCAAGGTTCACACTCCATCGTGCTTAGACAGCTTGTGTTACCTCAATGTACATTTTACACACTACAA	TTAGGGATGTTATGCCGGTATACGCAAGGTTCACACTCCATCGTGCTTAGACAGCTTGTGTTACCTCAATGTACATTTTACACACTACAA	TTAGGGATGTTATGCCGGTATACGCAAGGTTCACACTCCATCGTGCTTAGACAGCTTGTGTTACCTCAATGTACATTTTACACACTACAA	TTAGGGATGTTATGCCGGTATACGCAAGGTTCACACTCCATCGTGCTTAGACAGCTTGTGTTACCTCAATGTACATTTTACACACTACAA	TTAGGGATGTTATGCCGGTATACGCAAGGTTCACACTCCATCGTGCTTAGACAGCTTGTGTTACCTCAATGTACATTTTACACACTACAA
A05	18935	1521403;1521450;1521529;1521556;1521755;1522697;1522764;1522773;1525831;1525914;1526382;1526383;1526389;1526665;1526669;1526794;1527279;1527723;1528105;1528185;1528194;1528640;1529221;1529534;1529758;1529766;1529796;1530110;1531804;1532056;1532885;1533168;1533229;1535638;1535836;1535961;1536137;1536138;1536179;1536502;1536674;1536693;1536900;1537106;1537135;1537391;1537814;1538274;1538382;1538986…	CGTTARGYAACTAGACACTTCACCAGATAGTACGAGAATCTGTCYGTTGCAGTATCG	CGTTGAGCGRCTAGAGGTGTCATCTGATAATACGAGAATCTGTCTGTTGCTGCGTTT	TGTTGAGCGGCTAGAGGTGTCATCTGATAATACGAGAATCTGTCTGTTGCTGCGTTT	TGTTGAGCGGCTAGAGGTGTCATCTGATAATACGAGAATCTGTCTGTTGCTGCGTTT	TGTTGAGCGGCTAGAGGTGTCATCTGATAATACGAGAATCTGTCTGTTGCTGCGTTT	TGTTGAGCGGCTAGAGGTGTCATCTGATAATACGAGAATCTGTCTGTTGCTGCGTTT	TGTTGAGCGGCTAGAGGTGTCATCTGATAATACGAGAATCTGTCTGTTGCTGCGTTT	TGTTGAGCGGCTAGAGGTGTCATCTGATAATACGAGAATCTGTCTGTTGCTGCGTTT
A05	31213	1583692;1583896;1583948;1584085;1584168;1584239;1584351;1584601;1584653;1584882;1585144;1585563;1585802;1586003;1586352;1586410;1586412;1586712;1586714;1586860;1586923;1588280;1588525;1589026;1589134;1589619;1589985;1590068;1590158;1591495;1593655;1593786;1593947;1594092;1594259;1594387;1594773;1595387;1595409;1595989;1597329;1597621;1598006;1598330;1599029;1600048;1601023;1601437;1601678;1601685…	GGCGAACATACTTTGCGAAAACGGCAGCAGTGATTTCTAGCTTATACATGGTAATAACGATTTCTGTAGGAGCGGCGACCATCAAGCTTACACCGAC	GGCGAACATACTTTGCAAAGACGGAAGCTCCGTYTTCTTCCCTGTAAGTGACAAGAACTCCTCCCACGGGAGCAGCGACCATCGGGTCCACGCTGGC	GGCGAACATACTTTGCAAAGACGGAAGCTCCGTCTTCTTCCCTGTAAGTGACAAGAACTCCTCCCACGGGAGCGGCGACCATCGGGTCCACGCTGGC	GGCGAACATACTTTGCAAAGACGGAAGCTCCGTCTTCTTCCCTGTAAGTGACAAGAACTCCTCCCACGGGAGCGGCGACCATCGGGTCCACGCTGGC	GGCGAACATACTTTGCAAAGACGGAAGCTCCGTCTTCTTCCCTGTAAGTGACAAGAACTCCTCCCACGGGAGCGGCGACCATCGGGTCCACGCTGGC	GGCGAACATACTTTGCAAAGACGGAAGCTCCGTCTTCTTCCCTGTAAGTGACAAGAACTCCTCCCACGGGAGCGGCGACCATCGGGTCCACGCTGGC	GGCGAACATACTTTGCAAAGACGGAAGCTCCGTCTTCTTCCCTGTAAGTGACAAGAACTCCTCCCACGGGAGCGGCGACCATCGGGTCCACGCTGGC	GGCGAACATACTTTGCAAAGACGGAAGCTCCGTCTTCTTCCCTGTAAGTGACAAGAACTCCTCCCACGGGAGCGGCGACCATCGGGTCCACGCTGGC
A05	333	1633568;1633901	TA	TA	AC	AC	AC	AC	AC	AC
A05	30822	3837714;3837748;3838580;3839265;3839451;3839645;3839861;3842115;3842336;3842599;3847500;3847603;3847817;3847926;3848205;3848371;3849127;3849691;3849839;3851179;3852336;3852633;3854071;3856380;3858527;3858803;3859135;3859813;3860951;3861043;3862189;3863642;3863965;3866377;3867344;3868536	GGRTCGCGCTTCGACCGGCCCTGGAACCTCCACTCC	GGATCGCGCTTCGACCGGCCCTGGAACCTCCACTCC	AAGTTATCTCCAGACTAAAGTCCAAAATTTTAATAT	AAGTTATCTCCAGACTAAAGTCCAAAATTTTAATAT	AAGTTATCTCCAGACTAAAGTCCAAAATTTTAATAT	AAGTTATCTCCAGACTAAAGTCCAAAATTTTAATAT	AAGTTATCTCCAGACTAAAGTCCAAAATTTTAATAT	AAGTTATCTCCAGACTAAAGTCCAAAATTTTAATAT
A05	13571	3923255;3923342;3923673;3923679;3923733;3924240;3925436;3925991;3926285;3926842;3927026;3935527;3936826	CGTGAGGAACAAC	CGTGAGGAACAAC	AATTGAGATTGAT	AATTGAGATTGAT	AATTGAGATTGAT	AATTGAGATTGAT	AATTGAGATTGAT	AATTGAGATTGAT
A05	106452	3937574;3938401;3939570;3939741;3939846;3941785;3942791;3942990;3944966;3946249;3946943;3949551;3951380;3951523;3952034;3954943;3955309;3955483;3955910;3956168;3957873;3958173;3958407;3959220;3959574;3961557;3961745;3962119;3962687;3966325;3966334;3966722;3966838;3967628;3968005;3972028;4036371;4036424;4036627;4036861;4037002;4037251;4037744;4038059;4038323;4041739;4041793;4041924;4042031;4042080…	ACTGAAGAACACGCGGACCTGGACCCCTTTTGATAGAATCTGGAACAACGAAATCCT	ACTGAAGAACACGCGGACCTGGACCCCTTTTGATAGAATCTGGAACAACGAAATCCT	TTCTAGGAAAACACGTGATCCATTTGCGACCAGTAAGCATAGTGTAGGTACCGCTTC	TTCTAGGAAAACACGTGATCCATTTGCGACCAGTAAGCATAGTGTAGGTACCGCTTC	TTCTAGGAAAACACGTGATCCATTTGCGACCAGTAAGCATAGTGTAGGTACCGCTTC	TTCTAGGAAAACACGTGATCCATTTGCGACCAGTAAGCATAGTGTAGGTACCGCTTC	TTCTAGGAAAACACGTGATCCATTTGCGACCAGTAAGCATAGTGTAGGTACCGCTTC	TTCTAGGAAAACACGTGATCCATTTGCGACCAGTAAGCATAGTGTAGGTACCGCTTC
A05	13735	4060601;4061280;4062617;4062902;4064495;4064695;4064885;4065591;4065756;4067038;4067846;4067914;4067917;4067967;4068742;4069089;4069117;4069515;4069544;4069835;4069942;4069977;4070101;4070147;4070263;4071007;4071117;4071651;4071657;4071880;4073658;4074336	TAATAACTTCTGGTTGATCATAGACGTTAAAT	TAATAACTTCTGGTTGATCATAGACGTTAAAT	TAATAACTTGCACGTGATCATAGACGTTAAAT	TAATAACTTGCACGTGATCATAGACGTTAAAT	TAATAACTTGCACGTGATCATAGACGTTAAAT	TAATAACTTGCACGTGATCATAGACGTTAAAT	TAATAACTTGCACGTGATCATAGACGTTAAAT	TAATAACTTGCACGTGATCATAGACGTTAAAT
A05	4075	4087404;4087806;4087929;4088319;4088912;4089022;4089680;4089700;4089929;4090502;4090544;4090799;4090856;4091234;4091293;4091373;4091442;4091479	TCGTTCAGCTGTGGAGAC	TCGTTCAGCTGTGGAGAC	TCGTTCAGCTGTGAAGGC	TCGTTCAGCTGTGAAGGC	TCGTTCAGCTGTGAAGGC	TCGTTCAGCTGTGAAGGC	TCGTTCAGCTGTGAAGGC	TCGTTCAGCTGTGAAGGC
A05	9703	4091653;4092057;4093281;4093344;4093608;4094611;4095831;4097954;4098075;4098781;4098836;4098873;4098884;4098954;4099054;4099061;4099345;4099424;4099458;4099627;4099871;4100208;4100232;4100234;4100365;4100983;4101104;4101263;4101268;4101301;4101306;4101356	CCCAACGCCATGTGCACGCAGCTTCAAAAGAG	CCCAACGCCATGTGCACGCAGCTTCAAAAGAG	CAGTCTGTTCCATATATTAGATCAAGGGTAGA	CAGTCTGTTCCATATATTAGATCAAGGGTAGA	CAGTCTGTTCCATATATTAGATCAAGGGTAGA	CAGTCTGTTCCATATATTAGATCAAGGGTAGA	CAGTCTGTTCCATATATTAGATCAAGGGTAGA	CAGTCTGTTCCATATATTAGATCAAGGGTAGA
A05	39606	4102098;4102194;4102248;4103100;4104242;4105250;4105835;4105864;4107054;4107990;4108625;4109324;4110564;4110825;4112111;4112271;4112581;4113561;4113829;4113962;4114835;4115048;4117588;4118837;4120903;4121104;4121728;4126742;4127051;4127434;4127635;4129237;4131209;4135023;4135037;4135125;4135147;4135178;4135509;4135941;4136193;4137407;4137975;4138059;4138313;4138444;4138462;4138468;4139081;4139598…	CTACCCCCCAACCATGCGGGACTTAGTGTACAAGTCCTTCTTTCAGGATGTCC	CTAYCGCCCAATCATGCGGGTCTTGTCCTACAGKTCCTTCTTTTCGGATGTCC	TAGTTCTGTGTCCACCTGCCACCTAGTGTCCAAGCATCGTCACCACAGCACAT	TAGTTCTGTGTCCACCTGCCACCTAGTGTCCAAGCATCGTCACCACAGCACAT	TAGTTCTGTGTCCACCTGCCACCTAGTGTCCAAGCATCGTCACCACAGCACAT	TAGTTCTGTGTCCACCTGCCACCTAGTGTCCAAGCATCGTCACCACAGCACAT	TAGTTCTGTGTCCACCTGCCACCTAGTGTCCAAGCATCGTCACCACAGCACAT	TAGTTCTGTGTCCACCTGCCACCTAGTGTCCAAGCATCGTCACCACAGCACAT
A05	124	4142026;4142150	AG	AG	WK	WK	WK	WK	WK	WK
A05	5696	4299794;4300046;4300257;4300286;4300412;4300413;4300836;4301079;4302440;4303443;4305459;4305490	GGCATCTCCTTA	GGCATGTCCTTA	AATTGCTTCTGG	AATTGCTTCTGG	AATTGCTTCTGG	AATTGCTTCTGG	AATTGCTTCTGG	AATTGCTTCTGG
A05	4256	4311724;4311739;4311840;4312728;4313803;4315061;4315342;4315633;4315980	CCTGTGTGT	CCTGTGTGT	ACTGCAAAG	ACTGCAAAG	ACTGCAAAG	ACTGCAAAG	ACTGCAAAG	ACTGCAAAG
A05	6336	4987487;4987587;4987706;4987834;4988115;4990851;4990854;4990897;4990912;4991115;4992957;4993126;4993823	TGTTCGGGTGCCG	TGTTC--ACGCCG	TGTTCCAACGCCG	TGTTCCAACGCCG	TGTTCCAACGCCG	TGTTCCAACGCCG	TGTTCCAACGCCG	TGTTCCAACGCCG
A05	14119	5024626;5026447;5027447;5027992;5030738;5030823;5030835;5032379;5032455;5032748;5032793;5033221;5033451;5033495;5033609;5033747;5033771;5035567;5035781;5035832;5036272;5037293;5038745	GCGCGTACGTAAGGCGCCTGCCG	GTGCGTACGTAAGGCGCCTGCCG	GTACGTACGTAAGGCGCCTGCCG	GTACGTACGTAAGGCGCCTGCCG	GTACGTACGTAAGGCGCCTGCCG	GTACGTACGTAAGGCGCCTGCCG	GTACGTACGTAAGGCGCCTGCCG	GTACGTACGTAAGGCGCCTGCCG
A05	12313	5186374;5186427;5187071;5187340;5187565;5187845;5188492;5188500;5188673;5188844;5188880;5189101;5189106;5189396;5189650;5190128;5190296;5190366;5191263;5191306;5191368;5191588;5191600;5191979;5192201;5192541;5193194;5193216;5193305;5193711;5193819;5194175;5194242;5194426;5194527;5194589;5195044;5195417;5195537;5195829;5195836;5196575;5196940;5197153;5197688;5197691;5197892;5198006;5198139;5198278…	TTCRCAACAGGAAGGTGGAGGTTCTACGCCGCTTTCGACGTGAACGTACACCGT	TTTACCATAAGGTGGCGCGATCGGTGCGTCGGTCCTGACGTAAACACAGTCTGT	TTTACAACAGGAAGGTGGAGGTTCTACGCCGCTTTCGACGTGAACGTACACCGT	TTTACAACAGGAAGGTGGAGGTTCTACGCCGCTTTCGACGTGAACGTACACCGT	TTTACAACAGGAAGGTGGAGGTTCTACGCCGCTTTCGACGTGAACGTACACCGT	TTTACAACAGGAAGGTGGAGGTTCTACGCCGCTTTCGACGTGAACGTACACCGT	TTTACAACAGGAAGGTGGAGGTTCTACGCCGCTTTCGACGTGAACGTACACCGT	TTTACAACAGGAAGGTGGAGGTTCTACGCCGCTTTCGACGTGAACGTACACCGT
A05	25101	11335590;11335975;11336230;11337786;11337858;11338412;11338528;11338637;11338638;11339303;11340303;11340333;11340405;11341112;11341635;11342906;11343045;11343069;11343610;11343967;11344355;11344879;11344989;11345161;11345555;11346212;11347324;11347358;11347569;11347787;11348474;11348951;11349576;11350186;11350428;11350569;11350618;11350865;11351273;11351343;11351948;11354048;11355859;11356004;113…	AGAGTACGCTTAGGTCCGCAGTATCCATACTATTGCGCTGAGTGTTCRCCGSAGTGGCACTAYCTGT	CACTGGYAGCAGAACTATAGACTCTTGCCGCGCCAAATCACTCAGGTATACCGACTCTCTCTTACAC	CACTGGTAGCAGAACTATAGACTCTTGCCGCGCCAAATCACTCAGGTATACCGACTCTCTCTTACAC	CACTGGTAGCAGAACTATAGACTCTTGCCGCGCCAAATCACTCAGGTATACCGACTCTCTCTTACAC	CACTGGTAGCAGAACTATAGACTCTTGCCGCGCCAAATCACTCAGGTATACCGACTCTCTCTTACAC	CACTGGTAGCAGAACTATAGACTCTTGCCGCGCCAAATCACTCAGGTATACCGACTCTCTCTTACAC	CACTGGTAGCAGAACTATAGACTCTTGCCGCGCCAAATCACTCAGGTATACCGACTCTCTCTTACAC	CACTGGTAGCAGAACTATAGACTCTTGCCGCGCCAAATCACTCAGGTATACCGACTCTCTCTTACAC
A05	3885	11446759;11446810;11447138;11447274;11447295;11447407;11449039;11450644	AAAGGCGT	CGTGATAW	CGTGATAA	CGTGATAA	CGTGATAA	CGTGATAA	CGTGATAA	CGTGATAA
A05	10557	12610422;12611069;12612337;12612668;12612789;12612866;12613133;12614300;12614554;12615151;12615230;12615398;12616323;12616431;12616462;12616608;12617676;12618120;12619420;12620979	TACTATATC-GACAAACCCC	YMSYRWMKCWRRMRMWCMSS	TACTATATCAGACAAACCCC	TACTATATCAGACAAACCCC	TACTATATCAGACAAACCCC	TACTATATCAGACAAACCCC	TACTATATCAGACAAACCCC	TACTATATCAGACAAACCCC
A05	26172	12816583;12816733;12817235;12817873;12818050;12818877;12818906;12818917;12818924;12818985;12819272;12819282;12819880;12820039;12820048;12820053;12820237;12822672;12825623;12825684;12825792;12825829;12826916;12827067;12827691;12827828;12828050;12828052;12828701;12828761;12829009;12829042;12834437;12835369;12835564;12835597;12835927;12836667;12836878;12837409;12837633;12837679;12837727;12837733;128…	TGGATGTATTTATGAAARTGCACGCTGGTTCTCTTGCAGTAGGCCGATGGGGTAATGCTTGCCATCGCT	YKRAWRWRYYTMYRRRRRYKSMCRMYKRWKCYMWYKYWRYWRKYYRRWKRRRYRWYRYTYRYYRYYRYK	TGGATGTATTTATGAAAATGCACGCTGGTTCTCTTGCAGTAGGCCGATGGGGTAATGCTTGCCATCGCT	TGGATGTATTTATGAAAATGCACGCTGGTTCTCTTGCAGTAGGCCGATGGGGTAATGCTTGCCATCGCT	TGGATGTATTTATGAAAATGCACGCTGGTTCTCTTGCAGTAGGCCGATGGGGTAATGCTTGCCATCGCT	TGGATGTATTTATGAAAATGCACGCTGGTTCTCTTGCAGTAGGCCGATGGGGTAATGCTTGCCATCGCT	TGGATGTATTTATGAAAATGCACGCTGGTTCTCTTGCAGTAGGCCGATGGGGTAATGCTTGCCATCGCT	TGGATGTATTTATGAAAATGCACGCTGGTTCTCTTGCAGTAGGCCGATGGGGTAATGCTTGCCATCGCT
A05	1327	19523272;19523504;19524599	TGT	YKT	CTA	CTA	CTA	CTA	CTA	CTA
A05	52201	21482117;21482229;21482518;21482526;21482803;21483786;21485135;21485590;21486357;21486539;21487071;21488234;21488379;21488383;21493374;21493903;21494242;21494305;21494790;21495974;21496473;21496779;21496928;21497494;21497750;21499463;21499539;21500089;21500831;21501114;21501561;21501583;21501655;21501983;21502017;21502047;21502303;21502421;21502535;21502677;21502896;21502915;21503327;21503397;215…	TAAGAAY-ACATAGTTCACGTAGAGCGCTCCAGGCTCCTTGCCTTATAATACTAACATCTACACCCTTGGGCCTAATCCATGAGGTTTGGGCTGCCAAATTTCGGACGGCTTAACGTTCATAGAGAA	CAAAAGTAGTCGTAACTGYTACAAAGATGTTTACACTTCCGTTTCGCGATGTGGGACCATGAGTTTACGATTTCAGTTTGTAGTTTCAGAACGATACAGCTATAACATATCCGGTAGTCACGGAGAG	TAAGAACGACATAGTTCACGTAGAGCGCTCCAGGCTCCTTGCCTTATAATACTAACATCTACACCCTTGGGCCTAATCCATGAGGTTTGGGCTGCCAAATTTCGGACGGCTTAACGTTCATAGAGAA	TAAGAACGACATAGTTCACGTAGAGCGCTCCAGGCTCCTTGCCTTATAATACTAACATCTACACCCTTGGGCCTAATCCATGAGGTTTGGGCTGCCAAATTTCGGACGGCTTAACGTTCATAGAGAA	TAAGAACGACATAGTTCACGTAGAGCGCTCCAGGCTCCTTGCCTTATAATACTAACATCTACACCCTTGGGCCTAATCCATGAGGTTTGGGCTGCCAAATTTCGGACGGCTTAACGTTCATAGAGAA	TAAGAACGACATAGTTCACGTAGAGCGCTCCAGGCTCCTTGCCTTATAATACTAACATCTACACCCTTGGGCCTAATCCATGAGGTTTGGGCTGCCAAATTTCGGACGGCTTAACGTTCATAGAGAA	TAAGAACGACATAGTTCACGTAGAGCGCTCCAGGCTCCTTGCCTTATAATACTAACATCTACACCCTTGGGCCTAATCCATGAGGTTTGGGCTGCCAAATTTCGGACGGCTTAACGTTCATAGAGAA	TAAGAACGACATAGTTCACGTAGAGCGCTCCAGGCTCCTTGCCTTATAATACTAACATCTACACCCTTGGGCCTAATCCATGAGGTTTGGGCTGCCAAATTTCGGACGGCTTAACGTTCATAGAGAA
A05	2011	21538883;21539111;21539332;21539952;21540637;21540845;21540894	ATATGGG	MCGCGCT	ATATAGG	ATATAGG	ATATAGG	ATATAGG	ATATAGG	ATATAGG
A05	2872	21558240;21560432;21560927;21561112	AAAA	ATGG	CTGG	CTGG	CTGG	CTGG	CTGG	CTGG
A05	349	28364035;28364384	RG	RR	AG	AG	AG	AG	AG	AG
A05	5074	28530623;28530654;28530823;28530848;28531035;28531051;28531249;28531276;28531438;28531519;28532800;28533117;28533133;28533404;28533568;28533585;28533588;28533730;28533807;28533865;28534080;28534118;28534146;28534217;28534305;28534452;28534545;28534564;28534727;28534781;28535086;28535091;28535098;28535170;28535289;28535299;28535365;28535452;28535488;28535567;28535691;28535697	GCGGGAGGTGTGCCTGATGCTACTRGCAAGCTTCACCACGAT	ATAACGAAWRCATACAGCAGGTTCGTTGGATGCTCTGCTAGC	GCGGGAGGTGTGCCTGATGCTACTAGCAAGCTTCACCACGAT	GCGGGAGGTGTGCCTGATGCTACTAGCAAGCTTCACCACGAT	GCGGGAGGTGTGCCTGATGCTACTAGCAAGCTTCACCACGAT	GCGGGAGGTGTGCCTGATGCTACTAGCAAGCTTCACCACGAT	GCGGGAGGTGTGCCTGATGCTACTAGCAAGCTTCACCACGAT	GCGGGAGGTGTGCCTGATGCTACTAGCAAGCTTCACCACGAT
A05	26110	28577234;28577312;28577927;28578172;28578217;28578332;28579369;28580620;28583962;28584770;28585384;28585646;28585713;28586199;28586761;28587090;28589069;28591953;28592560;28594129;28594320;28594453;28594691;28594697;28594704;28594968;28596391;28596621;28596705;28596796;28597007;28597642;28597659;28597725;28597738;28598852;28599054;28599057;28599145;28599173;28599275;28599911;28600307;28601032;286…	YGGCTCATGCACTTCGCCTGAAGTGATATTCATTTCATTATATTGAAATTC	TGGCTTTTGCAATTTGCTCGAAGTGATATTCATTTCATTATAWTGAAATTT	CGGCTCATGCACTTCGCCTGAAGTGATATTCATTTCATTATATTGAAATTC	CGGCTCATGCACTTCGCCTGAAGTGATATTCATTTCATTATATTGAAATTC	CGGCTCATGCACTTCGCCTGAAGTGATATTCATTTCATTATATTGAAATTC	CGGCTCATGCACTTCGCCTGAAGTGATATTCATTTCATTATATTGAAATTC	CGGCTCATGCACTTCGCCTGAAGTGATATTCATTTCATTATATTGAAATTC	CGGCTCATGCACTTCGCCTGAAGTGATATTCATTTCATTATATTGAAATTC
A05	44340	28690046;28690844;28690869;28692679;28694128;28694260;28694510;28698774;28701792;28702344;28702380;28702493;28705774;28706578;28706748;28706763;28707830;28708112;28708297;28708353;28708454;28708696;28709109;28709390;28709445;28709509;28709593;28709699;28709968;28710042;28710308;28710451;28710631;28710890;28711107;28711552;28711610;28712207;28712235;28712479;28712499;28712536;28712669;28712904;287…	ATAGAACATTAAGCCCCTCAATGGATTTGTCGCACGCATGCACCCGCGTGCCCGGGGGACGGTGCATCCATCATAAGGGAAAATTACCATGTCGCGCCGGGTGCCCACAACGGCAGTCGTGATGAGAATGGAGACAATTGTCGAATTRAAC	GGGRAGTACAGTTGTTTTAAGCATGTATACTATGGATGCATGCGTCTACRSTTAAAAAACAAGATGCTAGTTGGCGAAAGTAGCCGGTGAATTATATTAAACAATTGTGGGTATATTTACAATGGGTGTATTAGTGGCCATTGAGCTAAAT	ATAGAACATTAAGCCCCTCAATGGATTTGTCGCACGCATGCACCCGCGTGCCCGGGGGACGGTGCATCCATCATAAGGGAAAATTACCATGTCGCGCCGGGTGCCCACAACGGCAGTCGTGATGAGAATGGAGACAATTGTCGAATTGAAC	ATAGAACATTAAGCCCCTCAATGGATTTGTCGCACGCATGCACCCGCGTGCCCGGGGGACGGTGCATCCATCATAAGGGAAAATTACCATGTCGCGCCGGGTGCCCACAACGGCAGTCGTGATGAGAATGGAGACAATTGTCGAATTGAAC	ATAGAACATTAAGCCCCTCAATGGATTTGTCGCACGCATGCACCCGCGTGCCCGGGGGACGGTGCATCCATCATAAGGGAAAATTACCATGTCGCGCCGGGTGCCCACAACGGCAGTCGTGATGAGAATGGAGACAATTGTCGAATTGAAC	ATAGAACATTAAGCCCCTCAATGGATTTGTCGCACGCATGCACCCGCGTGCCCGGGGGACGGTGCATCCATCATAAGGGAAAATTACCATGTCGCGCCGGGTGCCCACAACGGCAGTCGTGATGAGAATGGAGACAATTGTCGAATTGAAC	ATAGAACATTAAGCCCCTCAATGGATTTGTCGCACGCATGCACCCGCGTGCCCGGGGGACGGTGCATCCATCATAAGGGAAAATTACCATGTCGCGCCGGGTGCCCACAACGGCAGTCGTGATGAGAATGGAGACAATTGTCGAATTGAAC	ATAGAACATTAAGCCCCTCAATGGATTTGTCGCACGCATGCACCCGCGTGCCCGGGGGACGGTGCATCCATCATAAGGGAAAATTACCATGTCGCGCCGGGTGCCCACAACGGCAGTCGTGATGAGAATGGAGACAATTGTCGAATTGAAC
A05	11799	28737244;28737300;28737350;28738044;28738186;28738260;28738586;28738811;28738846;28739447;28739529;28739808;28739839;28740010;28740545;28740608;28740649;28741166;28741437;28741690;28741691;28741734;28742871;28742896;28743022;28743748;28743868;28744159;28745324;28745475;28746569;28747106;28748921;28749043	ACGGRACTAGAGCGCGYAACAGTAAAAAAGAAAC	CTAAGGCTGATATGTATRGTAACGGAGCGAGTCG	ACGGAACTAGAGCGCGCAACAGTAAAAAAGAAAC	ACGGAACTAGAGCGCGCAACAGTAAAAAAGAAAC	ACGGAACTAGAGCGCGCAACAGTAAAAAAGAAAC	ACGGAACTAGAGCGCGCAACAGTAAAAAAGAAAC	ACGGAACTAGAGCGCGCAACAGTAAAAAAGAAAC	ACGGAACTAGAGCGCGCAACAGTAAAAAAGAAAC
A06	3138	95450421;95450608;95450640;95450677;95451010;95451474;95451682;95451756;95452120;95452197;95452408;95452470;95452686;95452853;95452863;95453180;95453264;95453454;95453559	GCGAGACACAWCRTTAGCC	TGCAGATTTATTRTTGATT	TGCAGATTTATTATTGATT	TGCAGATTTATTATTGATT	TGCAGATTTATTATTGATT	TGCAGATTTATTATTGATT	TGCAGATTTATTATTGATT	TGCAGATTTATTATTGATT
A06	3424	98556389;98556468;98557034;98559568;98559813	RYKRS	RCGAG	GCGAG	GCGAG	GCGAG	GCGAG	GCGAG	GCGAG
A06	1318	101128475;101128502;101129793	CAA	CAA	TGG	TGG	TGG	TGG	TGG	TGG
A06	6908	278828;278995;279065;279147;279560;279950;280222;281419;282176;283392;285736	GGGTAGTAAGC	AAGTRGTAAGT	AAGTGGTAAGT	AAGTGGTAAGT	AAGTGGTAAGT	AAGTGGTAAGT	AAGTGGTAAGT	AAGTGGTAAGT
A06	427	692319;692746	GG	RT	AT	AT	AT	AT	AT	AT
A06	3366	1235155;1235358;1235815;1235980;1236148;1236156;1236241;1236331;1236668;1236685;1236750;1237975;1238237;1238262;1238316;1238521	CAGAAGCAAAC-CGAG	TGGGCATAGGT-TAGA	TGGGCATAGGTATAGA	TGGGCATAGGTATAGA	TGGGCATAGGTATAGA	TGGGCATAGGTATAGA	TGGGCATAGGTATAGA	TGGGCATAGGTATAGA
A06	11606	1300923;1301025;1301074;1301161;1311547;1312011;1312287;1312340;1312529	AACWAACAC	GRYAGCTTT	GGTAGCTTT	GGTAGCTTT	GGTAGCTTT	GGTAGCTTT	GGTAGCTTT	GGTAGCTTT
A06	5502	1334032;1334134;1334273;1334280;1334340;1334704;1334824;1335179;1335235;1336430;1336525;1337154;1337276;1337346;1337738;1337762;1337931;1337984;1338065;1338488;1339060;1339169;1339400;1339437;1339440;1339534	AATGTCAGAGTTTAAGGTTTTACAAC	CTCACGGSRAGGATTTAAGTCCTGGT	CTCACGGCGAGGATTTAAGTCCTGGT	CTCACGGCGAGGATTTAAGTCCTGGT	CTCACGGCGAGGATTTAAGTCCTGGT	CTCACGGCGAGGATTTAAGTCCTGGT	CTCACGGCGAGGATTTAAGTCCTGGT	CTCACGGCGAGGATTTAAGTCCTGGT
A06	7366	14195210;14195357;14195663;14195889;14196067;14196181;14196184;14197116;14197118;14197353;14197354;14197728;14197806;14198241;14198377;14200266;14200305;14200719;14201580;14201668;14201725;14201802;14201893;14201954;14202018;14202351;14202412;14202426;14202576	GCAAGGGACAAAGYCGCCGCCTCCGATGC	AGAAAATATGCGGTTATCATTTTCRATAA	AGAAAATATGCGGTTATCATTTTCAATAA	AGAAAATATGCGGTTATCATTTTCAATAA	AGAAAATATGCGGTTATCATTTTCAATAA	AGAAAATATGCGGTTATCATTTTCAATAA	AGAAAATATGCGGTTATCATTTTCAATAA	AGAAAATATGCGGTTATCATTTTCAATAA
A06	2041	14302732;14304773	AA	AA	GG	GG	GG	GG	GG	GG
A06	366	14399759;14400125	GG	GG	AA	AA	AA	AA	AA	AA
A06	155	14450765;14450920	CC	CC	YY	YY	YY	YY	YY	YY
A06	16870	34369668;34377486;34378179;34380247;34380248;34385273;34385735;34386538	ATGGCCAT	G-C--TGC	GTCGCCGC	GTCGCCGC	GTCGCCGC	GTCGCCGC	GTCGCCGC	GTCGCCGC
A06	57581	66861629;66861905;66862562;66862917;66863670;66863747;66864522;66864582;66865685;66865996;66866067;66866831;66866924;66869438;66869928;66870105;66870402;66870683;66870710;66870925;66871026;66874302;66875332;66875958;66876286;66876538;66876661;66876695;66876952;66877030;66877397;66877687;66877746;66878018;66878419;66879261;66879330;66880670;66881312;66881794;66882267;66882562;66883761;66884117;668…	AGGTATGGCTTTGCATAGCGC-GCCCCAGGTATTTTCAGGCTGCAGTATCCTAAGGTACGACGTTTTCGCTGCTC	AGGTATGGCTTTGCATAGCGCAGCCCCAGGTATTTTCAGGCTG--GTATCCTAAGGTACGACGTTTTCGCTGCTC	AGGTATGGCTTTGCATAGCGCAGCCCCAGGTATTTTCAGGCTGCAGTATCCTAAGGTACGACGTTTTCGCTGCTC	AGGTATGGCTTTGCATAGCGCAGCCCCAGGTATTTTCAGGCTGCAGTATCCTAAGGTACGACGTTTTCGCTGCTC	AGGTATGGCTTTGCATAGCGCAGCCCCAGGTATTTTCAGGCTGCAGTATCCTAAGGTACGACGTTTTCGCTGCTC	AGGTATGGCTTTGCATAGCGCAGCCCCAGGTATTTTCAGGCTGCAGTATCCTAAGGTACGACGTTTTCGCTGCTC	AGGTATGGCTTTGCATAGCGCAGCCCCAGGTATTTTCAGGCTGCAGTATCCTAAGGTACGACGTTTTCGCTGCTC	AGGTATGGCTTTGCATAGCGCAGCCCCAGGTATTTTCAGGCTGCAGTATCCTAAGGTACGACGTTTTCGCTGCTC
A06	1413	68203015;68203180;68203192;68203225;68204172;68204237;68204269;68204292;68204428	RRMYWGRYW	RRMYAKGTW	RRMYWKRYW	RRMYWKRYW	RRMYWKRYW	RRMYWKRYW	RRMYWKRYW	RRMYWKRYW
A07	1243	73484143;73484362;73484468;73485289;73485384;73485386	RTSKYR	RTSKYR	RYSKYR	RYSKYR	RYSKYR	RYSKYR	RYSKYR	RYSKYR
A07	7901	74582932;74583512;74583942;74584145;74585359;74585398;74585530;74585638;74587243;74587572;74587594;74587609;74587730;74587824;74589332;74589469;74589989;74589990;74590199;74590833	CGCGACYTCCGGGGTTTTTA	TRCGGTYCTTATAGCTAACG	CGCGACCTCCGGGGTTTTTA	CGCGACCTCCGGGGTTTTTA	CGCGACCTCCGGGGTTTTTA	CGCGACCTCCGGGGTTTTTA	CGCGACCTCCGGGGTTTTTA	CGCGACCTCCGGGGTTTTTA
A07	597	9533844;9533845;9533942;9534036;9534101;9534180;9534199;9534220;9534266;9534441	AGYKKKRWYR	AGTGTGGATA	RRYKKKRWYR	RRYKKKRWYR	RRYKKKRWYR	RRYKKKRWYR	RRYKKKRWYR	RRYKKKRWYR
A07	287	10879317;10879364;10879500;10879516;10879593;10879604	RCRWRY	RCRWRY	RYRWRY	RYRWRY	RYRWRY	RYRWRY	RYRWRY	RYRWRY
A07	1072	34633411;34633439;34633688;34633824;34633825;34633874;34633951;34634067;34634199;34634266;34634312;34634314;34634366;34634480;34634483	RRYSTSSRRRRMCRY	AAYSWSSRRRRMYRY	RRYSWSSRRRRMYRY	RRYSWSSRRRRMYRY	RRYSWSSRRRRMYRY	RRYSWSSRRRRMYRY	RRYSWSSRRRRMYRY	RRYSWSSRRRRMYRY
A08	14071	54323857;54324180;54324185;54324207;54324513;54324888;54325080;54325362;54326384;54326474;54326546;54326727;54326953;54327159;54327170;54327257;54327263;54327300;54328107;54328128;54328157;54329076;54329301;54329725;54330488;54330540;54331039;54331245;54331365;54331441;54331655;54332010;54332067;54332670;54332776;54332882;54333129;54333146;54333412;54333798;54333820;54334479;54334716;54335074;543…	TATTCCTCGGGTGTTGCCTATATCGAACTGCCAACTATGATCTCGGC-TGCTTCAA	TATTCCTCGGGTGTTGCCTATATCGAACTGCCAACTATGATCTCGGC-TGCTTCAA	TATTCCTCGGGTGTTGCCTATATCGAACTGCCAACTATGATCTCGGCATGCTTCAA	TATTCCTCGGGTGTTGCCTATATCGAACTGCCAACTATGATCTCGGCATGCTTCAA	TATTCCTCGGGTGTTGCCTATATCGAACTGCCAACTATGATCTCGGCATGCTTCAA	TATTCCTCGGGTGTTGCCTATATCGAACTGCCAACTATGATCTCGGCATGCTTCAA	TATTCCTCGGGTGTTGCCTATATCGAACTGCCAACTATGATCTCGGCATGCTTCAA	TATTCCTCGGGTGTTGCCTATATCGAACTGCCAACTATGATCTCGGCATGCTTCAA
A08	3723	61235335;61235508;61235699;61235733;61235752;61235887;61236191;61236198;61236261;61236316;61236456;61236911;61237238;61237304;61237314;61237395;61237472;61237549;61237783;61237859;61237864;61237951;61238223;61238293;61238483;61238615;61238616;61238693;61238807;61239013;61239021;61239058	TGTAGAGATATCTTAAGTAGTCCTTTAGCGGA	CTCACACTTGTYTCGAGTAACTTTTCAACAAT	CTCACACTTGTTTCGAGTAACTTTTCAACAAT	CTCACACTTGTTTCGAGTAACTTTTCAACAAT	CTCACACTTGTTTCGAGTAACTTTTCAACAAT	CTCACACTTGTTTCGAGTAACTTTTCAACAAT	CTCACACTTGTTTCGAGTAACTTTTCAACAAT	CTCACACTTGTTTCGAGTAACTTTTCAACAAT
A08	2269	61472624;61472962;61473822;61473861;61473982;61474004;61474617;61474893	GGGAGAGC	ARTGAGAT	AATGAGAT	AATGAGAT	AATGAGAT	AATGAGAT	AATGAGAT	AATGAGAT
A08	19552	61507958;61508111;61508117;61508269;61508309;61527510	AGCCAA	RATGGG	GATGGG	GATGGG	GATGGG	GATGGG	GATGGG	GATGGG
A08	60882	61534013;61534555;61534787;61535005;61535545;61535816;61535975;61536112;61536629;61536928;61537056;61537259;61537562;61537750;61537846;61538342;61538695;61539049;61539262;61539596;61539819;61539877;61539985;61541065;61541517;61541935;61542228;61542637;61543034;61543179;61543249;61543520;61543644;61543886;61543973;61544511;61544531;61544532;61545656;61545692;61545771;61546198;61546291;61546781;615…	AATAGGATATCGGATACTATCACATCAAAACACTTCCATTCTAGACTGATTTTAAAATGCAAAACGTAAGCTGACAACATTGTTACTGTTCCTAAGATGAAGATAATTACCTGTTACTGTTTAGAAGATGTCAATGGCAACTTAAGGATTACTGAATTTTTCGCGCGTCTGCAMTTACGTCGT	GACAAGGCATTAGGCTGCTCTGTGTTGGGCCGTYTTAGACTTGAGTCCCTCTCGCACTATGGCGTTTGGGTCCGGTTTGCCACTGTTAGTCCTAAAATTGAAATTATCGGACGTGGTCATCTAAAGAGTTCTGGCAGAGGTCTAAAGATAGCATGATTTCGCACATTTGTGCGATTATATCCC	GACAAGGCATTAGGCTGCTCTGTGTTGGGCCGTCTTAGACTTGAGTCCCTCTCGCACTATGGCGTTTGGGTCCGGTTTGCCACTGTTAGTCCTAAAATTGAAATTATCGGACGTGGTCATCTAAAGAGTTCTGGCAGAGGTCTAAAGATAGCATGATTTCGCACATTTGTGCGATTATATCCC	GACAAGGCATTAGGCTGCTCTGTGTTGGGCCGTCTTAGACTTGAGTCCCTCTCGCACTATGGCGTTTGGGTCCGGTTTGCCACTGTTAGTCCTAAAATTGAAATTATCGGACGTGGTCATCTAAAGAGTTCTGGCAGAGGTCTAAAGATAGCATGATTTCGCACATTTGTGCGATTATATCCC	GACAAGGCATTAGGCTGCTCTGTGTTGGGCCGTCTTAGACTTGAGTCCCTCTCGCACTATGGCGTTTGGGTCCGGTTTGCCACTGTTAGTCCTAAAATTGAAATTATCGGACGTGGTCATCTAAAGAGTTCTGGCAGAGGTCTAAAGATAGCATGATTTCGCACATTTGTGCGATTATATCCC	GACAAGGCATTAGGCTGCTCTGTGTTGGGCCGTCTTAGACTTGAGTCCCTCTCGCACTATGGCGTTTGGGTCCGGTTTGCCACTGTTAGTCCTAAAATTGAAATTATCGGACGTGGTCATCTAAAGAGTTCTGGCAGAGGTCTAAAGATAGCATGATTTCGCACATTTGTGCGATTATATCCC	GACAAGGCATTAGGCTGCTCTGTGTTGGGCCGTCTTAGACTTGAGTCCCTCTCGCACTATGGCGTTTGGGTCCGGTTTGCCACTGTTAGTCCTAAAATTGAAATTATCGGACGTGGTCATCTAAAGAGTTCTGGCAGAGGTCTAAAGATAGCATGATTTCGCACATTTGTGCGATTATATCCC	GACAAGGCATTAGGCTGCTCTGTGTTGGGCCGTCTTAGACTTGAGTCCCTCTCGCACTATGGCGTTTGGGTCCGGTTTGCCACTGTTAGTCCTAAAATTGAAATTATCGGACGTGGTCATCTAAAGAGTTCTGGCAGAGGTCTAAAGATAGCATGATTTCGCACATTTGTGCGATTATATCCC
A08	29671	62874617;62874683;62874742;62874870;62875217;62875403;62875742;62875965;62876012;62876032;62876090;62876099;62876139;62876475;62876480;62876500;62876582;62876765;62876809;62876978;62877034;62877157;62877210;62877354;62877997;62878171;62878219;62878300;62878450;62878647;62878972;62879263;62879265;62879489;62879652;62879684;62880110;62880367;62880407;62880668;62881196;62881310;62881439;62881871;628…	AAGCCGCTTAATACACTCTTGCTTCCCGTATCCAATACTGCCACTTATCATTCAATTCTATTAACTTTAGTACGGATGCACATATTATCATAAAATTGCTGACCCCGGTGCTTCCTTATTAATAGYTAAAGATTAYTGA	CTGCGATACGGGGTGTTTCGTTTCTTTACGCTGAACATTACCGTCTAGCGCATGTATTGATTAGTTTTWTAGTCAATTTATGTGGAGCAGCGGAACCACCAGCTGCCATATTCTTGCGCCGGCGATCGTGACACCCCAC	CTGCGATACGGGGTGTTTCGTTTCTTTACGCTGAACATTACCGTCTAGCGCATGTATTGATTAGTTTTTTAGTCAATTTATGTGGAGCAGCGGAACCACCAGCTGCCATATTCTTGCGCCGGCGATCGTGACACCCCAC	CTGCGATACGGGGTGTTTCGTTTCTTTACGCTGAACATTACCGTCTAGCGCATGTATTGATTAGTTTTTTAGTCAATTTATGTGGAGCAGCGGAACCACCAGCTGCCATATTCTTGCGCCGGCGATCGTGACACCCCAC	CTGCGATACGGGGTGTTTCGTTTCTTTACGCTGAACATTACCGTCTAGCGCATGTATTGATTAGTTTTTTAGTCAATTTATGTGGAGCAGCGGAACCACCAGCTGCCATATTCTTGCGCCGGCGATCGTGACACCCCAC	CTGCGATACGGGGTGTTTCGTTTCTTTACGCTGAACATTACCGTCTAGCGCATGTATTGATTAGTTTTTTAGTCAATTTATGTGGAGCAGCGGAACCACCAGCTGCCATATTCTTGCGCCGGCGATCGTGACACCCCAC	CTGCGATACGGGGTGTTTCGTTTCTTTACGCTGAACATTACCGTCTAGCGCATGTATTGATTAGTTTTTTAGTCAATTTATGTGGAGCAGCGGAACCACCAGCTGCCATATTCTTGCGCCGGCGATCGTGACACCCCAC	CTGCGATACGGGGTGTTTCGTTTCTTTACGCTGAACATTACCGTCTAGCGCATGTATTGATTAGTTTTTTAGTCAATTTATGTGGAGCAGCGGAACCACCAGCTGCCATATTCTTGCGCCGGCGATCGTGACACCCCAC
A08	31239	63036390;63036568;63038026;63038379;63038809;63040100;63040102;63040177;63040789;63040857;63040879;63041046;63041047;63041190;63041486;63041809;63041872;63041981;63042249;63042400;63042579;63042585;63042754;63042775;63042805;63043061;63043363;63043564;63043655;63043800;63043968;63044096;63044116;63044322;63044600;63044646;63045122;63046034;63046227;63046631;63047353;63047896;63047914;63048119;630…	CTCAGAACCACATAAGTGTTCGAATGCCAAGAGCATTCCTCCGGGARWTTTGATACGGCAGTAATCCTTAAAGAAGATGAAAAGGCTTTATTCTTTTGCGC	TTCGAGGTTGCATGAGTACTTAAATATTCCGGATACTTCTCTAGAAAAAGGAATAGAAAGACACTCTCTAAAAGAATCAGTAACACCACATTGTTTTATAT	TTCGAGGTTGCATGAGTACTTAAATATTCCGGATACTTCTCTGGAAAAAGGAATAGAAAGACACTCTCTAAAAGAATCAGTAACACCACATTGTTTTATAT	TTCGAGGTTGCATGAGTACTTAAATATTCCGGATACTTCTCTGGAAAAAGGAATAGAAAGACACTCTCTAAAAGAATCAGTAACACCACATTGTTTTATAT	TTCGAGGTTGCATGAGTACTTAAATATTCCGGATACTTCTCTGGAAAAAGGAATAGAAAGACACTCTCTAAAAGAATCAGTAACACCACATTGTTTTATAT	TTCGAGGTTGCATGAGTACTTAAATATTCCGGATACTTCTCTGGAAAAAGGAATAGAAAGACACTCTCTAAAAGAATCAGTAACACCACATTGTTTTATAT	TTCGAGGTTGCATGAGTACTTAAATATTCCGGATACTTCTCTGGAAAAAGGAATAGAAAGACACTCTCTAAAAGAATCAGTAACACCACATTGTTTTATAT	TTCGAGGTTGCATGAGTACTTAAATATTCCGGATACTTCTCTGGAAAAAGGAATAGAAAGACACTCTCTAAAAGAATCAGTAACACCACATTGTTTTATAT
A08	32874	63198846;63199391;63200478;63201220;63202726;63204535;63204997;63205078;63205466;63205855;63206713;63207155;63207442;63207449;63207822;63208564;63211032;63213427;63214472;63216165;63216965;63217288;63217350;63217474;63217747;63218231;63219047;63219542;63219815;63219944;63220687;63220970;63221022;63221025;63221865;63221935;63222063;63222447;63222698;63222858;63223003;63223114;63223211;63223230;632…	TATTCACAGCGACGTKATCGTGGAGACGCTGAACTTAGACTAAAGTCATACGGCAGATTAACTACGATGTATAC	CGCAGGAGCGATTAGTCACTCAAGKGTACCTGGTTCGGAATAAGATCGCGTGATAGAGCGACCATGATACACAT	CGCAGGAGCGATTAGTCACTCAAGTGTACCTGGTTCGGAATAAGATCGCGTGATAGAGCGACCATGATACACAT	CGCAGGAGCGATTAGTCACTCAAGTGTACCTGGTTCGGAATAAGATCGCGTGATAGAGCGACCATGATACACAT	CGCAGGAGCGATTAGTCACTCAAGTGTACCTGGTTCGGAATAAGATCGCGTGATAGAGCGACCATGATACACAT	CGCAGGAGCGATTAGTCACTCAAGTGTACCTGGTTCGGAATAAGATCGCGTGATAGAGCGACCATGATACACAT	CGCAGGAGCGATTAGTCACTCAAGTGTACCTGGTTCGGAATAAGATCGCGTGATAGAGCGACCATGATACACAT	CGCAGGAGCGATTAGTCACTCAAGTGTACCTGGTTCGGAATAAGATCGCGTGATAGAGCGACCATGATACACAT
A08	148157	63276112;63276456;63276542;63276968;63277231;63277417;63278594;63278682;63278884;63278886;63279230;63279345;63279386;63280352;63280786;63281280;63281314;63281607;63282140;63282497;63285777;63285920;63286077;63286453;63287376;63287492;63287854;63287883;63287983;63288885;63288910;63288939;63289163;63289211;63289481;63289659;63289709;63290033;63290111;63290800;63290936;63291018;63291617;63292012;632…	TTAACCTGTTACTGTCGCGARTTCTCTCAGGAYGTGCGTTTRCCTTCGTTTGATAATCCCTTGGAACTTTACCGCA	ACGRATCAGTCAGAACATAGACCTCTGTTGAGTTCATACTTGCCGTTACCCAATACCGCATCGTACTACCATGATC	ACGGATCAGTCAGAACATAGACCTCTGTTGAGTTCATACTTGCCGTTACCCAATACCGCATCGTACTACCATGATC	ACGGATCAGTCAGAACATAGACCTCTGTTGAGTTCATACTTGCCGTTACCCAATACCGCATCGTACTACCATGATC	ACGGATCAGTCAGAACATAGACCTCTGTTGAGTTCATACTTGCCGTTACCCAATACCGCATCGTACTACCATGATC	ACGGATCAGTCAGAACATAGACCTCTGTTGAGTTCATACTTGCCGTTACCCAATACCGCATCGTACTACCATGATC	ACGGATCAGTCAGAACATAGACCTCTGTTGAGTTCATACTTGCCGTTACCCAATACCGCATCGTACTACCATGATC	ACGGATCAGTCAGAACATAGACCTCTGTTGAGTTCATACTTGCCGTTACCCAATACCGCATCGTACTACCATGATC
A08	13339	63436840;63436935;63436985;63438274;63438327;63438504;63438717;63438817;63439550;63439928;63440383;63440591;63441003;63441513;63441658;63443050;63443436;63444327;63444458;63444510;63444543;63445082;63445172;63445480;63446240;63446683;63447100;63447840;63448242;63448399;63448569;63448818;63449138;63449390;63449474;63449533;63449664;63450179	AGTTGTGTGATGTTATTGTAGGTCCAACTCCTAACAGC	GTCATCAACGAACCTCCAGGGKKTTAGTCATCGTGGRG	GTCATCAACGAACCTCCAGGGTGTTAGTCATCGTGGRG	GTCATCAACGAACCTCCAGGGTGTTAGTCATCGTGGRG	GTCATCAACGAACCTCCAGGGTGTTAGTCATCGTGGRG	GTCATCAACGAACCTCCAGGGTGTTAGTCATCGTGGRG	GTCATCAACGAACCTCCAGGGTGTTAGTCATCGTGGRG	GTCATCAACGAACCTCCAGGGTGTTAGTCATCGTGGRG
A08	10892	63940787;63941292;63941607;63942250;63943034;63943901;63944751;63944939;63945086;63945128;63945484;63945787;63946081;63946454;63946504;63946751;63946759;63949011;63949111;63949141;63949226;63949339;63949382;63950446;63950573;63950602;63950669;63951039;63951146;63951251;63951523;63951679	GGAGAGCTTAAACAATTTTAGGAGAATCTTCA	RTGAGAGCCGGGCAATTTTCGAAGAATCCTCT	ATGAGAGCCGGGCAATTTTCGAAGAATCCTCT	ATGAGAGCCGGGCAATTTTCGAAGAATCCTCT	ATGAGAGCCGGGCAATTTTCGAAGAATCCTCT	ATGAGAGCCGGGCAATTTTCGAAGAATCCTCT	ATGAGAGCCGGGCAATTTTCGAAGAATCCTCT	ATGAGAGCCGGGCAATTTTCGAAGAATCCTCT
A08	24847	64353347;64353519;64353539;64354292;64354389;64354542;64354992;64355681;64356614;64357164;64357772;64357781;64358083;64358244;64358269;64358445;64358877;64358929;64359035;64359148;64359230;64359314;64359386;64359447;64359512;64359682;64359728;64359729;64359795;64359887;64360040;64360257;64360301;64360391;64360406;64360450;64360489;64360704;64360789;64361518;64361662;64362286;64362584;64362877;643…	ATTAACGATACTCGACATCATCAAATAYTTATAATTGGCAAAATACACCGCTGTTTAGTATCAAAGGTCAA	TTCAACAGCWTTCCACGTCACCAAATACTCATAAGTGATAAAGAATATTGCTGTGGATTACTGAATATCAG	TTCAACAGCTTTCCACGTCACCAAATACTCATAAGTGATAAAGAATATTGCTGTGGATTACTGAATATCAG	TTCAACAGCTTTCCACGTCACCAAATACTCATAAGTGATAAAGAATATTGCTGTGGATTACTGAATATCAG	TTCAACAGCTTTCCACGTCACCAAATACTCATAAGTGATAAAGAATATTGCTGTGGATTACTGAATATCAG	TTCAACAGCTTTCCACGTCACCAAATACTCATAAGTGATAAAGAATATTGCTGTGGATTACTGAATATCAG	TTCAACAGCTTTCCACGTCACCAAATACTCATAAGTGATAAAGAATATTGCTGTGGATTACTGAATATCAG	TTCAACAGCTTTCCACGTCACCAAATACTCATAAGTGATAAAGAATATTGCTGTGGATTACTGAATATCAG
A08	11642	64450462;64450656;64450916;64451566;64451925;64452658;64453388;64453431;64454524;64454536;64455931;64455971;64456151;64456274;64457533;64457566;64457832;64457884;64457915;64459749;64460389;64460860;64461152;64461992;64462104	AGAAGTGCGGKAATAATCTGAAAGT	GAACTCTTGGGAAGAGTAGAAAAGW	GAACTCTTGGGAAGAGTAGAAAAGA	GAACTCTTGGGAAGAGTAGAAAAGA	GAACTCTTGGGAAGAGTAGAAAAGA	GAACTCTTGGGAAGAGTAGAAAAGA	GAACTCTTGGGAAGAGTAGAAAAGA	GAACTCTTGGGAAGAGTAGAAAAGA
A08	4471	64579552;64579836;64579885;64580223;64580259;64580458;64580677;64580689;64580952;64581103;64581478;64582277;64582744;64582919;64583129;64583315;64583517;64584023	TACTTTTACARWTCAGAG	CGYTTTTACAGTCCTGGA	CGTTTTTACAGTCCTGGA	CGTTTTTACAGTCCTGGA	CGTTTTTACAGTCCTGGA	CGTTTTTACAGTCCTGGA	CGTTTTTACAGTCCTGGA	CGTTTTTACAGTCCTGGA
A08	50556	64873022;64873086;64873140;64873378;64873441;64873645;64874014;64874225;64874229;64874351;64874793;64874991;64875587;64875864;64876004;64876261;64876932;64877140;64877141;64877267;64877313;64877912;64878453;64878454;64878461;64878648;64878802;64878831;64879163;64879262;64879326;64879509;64879634;64879656;64879674;64879828;64880135;64880428;64880934;64880945;64881205;64881328;64882022;64882150;648…	GCCTAGACCTCATCGGATGCGGGCCCATAGAAACCAACAAGTTTCAACGATGTTRGAATTTTGACTATTTAGGTCTCTGAGATTAAGTTAAACGCTAMGCATCGCCTATTGGTTRAATGACTCGACWGGCAATATT	TTCTATATCTTWTTCAACCAAGAAAGGCGTGGCTTCGGTGACTTTGGTCGCACTGGAGTTATGTTTAGTTGTACTCACACACAAGGRGCGGTTATGGCCTGCGATACCCGAACCGTGCTCTCATGTACATGCCGCC	TTCTATATCTTTTTCAACCAAGAAAGGCGTGGCTTCGGTGACTTTGGTCGCACTGGAGTTATGTTTAGTTGTACTCACACACAAGGAGCGGTTATGGCCTGCGATACCCGAACCGTGCTCTCATGTACATGCCGCC	TTCTATATCTTTTTCAACCAAGAAAGGCGTGGCTTCGGTGACTTTGGTCGCACTGGAGTTATGTTTAGTTGTACTCACACACAAGGAGCGGTTATGGCCTGCGATACCCGAACCGTGCTCTCATGTACATGCCGCC	TTCTATATCTTTTTCAACCAAGAAAGGCGTGGCTTCGGTGACTTTGGTCGCACTGGAGTTATGTTTAGTTGTACTCACACACAAGGAGCGGTTATGGCCTGCGATACCCGAACCGTGCTCTCATGTACATGCCGCC	TTCTATATCTTTTTCAACCAAGAAAGGCGTGGCTTCGGTGACTTTGGTCGCACTGGAGTTATGTTTAGTTGTACTCACACACAAGGAGCGGTTATGGCCTGCGATACCCGAACCGTGCTCTCATGTACATGCCGCC	TTCTATATCTTTTTCAACCAAGAAAGGCGTGGCTTCGGTGACTTTGGTCGCACTGGAGTTATGTTTAGTTGTACTCACACACAAGGAGCGGTTATGGCCTGCGATACCCGAACCGTGCTCTCATGTACATGCCGCC	TTCTATATCTTTTTCAACCAAGAAAGGCGTGGCTTCGGTGACTTTGGTCGCACTGGAGTTATGTTTAGTTGTACTCACACACAAGGAGCGGTTATGGCCTGCGATACCCGAACCGTGCTCTCATGTACATGCCGCC
A08	15310	65035599;65035631;65037019;65037353;65037679;65037898;65037935;65038164;65039305;65039566;65039581;65039642;65041826;65042596;65042602;65042706;65042881;65042960;65043635;65044849;65044850;65044993;65045013;65045134;65045352;65045367;65045393;65045427;65045491;65045563;65045578;65045763;65046271;65046311;65046500;65046520;65047043;65047401;65047602;65047896;65047930;65048855;65049137;65049266;650…	GTGTACTCTCGCATCTTCTCAGATGACAACCGYCCAATCACTCTCTGT	TGTGACCTTTAAGTATGTAYMAGTAGGGATTGCCTTATTCAACAGTGC	TGTGACCTTTAAGTATGTATCAGTAGGGATTGCCTTATTCAACAGTGC	TGTGACCTTTAAGTATGTATCAGTAGGGATTGCCTTATTCAACAGTGC	TGTGACCTTTAAGTATGTATCAGTAGGGATTGCCTTATTCAACAGTGC	TGTGACCTTTAAGTATGTATCAGTAGGGATTGCCTTATTCAACAGTGC	TGTGACCTTTAAGTATGTATCAGTAGGGATTGCCTTATTCAACAGTGC	TGTGACCTTTAAGTATGTATCAGTAGGGATTGCCTTATTCAACAGTGC
A08	2475	65317588;65318098;65318137;65318167;65318330;65318499;65318566;65319079;65319174;65320063	GATGACGACG	AATGRCTATT	AATGGCTATT	AATGGCTATT	AATGGCTATT	AATGGCTATT	AATGGCTATT	AATGGCTATT
A08	74791	65324639;65325366;65325368;65325997;65326134;65326261;65327129;65327250;65327474;65328146;65328913;65329058;65345753;65346016;65346071;65346280;65346522;65346651;65346766;65346846;65347697;65347910;65348030;65348924;65349283;65350291;65350343;65350592;65350643;65350680;65351320;65352044;65353047;65353333;65353783;65354101;65354147;65356772;65357209;65357424;65357433;65362133;65362305;65362307;653…	ACTATTTGATCTTAGATCCATGCATCGTTTCCGAATCGTAGCAGCCTAAGCGGAAATGTACGAACATGAAGTCTCTTACGTCGAAGGTGATACTCGGATAGTATTTAACTACCCGAC	GCCGTTTGATTCCGGATTTGCAGGGTSCAYTGTTGCTACTATGATACCGGTCCCGCATCGTTGCTTCGGRCCACTACGTAAGTGGAAYRGYGACTCGCCGACGCCCGGACGTATACT	GCCGTTTGATTCCGGATTTGCAGGGTCCACTGTTGCTACTATGATACCGGTCCCGCATCGTTGCTTCGGGCCACTACGTAAGTGGAACAGTGACTCGCCGACGCCCGGACGTATACT	GCCGTTTGATTCCGGATTTGCAGGGTCCACTGTTGCTACTATGATACCGGTCCCGCATCGTTGCTTCGGGCCACTACGTAAGTGGAACAGTGACTCGCCGACGCCCGGACGTATACT	GCCGTTTGATTCCGGATTTGCAGGGTCCACTGTTGCTACTATGATACCGGTCCCGCATCGTTGCTTCGGGCCACTACGTAAGTGGAACAGTGACTCGCCGACGCCCGGACGTATACT	GCCGTTTGATTCCGGATTTGCAGGGTCCACTGTTGCTACTATGATACCGGTCCCGCATCGTTGCTTCGGGCCACTACGTAAGTGGAACAGTGACTCGCCGACGCCCGGACGTATACT	GCCGTTTGATTCCGGATTTGCAGGGTCCACTGTTGCTACTATGATACCGGTCCCGCATCGTTGCTTCGGGCCACTACGTAAGTGGAACAGTGACTCGCCGACGCCCGGACGTATACT	GCCGTTTGATTCCGGATTTGCAGGGTCCACTGTTGCTACTATGATACCGGTCCCGCATCGTTGCTTCGGGCCACTACGTAAGTGGAACAGTGACTCGCCGACGCCCGGACGTATACT
A08	7167	65560580;65561003;65561108;65561750;65562296;65562352;65563351;65565081;65565128;65565430;65565562;65566353;65566893;65567432;65567747	CAARATGGTTGGAGT	YRGAGCAGACTACAC	TGGAGCAGACTACAC	TGGAGCAGACTACAC	TGGAGCAGACTACAC	TGGAGCAGACTACAC	TGGAGCAGACTACAC	TGGAGCAGACTACAC
A08	8261	65658863;65659155;65659293;65659404;65659458;65659496;65659791;65660221;65660293;65661626;65661766;65662030;65662108;65662174;65662258;65662283;65662501;65662589;65662650;65662904;65662906;65663443;65663728;65663809;65663945;65663994;65664298;65664472;65664597;65664754;65665188;65665252;65665275;65665293;65665294;65665412;65665498;65665891;65666076;65666242;65666362;65666381;65666476;65666715;656…	CATCATGAAAGCCTCATCGTCCTTGCCTTATTCGATGTAAAATTAACT	TATCACGAGGSTCTTATTGCTATTGCATGCTCTGACGTAAACCTCACC	TATCACGAGGCTCTTATTGCTATTGCATGCTCTGACGTAAACCTCACC	TATCACGAGGCTCTTATTGCTATTGCATGCTCTGACGTAAACCTCACC	TATCACGAGGCTCTTATTGCTATTGCATGCTCTGACGTAAACCTCACC	TATCACGAGGCTCTTATTGCTATTGCATGCTCTGACGTAAACCTCACC	TATCACGAGGCTCTTATTGCTATTGCATGCTCTGACGTAAACCTCACC	TATCACGAGGCTCTTATTGCTATTGCATGCTCTGACGTAAACCTCACC
A08	37230	65745381;65745516;65745559;65745904;65746034;65746600;65746705;65746776;65746842;65747048;65747101;65747305;65747347;65747540;65747672;65747731;65748026;65748169;65748194;65748572;65748656;65748759;65748760;65748922;65748933;65748953;65749068;65749079;65749536;65749559;65750123;65750278;65750286;65750572;65751485;65751556;65751930;65752272;65752437;65752547;65753406;65753579;65753701;65753783;657…	ATTTAATTGAGAMTACTGGATAGGACGTGTCACGAATCTAAGGGGGTTAGGCACTGGTCGTTTATRAGTGACTAACGAACTTGTACTGTCCACACGAACCAAGTACACGACACGTCCTTTTCATTTGACTCATCTACCACTTTAAATCCCTCGTGGTGTAGGATCACTCGGT	GTTTAGCCAAGACTACCGAAGAGAATACGCCATGAACCCTAGACAATGGGATGTCGTCGTTTTGTAAATAAYTCGCCGACTTGCCTCTTGAATATAGACCAGACACGGGCCCTACGCCTTTCGTTGAACTTCTCGATTATTTTAAATGTCTCGAGCTATAGGATTATTCAAC	GTTTAGCCAAGACTACCGAAGAGAATACGCCATGAACCCTAGACAATGGGATGTCGTCGTTTTGTAAATAATTCGCCGACTTGCCTCTTGAATATAGACCAGACACGGGCCCTACGCCTTTCGTTGAACTTCTCGATTATTTTAAATGTCTCGAGCTATAGGATTATTCAAC	GTTTAGCCAAGACTACCGAAGAGAATACGCCATGAACCCTAGACAATGGGATGTCGTCGTTTTGTAAATAATTCGCCGACTTGCCTCTTGAATATAGACCAGACACGGGCCCTACGCCTTTCGTTGAACTTCTCGATTATTTTAAATGTCTCGAGCTATAGGATTATTCAAC	GTTTAGCCAAGACTACCGAAGAGAATACGCCATGAACCCTAGACAATGGGATGTCGTCGTTTTGTAAATAATTCGCCGACTTGCCTCTTGAATATAGACCAGACACGGGCCCTACGCCTTTCGTTGAACTTCTCGATTATTTTAAATGTCTCGAGCTATAGGATTATTCAAC	GTTTAGCCAAGACTACCGAAGAGAATACGCCATGAACCCTAGACAATGGGATGTCGTCGTTTTGTAAATAATTCGCCGACTTGCCTCTTGAATATAGACCAGACACGGGCCCTACGCCTTTCGTTGAACTTCTCGATTATTTTAAATGTCTCGAGCTATAGGATTATTCAAC	GTTTAGCCAAGACTACCGAAGAGAATACGCCATGAACCCTAGACAATGGGATGTCGTCGTTTTGTAAATAATTCGCCGACTTGCCTCTTGAATATAGACCAGACACGGGCCCTACGCCTTTCGTTGAACTTCTCGATTATTTTAAATGTCTCGAGCTATAGGATTATTCAAC	GTTTAGCCAAGACTACCGAAGAGAATACGCCATGAACCCTAGACAATGGGATGTCGTCGTTTTGTAAATAATTCGCCGACTTGCCTCTTGAATATAGACCAGACACGGGCCCTACGCCTTTCGTTGAACTTCTCGATTATTTTAAATGTCTCGAGCTATAGGATTATTCAAC
A08	4800	65794040;65794208;65794225;65796304;65796715;65797041;65797208;65797257;65797328;65797866;65798572;65798840	AATCCCGTTTGA	GGCTTMCCGCGG	GGCTTACCGCGG	GGCTTACCGCGG	GGCTTACCGCGG	GGCTTACCGCGG	GGCTTACCGCGG	GGCTTACCGCGG
A08	6079	65806196;65806214;65806419;65807374;65807418;65808693;65808907;65809542;65810381;65810401;65810760;65811636;65811789;65811802;65811912;65812047;65812136;65812275	TAAAAGATGCCAGTAGGT	CCGGGAWGAACAATGAAC	CCGGGATGAACAATGAAC	CCGGGATGAACAATGAAC	CCGGGATGAACAATGAAC	CCGGGATGAACAATGAAC	CCGGGATGAACAATGAAC	CCGGGATGAACAATGAAC
A08	10431	65890428;65891162;65891529;65891803;65891922;65892168;65892182;65892279;65892388;65892866;65893323;65893499;65893722;65893743;65893869;65894810;65894824;65895135;65895624;65895782;65895889;65896732;65899585;65900859	AAATTACAACTCCAGGAGCTAYGT	TTATGAAAATTTTTGGATTAGCRC	TTATGAAAATTTTTGGATTAGCAC	TTATGAAAATTTTTGGATTAGCAC	TTATGAAAATTTTTGGATTAGCAC	TTATGAAAATTTTTGGATTAGCAC	TTATGAAAATTTTTGGATTAGCAC	TTATGAAAATTTTTGGATTAGCAC
A08	10480	66252622;66253069;66253390;66253825;66253849;66254208;66254695;66255075;66255767;66256003;66256223;66256315;66256609;66256617;66256812;66256813;66256903;66256966;66256979;66257064;66257201;66257319;66257427;66257536;66257731;66257764;66258480;66258713;66258781;66258795;66258871;66259181;66259437;66259692;66259828;66259856;66260377;66260596;66260786;66260837;66262062;66263102	GGGATGCTTGCGTTATCGCCGCAGCCTATGGTATAAACTCCG	ACAGGACCAAACTGCATATTATGKTTCGTACCGTGAGTCTTT	ACAGGACCAAACTGCATATTATGTTTCGTACCGTGAGTCTTT	ACAGGACCAAACTGCATATTATGTTTCGTACCGTGAGTCTTT	ACAGGACCAAACTGCATATTATGTTTCGTACCGTGAGTCTTT	ACAGGACCAAACTGCATATTATGTTTCGTACCGTGAGTCTTT	ACAGGACCAAACTGCATATTATGTTTCGTACCGTGAGTCTTT	ACAGGACCAAACTGCATATTATGTTTCGTACCGTGAGTCTTT
A08	6002	66273248;66273511;66273586;66273659;66273898;66273977;66273978;66273998;66274135;66274167;66274493;66274740;66275515;66275874;66276110;66276123;66276174;66276368;66277067;66277173;66277402;66277532;66277593;66277696;66277750;66277811;66277991;66278446;66279250	GAGGAGCTGTGGTAATACCTRAGAGCGAG	AAAACGCTATATCGGAAYATAAGAGCGAA	AAAACGCTATATCGGAATATAAGAGCGAA	AAAACGCTATATCGGAATATAAGAGCGAA	AAAACGCTATATCGGAATATAAGAGCGAA	AAAACGCTATATCGGAATATAAGAGCGAA	AAAACGCTATATCGGAATATAAGAGCGAA	AAAACGCTATATCGGAATATAAGAGCGAA
A08	7362	67890642;67890935;67891042;67892368;67892800;67893447;67893538;67893748;67893921;67894022;67894240;67895559;67896603;67896793;67896948;67897289;67897824;67898004	AAACCTCATCCGCAGATT	CGATTTCATTTRCGAACC	CGATTTCATTTACGAACC	CGATTTCATTTACGAACC	CGATTTCATTTACGAACC	CGATTTCATTTACGAACC	CGATTTCATTTACGAACC	CGATTTCATTTACGAACC
A08	14185	67938269;67938458;67938526;67939056;67939187;67939312;67939520;67939531;67939700;67940470;67940540;67940613;67940738;67940811;67940837;67941129;67941195;67941196;67941203;67941519;67941677;67941888;67942003;67942708;67943189;67944178;67944234;67944708;67944957;67945201;67946007;67946333;67946370;67946447;67946704;67947000;67947119;67947429;67948416;67948510;67948756;67950304;67951039;67951428;679…	CGAGCTATTAGGGAGACTTTCTAAGGGTGTTTTATTTTGAGTTTTTGTAG	AAAGCTATCATAGAGATCCTCTAGAGGTGTTTTRCTTTGAGTTTKTGTAA	AAAGCTATCATAGAGATCCTCTAGAGGTGTTTTGCTTTGAGTTTGTGTAA	AAAGCTATCATAGAGATCCTCTAGAGGTGTTTTGCTTTGAGTTTGTGTAA	AAAGCTATCATAGAGATCCTCTAGAGGTGTTTTGCTTTGAGTTTGTGTAA	AAAGCTATCATAGAGATCCTCTAGAGGTGTTTTGCTTTGAGTTTGTGTAA	AAAGCTATCATAGAGATCCTCTAGAGGTGTTTTGCTTTGAGTTTGTGTAA	AAAGCTATCATAGAGATCCTCTAGAGGTGTTTTGCTTTGAGTTTGTGTAA
A08	31660	68299926;68299978;68300090;68300506;68301938;68302084;68303028;68303601;68303611;68303614;68324619;68324801;68324909;68325628;68325906;68325922;68327187;68327546;68327952;68328342;68328581;68328658;68328849;68328896;68328898;68328994;68329076;68329485;68329642;68329778;68329834;68330649;68330753;68331136;68331287;68331301;68331497;68331547;68331586	TAAGTAGAGCAATATAAATTCGTATATCAATCTCGAGCA	CARATGGCAACACCCAAAGTTGCATGTCAATGTCGAGTG	CAGATGGCAACACCCAAAGTTGCATGTCAATGTCGAGTG	CAGATGGCAACACCCAAAGTTGCATGTCAATGTCGAGTG	CAGATGGCAACACCCAAAGTTGCATGTCAATGTCGAGTG	CAGATGGCAACACCCAAAGTTGCATGTCAATGTCGAGTG	CAGATGGCAACACCCAAAGTTGCATGTCAATGTCGAGTG	CAGATGGCAACACCCAAAGTTGCATGTCAATGTCGAGTG
A08	6263	72831726;72831781;72831870;72835220;72836908;72837156;72837474;72837643;72837652;72837989	TTGMATAGCA	CCTACCGTTT	TTGCATAGCA	TTGCATAGCA	TTGCATAGCA	TTGCATAGCA	TTGCATAGCA	TTGCATAGCA
A08	3054	74300671;74300778;74301665;74303725	CAYC	TGTT	CACC	CACC	CACC	CACC	CACC	CACC
A08	27993	74995185;74997126;74997562;75001923;75004439;75004461;75005723;75006154;75009622;75022527;75023178	CTCKGGTGCAT	TCTGAACATTC	CTCTGGTGCAT	CTCTGGTGCAT	CTCTGGTGCAT	CTCTGGTGCAT	CTCTGGTGCAT	CTCTGGTGCAT
A08	8747	76194685;76195686;76197908;76200063;76200776;76201307;76203330;76203345;76203432	CCCGCGACC	TTTAAATGT	CCCGCAACC	CCCGCAACC	CCCGCAACC	CCCGCAACC	CCCGCAACC	CCCGCAACC
A08	93652	76710368;76714594;76715325;76718183;76721440;76724024;76728262;76729142;76729699;76737837;76740118;76760261;76772889;76774543;76787943;76802655;76803470;76804020	#NAME?	TCARTTTATAAAGRATTC	CCGGCCGGATGCGGGCCT	CCGGCCGGATGCGGGCCT	CCGGCCGGATGCGGGCCT	CCGGCCGGATGCGGGCCT	CCGGCCGGATGCGGGCCT	CCGGCCGGATGCGGGCCT
A08	49793	77318533;77320485;77322372;77322882;77324057;77325754;77325829;77329624;77329625;77330008;77330177;77331445;77331747;77332887;77334343;77334438;77341819;77341957;77342886;77343271;77348351;77354813;77359431;77359591;77364017;77368106;77368326	TCCTCCCTTGTAGCYKCGGAGCGCAGG	CTAAATTGCAGGAATKTATGATGAGTC	TCCTCCCTTGTAGCCTCGGAGCGCAGG	TCCTCCCTTGTAGCCTCGGAGCGCAGG	TCCTCCCTTGTAGCCTCGGAGCGCAGG	TCCTCCCTTGTAGCCTCGGAGCGCAGG	TCCTCCCTTGTAGCCTCGGAGCGCAGG	TCCTCCCTTGTAGCCTCGGAGCGCAGG
A08	13506	77396398;77407520;77409904	GRC	CGT	GAC	GAC	GAC	GAC	GAC	GAC
A08	2842	77543506;77543757;77544905;77546348	CCRG	TTGA	CCAG	CCAG	CCAG	CCAG	CCAG	CCAG
A08	63708	77829239;77830495;77830925;77830957;77831062;77832013;77833026;77833839;77834986;77835197;77837069;77837247;77890027;77890276;77890695;77890756;77891063;77891364;77891423;77891452;77891628;77891671;77891822;77892009;77892216;77892442;77892915;77892947	GAGTSCACCACCAATAATTATAGGAACT	AAGTCCACTAATGATAGTTATGGGAAYW	AAGTCCACTAATGATAGTTATGGGAATA	AAGTCCACTAATGATAGTTATGGGAATA	AAGTCCACTAATGATAGTTATGGGAATA	AAGTCCACTAATGATAGTTATGGGAATA	AAGTCCACTAATGATAGTTATGGGAATA	AAGTCCACTAATGATAGTTATGGGAATA
A08	17224	77944457;77944828;77946330;77946332;77946479;77946620;77946735;77946752;77948583;77948855;77949137;77949353;77949560;77949654;77949830;77949907;77950391;77951062;77951116;77951244;77951874;77952134;77952248;77952308;77952921;77954588;77957501;77957511;77958008;77958028;77958186;77958508;77958618;77958656;77959329;77959725;77961092;77961681	AAGCACTATAGCGTTGTCAACCCAAGACGACCTTTTTG	TAGCATTATAGCATTATCAAAYAAAAACGACTTTTTCA	TAGCATTATAGCATTATCAAATAAAAACGACTTTTTCA	TAGCATTATAGCATTATCAAATAAAAACGACTTTTTCA	TAGCATTATAGCATTATCAAATAAAAACGACTTTTTCA	TAGCATTATAGCATTATCAAATAAAAACGACTTTTTCA	TAGCATTATAGCATTATCAAATAAAAACGACTTTTTCA	TAGCATTATAGCATTATCAAATAAAAACGACTTTTTCA
A08	8682	78165618;78166014;78166321;78166867;78167497;78168135;78168233;78169396;78170464;78170888;78171112;78171570;78171876;78172152;78172757;78173172;78173389;78173940;78174008;78174300	GCGAAACRAGTAAGGATAGG	ATTAAACRGATAAGGATAGT	ATTAAACGGATAAGGATAGT	ATTAAACGGATAAGGATAGT	ATTAAACGGATAAGGATAGT	ATTAAACGGATAAGGATAGT	ATTAAACGGATAAGGATAGT	ATTAAACGGATAAGGATAGT
A08	16781	78333601;78334634;78334954;78335043;78335226;78335438;78336133;78337832;78339409;78340762;78342424;78343017;78343504;78344484;78345590;78346512;78347387;78347882;78349540;78350008;78350382	CAGTTCGCTTAGGGGTCAMCG	TAGTTCTGCCGCTTACARATC	TAGTTCTGCCGCTTACAGATC	TAGTTCTGCCGCTTACAGATC	TAGTTCTGCCGCTTACAGATC	TAGTTCTGCCGCTTACAGATC	TAGTTCTGCCGCTTACAGATC	TAGTTCTGCCGCTTACAGATC
A08	38733	78938418;78938473;78939159;78939556;78939601;78939845;78939925;78941099;78941220;78941318;78941331;78943018;78944937;78945595;78945702;78946066;78946102;78946366;78946515;78946516;78946653;78947086;78948530;78948710;78948933;78949300;78949542;78949687;78949844;78950435;78950459;78950549;78950572;78951081;78954284;78954350;78954477;78955512;78955851;78955981;78956058;78957464;78957897;78958063;789…	CTAGTGACCTTTTTRAATTTTCAGTACAGATCACACTTACTACATTACATACTACTGTACAGAACATAACTCAGAGCCT-T	TCCGTGACCTTTTTATATTTTCAGTACTCATCACACTTATTGTATTACATATTGCTGTTCGGAACATAACTTAAAACATTG	TCCGTGACCTTTTTATATTTTCAGTACTGATCACACTTATTGTATTACATATTGCTGTTCGGAACATAACTTAAAACATTG	TCCGTGACCTTTTTATATTTTCAGTACTGATCACACTTATTGTATTACATATTGCTGTTCGGAACATAACTTAAAACATTG	TCCGTGACCTTTTTATATTTTCAGTACTGATCACACTTATTGTATTACATATTGCTGTTCGGAACATAACTTAAAACATTG	TCCGTGACCTTTTTATATTTTCAGTACTGATCACACTTATTGTATTACATATTGCTGTTCGGAACATAACTTAAAACATTG	TCCGTGACCTTTTTATATTTTCAGTACTGATCACACTTATTGTATTACATATTGCTGTTCGGAACATAACTTAAAACATTG	TCCGTGACCTTTTTATATTTTCAGTACTGATCACACTTATTGTATTACATATTGCTGTTCGGAACATAACTTAAAACATTG
A08	13116	80865621;80865963;80867321;80867463;80868984;80869223;80870010;80871498;80873758;80875258;80875593;80876270;80876375;80876553;80877196;80878209;80878536;80878737	GTTGCGGGATRTCTTTTG	AATGCGAGGTGTCCTTCA	GTTGCGGGATATCTTTTG	GTTGCGGGATATCTTTTG	GTTGCGGGATATCTTTTG	GTTGCGGGATATCTTTTG	GTTGCGGGATATCTTTTG	GTTGCGGGATATCTTTTG
A08	11256	81686011;81686124;81686618;81686945;81687045;81687321;81687707;81690755;81690858;81691476;81692744;81693118;81693355;81694245;81695770;81697267	TTTAATTTCATATTAC	CTTAATGTCATAAWWT	TTTAATTTCATATTTC	TTTAATTTCATATTTC	TTTAATTTCATATTTC	TTTAATTTCATATTTC	TTTAATTTCATATTTC	TTTAATTTCATATTTC
A08	8324	82054233;82055361;82055998;82057157;82058775;82058990;82058999;82059383;82059834;82059902;82059908;82061022;82061452;82061547;82062434;82062557	TCAT-GGTTGCTTTAC	ATTCCAAYCATWCGTT	TCATTGGTTGCTTTAC	TCATTGGTTGCTTTAC	TCATTGGTTGCTTTAC	TCATTGGTTGCTTTAC	TCATTGGTTGCTTTAC	TCATTGGTTGCTTTAC
A08	47483	82071682;82089401;82089595;82089688;82090058;82090216;82090228;82090401;82090442;82090821;82091241;82091291;82091434;82093404;82093566;82093674;82094827;82094973;82095187;82095213;82095259;82095557;82095614;82095676;82095760;82095772;82096286;82096438;82096554;82096758;82096791;82097011;82097224;82097271;82097281;82097484;82097528;82097854;82098197;82098233;82098293;82098777;82098900;82098934;820…	GAAGATGCTTTCAACTGGCGGCCCGCGGGTGTGTGGTACCACCAAATTATCTGTATTTGACCGCCACCAAAGTACTTCCATTCACCTCTTGCACCTGTCTTGCGTAGACCACATGCAAACAGTGTTTACGACAGGAGAGCCGYKWYGC	ATTCWCTAGWTTTTATAATTATTTATTATCACAAAACTTAGTYMGCCACATCACGCCCAGTTAYTCTTGCGACGACGTTCCCTGTTCTCCTTGTTCACAACATACGTGTTTATCATTCTTGACACCGGTTGTTAAGAGATTATGACAT	GAAGATGCTTTCAACTGGCGGCCCGCGGGTGTGTGGTACCACCAAATTATCTGTATTTGACCGCCACCAAAGTACTTCCATTCACCTCTTGCACCTGTCTTGCGTAGACCACATGCAAACAGTGTTTACGACAGGAGAGCCGCTTTGC	GAAGATGCTTTCAACTGGCGGCCCGCGGGTGTGTGGTACCACCAAATTATCTGTATTTGACCGCCACCAAAGTACTTCCATTCACCTCTTGCACCTGTCTTGCGTAGACCACATGCAAACAGTGTTTACGACAGGAGAGCCGCTTTGC	GAAGATGCTTTCAACTGGCGGCCCGCGGGTGTGTGGTACCACCAAATTATCTGTATTTGACCGCCACCAAAGTACTTCCATTCACCTCTTGCACCTGTCTTGCGTAGACCACATGCAAACAGTGTTTACGACAGGAGAGCCGCTTTGC	GAAGATGCTTTCAACTGGCGGCCCGCGGGTGTGTGGTACCACCAAATTATCTGTATTTGACCGCCACCAAAGTACTTCCATTCACCTCTTGCACCTGTCTTGCGTAGACCACATGCAAACAGTGTTTACGACAGGAGAGCCGCTTTGC	GAAGATGCTTTCAACTGGCGGCCCGCGGGTGTGTGGTACCACCAAATTATCTGTATTTGACCGCCACCAAAGTACTTCCATTCACCTCTTGCACCTGTCTTGCGTAGACCACATGCAAACAGTGTTTACGACAGGAGAGCCGCTTTGC	GAAGATGCTTTCAACTGGCGGCCCGCGGGTGTGTGGTACCACCAAATTATCTGTATTTGACCGCCACCAAAGTACTTCCATTCACCTCTTGCACCTGTCTTGCGTAGACCACATGCAAACAGTGTTTACGACAGGAGAGCCGCTTTGC
A08	845	82125265;82125561;82125584;82125785;82125799;82125860;82126110	CRCGGCC	TAATAAT	CGCGGCC	CGCGGCC	CGCGGCC	CGCGGCC	CGCGGCC	CGCGGCC
A08	77792	82377025;82377349;82379363;82379364;82379464;82379506;82379811;82380417;82382048;82382756;82384614;82387032;82387043;82387842;82388523;82389689;82389842;82390205;82392154;82392854;82393098;82393288;82393440;82395007;82395976;82396829;82399691;82399704;82399856;82400075;82400576;82401343;82402224;82402662;82403249;82403474;82403480;82404434;82404516;82404807;82405708;82405728;82405921;82406135;824…	CCAGAGGTCATCTGGTTAGAAATCGCTCAGCTATCGCTGACCGGCTCCCACCTTATCGTTGCATATCTGTCAATCGCACGTAGCGAGGATACCGCTTTGAATAATACCGGAAC	CCAGAGGTCATCTGGTTAGAAATCGCTCAGCTATCACTGGCCGGCTCCCACCTTATCGTTGCGTATCTGTCAATCGCACGTGGCGAGGATACCGCTTTGAATAATACCGGAAC	ACCACAAACAGTTAAACGGGGGATTTCTAGTGGCGGTCAGTAAGTCTTTGTTCGGCTATCATGCGCTAAATTGGTGTAGACGAAAGAAGAGTTATCAAGAGCTCAGTTAAGAT	ACCACAAACAGTTAAACGGGGGATTTCTAGTGGCGGTCAGTAAGTCTTTGTTCGGCTATCATGCGCTAAATTGGTGTAGACGAAAGAAGAGTTATCAAGAGCTCAGTTAAGAT	ACCACAAACAGTTAAACGGGGGATTTCTAGTGGCGGTCAGTAAGTCTTTGTTCGGCTATCATGCGCTAAATTGGTGTAGACGAAAGAAGAGTTATCAAGAGCTCAGTTAAGAT	ACCACAAACAGTTAAACGGGGGATTTCTAGTGGCGGTCAGTAAGTCTTTGTTCGGCTATCATGCGCTAAATTGGTGTAGACGAAAGAAGAGTTATCAAGAGCTCAGTTAAGAT	ACCACAAACAGTTAAACGGGGGATTTCTAGTGGCGGTCAGTAAGTCTTTGTTCGGCTATCATGCGCTAAATTGGTGTAGACGAAAGAAGAGTTATCAAGAGCTCAGTTAAGAT	ACCACAAACAGTTAAACGGGGGATTTCTAGTGGCGGTCAGTAAGTCTTTGTTCGGCTATCATGCGCTAAATTGGTGTAGACGAAAGAAGAGTTATCAAGAGCTCAGTTAAGAT
A08	2353	82456808;82456868;82456897;82456973;82457245;82457354;82457476;82457511;82457598;82457616;82457813;82459161	RYRRYWRYYMMR	RYRRYWRYYMMR	RYRRYWRCYMAR	RYRRYWRCYMAR	RYRRYWRCYMAR	RYRRYWRCYMAR	RYRRYWRCYMAR	RYRRYWRCYMAR
A08	3661	82462004;82463041;82463594;82463595;82464409;82464436;82464482;82464537;82464721;82465665	YACASYGGRY	YACASYGGRY	YRMWCYRRGY	YRMWCYRRGY	YRMWCYRRGY	YRMWCYRRGY	YRMWCYRRGY	YRMWCYRRGY
A08	19983	82563147;82563217;82563346;82563500;82563575;82563609;82563821;82563867;82564502;82564806;82565018;82565072;82565238;82565514;82566045;82566054;82566118;82566446;82566790;82566800;82566954;82581641;82582230;82583125;82583130	AAGACTAAAGGTYACGTTGACTTTT	AAGACTAAAGGTTACGTTGACTTTT	GGATTGTGCAAGCGACGGTGATCAC	GGATTGTGCAAGCGACGGTGATCAC	GGATTGTGCAAGCGACGGTGATCAC	GGATTGTGCAAGCGACGGTGATCAC	GGATTGTGCAAGCGACGGTGATCAC	GGATTGTGCAAGCGACGGTGATCAC
A08	4001	82583853;82584428;82584429;82585453;82586174;82586230;82587660;82587854	ACTACCCC	ACTACCCC	TTCGTTAT	TTCGTTAT	TTCGTTAT	TTCGTTAT	TTCGTTAT	TTCGTTAT
A08	105	82589733;82589838	TA	TA	CG	CG	CG	CG	CG	CG
A08	77567	82691430;82691876;82693053;82695031;82695347;82696227;82697666;82698319;82703246;82703784;82703857;82704904;82704911;82705349;82705480;82706501;82706611;82706738;82706739;82712534;82713203;82713283;82717403;82717938;82718200;82718254;82721920;82722340;82722434;82726748;82728467;82728566;82728714;82729446;82731034;82731650;82732080;82732081;82732740;82732897;82733198;82733295;82733393;82733629;827…	GTGAAAATACTGCACATATGACCTCCCTTAGGTATATACTTATATGTTCATCTGACAATTTCACCTTATTTAATAATTAGAAACAACACGTTGATTAAATAATCGAAATTATTCCTTGTGTTGTTATAAATT	AGGAAAGTCCTGCCCACATAACCTCTCTTTGGTATAAACTTATATTTTCATCTGATAATTTCACTTTATTTAATATTTAAAAACGACACGTTGATTAAATAATCGAAACTATTCCTTATGTTATTATAAACC	AGGAAAATCCTGCCCACATAACCTCTTTTAGGTATAAACTTATATGTTCATCTGACAATTTCACCTTATTTAATATTTAGAAACGACACGTTGATTAAATAATCGAAACTATTCCTTGTGTTGTTATAAACC	AGGAAAATCCTGCCCACATAACCTCTTTTAGGTATAAACTTATATGTTCATCTGACAATTTCACCTTATTTAATATTTAGAAACGACACGTTGATTAAATAATCGAAACTATTCCTTGTGTTGTTATAAACC	AGGAAAATCCTGCCCACATAACCTCTTTTAGGTATAAACTTATATGTTCATCTGACAATTTCACCTTATTTAATATTTAGAAACGACACGTTGATTAAATAATCGAAACTATTCCTTGTGTTGTTATAAACC	AGGAAAATCCTGCCCACATAACCTCTTTTAGGTATAAACTTATATGTTCATCTGACAATTTCACCTTATTTAATATTTAGAAACGACACGTTGATTAAATAATCGAAACTATTCCTTGTGTTGTTATAAACC	AGGAAAATCCTGCCCACATAACCTCTTTTAGGTATAAACTTATATGTTCATCTGACAATTTCACCTTATTTAATATTTAGAAACGACACGTTGATTAAATAATCGAAACTATTCCTTGTGTTGTTATAAACC	AGGAAAATCCTGCCCACATAACCTCTTTTAGGTATAAACTTATATGTTCATCTGACAATTTCACCTTATTTAATATTTAGAAACGACACGTTGATTAAATAATCGAAACTATTCCTTGTGTTGTTATAAACC
A08	6298	82780263;82780435;82780610;82781426;82781430;82782336;82782579;82782709;82782840;82782886;82783049;82784496;82785065;82786437;82786561	GTTCCTGATCGCGAC	TTTCCTAATCGGGAT	GTTATTGATCGCGAC	GTTATTGATCGCGAC	GTTATTGATCGCGAC	GTTATTGATCGCGAC	GTTATTGATCGCGAC	GTTATTGATCGCGAC
A08	55053	83672623;83672708;83672732;83673023;83673740;83674226;83674944;83675237;83675446;83675496;83675614;83676105;83676217;83676394;83676562;83676779;83677125;83677145;83677815;83677817;83677979;83678114;83679608;83679620;83680611;83680792;83680853;83682035;83682095;83682248;83686450;83686567;83686638;83686807;83686915;83687159;83687225;83687434;83687497;83688890;83689414;83689467;83689814;83689864;836…	CCTTTCATAAGATATTAGATTAAAATGAAAAATTTCCATGAATCATGAAATGAACCATGCGGGGGCGCCGCGTGCCCGCTGCGGCAGTATWGCGTCGTAGATGRGGYGTTTGCAGATGGCGATACAAGAACACAGCACGACGACGTCGGTATGTGG	TCTTTCATAAGATATTAGATTAAAATGAAAAATTTCCATGAATCATGAAATGAAGACCACAAAAATTTTATATAATTCTCATAATGATGTAGGTCGTCTAAGTRKRYACCTATAAAAAATACCTTGGAGATATCATGTAGTAATATTAATATATAT	CCTTTCATAAGATATTAGATTAAAATGAAAAATTTCCATGAATCATGAAATGAACCATGCGGGGGCGCCGCGTGCCCGCTGCGGCAGTATTGCGTCGTAGATGGGGTGTTTGCAGATGGCGATACAAGAACACAGCACGACGACGTCGGTATGTGG	CCTTTCATAAGATATTAGATTAAAATGAAAAATTTCCATGAATCATGAAATGAACCATGCGGGGGCGCCGCGTGCCCGCTGCGGCAGTATTGCGTCGTAGATGGGGTGTTTGCAGATGGCGATACAAGAACACAGCACGACGACGTCGGTATGTGG	CCTTTCATAAGATATTAGATTAAAATGAAAAATTTCCATGAATCATGAAATGAACCATGCGGGGGCGCCGCGTGCCCGCTGCGGCAGTATTGCGTCGTAGATGGGGTGTTTGCAGATGGCGATACAAGAACACAGCACGACGACGTCGGTATGTGG	CCTTTCATAAGATATTAGATTAAAATGAAAAATTTCCATGAATCATGAAATGAACCATGCGGGGGCGCCGCGTGCCCGCTGCGGCAGTATTGCGTCGTAGATGGGGTGTTTGCAGATGGCGATACAAGAACACAGCACGACGACGTCGGTATGTGG	CCTTTCATAAGATATTAGATTAAAATGAAAAATTTCCATGAATCATGAAATGAACCATGCGGGGGCGCCGCGTGCCCGCTGCGGCAGTATTGCGTCGTAGATGGGGTGTTTGCAGATGGCGATACAAGAACACAGCACGACGACGTCGGTATGTGG	CCTTTCATAAGATATTAGATTAAAATGAAAAATTTCCATGAATCATGAAATGAACCATGCGGGGGCGCCGCGTGCCCGCTGCGGCAGTATTGCGTCGTAGATGGGGTGTTTGCAGATGGCGATACAAGAACACAGCACGACGACGTCGGTATGTGG
A08	7881	83759101;83759345;83760094;83760694;83761422;83761509;83762118;83762127;83762177;83762488;83763046;83763103;83763230;83763413;83763713;83763813;83764052;83764143;83764355;83764361;83764941;83765019;83765693;83765716;83766608;83766913;83766982	ACTGGAAAGATCAMYRGRACACWACTC	GCCATTGTCGCAGACAAAGTGGTTTTT	ACTGGAAAGACAGACAAAGTGGTACTC	ACTGGAAAGACAGACAAAGTGGTACTC	ACTGGAAAGACAGACAAAGTGGTACTC	ACTGGAAAGACAGACAAAGTGGTACTC	ACTGGAAAGACAGACAAAGTGGTACTC	ACTGGAAAGACAGACAAAGTGGTACTC
A08	22131	83833016;83833167;83833212;83833524;83833532;83833845;83834062;83834372;83834379;83834385;83834516;83834590;83834753;83835160;83835255;83835337;83835380;83835422;83835430;83835619;83835891;83836254;83836566;83836718;83837132;83837512;83837587;83837772;83838664;83839266;83840087;83840207;83840529;83840547;83840901;83841046;83841458;83841615;83841721;83841853;83842011;83842317;83842416;83843183;838…	CATAAGGTAATCACTCYGCTCTTGTAACAATAATTGCATGCAGGTCTRGTAGATTCTCGGAACATTACATTTRYGCGTACATT	TACGGAATGAGTGGTCTGCCTTCTTACTCGCAATYATATATATCCTCAGACAATCAGTAAGATACCATGCACATAGGCGCRGA	TACGGAATGAGTGGTCTGCCTTCTTACTCGCAATCATATATATCCTCAGACAATCAGTAGGATACCATGCACATAGGCGCGGA	TACGGAATGAGTGGTCTGCCTTCTTACTCGCAATCATATATATCCTCAGACAATCAGTAGGATACCATGCACATAGGCGCGGA	TACGGAATGAGTGGTCTGCCTTCTTACTCGCAATCATATATATCCTCAGACAATCAGTAGGATACCATGCACATAGGCGCGGA	TACGGAATGAGTGGTCTGCCTTCTTACTCGCAATCATATATATCCTCAGACAATCAGTAGGATACCATGCACATAGGCGCGGA	TACGGAATGAGTGGTCTGCCTTCTTACTCGCAATCATATATATCCTCAGACAATCAGTAGGATACCATGCACATAGGCGCGGA	TACGGAATGAGTGGTCTGCCTTCTTACTCGCAATCATATATATCCTCAGACAATCAGTAGGATACCATGCACATAGGCGCGGA
A08	6644	83857701;83857853;83858106;83858207;83858294;83858649;83858948;83859174;83859459;83859637;83859645;83859891;83860210;83860240;83860356;83860404;83860689;83860845;83861059;83861303;83861975;83862013;83862297;83862983;83863053;83863071;83863145;83863570;83863676;83863729;83863846;83863945;83864110;83864193;83864334;83864345	GTTAAGCTTATTACTTAAAAAGGAAATCTAGTACGC	TCCGCCGCTACTACGAGGGAGGAGGGCTACAGTCAG	TCCGCCGCTACTACGAGGGAGGAGGGCTACAGTTAG	TCCGCCGCTACTACGAGGGAGGAGGGCTACAGTTAG	TCCGCCGCTACTACGAGGGAGGAGGGCTACAGTTAG	TCCGCCGCTACTACGAGGGAGGAGGGCTACAGTTAG	TCCGCCGCTACTACGAGGGAGGAGGGCTACAGTTAG	TCCGCCGCTACTACGAGGGAGGAGGGCTACAGTTAG
A08	15355	83865379;83865482;83866393;83866479;83866655;83866714;83866952;83867254;83867288;83867303;83867315;83867373;83867507;83867634;83867648;83867879;83868011;83868521;83868677;83870983;83871127;83871248;83871763;83871817;83872483;83872862;83872944;83873572;83873945;83873951;83874053;83877037;83879219;83879467;83879497;83880021;83880734	TMTTTATAAGGCAGGTTTTCTKGTAGGGTTAATCGTT	CACCCGTGGAATACGTTACTTGGCGGAACCGTCCAGC	CACCCGTGGAATACGTTACTTGGCGGAACCGTTCAGC	CACCCGTGGAATACGTTACTTGGCGGAACCGTTCAGC	CACCCGTGGAATACGTTACTTGGCGGAACCGTTCAGC	CACCCGTGGAATACGTTACTTGGCGGAACCGTTCAGC	CACCCGTGGAATACGTTACTTGGCGGAACCGTTCAGC	CACCCGTGGAATACGTTACTTGGCGGAACCGTTCAGC
A08	59360	84237738;84239806;84239821;84240133;84240836;84241073;84241974;84242134;84242545;84243555;84245832;84247901;84248472;84248715;84249652;84251388;84251923;84251944;84252358;84252498;84252758;84253851;84253855;84254239;84254296;84254527;84254690;84254901;84255097;84255505;84255541;84262875;84262911;84263223;84264737;84264891;84267347;84269756;84270778;84270914;84271168;84271411;84271633;84271634;842…	ATTGTCTTAAGCTCTAATGTTGACTGATTCGTTGAAGTTTTATATCATGTTATGAATATTACATAACTATTAGATAATTATGAATGCGG	ATTGTCTTAAGCTCTAATGTTGACCGATTCGTTGAGGTTTTATATCATGTTATGAATATTACATAACTATTAGATAATTATGAATGCGG	ATTGTCTTAAGCTCTAATGTTGACCGATTCGTTGAGGTTTTATATCGTGTTATGGATACTACATAACTATTAGATAATTATGAATGCGG	ATTGTCTTAAGCTCTAATGTTGACCGATTCGTTGAGGTTTTATATCGTGTTATGGATACTACATAACTATTAGATAATTATGAATGCGG	ATTGTCTTAAGCTCTAATGTTGACCGATTCGTTGAGGTTTTATATCGTGTTATGGATACTACATAACTATTAGATAATTATGAATGCGG	ATTGTCTTAAGCTCTAATGTTGACCGATTCGTTGAGGTTTTATATCGTGTTATGGATACTACATAACTATTAGATAATTATGAATGCGG	ATTGTCTTAAGCTCTAATGTTGACCGATTCGTTGAGGTTTTATATCGTGTTATGGATACTACATAACTATTAGATAATTATGAATGCGG	ATTGTCTTAAGCTCTAATGTTGACCGATTCGTTGAGGTTTTATATCGTGTTATGGATACTACATAACTATTAGATAATTATGAATGCGG
A08	39452	84325083;84325197;84326190;84327055;84327546;84327634;84327944;84328012;84328154;84328203;84328540;84329180;84329198;84329555;84329573;84329769;84329773;84329895;84330016;84330692;84330970;84330989;84331092;84331146;84331556;84331785;84332046;84332587;84332819;84333469;84333677;84333947;84333998;84334077;84334110;84334890;84335314;84336093;84336453;84336583;84336711;84337240;84337472;84337803;843…	ATTAGGTATAATAAAAATTAAATTTTTTAATATATAAATAATATTAGAAGGATATAACGTTCAAAATGAATT	ATTAGGTATAATAAAAATTAAATTTTTTAATATATAAATAATATTAGAAGGATATAACGTTCAAAATGAATT	GTTAGGTATAGTAAAAATTAAATTTTTCAATATATAAATAATATTAGAAGGATATAACGTTCAAAATGAATC	GTTAGGTATAGTAAAAATTAAATTTTTCAATATATAAATAATATTAGAAGGATATAACGTTCAAAATGAATC	GTTAGGTATAGTAAAAATTAAATTTTTCAATATATAAATAATATTAGAAGGATATAACGTTCAAAATGAATC	GTTAGGTATAGTAAAAATTAAATTTTTCAATATATAAATAATATTAGAAGGATATAACGTTCAAAATGAATC	GTTAGGTATAGTAAAAATTAAATTTTTCAATATATAAATAATATTAGAAGGATATAACGTTCAAAATGAATC	GTTAGGTATAGTAAAAATTAAATTTTTCAATATATAAATAATATTAGAAGGATATAACGTTCAAAATGAATC
A08	21892	84455680;84456815;84463687;84465235;84465263;84470006;84470417;84471509;84471722;84471854;84472829;84475130;84475433;84475508;84475516;84476058;84476084;84476258;84476391;84476510;84476516;84476685;84477050;84477572	CGATTCAGTTGTTTAGCTATATCA	CGATTCAGTTGTTTAGCTATATCA	TGGTTTAGTTGTTTAGCTATATCG	TGGTTTAGTTGTTTAGCTATATCG	TGGTTTAGTTGTTTAGCTATATCG	TGGTTTAGTTGTTTAGCTATATCG	TGGTTTAGTTGTTTAGCTATATCG	TGGTTTAGTTGTTTAGCTATATCG
A08	32586	84482352;84482505;84482922;84488041;84495040;84496866;84502630;84507607;84514938	ATTCAGAAA	ATTCAGAAA	GGTTGTGCT	GGTTGTGCT	GGTTGTGCT	GGTTGTGCT	GGTTGTGCT	GGTTGTGCT
A08	4243	84657725;84661968	AA	AA	CG	CG	CG	CG	CG	CG
A08	1162	84776180;84776671;84776742;84776844;84777342	GTCTT	GTCTT	ATTCC	ATTCC	ATTCC	ATTCC	ATTCC	ATTCC
A08	39711	84856784;84857567;84857569;84857762;84858115;84858195;84858363;84858857;84861719;84861800;84862061;84863344;84863509;84863768;84863774;84864410;84865635;84865649;84866356;84866877;84867128;84867973;84868059;84868214;84868623;84868844;84868855;84870220;84870405;84870435;84870741;84871029;84871438;84871766;84871775;84873973;84874083;84875615;84876051;84879449;84879591;84880075;84880087;84880101;848…	#NAME?	GYYGCTTTTGAAGCTTAAAGTTAAAGWATATATAAAGCTGGYRYTAAAACTAAAATAGTTTTTAATAAATTATTAAAGTTGAAAAAAACTACCATATAGAATAAACAACTTTGGATAGGAGCTATTA	CCTAAGATGAGCTACCGAGACTTAAATGAGAGCCCGATCTATGTCGACATCGGGGAGTCGCTGGGCGGCCTGCCGGGACGAGGGAGGCTAGTTATCCGTCACGGGTAGTTCGAAACGACGTTCGCCT	CCTAAGATGAGCTACCGAGACTTAAATGAGAGCCCGATCTATGTCGACATCGGGGAGTCGCTGGGCGGCCTGCCGGGACGAGGGAGGCTAGTTATCCGTCACGGGTAGTTCGAAACGACGTTCGCCT	CCTAAGATGAGCTACCGAGACTTAAATGAGAGCCCGATCTATGTCGACATCGGGGAGTCGCTGGGCGGCCTGCCGGGACGAGGGAGGCTAGTTATCCGTCACGGGTAGTTCGAAACGACGTTCGCCT	CCTAAGATGAGCTACCGAGACTTAAATGAGAGCCCGATCTATGTCGACATCGGGGAGTCGCTGGGCGGCCTGCCGGGACGAGGGAGGCTAGTTATCCGTCACGGGTAGTTCGAAACGACGTTCGCCT	CCTAAGATGAGCTACCGAGACTTAAATGAGAGCCCGATCTATGTCGACATCGGGGAGTCGCTGGGCGGCCTGCCGGGACGAGGGAGGCTAGTTATCCGTCACGGGTAGTTCGAAACGACGTTCGCCT	CCTAAGATGAGCTACCGAGACTTAAATGAGAGCCCGATCTATGTCGACATCGGGGAGTCGCTGGGCGGCCTGCCGGGACGAGGGAGGCTAGTTATCCGTCACGGGTAGTTCGAAACGACGTTCGCCT
A08	33931	85139698;85140019;85140169;85140545;85141014;85142395;85143354;85143771;85144770;85146256;85147081;85147771;85148044;85148777;85149101;85149833;85149896;85150902;85151345;85153092;85153703;85154669;85155659;85156239;85159608;85159633;85160349;85160447;85161242;85161552;85161728;85162403;85163094;85163757;85163805;85164497;85165861;85166801;85169797;85170062;85172240;85172394;85172855;85173088;851…	TCAGTTTGGGAGTGCGTGAAACCCCCACACTGACATACAGTAAAA	TCAGTTTGGGAGTGCGTGAAACCCCCACACTGACATACAGTAAAA	CAGCCGCAAGGAACCAAACTCCTCGCACACTGACATTAAATAAGG	CAGCCGCAAGGAACCAAACTCCTCGCACACTGACATTAAATAAGG	CAGCCGCAAGGAACCAAACTCCTCGCACACTGACATTAAATAAGG	CAGCCGCAAGGAACCAAACTCCTCGCACACTGACATTAAATAAGG	CAGCCGCAAGGAACCAAACTCCTCGCACACTGACATTAAATAAGG	CAGCCGCAAGGAACCAAACTCCTCGCACACTGACATTAAATAAGG
A08	20671	85180801;85180919;85193576;85194263;85194979;85195674;85195706;85196043;85197711;85198287;85198856;85198985;85199325;85200218;85200309;85200411;85200576;85200647;85200854;85200875;85201472	AYAAAATTGGAACAGAATGGT	AYAAAATTGGAACAGAATGGT	GCAAAATTGAAGCAGAATGAA	GCAAAATTGAAGCAGAATGAA	GCAAAATTGAAGCAGAATGAA	GCAAAATTGAAGCAGAATGAA	GCAAAATTGAAGCAGAATGAA	GCAAAATTGAAGCAGAATGAA
A08	4819	85204790;85204794;85204837;85204864;85205774;85206013;85206135;85206251;85206356;85206635;85206644;85206817;85207083;85207094;85207197;85207299;85207415;85207536;85207845;85208103;85208292;85208756;85209334;85209435;85209609	ACCCAACAGTAGGAGTAGCATATTC	ACCCAACAGTAGGAGTAGCATATTC	GTTTGGTGACGAGATCAATGTGACT	GTTTGGTGACGAGATCAATGTGACT	GTTTGGTGACGAGATCAATGTGACT	GTTTGGTGACGAGATCAATGTGACT	GTTTGGTGACGAGATCAATGTGACT	GTTTGGTGACGAGATCAATGTGACT
A08	10801	85212141;85212208;85213522;85213979;85214886;85215521;85217237;85217345;85217795;85218162;85220022;85220458;85220749;85221003;85221827;85222262;85222332;85222942	GGGCAGTTTTATACAAGT	GGGCAGTTTTATACAAGT	AAAGCGTCTCATACAACG	AAAGCGTCTCATACAACG	AAAGCGTCTCATACAACG	AAAGCGTCTCATACAACG	AAAGCGTCTCATACAACG	AAAGCGTCTCATACAACG
A08	1728	85229264;85229335;85229727;85229897;85230122;85230992	TTATCT	TTATCT	CTACAC	CTACAC	CTACAC	CTACAC	CTACAC	CTACAC
A08	17896	85248504;85248963;85249400;85249666;85249769;85249781;85249918;85250102;85250137;85250176;85250462;85251893;85254316;85254574;85255716;85256055;85258392;85261769;85262927;85263193;85263820;85264745;85264982;85265298;85265666;85266020;85266400	TGGTCCAAAACGCACCTAATATCAATG	TGGTCCAAAACGCACCTAATATCAATG	CAACTTGTGGTCTTCTAGGGGATTGCT	CAACTTGTGGTCTTCTAGGGGATTGCT	CAACTTGTGGTCTTCTAGGGGATTGCT	CAACTTGTGGTCTTCTAGGGGATTGCT	CAACTTGTGGTCTTCTAGGGGATTGCT	CAACTTGTGGTCTTCTAGGGGATTGCT
A08	36533	85266981;85267082;85267230;85267764;85267810;85267844;85268122;85268716;85269837;85269847;85271220;85271231;85271278;85272209;85272513;85272553;85274034;85274532;85274568;85274763;85275261;85276108;85277222;85277313;85277500;85277563;85277610;85277647;85277979;85278491;85278584;85279312;85280297;85280443;85280556;85280799;85281744;85281791;85281960;85282424;85282693;85283408;85284002;85284425;852…	ATATATTAGAAGCTTATWATYGACATGCCAACTTTAGACGTGACTCCTAACGGGGCTGGCTTAATCGCATTACGTTGTCGAAAACTCTTTATAGGTCAACCCGGTTATAGTTATGTCTCA	ATATATTAGAAGCTTATAAT-GACATGCCAACTTTAGACGTGACTCCTAACGGGGCTGGCTTAATCGCATTACGTTGTCGAAAACTCTTTATAGGTCAACCCGGTTATAGTTATGTCTCA	TCGAGCCGAGGTTCCGCTCCTAGTCCATAGGTCCCGAGTTCCGTCTTTCGTAAAATCACTCCGGCTATGCCAAACATATAAGGCTCCCCCGCGAACAGGTTTAGACGCACTCATCCAAAG	TCGAGCCGAGGTTCCGCTCCTAGTCCATAGGTCCCGAGTTCCGTCTTTCGTAAAATCACTCCGGCTATGCCAAACATATAAGGCTCCCCCGCGAACAGGTTTAGACGCACTCATCCAAAG	TCGAGCCGAGGTTCCGCTCCTAGTCCATAGGTCCCGAGTTCCGTCTTTCGTAAAATCACTCCGGCTATGCCAAACATATAAGGCTCCCCCGCGAACAGGTTTAGACGCACTCATCCAAAG	TCGAGCCGAGGTTCCGCTCCTAGTCCATAGGTCCCGAGTTCCGTCTTTCGTAAAATCACTCCGGCTATGCCAAACATATAAGGCTCCCCCGCGAACAGGTTTAGACGCACTCATCCAAAG	TCGAGCCGAGGTTCCGCTCCTAGTCCATAGGTCCCGAGTTCCGTCTTTCGTAAAATCACTCCGGCTATGCCAAACATATAAGGCTCCCCCGCGAACAGGTTTAGACGCACTCATCCAAAG	TCGAGCCGAGGTTCCGCTCCTAGTCCATAGGTCCCGAGTTCCGTCTTTCGTAAAATCACTCCGGCTATGCCAAACATATAAGGCTCCCCCGCGAACAGGTTTAGACGCACTCATCCAAAG
A08	1441	85466952;85468393	AC	AC	GA	GA	GA	GA	GA	GA
A08	29453	85817396;85819045;85823503;85840898;85846849	AATAG	AATAG	TGTGA	TGTGA	TGTGA	TGTGA	TGTGA	TGTGA
A08	32535	86074209;86076595;86077357;86084108;86084246;86084739;86085631;86085751;86086118;86086247;86087151;86087434;86097246;86104906;86106033;86106744	CTTAAAGACTTGGGTT	CTTAAAGACTTGGGTT	AACAAAGACTTGGGTC	AACAAAGACTTGGGTC	AACAAAGACTTGGGTC	AACAAAGACTTGGGTC	AACAAAGACTTGGGTC	AACAAAGACTTGGGTC
A08	41911	86339142;86339337;86339791;86339918;86341943;86342448;86342689;86342790;86342931;86344641;86344649;86346163;86346892;86347056;86347880;86349106;86349444;86350050;86350323;86350324;86350651;86350751;86351299;86351511;86351575;86351580;86351678;86352042;86352393;86352457;86352761;86353151;86353318;86353356;86353427;86353722;86353813;86353991;86354325;86354887;86354890;86355038;86355216;86355351;863…	GCTTTAAAAAAAGTATAACATAACAATCTAAACAGTAGCTGAAAATCACTTTACACCTAATAGTTAGTATTACTCATCACTCAGTGGATTTG	GCTTTAAAAAAAGTATAACATAACAATCTAAACAGTAGCTGAAAATCACTTTACACCTAATAGTTAGTATTACTCATCACTCAGTGGATTTG	TGTTTAAAAAAAGCATAACATAACAATCTAAACAGTAGCTGAAAATCACTTTACACCTAATAGTTAGTATTACTCATCACTCAGTGGATTTA	TGTTTAAAAAAAGCATAACATAACAATCTAAACAGTAGCTGAAAATCACTTTACACCTAATAGTTAGTATTACTCATCACTCAGTGGATTTA	TGTTTAAAAAAAGCATAACATAACAATCTAAACAGTAGCTGAAAATCACTTTACACCTAATAGTTAGTATTACTCATCACTCAGTGGATTTA	TGTTTAAAAAAAGCATAACATAACAATCTAAACAGTAGCTGAAAATCACTTTACACCTAATAGTTAGTATTACTCATCACTCAGTGGATTTA	TGTTTAAAAAAAGCATAACATAACAATCTAAACAGTAGCTGAAAATCACTTTACACCTAATAGTTAGTATTACTCATCACTCAGTGGATTTA	TGTTTAAAAAAAGCATAACATAACAATCTAAACAGTAGCTGAAAATCACTTTACACCTAATAGTTAGTATTACTCATCACTCAGTGGATTTA
A08	35603	86522790;86522798;86523010;86523233;86523271;86523338;86524762;86525457;86525513;86525619;86525914;86527179;86528506;86529218;86529891;86530125;86530215;86530362;86530681;86531705;86531769;86532591;86533291;86533322;86533442;86533838;86534341;86534466;86535445;86536149;86536577;86536846;86537174;86537366;86537928;86546373;86547265;86547513;86549762;86550118;86550457;86550538;86550926;86551609;865…	TAATAAGTCGACA-AATGACAACATGTTAGTATTCTTTTGCGATTATATGGACCAACAAAAAAAT	TAATAAGTCGACAAAATGACAACATGTTAGTATTCTTTTGCGATTATATGGACCAACAAAAAAAT	CAATAAATCGACAAAATGACAACATGCTAGTATTCCTTTGCGATTATATGGACCAACAAAAAAAC	CAATAAATCGACAAAATGACAACATGCTAGTATTCCTTTGCGATTATATGGACCAACAAAAAAAC	CAATAAATCGACAAAATGACAACATGCTAGTATTCCTTTGCGATTATATGGACCAACAAAAAAAC	CAATAAATCGACAAAATGACAACATGCTAGTATTCCTTTGCGATTATATGGACCAACAAAAAAAC	CAATAAATCGACAAAATGACAACATGCTAGTATTCCTTTGCGATTATATGGACCAACAAAAAAAC	CAATAAATCGACAAAATGACAACATGCTAGTATTCCTTTGCGATTATATGGACCAACAAAAAAAC
A08	1568	86798773;86800341	TG	TG	CT	CT	CT	CT	CT	CT
A08	97848	86809669;86812467;86812499;86812704;86812733;86813359;86814333;86814595;86814723;86814944;86814993;86815117;86815212;86815471;86815573;86815578;86816335;86816479;86816486;86818537;86818815;86821040;86821341;86821417;86822144;86822259;86823547;86856672;86856815;86857290;86857447;86858133;86858692;86859859;86860293;86860826;86861629;86862205;86862653;86862762;86863314;86863462;86863474;86864134;868…	GAAATAAGCTATGCACAATTACATTGTCTCTTTTTGACAGGAGATTTTTTCGTTAGTAATGACTATTTTTCGCAATTAAGTAGTAAATAATGGTTCGATAGTTTGAGTAGACTTTA	GAAATAAGCTATGCACAATTACATTGTCTCTTTTTGACAGGAGATTTTTTCGTTAGTAATGACTATTTTTCGCAATTAAGTAGTAAATAATGGTTTAATAGTTTGAGTAGACTTTA	AAAATAAGCTATGCACAATTACATTGTCTCTTTTTGACAGGAGATTTTTTCGTTAGTAATGACTATTTCTCGCAATTAAGTAGTAAAGAATGGTTCGATATTTTGAGTAGACTTTG	AAAATAAGCTATGCACAATTACATTGTCTCTTTTTGACAGGAGATTTTTTCGTTAGTAATGACTATTTCTCGCAATTAAGTAGTAAAGAATGGTTCGATATTTTGAGTAGACTTTG	AAAATAAGCTATGCACAATTACATTGTCTCTTTTTGACAGGAGATTTTTTCGTTAGTAATGACTATTTCTCGCAATTAAGTAGTAAAGAATGGTTCGATATTTTGAGTAGACTTTG	AAAATAAGCTATGCACAATTACATTGTCTCTTTTTGACAGGAGATTTTTTCGTTAGTAATGACTATTTCTCGCAATTAAGTAGTAAAGAATGGTTCGATATTTTGAGTAGACTTTG	AAAATAAGCTATGCACAATTACATTGTCTCTTTTTGACAGGAGATTTTTTCGTTAGTAATGACTATTTCTCGCAATTAAGTAGTAAAGAATGGTTCGATATTTTGAGTAGACTTTG	AAAATAAGCTATGCACAATTACATTGTCTCTTTTTGACAGGAGATTTTTTCGTTAGTAATGACTATTTCTCGCAATTAAGTAGTAAAGAATGGTTCGATATTTTGAGTAGACTTTG
A08	52711	87295759;87297053;87297563;87297955;87298502;87298915;87299110;87299473;87300265;87300453;87300795;87300844;87300986;87301139;87301613;87303942;87304495;87305050;87305363;87305451;87305636;87305796;87306957;87307082;87307465;87307537;87308680;87309537;87310985;87312533;87313394;87314781;87315846;87316316;87316849;87316969;87318203;87318209;87321606;87321708;87321951;87322216;87323915;87326050;873…	GCGAATAGAGTTATTTACGAAAAAAATTGTGATAATTATCAGAAGAGCAATTTGAATCTTTAAATTGATATATTTTATACTGTAAT	GCGAATAGAGTTATTTACGAAAAAAATTGTGATAATTATCAGAAGAGCAATTTGAATCTTTAAATTGATATATTTTATACTGTAAT	ACGAATAGAGTTATTTACGAAAAGAATTGTGATAATTATCAAAAGAGCAATTTTAATCTTTAAATTGATATATTTTATACTGTAAA	ACGAATAGAGTTATTTACGAAAAGAATTGTGATAATTATCAAAAGAGCAATTTTAATCTTTAAATTGATATATTTTATACTGTAAA	ACGAATAGAGTTATTTACGAAAAGAATTGTGATAATTATCAAAAGAGCAATTTTAATCTTTAAATTGATATATTTTATACTGTAAA	ACGAATAGAGTTATTTACGAAAAGAATTGTGATAATTATCAAAAGAGCAATTTTAATCTTTAAATTGATATATTTTATACTGTAAA	ACGAATAGAGTTATTTACGAAAAGAATTGTGATAATTATCAAAAGAGCAATTTTAATCTTTAAATTGATATATTTTATACTGTAAA	ACGAATAGAGTTATTTACGAAAAGAATTGTGATAATTATCAAAAGAGCAATTTTAATCTTTAAATTGATATATTTTATACTGTAAA
A08	23061	87413496;87414464;87414741;87417957;87418755;87419363;87419628;87419758;87421076;87421382;87421483;87421648;87421805;87421959;87422166;87422607;87422789;87422830;87423539;87426127;87426815;87427648;87427943;87428012;87428217;87429639;87430186;87430376;87431200;87431916;87432096;87432217;87434317;87434833;87434848;87435207;87435728;87435785;87436557	TAACAAAATCGGACGGCATATCAAGAATATATCATATTT	TAACAAAATCGGACGGCATATCAAGAATATATCATATTT	CAGCAAAATCGGACGGCATTTCAAGAATATATTATATTC	CAGCAAAATCGGACGGCATTTCAAGAATATATTATATTC	CAGCAAAATCGGACGGCATTTCAAGAATATATTATATTC	CAGCAAAATCGGACGGCATTTCAAGAATATATTATATTC	CAGCAAAATCGGACGGCATTTCAAGAATATATTATATTC	CAGCAAAATCGGACGGCATTTCAAGAATATATTATATTC
A08	3128	87516930;87518137;87520058	CAT	CAT	TGC	TGC	TGC	TGC	TGC	TGC
A08	3305	88053105;88056410	GG	GG	AA	AA	AA	AA	AA	AA
A08	1579	88355034;88355155;88355436;88355561;88356613	CGGAG	CGGAG	ATGCC	ATGCC	ATGCC	ATGCC	ATGCC	ATGCC
A08	13441	88362985;88363951;88364570;88365203;88365599;88365829;88365906;88366261;88366271;88366450;88366493;88366910;88367541;88367714;88367787;88368644;88368645;88368646;88368890;88369036;88369425;88369443;88369805;88369945;88371225;88371390;88371870;88371876;88372516;88372622;88372643;88373208;88373428;88373522;88374255;88374309;88374993;88375395;88375404;88375777;88375889;88376287;88376426	TTGATCACACACGTATTTAATAATTTAAAAATGAAAATCGATT	TTGATCACACACGTATTTAATAATTTAAAAATGAAAATCGATT	AAAGTCATGAGCGTGAACGGTTGCCTGGAATCGAACATCGCCG	AAAGTCATGAGCGTGAACGGTTGCCTGGAATCGAACATCGCCG	AAAGTCATGAGCGTGAACGGTTGCCTGGAATCGAACATCGCCG	AAAGTCATGAGCGTGAACGGTTGCCTGGAATCGAACATCGCCG	AAAGTCATGAGCGTGAACGGTTGCCTGGAATCGAACATCGCCG	AAAGTCATGAGCGTGAACGGTTGCCTGGAATCGAACATCGCCG
A08	2080	88396974;88397112;88397113;88397115;88397667;88397684;88398003;88398264;88398578;88399054	GCCAGACAAT	GCCAGACAAT	ATACATGGGA	ATACATGGGA	ATACATGGGA	ATACATGGGA	ATACATGGGA	ATACATGGGA
A08	7438	88400089;88400124;88400134;88400606;88400631;88400874;88400971;88401166;88401565;88401635;88402082;88402161;88402414;88402426;88402774;88403491;88403691;88403692;88407527	ACGGTGAAATCGACGTACA	ACGGTGAAAYCGACGTACA	CTACCCGGGCTTATACCAG	CTACCCGGGCTTATACCAG	CTACCCGGGCTTATACCAG	CTACCCGGGCTTATACCAG	CTACCCGGGCTTATACCAG	CTACCCGGGCTTATACCAG
A08	547	88408367;88408504;88408606;88408914	TGTA	TGTA	CACT	CACT	CACT	CACT	CACT	CACT
A08	11507	88410514;88410986;88411562;88411801;88411929;88412141;88412229;88412262;88412288;88412433;88412780;88413892;88414287;88414364;88414395;88415159;88415205;88415469;88415578;88416098;88416180;88416212;88416263;88416283;88416301;88416541;88416864;88416970;88417393;88418523;88418574;88418586;88418764;88419139;88419373;88419491;88419687;88420059;88420356;88420425;88420585;88422021	GTAACGAATACGTCGATCTCCTTAACCTATAAAATTAGTATC	GTAACGAATACGTCGATCTCCTTAACCTATAAAATTAGTATC	AACCAAGGCGTACTTGCCCTTCCAGGTTCTGAACCGGATGCT	AACCAAGGCGTACTTGCCCTTCCAGGTTCTGAACCGGATGCT	AACCAAGGCGTACTTGCCCTTCCAGGTTCTGAACCGGATGCT	AACCAAGGCGTACTTGCCCTTCCAGGTTCTGAACCGGATGCT	AACCAAGGCGTACTTGCCCTTCCAGGTTCTGAACCGGATGCT	AACCAAGGCGTACTTGCCCTTCCAGGTTCTGAACCGGATGCT
A08	5396	88423550;88423697;88423743;88427123;88427275;88427398;88427695;88428362;88428614;88428946	GAAGGCTATG	GAARGCTATG	TGGACTCGTA	TGGACTCGTA	TGGACTCGTA	TGGACTCGTA	TGGACTCGTA	TGGACTCGTA
A08	14385	88429750;88430257;88430748;88431560;88431840;88432271;88433763;88434047;88434100;88434927;88435033;88435262;88435433;88436277;88436378;88436486;88436648;88437054;88438086;88438999;88439246;88440170;88440411;88440476;88440647;88440977;88441113;88441864;88442137;88442251;88442454;88442612;88442782;88442868;88442996;88443410;88443716;88444135	CGTCAAACATTACACGCATAGTTTATAACCTGTCACCG	CGTCAAACATTACACGCATAGTTTATAACCTGTCACCG	TGCTGGGTCCTGAGAATGGGACCGGAGGTACCCGGTTA	TGCTGGGTCCTGAGAATGGGACCGGAGGTACCCGGTTA	TGCTGGGTCCTGAGAATGGGACCGGAGGTACCCGGTTA	TGCTGGGTCCTGAGAATGGGACCGGAGGTACCCGGTTA	TGCTGGGTCCTGAGAATGGGACCGGAGGTACCCGGTTA	TGCTGGGTCCTGAGAATGGGACCGGAGGTACCCGGTTA
A08	1675	88446100;88446332;88447202;88447775	TAAT	TAAT	CGGG	CGGG	CGGG	CGGG	CGGG	CGGG
A08	11805	88448415;88448656;88448802;88449028;88450625;88451472;88451846;88452668;88454385;88454413;88454997;88460220	AAAAAGTATACG	AAAAAGTATACG	CGGGACTCTACA	CGGGACTCTACA	CGGGACTCTACA	CGGGACTCTACA	CGGGACTCTACA	CGGGACTCTACA
A08	3261	88468280;88469449;88471541	TAC	TAC	CGG	CGG	CGG	CGG	CGG	CGG
A08	2980	88472635;88473665;88474308;88474799;88474990;88474991;88475615	GTATCGG	GTATCGG	ATATTAA	ATATTAA	ATATTAA	ATATTAA	ATATTAA	ATATTAA
A08	5427	88478583;88478720;88478827;88478842;88479099;88479221;88479663;88479803;88479922;88480017;88480399;88480969;88481318;88481344;88481427;88481650;88481962;88482369;88482779;88482882;88483156;88483374;88484010	TAACTAAGAGAATATATTGATGA	TAACTAAGAGAATATATTGATGA	CGACTGGGACCGTGAGCTGATTT	CGACTGGGACCGTGAGCTGATTT	CGACTGGGACCGTGAGCTGATTT	CGACTGGGACCGTGAGCTGATTT	CGACTGGGACCGTGAGCTGATTT	CGACTGGGACCGTGAGCTGATTT
A08	9682	88485293;88485616;88485881;88485969;88486754;88487079;88487325;88487457;88487905;88488304;88488312;88488539;88488600;88488625;88488631;88488784;88488983;88489947;88490136;88490154;88491075;88491432;88493735;88493751;88493756;88494163;88494266;88494549;88494975	GAAGAGTCCCGATGGGGGATGTGATATTT	GAAGAGTCCCGATGGGGGATGTGATATTT	TGTAGACATTAGCAAAATGCAAGATGATC	TGTAGACATTAGCAAAATGCAAGATGATC	TGTAGACATTAGCAAAATGCAAGATGATC	TGTAGACATTAGCAAAATGCAAGATGATC	TGTAGACATTAGCAAAATGCAAGATGATC	TGTAGACATTAGCAAAATGCAAGATGATC
A08	270	88542978;88543248	AG	AG	GA	GA	GA	GA	GA	GA
A08	49258	88544714;88544725;88545249;88546137;88547151;88547609;88548875;88548982;88550124;88552008;88552273;88552669;88555009;88556470;88556989;88557118;88557243;88562784;88562923;88563042;88564619;88573575;88575475;88575538;88575917;88577285;88577293;88578607;88578620;88578665;88578889;88579774;88579882;88580119;88580163;88580210;88580263;88580687;88581207;88581352;88581569;88581596;88583161;88583782;885…	AAATGATCATCGGTTA-CCAGAACTTACGGAGTTCATATAATGTGGAATTTA	AAATGATCATCGGTTATCCAGAACTTACGGAGTTCATATAATGTGGAATTTA	GCGGGACTATCGTATATCTAGGAGTTACGGAGTTCATATGATGCGAGATTTT	GCGGGACTATCGTATATCTAGGAGTTACGGAGTTCATATGATGCGAGATTTT	GCGGGACTATCGTATATCTAGGAGTTACGGAGTTCATATGATGCGAGATTTT	GCGGGACTATCGTATATCTAGGAGTTACGGAGTTCATATGATGCGAGATTTT	GCGGGACTATCGTATATCTAGGAGTTACGGAGTTCATATGATGCGAGATTTT	GCGGGACTATCGTATATCTAGGAGTTACGGAGTTCATATGATGCGAGATTTT
A08	320	88598187;88598507	AT	AT	GG	GG	GG	GG	GG	GG
A08	41440	88609143;88610375;88610591;88610799;88610949;88610994;88611090;88611518;88612116;88612403;88615038;88622641;88626183;88626865;88626867;88648307;88648371;88648483;88648787;88649540;88650583	ATCTTATCTTGAGTACATTAA	ATCTTATCTTGAGYRCATTAA	TTTTTATATGGAACGTATTTG	TTTTTATATGGAACGTATTTG	TTTTTATATGGAACGTATTTG	TTTTTATATGGAACGTATTTG	TTTTTATATGGAACGTATTTG	TTTTTATATGGAACGTATTTG
A08	8792	88653296;88653759;88654350;88654391;88654915;88656606;88657695;88658145;88658271;88658678;88658933;88659128;88659833;88660152;88660688;88660840;88660989;88661129;88661331;88661500;88662088	ATTGTTGAACTCATTAGAATG	ATTGTTGAACTCATTAGAATG	GGTGTCAGACCCATCGAGCTA	GGTGTCAGACCCATCGAGCTA	GGTGTCAGACCCATCGAGCTA	GGTGTCAGACCCATCGAGCTA	GGTGTCAGACCCATCGAGCTA	GGTGTCAGACCCATCGAGCTA
A08	6313	88665839;88665885;88665899;88665948;88667708;88667931;88668275;88669253;88669662;88669778;88670295;88671255;88671322;88671384;88671582;88671591;88671715;88671854;88672150;88672152	CTGTTCAAGTTCACGTCTTT	CTGTTCAAGTTCACGTCTTT	TTATTAGAATTCAGGTCTTC	TTATTAGAATTCAGGTCTTC	TTATTAGAATTCAGGTCTTC	TTATTAGAATTCAGGTCTTC	TTATTAGAATTCAGGTCTTC	TTATTAGAATTCAGGTCTTC
A08	5591	88673102;88673694;88674152;88674233;88674359;88675786;88675902;88675981;88676516;88676554;88676816;88676944;88677413;88677654;88678100;88678693	CAAGGTAAAATTCTTG	CAAGGTAAAATTCTTG	TGAAATAAAACTTCTC	TGAAATAAAACTTCTC	TGAAATAAAACTTCTC	TGAAATAAAACTTCTC	TGAAATAAAACTTCTC	TGAAATAAAACTTCTC
A08	856	88685416;88685798;88686272	GGA	GGA	CAG	CAG	CAG	CAG	CAG	CAG
A08	737	88689527;88689638;88690264	TTA	TTA	GCG	GCG	GCG	GCG	GCG	GCG
A08	651	88691577;88692228	AC	AC	TA	TA	TA	TA	TA	TA
A08	7139	88697863;88698606;88698793;88701272;88701439;88701484;88701646;88701763;88702432;88702955;88703113;88703315;88703428;88703896;88704127;88704193;88704473;88704485;88704687;88704770;88705002	TCTATATACTATATTGGTGTC	TCTATATACTATATTGGTGTC	CTTTTGTGTTACGTTGATCTA	CTTTTGTGTTACGTTGATCTA	CTTTTGTGTTACGTTGATCTA	CTTTTGTGTTACGTTGATCTA	CTTTTGTGTTACGTTGATCTA	CTTTTGTGTTACGTTGATCTA
A08	38533	88711488;88711742;88712188;88713510;88713825;88713898;88713996;88714323;88715087;88715294;88715306;88715450;88715897;88716080;88716185;88716397;88716430;88716645;88716767;88717026;88717303;88717895;88718550;88719560;88719826;88719898;88720083;88720656;88720772;88721208;88721430;88721468;88721931;88723236;88723519;88723965;88724210;88724482;88725432;88725505;88725694;88725927;88726457;88727099;887…	GACCTTATTACATAGAATTTGTTAAGATCGGAAATTTATGTTCACGATCACTTTAAAGAC	GACCTTATTACATAGAATTTGTTAAGATCGGAAATTTATGTTCACGATCACTTTAAAGAC	AGTCTTAATCTATAGAACTTGTCAAGATGGGAAATCTATGTGCATAGCCACTCTGAGGAA	AGTCTTAATCTATAGAACTTGTCAAGATGGGAAATCTATGTGCATAGCCACTCTGAGGAA	AGTCTTAATCTATAGAACTTGTCAAGATGGGAAATCTATGTGCATAGCCACTCTGAGGAA	AGTCTTAATCTATAGAACTTGTCAAGATGGGAAATCTATGTGCATAGCCACTCTGAGGAA	AGTCTTAATCTATAGAACTTGTCAAGATGGGAAATCTATGTGCATAGCCACTCTGAGGAA	AGTCTTAATCTATAGAACTTGTCAAGATGGGAAATCTATGTGCATAGCCACTCTGAGGAA
A08	1163	88750879;88750890;88752042	TAT	TAT	AGC	AGC	AGC	AGC	AGC	AGC
A08	1984	88752686;88752703;88753087;88753094;88753619;88753843;88754072;88754378;88754555;88754670	GAGTACTACA	GAGTACTACA	AGACGTTGTG	AGACGTTGTG	AGACGTTGTG	AGACGTTGTG	AGACGTTGTG	AGACGTTGTG
A08	4730	88755745;88757105;88758785;88759089;88759123;88759413;88759544;88759664;88759761;88759802;88760193;88760288;88760475	TATAATAAGGTAA	TATAATAAGGTAA	CGCAATACTAAGG	CGCAATACTAAGG	CGCAATACTAAGG	CGCAATACTAAGG	CGCAATACTAAGG	CGCAATACTAAGG
A08	577	88760797;88760798;88761077;88761291;88761374	GAGGR	GAGGA	AGGAG	AGGAG	AGGAG	AGGAG	AGGAG	AGGAG
A08	4594	88762292;88762426;88762606;88763246;88763594;88764049;88764064;88764096;88764316;88764609;88765314;88766069;88766211;88766238;88766280;88766886	CATTYAGTATTATTTT	CATTTAGTATTATTTT	AGCCTACTATGATCTA	AGCCTACTATGATCTA	AGCCTACTATGATCTA	AGCCTACTATGATCTA	AGCCTACTATGATCTA	AGCCTACTATGATCTA
A08	17515	88770669;88771463;88771801;88772345;88772404;88772573;88772991;88773080;88773396;88773871;88775890;88775973;88776566;88777291;88778199;88778232;88778296;88778518;88778940;88779074;88779279;88779952;88781799;88783226;88783803;88783905;88785017;88785019;88785261;88785439;88785441;88786979;88786993;88787518;88787726;88788001;88788184	GATTTGAGAAATTAACAAGATTACCAAGCAAATCGTA	GATTTGAGAAATTAACAAGATTACCAAGCAARTCGTA	AGGCTGAGGCGTTACATAGAGCCACCCATACGCCATG	AGGCTGAGGCGTTACATAGAGCCACCCATACGCCATG	AGGCTGAGGCGTTACATAGAGCCACCCATACGCCATG	AGGCTGAGGCGTTACATAGAGCCACCCATACGCCATG	AGGCTGAGGCGTTACATAGAGCCACCCATACGCCATG	AGGCTGAGGCGTTACATAGAGCCACCCATACGCCATG
A08	5663	88798918;88799480;88799915;88800072;88800146;88800300;88800456;88801435;88801654;88801933;88802941;88803009;88803562;88803639;88803768;88804346;88804581	AAAAATATTCATTAGTT	AAAAATATTCATTAGTT	GAAAATATCCGTAAGCA	GAAAATATCCGTAAGCA	GAAAATATCCGTAAGCA	GAAAATATCCGTAAGCA	GAAAATATCCGTAAGCA	GAAAATATCCGTAAGCA
A08	637	88813387;88813868;88814024	AAA	AAA	GTT	GTT	GTT	GTT	GTT	GTT
A08	1862	88814091;88814749;88815058;88815662;88815953	TCAGT	TCAGT	GAAAC	GAAAC	GAAAC	GAAAC	GAAAC	GAAAC
A08	33504	88817971;88817977;88818528;88818650;88819744;88819910;88820071;88820754;88820969;88821005;88821012;88821191;88821210;88821228;88821522;88822292;88822852;88823003;88823071;88823357;88823394;88823621;88823771;88823844;88824346;88824835;88825292;88825712;88825939;88826405;88826687;88827342;88827500;88827705;88828276;88828618;88828879;88828925;88829095;88829462;88829670;88829692;88829943;88829985;888…	ACGTTTTTAACGTAATGAATAAACAAAATAATAAATGTCTTAAAAATATGTCATCAATTAATAAAATTAGAAGCTAATACTCGTGGCGGCATTGATAAA	ACGTTTTTAACGTAATGAATAAACAAAATAATAAATGTCTTAAAAATATGTCATCAATTAATAAAATTAGAAGCTAATACTYGTGGCGGCATTGATAAA	CCATTTTTGGCGGAACGAGTAAGCGGGGACACAAATCCCCTAGGAGTATGTCAGGCATTTGTAAAATTCAGGAAGAACGTGTAAAATTAAGCGACCAGG	CCATTTTTGGCGGAACGAGTAAGCGGGGACACAAATCCCCTAGGAGTATGTCAGGCATTTGTAAAATTCAGGAAGAACGTGTAAAATTAAGCGACCAGG	CCATTTTTGGCGGAACGAGTAAGCGGGGACACAAATCCCCTAGGAGTATGTCAGGCATTTGTAAAATTCAGGAAGAACGTGTAAAATTAAGCGACCAGG	CCATTTTTGGCGGAACGAGTAAGCGGGGACACAAATCCCCTAGGAGTATGTCAGGCATTTGTAAAATTCAGGAAGAACGTGTAAAATTAAGCGACCAGG	CCATTTTTGGCGGAACGAGTAAGCGGGGACACAAATCCCCTAGGAGTATGTCAGGCATTTGTAAAATTCAGGAAGAACGTGTAAAATTAAGCGACCAGG	CCATTTTTGGCGGAACGAGTAAGCGGGGACACAAATCCCCTAGGAGTATGTCAGGCATTTGTAAAATTCAGGAAGAACGTGTAAAATTAAGCGACCAGG
A08	64894	88969943;88970070;88970136;88970630;88970644;88971212;88971248;88971258;88971464;88971924;88972749;88974770;88976071;88977568;88978465;88980497;88981319;88981962;88983148;88996123;88996786;88996876;88997624;88997812;88997876;88997896;88998337;88998388;88998785;89000253;89001570;89001728;89002030;89002531;89002620;89004085;89004630;89004873;89005451;89005469;89005633;89005783;89007088;89007526;890…	GAGGATCATCTSCAGAGTTTAGGAATATTGCGTCTTTTATAAATTGATCAGTGTAGTTTAAAAATAAT-TAGGATACTT	GAGGATCATCTSCAGAGTTTAGGAATATTGCGTCTTTTATAAATTGATCAGTGTAGTTTAAAAATAATTTAGGATACTT	AGTACATGCACGTAATAGTTTAAAGCTCATCGTCTTTTATGAATTAGAACGGGTAACCCAAGAATTGCACGTGGCGTCG	AGTACATGCACGTAATAGTTTAAAGCTCATCGTCTTTTATGAATTAGAACGGGTAACCCAAGAATTGCACGTGGCGTCG	AGTACATGCACGTAATAGTTTAAAGCTCATCGTCTTTTATGAATTAGAACGGGTAACCCAAGAATTGCACGTGGCGTCG	AGTACATGCACGTAATAGTTTAAAGCTCATCGTCTTTTATGAATTAGAACGGGTAACCCAAGAATTGCACGTGGCGTCG	AGTACATGCACGTAATAGTTTAAAGCTCATCGTCTTTTATGAATTAGAACGGGTAACCCAAGAATTGCACGTGGCGTCG	AGTACATGCACGTAATAGTTTAAAGCTCATCGTCTTTTATGAATTAGAACGGGTAACCCAAGAATTGCACGTGGCGTCG
A08	57	89050816;89050873	YM	YM	CC	CC	CC	CC	CC	CC
A08	11531	89259840;89259906;89260686;89262204;89262240;89262937;89264557;89266224;89266888;89267293;89267755;89267771;89268385;89268996;89270277;89270998;89271371	CGTTTGCTCATTTCGAA	CGTTTGCTCATTTCGAA	CGTTTGCTCACTTCGAA	CGTTTGCTCACTTCGAA	CGTTTGCTCACTTCGAA	CGTTTGCTCACTTCGAA	CGTTTGCTCACTTCGAA	CGTTTGCTCACTTCGAA
A08	80	89326762;89326842	AA	AA	GG	GG	GG	GG	GG	GG
A08	8614	89366747;89367038;89367579;89368414;89368452;89368925;89368970;89369250;89369544;89369562;89369798;89369933;89370123;89370667;89370674;89371044;89372334;89374393;89375361	TATTTTCCAAAATTCTACT	TATTTTCCAAAATTCTACT	TATTTTCCAAAATTTTACT	TATTTTCCAAAATTTTACT	TATTTTCCAAAATTTTACT	TATTTTCCAAAATTTTACT	TATTTTCCAAAATTTTACT	TATTTTCCAAAATTTTACT
A08	2821	89375970;89376023;89376036;89376056;89376344;89376485;89376521;89376698;89376860;89377147;89377322;89377399;89377781;89378582;89378791	TACTGCAATACGCAA	TACTGCAATACGCAA	ATTCTTCGCGAATTG	ATTCTTCGCGAATTG	ATTCTTCGCGAATTG	ATTCTTCGCGAATTG	ATTCTTCGCGAATTG	ATTCTTCGCGAATTG
A08	15797	89380065;89380259;89380831;89381182;89382402;89382554;89383382;89384147;89384320;89384702;89384771;89385320;89385461;89386061;89387301;89388765;89390639;89391988;89393683;89393951;89394741;89395391;89395824;89395862	GCTGGCTTAGGGCTCTCCGCATCG	GCTGGCTTAGGGCTCTCCGCATCG	CTCAGTCTGAAATCTAGGGAATTC	CTCAGTCTGAAATCTAGGGAATTC	CTCAGTCTGAAATCTAGGGAATTC	CTCAGTCTGAAATCTAGGGAATTC	CTCAGTCTGAAATCTAGGGAATTC	CTCAGTCTGAAATCTAGGGAATTC
A08	2189	89398800;89399038;89399565;89400479;89400480;89400867;89400954;89400989	GCATCAAT	GCATCAAT	AAATTAGC	AAATTAGC	AAATTAGC	AAATTAGC	AAATTAGC	AAATTAGC
A08	456	89402681;89402866;89403119;89403137	TTAC	TTAC	CCGT	CCGT	CCGT	CCGT	CCGT	CCGT
A08	5732	89404459;89405298;89406967;89407125;89407133;89408230;89408310;89409381;89410191	GTTAGAAAC	GTTAGAAAC	TTTAGTGGT	TTTAGTGGT	TTTAGTGGT	TTTAGTGGT	TTTAGTGGT	TTTAGTGGT
A08	440	89453729;89453820;89453852;89453983;89454048;89454169	CGCTTC	CGCTTC	TATCCA	TATCCA	TATCCA	TATCCA	TATCCA	TATCCA
A08	10093	89592722;89593383;89595055;89596606;89598571;89599407;89600123;89602240;89602815	GACCMACGC	GACCCACGC	CAGTAATAG	CAGTAATAG	CAGTAATAG	CAGTAATAG	CAGTAATAG	CAGTAATAG
A08	740	89603071;89603293;89603811	ACT	ACT	GTA	GTA	GTA	GTA	GTA	GTA
A08	10681	89606018;89606289;89606383;89606729;89606883;89607142;89607166;89607591;89612369;89612450;89612485;89612651;89613431;89614075;89614301;89614354;89616699	ACTTTGG-GGCTGTTTT	ACTTYGS-GGCTGTTTT	GCGCCACAAATCTGCAC	GCGCCACAAATCTGCAC	GCGCCACAAATCTGCAC	GCGCCACAAATCTGCAC	GCGCCACAAATCTGCAC	GCGCCACAAATCTGCAC
A08	4082	89723775;89726007;89726681;89726878;89727049;89727857	CTAATC	CTAATC	TCAGTT	TCAGTT	TCAGTT	TCAGTT	TCAGTT	TCAGTT
A08	1880	89738631;89738995;89740004;89740232;89740483;89740511	GGCCCC	GGCCCC	TATTTT	TATTTT	TATTTT	TATTTT	TATTTT	TATTTT
A08	139872	89742336;89742972;89743111;89743267;89743381;89744778;89864186;89865178;89865768;89866640;89866757;89867747;89869290;89870804;89870817;89870859;89871039;89871211;89871641;89871842;89871903;89874336;89875464;89875867;89876518;89876655;89876792;89879287;89879541;89880416;89880926;89880989;89881122;89882056;89882208	TGTGCAGAGCCAACATCGAATGAACTGATAAMTTC	TGTGCAGAGCCAACATCGAATGAACTGATAAATTC	CACAAGCGTTTGCTAGTAATGAATAAAGGGGCCCT	CACAAGCGTTTGCTAGTAATGAATAAAGGGGCCCT	CACAAGCGTTTGCTAGTAATGAATAAAGGGGCCCT	CACAAGCGTTTGCTAGTAATGAATAAAGGGGCCCT	CACAAGCGTTTGCTAGTAATGAATAAAGGGGCCCT	CACAAGCGTTTGCTAGTAATGAATAAAGGGGCCCT
A08	2615	89939884;89942499	GG	GG	AA	AA	AA	AA	AA	AA
A08	109	89945087;89945196	TG	TG	AC	AC	AC	AC	AC	AC
A08	769	89945337;89946061;89946076;89946106	ACGA	ACGA	GTAG	GTAG	GTAG	GTAG	GTAG	GTAG
A08	14479	89947500;89947530;89947787;89947983;89947990;89948048;89948358;89948567;89948665;89948701;89948715;89948836;89949010;89949280;89949381;89949512;89949633;89950564;89950909;89950915;89952656;89954462;89954862;89954921;89955230;89955275;89955341;89955412;89955440;89955542;89955629;89956003;89956013;89956394;89956437;89956454;89956471;89956516;89956517;89956542;89956623;89956717;89956787;89956910;899…	GAGAATAATTAAATACTCGTTCACGGTCCGGACCCTTCTAAAACTGGTAGCTGAGATTGTTTTTTCAGAGATAGGARAA	GAGAATAATTAAATACTCGTTCACGGTCCGGACCCTTCTAAAACTGGTAGCTGAGATTGTTTTTTCAGAGATAGGRAAA	TGATGCGGACGGGTGTTAAGCTGTAACTTAATTTACCGAAGAGTCAGCGATCAGAGCGACCTTCCGGAGTGCGCCGGGC	TGATGCGGACGGGTGTTAAGCTGTAACTTAATTTACCGAAGAGTCAGCGATCAGAGCGACCTTCCGGAGTGCGCCGGGC	TGATGCGGACGGGTGTTAAGCTGTAACTTAATTTACCGAAGAGTCAGCGATCAGAGCGACCTTCCGGAGTGCGCCGGGC	TGATGCGGACGGGTGTTAAGCTGTAACTTAATTTACCGAAGAGTCAGCGATCAGAGCGACCTTCCGGAGTGCGCCGGGC	TGATGCGGACGGGTGTTAAGCTGTAACTTAATTTACCGAAGAGTCAGCGATCAGAGCGACCTTCCGGAGTGCGCCGGGC	TGATGCGGACGGGTGTTAAGCTGTAACTTAATTTACCGAAGAGTCAGCGATCAGAGCGACCTTCCGGAGTGCGCCGGGC
A08	901	99014939;99015165;99015385;99015386;99015546;99015689;99015750;99015840	MWRYYRRR	MWRYYRRR	MWRCYRRR	MWRCYRRR	MWRCYRRR	MWRCYRRR	MWRCYRRR	MWRCYRRR
A08	15675	6443589;6443590;6443926;6443945;6444257;6444385;6444471;6444696;6444920;6445323;6445518;6446039;6446270;6446325;6446398;6447197;6447609;6449138;6449578;6449609;6449810;6450278;6450937;6451381;6451788;6451960;6452286;6452634;6452702;6452889;6453187;6453533;6453839;6454136;6454237;6454358;6454427;6454533;6455021;6455061;6455066;6455373;6455605;6455929;6455952;6456591;6456796;6456946;6457093;6457566…	TCCCGTATTTTCTCTATAAGTGATAGGTTGGTAYTTAWTGGAACTARGTTCATATTATT	CTATATGTCTCCCCGGCCGACGGCGKACCAACCTCCGTCAAGGACGGACGTCCGCAGCG	CTATATGTCTCCCCGGCCGACGGCGTACCAACCTCCGTCAAGGACGGACGTCCGCAGCG	CTATATGTCTCCCCGGCCGACGGCGTACCAACCTCCGTCAAGGACGGACGTCCGCAGCG	CTATATGTCTCCCCGGCCGACGGCGTACCAACCTCCGTCAAGGACGGACGTCCGCAGCG	CTATATGTCTCCCCGGCCGACGGCGTACCAACCTCCGTCAAGGACGGACGTCCGCAGCG	CTATATGTCTCCCCGGCCGACGGCGTACCAACCTCCGTCAAGGACGGACGTCCGCAGCG	CTATATGTCTCCCCGGCCGACGGCGTACCAACCTCCGTCAAGGACGGACGTCCGCAGCG
A08	2011	24397975;24398053;24398172;24398380;24398889;24398981;24399116;24399377;24399664;24399665;24399986	ATC-GGCATCT	ATC-GGCATCT	ATCGGGCATCT	ATCGGGCATCT	ATCGGGCATCT	ATCGGGCATCT	ATCGGGCATCT	ATCGGGCATCT
A08	11797	25540802;25540966;25541466;25541558;25541565;25541911;25542018;25542283;25542438;25542468;25543644;25543665;25544448;25544671;25544919;25546295;25546686;25547081;25547150;25547251;25547274;25549823;25549829;25550860;25551020;25551300;25551384;25551392;25552078;25552296;25552323;25552496;25552561;25552599	ACAGCAATAAAGGCRGRWMYAWKCTATTAATTAT	ACAGCAATAAAGGCGRRWMYAWKCTATTAATTAT	ACAGCAATAAAGGCGGRWMYAWKCTATTAATTAT	ACAGCAATAAAGGCGGRWMYAWKCTATTAATTAT	ACAGCAATAAAGGCGGRWMYAWKCTATTAATTAT	ACAGCAATAAAGGCGGRWMYAWKCTATTAATTAT	ACAGCAATAAAGGCGGRWMYAWKCTATTAATTAT	ACAGCAATAAAGGCGGRWMYAWKCTATTAATTAT
A08	282	27031011;27031037;27031062;27031251;27031277;27031293	RCYWYW	RCYWYW	RYYWYW	RYYWYW	RYYWYW	RYYWYW	RYYWYW	RYYWYW
A08	9219	30150372;30150468;30150871;30151191;30151360;30151368;30151411;30151967;30152001;30152258;30152448;30153744;30154699;30155274;30155709;30155753;30155938;30156151;30156179;30156306;30156710;30156826;30157387;30157446;30157494;30157707;30157744;30157765;30157932;30158701;30159007;30159323;30159591	AAGTTATTGGGATCTTTTAAATAGCTGTATTA-	AAGTTATTGGGATCTTTTAAATAGCTGTATTA-	AAGTTATTGGGATCTTTTAAATAGCTGTATTAT	AAGTTATTGGGATCTTTTAAATAGCTGTATTAT	AAGTTATTGGGATCTTTTAAATAGCTGTATTAT	AAGTTATTGGGATCTTTTAAATAGCTGTATTAT	AAGTTATTGGGATCTTTTAAATAGCTGTATTAT	AAGTTATTGGGATCTTTTAAATAGCTGTATTAT
A08	14120	33549874;33549990;33550051;33550072;33550471;33550793;33550831;33550969;33551000;33551100;33551677;33551880;33552342;33552621;33552935;33552981;33553791;33554952;33555173;33555594;33555604;33555632;33555811;33555846;33556462;33556541;33556596;33556862;33557250;33557306;33557507;33558270;33558541;33558728;33559812;33559929;33560408;33560760;33560987;33561608;33561889;33562069;33562232;33562437;335…	ATTCTCTCGTCGAGCTAAAAAGAAAGTCCCAGACGAGACCTGC-CCATATA	ATTCTCTCGTCGAGCTAAAAAGAAAGTCCCAGACGAGACCTGC-CCATATA	ATTCTCTCGTCGAGCTAAAAAGAAAGTCCCAGACGAGACCTGCACCATATA	ATTCTCTCGTCGAGCTAAAAAGAAAGTCCCAGACGAGACCTGCACCATATA	ATTCTCTCGTCGAGCTAAAAAGAAAGTCCCAGACGAGACCTGCACCATATA	ATTCTCTCGTCGAGCTAAAAAGAAAGTCCCAGACGAGACCTGCACCATATA	ATTCTCTCGTCGAGCTAAAAAGAAAGTCCCAGACGAGACCTGCACCATATA	ATTCTCTCGTCGAGCTAAAAAGAAAGTCCCAGACGAGACCTGCACCATATA
A08	2189	35663214;35663602;35664684;35664780;35664854;35665165;35665212;35665372;35665403	TCAG-AATA	TCAG-AATA	TCAGGAATA	TCAGGAATA	TCAGGAATA	TCAGGAATA	TCAGGAATA	TCAGGAATA
A08	4955	46582034;46582122;46582928;46583658;46584087;46584255;46584437;46584761;46584896;46585375;46585404;46585640;46586487;46586693;46586989	GCTTT-AAGTGCAAA	GCTTT-AAGTGCAAA	GCTTTTAAGTGCAAA	GCTTTTAAGTGCAAA	GCTTTTAAGTGCAAA	GCTTTTAAGTGCAAA	GCTTTTAAGTGCAAA	GCTTTTAAGTGCAAA
A09	4167	61198162;61200189;61200632;61200863;61200884;61202329	CRYRRT	CRYRRY	MRYRRY	MRYRRY	MRYRRY	MRYRRY	MRYRRY	MRYRRY
A09	10159	66616145;66617098;66619410;66620398;66620763;66621257;66621560;66621622;66623415;66623875;66624144;66624650;66624655;66624966;66625791;66625794;66625872;66626304	TWCGATTTGGAGAATTAA	AWCAGGCAAAGACGCGTG	AACAGGCAAAGACGCGTG	AACAGGCAAAGACGCGTG	AACAGGCAAAGACGCGTG	AACAGGCAAAGACGCGTG	AACAGGCAAAGACGCGTG	AACAGGCAAAGACGCGTG
A09	37223	66631680;66634187;66637304;66640540;66640846;66645496;66646016;66648243;66649986;66650044;66650120;66650521;66650981;66651708;66651733;66651811;66651857;66652173;66652596;66652787;66653506;66653864;66653940;66654862;66656756;66657015;66658357;66659379;66659629;66660596;66664286;66664877;66665272;66665414;66665675;66665731;66668903	CATAAAAGTTCTGACCCCCAGGTMTTGCTCATCGGGA	TTCTATGCCCTCGTTTGACCGKTCTCAACTATCGGGG	TTCTATGCCCTCGTTTGACCGTTCTCAACTATCGGGG	TTCTATGCCCTCGTTTGACCGTTCTCAACTATCGGGG	TTCTATGCCCTCGTTTGACCGTTCTCAACTATCGGGG	TTCTATGCCCTCGTTTGACCGTTCTCAACTATCGGGG	TTCTATGCCCTCGTTTGACCGTTCTCAACTATCGGGG	TTCTATGCCCTCGTTTGACCGTTCTCAACTATCGGGG
A09	20082	71749369;71749818;71750461;71751255;71751971;71752083;71752495;71752880;71753904;71753912;71754453;71754548;71754859;71755230;71755351;71755789;71755812;71755948;71756176;71757484;71758728;71758913;71759589;71759978;71760126;71760180;71760563;71760604;71760708;71760865;71761583;71763155;71763318;71763618;71765074;71765453;71765556;71765598;71765678;71765721;71765772;71766016;71766216;71766496;717…	CTRGAGAGGAGCTACATATTATGAYKCGCACGCCTTACGAGCTGTGCGGTA	TTGAAGASAGTTCTAGCGCCTATGCTTATGTACTCGGTATGACACAGAACC	TTGAAGACAGTTCTAGCGCCTATGCTTATGTACTCGGTATGACACAGAACC	TTGAAGACAGTTCTAGCGCCTATGCTTATGTACTCGGTATGACACAGAACC	TTGAAGACAGTTCTAGCGCCTATGCTTATGTACTCGGTATGACACAGAACC	TTGAAGACAGTTCTAGCGCCTATGCTTATGTACTCGGTATGACACAGAACC	TTGAAGACAGTTCTAGCGCCTATGCTTATGTACTCGGTATGACACAGAACC	TTGAAGACAGTTCTAGCGCCTATGCTTATGTACTCGGTATGACACAGAACC
A09	356	73350123;73350124;73350479	WWT	TAT	WWY	WWY	WWY	WWY	WWY	WWY
A09	3864	2940262;2940376;2940434;2941142;2941208;2941471;2941596;2941677;2941706;2941725;2941879;2942020;2942106;2942287;2942401;2942785;2942937;2942986;2943029;2943073;2943136;2943239;2943287;2943367;2943421;2943518;2943575;2943755;2943800;2943864;2943925;2943951;2943983;2944126	TTGGGGGAAGCCAATCGGACGGAGCCTAGTAGGG	CCATTACCGATAGCCTATGTAATATCCGKAGAAA	CCATTACCGATAGCCTATGTAATATCCGTAGAAA	CCATTACCGATAGCCTATGTAATATCCGTAGAAA	CCATTACCGATAGCCTATGTAATATCCGTAGAAA	CCATTACCGATAGCCTATGTAATATCCGTAGAAA	CCATTACCGATAGCCTATGTAATATCCGTAGAAA	CCATTACCGATAGCCTATGTAATATCCGTAGAAA
A09	378	18500844;18500896;18501222	CRR	CRR	YRR	YRR	YRR	YRR	YRR	YRR
A09	718	61045931;61046237;61046649	C-A	TAT	CGA	CGA	CGA	CGA	CGA	CGA
A10	33341	71869035;71870070;71870168;71870451;71870500;71870619;71870739;71870742;71872101;71872355;71872519;71872906;71873866;71874053;71874222;71874436;71874645;71874649;71875698;71875879;71876285;71876416;71876483;71876504;71877044;71882598;71885229;71885747;71886569;71887282;71887593;71887676;71887925;71890000;71890386;71893143;71894297;71897200;71897892;71897909;71898591;71898685;71898860;71899566;718…	CAATAAGTATAATTATAGCAGTATTTTTATACTTTGRAATTCATTATTAAC	CAATAAGTATAATTATAGCAGTATTTTTATACTTTGRAATTCATTATTAAC	CAATAAGTATAATTATAGCAGTATTTTTATACTTTGAAATTCATTATTAAC	CAATAAGTATAATTATAGCAGTATTTTTATACTTTGAAATTCATTATTAAC	CAATAAGTATAATTATAGCAGTATTTTTATACTTTGAAATTCATTATTAAC	CAATAAGTATAATTATAGCAGTATTTTTATACTTTGAAATTCATTATTAAC	CAATAAGTATAATTATAGCAGTATTTTTATACTTTGAAATTCATTATTAAC	CAATAAGTATAATTATAGCAGTATTTTTATACTTTGAAATTCATTATTAAC
A10	1119	90510854;90510872;90511171;90511753;90511844;90511864;90511973	CAACTAT	CAACTAT	TTATGGA	TTATGGA	TTATGGA	TTATGGA	TTATGGA	TTATGGA
A10	3460	90512474;90512850;90513533;90514346;90514488;90515503;90515514;90515572;90515857;90515934	GCACAGCTTA	GCACAGCTTA	ACGCAGCCAT	ACGCAGCCAT	ACGCAGCCAT	ACGCAGCCAT	ACGCAGCCAT	ACGCAGCCAT
A10	4143	90543600;90543862;90543944;90545930;90546466;90547743	GGAARG	TAGGAG	GGAAGA	GGAAGA	GGAAGA	GGAAGA	GGAAGA	GGAAGA
A10	30413	90548847;90549629;90549632;90549652;90549934;90550606;90550717;90550873;90555033;90555107;90555293;90557206;90557461;90557509;90558076;90559214;90559218;90560425;90560928;90561443;90561892;90561923;90562154;90562226;90562272;90562328;90562794;90562825;90562926;90563025;90563578;90563581;90563686;90563896;90564173;90565084;90565347;90566244;90566561;90566785;90567338;90567851;90567977;90568575;905…	AGGGGTGTAAAGTGYGCGTATATATATCCAGAATTAATTGCTGCTAATCTAACTTACCGGAAATGC	GAAAAAACGGAATGCGCATATATATATTAAGAATTAATTACTACTAATTTAGCTTACTCGATGCGT	AGGGGTGTAAAGTGTGCGTATATATATCCAGAATTAATTGCTGCTAATCTAACTTACCGGAAATGC	AGGGGTGTAAAGTGTGCGTATATATATCCAGAATTAATTGCTGCTAATCTAACTTACCGGAAATGC	AGGGGTGTAAAGTGTGCGTATATATATCCAGAATTAATTGCTGCTAATCTAACTTACCGGAAATGC	AGGGGTGTAAAGTGTGCGTATATATATCCAGAATTAATTGCTGCTAATCTAACTTACCGGAAATGC	AGGGGTGTAAAGTGTGCGTATATATATCCAGAATTAATTGCTGCTAATCTAACTTACCGGAAATGC	AGGGGTGTAAAGTGTGCGTATATATATCCAGAATTAATTGCTGCTAATCTAACTTACCGGAAATGC
A10	1561	98122444;98122447;98122534;98122723;98124005	CAAT-	TGGCT	CAATC	CAATC	CAATC	CAATC	CAATC	CAATC
A10	388	99793231;99793393;99793487;99793619	ATCT	AYCT	GCTC	GCTC	GCTC	GCTC	GCTC	GCTC
A10	2748	99794506;99794558;99794559;99795318;99795974;99796016;99796069;99796242;99796291;99796306;99796459;99796633;99796867;99796881;99796894;99797017;99797102;99797126;99797238;99797254	GACCAGGCGGACATAACGCG	GACCAGGCGGACATAACGCG	GACTAGGCGGATATAACGCG	GACTAGGCGGATATAACGCG	GACTAGGCGGATATAACGCG	GACTAGGCGGATATAACGCG	GACTAGGCGGATATAACGCG	GACTAGGCGGATATAACGCG
A10	1212	99797688;99797718;99797751;99797851;99797907;99798121;99798190;99798329;99798358;99798377;99798613;99798718;99798738;99798826;99798853;99798859;99798900	CGTGATAGCGGCGCGGA	CGTGATAGCGGCGCGGA	CGTGATAGCGGCGTGAA	CGTGATAGCGGCGTGAA	CGTGATAGCGGCGTGAA	CGTGATAGCGGCGTGAA	CGTGATAGCGGCGTGAA	CGTGATAGCGGCGTGAA
A10	142	99802989;99803064;99803088;99803102;99803131	YCATT	YYRYY	CCATT	CCATT	CCATT	CCATT	CCATT	CCATT
A10	219	99803472;99803473;99803567;99803579;99803595;99803601;99803691	CTARYRY	CTARYRY	TGAGCGT	TGAGCGT	TGAGCGT	TGAGCGT	TGAGCGT	TGAGCGT
A10	5365	99868832;99869000;99869039;99869087;99869370;99869382;99869390;99869580;99869602;99869733;99869761;99870206;99870209;99870218;99870268;99870334;99870763;99870921;99871246;99871513;99872014;99872684;99872710;99872844;99873600;99873690;99873792;99874024;99874088;99874197	ACTTACTCATTGAAGATCTATGTAGCGTGA	ACTTACTCATTGAAGATCTATGTAGCGTGA	CCTCGTTTCCCAAGGGGGCGCGCGTTATAC	CCTCGTTTCCCAAGGGGGCGCGCGTTATAC	CCTCGTTTCCCAAGGGGGCGCGCGTTATAC	CCTCGTTTCCCAAGGGGGCGCGCGTTATAC	CCTCGTTTCCCAAGGGGGCGCGCGTTATAC	CCTCGTTTCCCAAGGGGGCGCGCGTTATAC
A10	6875	99882840;99882857;99883516;99884149;99888036;99888710;99889095;99889223;99889447;99889450;99889593;99889715	CCCAAGGGTGTA	CCCAAGGGTGTA	CCCATAGATGTA	CCCATAGATGTA	CCCATAGATGTA	CCCATAGATGTA	CCCATAGATGTA	CCCATAGATGTA
A10	1422	99890528;99890681;99891565;99891950	TGGC	TGGC	GAAT	GAAT	GAAT	GAAT	GAAT	GAAT
A10	2328	99892900;99894619;99895228	TTG	TTG	ACC	ACC	ACC	ACC	ACC	ACC
A10	67	100006868;100006927;100006935	CCC	CCC	TTT	TTT	TTT	TTT	TTT	TTT
A10	1882	100019642;100019704;100019739;100019821;100020042;100020071;100020121;100020152;100020378;100020769;100020970;100021141;100021161;100021311;100021321;100021358;100021384;100021524	AAGTTCAGTAGTGCTYYC	AAGTTCAGTAGWGCTTYC	GCCGCTGAAGAAATCCCT	GCCGCTGAAGAAATCCCT	GCCGCTGAAGAAATCCCT	GCCGCTGAAGAAATCCCT	GCCGCTGAAGAAATCCCT	GCCGCTGAAGAAATCCCT
A10	1967	2196521;2196586;2196641;2196739;2196765;2197770;2197811;2197936;2198013;2198099;2198488	AAAAA-ACTTC	TCGCGCTTYAT	AAAAAAACTTC	AAAAAAACTTC	AAAAAAACTTC	AAAAAAACTTC	AAAAAAACTTC	AAAAAAACTTC
A10	7574	3491481;3492256;3492307;3492386;3492440;3492457;3492881;3492924;3493073;3493114;3493289;3494589;3495210;3496915;3497007;3499055	TACCTGTYTWGAATCA	GACATAGTYWGGGTTT	GACATAGTCAGGGTTT	GACATAGTCAGGGTTT	GACATAGTCAGGGTTT	GACATAGTCAGGGTTT	GACATAGTCAGGGTTT	GACATAGTCAGGGTTT
A10	1935	11069003;11069444;11069490;11069830;11070027;11070030;11070255;11070541;11070841;11070872;11070916;11070938	CGCATGGTCCGC	TRYGCTACAGAA	TATGCTACAGAA	TATGCTACAGAA	TATGCTACAGAA	TATGCTACAGAA	TATGCTACAGAA	TATGCTACAGAA
A10	302	67697000;67697001;67697302	GTC	GYM	KYM	KYM	KYM	KYM	KYM	KYM
A10	14993	67785157;67785258;67785574;67785586;67786564;67787399;67787850;67787870;67788503;67790124;67790175;67790325;67793648;67793943;67794682;67794696;67794890;67795769;67795920;67796681;67799130;67799435;67799773;67799854;67800075;67800150	GCGCACAGTGTTKRTACTGATATGAA	ACACATACYTCCGGCATGTGCGTGAG	ACACATACCTCCGGCATGTGCGTGAG	ACACATACCTCCGGCATGTGCGTGAG	ACACATACCTCCGGCATGTGCGTGAG	ACACATACCTCCGGCATGTGCGTGAG	ACACATACCTCCGGCATGTGCGTGAG	ACACATACCTCCGGCATGTGCGTGAG
A10	48101	68186548;68187017;68187876;68188331;68190833;68191089;68192071;68192738;68192751;68192899;68195603;68195620;68195782;68197840;68198764;68199484;68199502;68200539;68201912;68202319;68203066;68203394;68206082;68207988;68210233;68210286;68211138;68211935;68213544;68214690;68214736;68216392;68217520;68218061;68218819;68219223;68219266;68219702;68219741;68219864;68220682;68220738;68221550;68222327;682…	GCAKAGTTTYTTCYCTCTAAAACAATTTCTCTGCTAGGACYTARCTATTTGTCCAAGCCGCTAGGAAG	AGCGGACCCTAGTTCTMCGGCGTGGAGCTCCCCTCGATGATCGATGGCACAGTTGGAATATCGGAGTA	AGCGGACCCTAGTTCTACGGCGTGGAGCTCCCCTCGATGATCGATGGCACAGTTGGAATATCGGAGTA	AGCGGACCCTAGTTCTACGGCGTGGAGCTCCCCTCGATGATCGATGGCACAGTTGGAATATCGGAGTA	AGCGGACCCTAGTTCTACGGCGTGGAGCTCCCCTCGATGATCGATGGCACAGTTGGAATATCGGAGTA	AGCGGACCCTAGTTCTACGGCGTGGAGCTCCCCTCGATGATCGATGGCACAGTTGGAATATCGGAGTA	AGCGGACCCTAGTTCTACGGCGTGGAGCTCCCCTCGATGATCGATGGCACAGTTGGAATATCGGAGTA	AGCGGACCCTAGTTCTACGGCGTGGAGCTCCCCTCGATGATCGATGGCACAGTTGGAATATCGGAGTA
A11	2223	87348959;87349161;87349482;87349560;87349582;87349592;87349594;87349883;87349886;87349924;87350215;87350246;87350251;87350569;87350994;87350997;87351078;87351182	RGYYARYRRRRRYYRRRR	RGYYWRYRRRRRYYAGAR	RSYYWRYRRRRRYYRRRR	RSYYWRYRRRRRYYRRRR	RSYYWRYRRRRRYYRRRR	RSYYWRYRRRRRYYRRRR	RSYYWRYRRRRRYYRRRR	RSYYWRYRRRRRYYRRRR
A11	26042	473400;473430;473452;476065;476245;476427;476710;476878;477632;478392;480764;482896;483136;483159;483702;484943;485721;487004;487760;489028;489201;489761;490615;490737;491062;491687;491745;493698;493985;495908;497733;498418;499442	TGGGAGCCGTTTTCGGCATCATCGGCGCACTAM	CAAAGAATACYCYATATGGTTYGATTATGTCTC	TGGGAGCCGTTTTCGGCATCATCGGCGCACTAA	TGGGAGCCGTTTTCGGCATCATCGGCGCACTAA	TGGGAGCCGTTTTCGGCATCATCGGCGCACTAA	TGGGAGCCGTTTTCGGCATCATCGGCGCACTAA	TGGGAGCCGTTTTCGGCATCATCGGCGCACTAA	TGGGAGCCGTTTTCGGCATCATCGGCGCACTAA
A11	16023	6005864;6005966;6007096;6007450;6008855;6008921;6009030;6009400;6009543;6013153;6013700;6014251;6015878;6016385;6016864;6017034;6017204;6019841;6021715;6021721;6021887	CCGGGGCGTCTTCCTTTA--T	TCCGAATACGACGTCAAA--A	TCCGAATACGACGTCAAAGGA	TCCGAATACGACGTCAAAGGA	TCCGAATACGACGTCAAAGGA	TCCGAATACGACGTCAAAGGA	TCCGAATACGACGTCAAAGGA	TCCGAATACGACGTCAAAGGA
A11	10730	6046222;6047474;6050640;6051069;6051559;6053271;6053719;6054169;6054243;6054793;6054816;6055721;6056633;6056670;6056952	ACACCCAWTCGCACC	GCACCCATTCGCACC	ACACCCAACGTGGAG	ACACCCAACGTGGAG	ACACCCAACGTGGAG	ACACCCAACGTGGAG	ACACCCAACGTGGAG	ACACCCAACGTGGAG
A11	3956	18060748;18062653;18062964;18063794;18064646;18064704	AGGGAA	AGGGAA	GAGGTG	GAGGTG	GAGGTG	GAGGTG	GAGGTG	GAGGTG
A11	2063	22497387;22497403;22497412;22498002;22498630;22499390;22499450	TCCACAC	TCCACAC	CTTGCTT	CTTGCTT	CTTGCTT	CTTGCTT	CTTGCTT	CTTGCTT
A11	10395	24147823;24148742;24158154;24158196;24158218	YRKYY	CRKYY	YRTYY	YRTYY	YRTYY	YRTYY	YRTYY	YRTYY
A11	61	32882717;32882740;32882778	AGC	GAT	RRY	RRY	RRY	RRY	RRY	RRY
A11	95626	48841325;48841403;48841583;48841593;48841608;48841727;48842139;48842156;48842435;48842753;48842873;48843584;48843621;48843864;48844964;48845031;48845334;48845603;48845874;48846185;48847610;48847636;48847968;48847994;48848383;48848664;48848768;48848850;48849288;48936057;48936077;48936488;48936570;48936614;48936861;48936951	YYWTKTYSTTRRKYYYYRRSRKRKKMYARAGRRMYY	YYWTKTYSTTRRKYYYYRRSRKRKKMYARAGRRMYY	YYWTKTYSTTRRKYYYYRRSRKRKKMYARWRRRMYY	YYWTKTYSTTRRKYYYYRRSRKRKKMYARWRRRMYY	YYWTKTYSTTRRKYYYYRRSRKRKKMYARWRRRMYY	YYWTKTYSTTRRKYYYYRRSRKRKKMYARWRRRMYY	YYWTKTYSTTRRKYYYYRRSRKRKKMYARWRRRMYY	YYWTKTYSTTRRKYYYYRRSRKRKKMYARWRRRMYY
A11	1385	59739893;59740165;59741278	WTR	WTR	WYR	WYR	WYR	WYR	WYR	WYR
A12	351	68744004;68744039;68744041;68744311;68744355	AYYYY	AYYYY	RYYYY	RYYYY	RYYYY	RYYYY	RYYYY	RYYYY
A12	24451	73608752;73608788;73610691;73611029;73611814;73613333;73613520;73613733;73615844;73616309;73617671;73618349;73618739;73620500;73624023;73624591;73626132;73626546;73631279;73632756;73632911;73633039;73633041;73633188;73633203	WRAGTTCCGGAAATATGGGWYRWRK	WRAGTTCCGGAAATATGGGACRWRK	WRAGTTCCGGAAATATGGGWCRWRK	WRAGTTCCGGAAATATGGGWCRWRK	WRAGTTCCGGAAATATGGGWCRWRK	WRAGTTCCGGAAATATGGGWCRWRK	WRAGTTCCGGAAATATGGGWCRWRK	WRAGTTCCGGAAATATGGGWCRWRK
A12	26532	74298899;74298901;74299046;74299231;74299618;74299690;74299958;74300173;74300261;74300746;74301062;74301602;74301772;74302229;74302543;74303170;74303200;74303557;74306152;74306868;74307317;74308663;74308826;74308977;74309033;74309217;74309469;74309823;74310389;74310410;74310709;74313364;74313688;74313871;74314370;74314765;74314780;74316720;74316790;74316984;74317380;74317410;74317527;74317912;743…	TTGACTTGCCACAGGCTTTCTCAGCTCATTATTGAACTTTTGCATGGAGTTTAGTTGGATCTAAAATTGCRAA	GAAGTCGATTGCCAAACCCCCGGTTATGCACTCCGTTGCCGGAACAAGTTCTGACTRCGCTTTGTGCCATAGG	TTGACTTGCCACAGGCTTTCTCAGCTCATTATTGAACTTTTGCATGGAGTTTAGTTGGATCTAAAATTGCGAA	TTGACTTGCCACAGGCTTTCTCAGCTCATTATTGAACTTTTGCATGGAGTTTAGTTGGATCTAAAATTGCGAA	TTGACTTGCCACAGGCTTTCTCAGCTCATTATTGAACTTTTGCATGGAGTTTAGTTGGATCTAAAATTGCGAA	TTGACTTGCCACAGGCTTTCTCAGCTCATTATTGAACTTTTGCATGGAGTTTAGTTGGATCTAAAATTGCGAA	TTGACTTGCCACAGGCTTTCTCAGCTCATTATTGAACTTTTGCATGGAGTTTAGTTGGATCTAAAATTGCGAA	TTGACTTGCCACAGGCTTTCTCAGCTCATTATTGAACTTTTGCATGGAGTTTAGTTGGATCTAAAATTGCGAA
A12	3398	74379756;74383154	AA	AA	GG	GG	GG	GG	GG	GG
A12	1305	78098459;78099764	TT	TT	CC	CC	CC	CC	CC	CC
A12	59	78268843;78268902	GG	RR	AA	AA	AA	AA	AA	AA
A12	4818	78296683;78296724;78297464;78297526;78297815;78298172;78299252;78299599;78299628;78299759;78299944;78300208;78300290;78300321;78300412;78300578;78300586;78300637;78300971;78301501	TGGCCACCACCATGGTCGCC	WRRYMWSCMSYRTRKWMRMY	TAGCCACCACTATGGTCGCC	TAGCCACCACTATGGTCGCC	TAGCCACCACTATGGTCGCC	TAGCCACCACTATGGTCGCC	TAGCCACCACTATGGTCGCC	TAGCCACCACTATGGTCGCC
A12	512	78307314;78307727;78307762;78307826	GCAA	RYRR	ACAA	ACAA	ACAA	ACAA	ACAA	ACAA
A12	151	85134151;85134275;85134302	ATC	ATC	GCT	GCT	GCT	GCT	GCT	GCT
A12	468	85916660;85916711;85917014;85917128	CGTC	CGTC	AACT	AACT	AACT	AACT	AACT	AACT
A12	12187	417587;418775;420440;420445;420449;420706;420743;421022;421048;421120;421323;421433;421497;421892;421905;422523;422860;422957;423317;424232;424240;424371;424638;424739;425217;425381;426355;427078;427247;427413;427948;428028;428241;428901;429774	ARGTTGTGTWARWGAGCRGCGAGCRTCATYACTTG	GAAGCACACTGGAAGACRRTAGTTGCTGCTCTCCC	GAAGCACACTGGAAGACGATAGTTGCTGCTCTCCC	GAAGCACACTGGAAGACGATAGTTGCTGCTCTCCC	GAAGCACACTGGAAGACGATAGTTGCTGCTCTCCC	GAAGCACACTGGAAGACGATAGTTGCTGCTCTCCC	GAAGCACACTGGAAGACGATAGTTGCTGCTCTCCC	GAAGCACACTGGAAGACGATAGTTGCTGCTCTCCC
A12	6372	1190406;1190532;1190599;1191526;1191594;1193305;1193329;1195305;1195511;1196778	CGTTTTCTTA	TGCCYTCTTG	TGCCCTCTTG	TGCCCTCTTG	TGCCCTCTTG	TGCCCTCTTG	TGCCCTCTTG	TGCCCTCTTG
A12	2863	2293297;2293701;2293750;2294076;2294130;2294232;2294565;2294682;2294897;2294898;2294952;2295167;2295168;2295578;2295812;2295877;2295977;2296160	RMMTCTACAATATTTGAG	ACCCTCGCTGGCGAARGA	ACCCTCGCTGGCGAAAGA	ACCCTCGCTGGCGAAAGA	ACCCTCGCTGGCGAAAGA	ACCCTCGCTGGCGAAAGA	ACCCTCGCTGGCGAAAGA	ACCCTCGCTGGCGAAAGA
A12	4509	2405892;2405904;2406757;2406865;2407014;2407758;2407759;2408358;2408990;2409125;2409191;2409308;2409464;2409723;2409936;2410208;2410293;2410306;2410312;2410382;2410401	RRCCATCACTATAAGRCGGRA	AAAAGCTCATGCTCAGGGGGC	AAAAGCTCATGCTCAGGRRGC	AAAAGCTCATGCTCAGGRRGC	AAAAGCTCATGCTCAGGRRGC	AAAAGCTCATGCTCAGGRRGC	AAAAGCTCATGCTCAGGRRGC	AAAAGCTCATGCTCAGGRRGC
A12	3812	2904419;2904528;2904632;2904742;2904915;2906008;2907508;2908231	ATAAACCG	ATAAACCG	GTAGTTTA	GTAGTTTA	GTAGTTTA	GTAGTTTA	GTAGTTTA	GTAGTTTA
A12	348	2908390;2908466;2908738	YR-	CAA	TGC	TGC	TGC	TGC	TGC	TGC
A12	4766	2938951;2939165;2939173;2940228;2940395;2940685;2942280;2942314;2943717	TAAAGCGAR	TAAAGCGAG	CGGTAAAGA	CGGTAAAGA	CGGTAAAGA	CGGTAAAGA	CGGTAAAGA	CGGTAAAGA
A12	7613	2944589;2946587;2947078;2948060;2949379;2949617;2949618;2950295;2950589;2950635;2951391;2952202	GATTCTATGGTG	GATTCTATGGTG	CGCACGCAAAAA	CGCACGCAAAAA	CGCACGCAAAAA	CGCACGCAAAAA	CGCACGCAAAAA	CGCACGCAAAAA
A12	11089	3415269;3415414;3415461;3415643;3415901;3415911;3416108;3416349;3417808;3418010;3420233;3420244;3420378;3420493;3420723;3421830;3422545;3424528;3424763;3424901;3425423;3425670;3425850;3426358	TCTATAAACAMTGTCGAAAGTAGG	TCTATAAACAMTRTCGAAAGTAGG	TCTATAAACACTGTCGAAAGTAGG	TCTATAAACACTGTCGAAAGTAGG	TCTATAAACACTGTCGAAAGTAGG	TCTATAAACACTGTCGAAAGTAGG	TCTATAAACACTGTCGAAAGTAGG	TCTATAAACACTGTCGAAAGTAGG
A12	11624	3822436;3822754;3823039;3823367;3823558;3824255;3824537;3824540;3824644;3825020;3825437;3825596;3825709;3825776;3826048;3827091;3827340;3827354;3827357;3827626;3827920;3827937;3828152;3828562;3829343;3829434;3829437;3829438;3829536;3829614;3829780;3830021;3830106;3830316;3830441;3830694;3830788;3830837;3831012;3831198;3831467;3831739;3831835;3831887;3832140;3832358;3832528;3832701;3832711;3832713…	TGCAAATCGATTAATTGGAATAGATGCGTTTAACAACATRRTATCCATTTTAGTCGAAGGAG	AATTGGCTAATTGGGCRGAATGAATATTTCTCACTGTCCAATGCTAACCCKAGTTGAGTAGT	AATTGGCTAATTGGGCAGAATGAATATTTCTCACTGTCCAATGCTAACCCGAGTTGAGTAGT	AATTGGCTAATTGGGCAGAATGAATATTTCTCACTGTCCAATGCTAACCCGAGTTGAGTAGT	AATTGGCTAATTGGGCAGAATGAATATTTCTCACTGTCCAATGCTAACCCGAGTTGAGTAGT	AATTGGCTAATTGGGCAGAATGAATATTTCTCACTGTCCAATGCTAACCCGAGTTGAGTAGT	AATTGGCTAATTGGGCAGAATGAATATTTCTCACTGTCCAATGCTAACCCGAGTTGAGTAGT	AATTGGCTAATTGGGCAGAATGAATATTTCTCACTGTCCAATGCTAACCCGAGTTGAGTAGT
A12	29281	5382534;5382701;5382870;5382920;5383009;5383093;5384630;5384966;5385000;5385083;5385846;5386124;5386748;5387646;5387741;5387759;5387950;5388090;5388204;5388585;5390354;5390471;5390765;5391841;5393200;5393752;5394008;5394095;5394176;5394610;5395458;5395486;5396293;5397058;5397465;5398788;5399288;5399320;5399792;5399877;5400088;5400665;5401420;5401763;5402032;5402066;5402070;5402203;5402224;5402612…	TTTTASTCTAAACAACGAGCTACTTCGCATGTTAACTTTTTACCCATGTGGCAATAAAACACCTGCACACGCCA	CTCAGCCTAGAACGACAATAKTTCTCGTGTTCTAATTTTGTAATTATATGACAGTAAAGCACCACCAAACTCYG	CTCAGCCTAGAACGACAATAGTTCTCGTGTTCTAATTTTGTAATTATATGACAGTAAAGCACCACCAAACTCTG	CTCAGCCTAGAACGACAATAGTTCTCGTGTTCTAATTTTGTAATTATATGACAGTAAAGCACCACCAAACTCTG	CTCAGCCTAGAACGACAATAGTTCTCGTGTTCTAATTTTGTAATTATATGACAGTAAAGCACCACCAAACTCTG	CTCAGCCTAGAACGACAATAGTTCTCGTGTTCTAATTTTGTAATTATATGACAGTAAAGCACCACCAAACTCTG	CTCAGCCTAGAACGACAATAGTTCTCGTGTTCTAATTTTGTAATTATATGACAGTAAAGCACCACCAAACTCTG	CTCAGCCTAGAACGACAATAGTTCTCGTGTTCTAATTTTGTAATTATATGACAGTAAAGCACCACCAAACTCTG
A12	1128	5604401;5604829;5604948;5605529	TATT	CWCC	CTCC	CTCC	CTCC	CTCC	CTCC	CTCC
A12	20696	5696791;5696943;5697177;5698410;5699160;5700392;5700569;5701784;5704147;5704698;5704857;5705161;5705545;5705983;5706087;5706179;5706519;5706627;5706820;5706972;5707493;5708713;5709785;5710036;5711426;5711572;5711724;5713357;5713518;5713898;5713981;5714021;5714195;5714324;5714326;5714368;5714482;5714490;5714678;5714707;5715082;5715352;5716114;5716138;5716567;5716989;5717001;5717090;5717233;5717487	AGCTACTGGGGTGGGTCCCCCCCAGAACCGYATATTYATTCATAYGAAAT	GATCGTCAAAAGAAACTTATTTTTAGGTCACATATTCACCYGCGCACAGA	GATCGTCAAAAGAAACTTATTTTTAGGTCACATATTCACCTGCGCACAGA	GATCGTCAAAAGAAACTTATTTTTAGGTCACATATTCACCTGCGCACAGA	GATCGTCAAAAGAAACTTATTTTTAGGTCACATATTCACCTGCGCACAGA	GATCGTCAAAAGAAACTTATTTTTAGGTCACATATTCACCTGCGCACAGA	GATCGTCAAAAGAAACTTATTTTTAGGTCACATATTCACCTGCGCACAGA	GATCGTCAAAAGAAACTTATTTTTAGGTCACATATTCACCTGCGCACAGA
A12	25456	5857292;5857632;5858068;5858085;5858285;5858421;5859190;5859265;5859840;5859895;5859925;5860267;5860462;5861096;5861300;5861311;5861597;5861823;5862102;5862185;5863597;5863651;5863748;5864231;5864393;5864474;5864691;5864840;5865035;5865317;5865318;5865499;5865677;5866364;5866473;5866986;5867002;5867075;5867093;5867258;5867583;5867660;5867859;5867885;5867980;5868081;5868104;5868310;5868390;5868391…	ATTCAGATCCCCGGMGRCCGTGTACAAAAGCGCACGCCTGACTTCCATTATGGGTAAGGGCCCACGTCGTGYGTGCAAGCATGGACTCGTAAATAACAGTTCTGTAGATCCCTAGCGTATCACCATYWACCGTACTCGAGGCCAGCACC	GCATGAGCATACAAAGRTGAGATGTGTAGAGAAGTATCARGTCCCAGCCGGAATCGGCTTTTTTTACTCTTCACAAGTATTGGAGTCTAGGGGAGGTGATCTCAAGTGATTTCTTTATGCTCATCCTTGTATAGTTCAGTATTTATGTT	GCATGAGCATACAAAGGTGAGATGTGTAGAGAAGTATCAAGTCCCAGCCGGAATCGGCTTTTTTTACTCTTCACAAGTATTGGAGTCTAGGGGAGGTGATCTCAAGTGATTTCTTTATGCTCATCCTTGTATAGTTCAGTATTTATGTT	GCATGAGCATACAAAGGTGAGATGTGTAGAGAAGTATCAAGTCCCAGCCGGAATCGGCTTTTTTTACTCTTCACAAGTATTGGAGTCTAGGGGAGGTGATCTCAAGTGATTTCTTTATGCTCATCCTTGTATAGTTCAGTATTTATGTT	GCATGAGCATACAAAGGTGAGATGTGTAGAGAAGTATCAAGTCCCAGCCGGAATCGGCTTTTTTTACTCTTCACAAGTATTGGAGTCTAGGGGAGGTGATCTCAAGTGATTTCTTTATGCTCATCCTTGTATAGTTCAGTATTTATGTT	GCATGAGCATACAAAGGTGAGATGTGTAGAGAAGTATCAAGTCCCAGCCGGAATCGGCTTTTTTTACTCTTCACAAGTATTGGAGTCTAGGGGAGGTGATCTCAAGTGATTTCTTTATGCTCATCCTTGTATAGTTCAGTATTTATGTT	GCATGAGCATACAAAGGTGAGATGTGTAGAGAAGTATCAAGTCCCAGCCGGAATCGGCTTTTTTTACTCTTCACAAGTATTGGAGTCTAGGGGAGGTGATCTCAAGTGATTTCTTTATGCTCATCCTTGTATAGTTCAGTATTTATGTT	GCATGAGCATACAAAGGTGAGATGTGTAGAGAAGTATCAAGTCCCAGCCGGAATCGGCTTTTTTTACTCTTCACAAGTATTGGAGTCTAGGGGAGGTGATCTCAAGTGATTTCTTTATGCTCATCCTTGTATAGTTCAGTATTTATGTT
A12	6884	5907129;5907145;5907182;5907337;5907366;5907812;5907873;5907951;5908160;5908216;5908321;5908323;5908326;5908439;5908516;5908688;5908759;5908825;5909024;5909092;5909380;5909390;5909475;5909480;5909899;5909988;5910235;5910261;5910450;5910678;5910786;5910803;5910815;5910890;5910921;5911152;5911154;5911162;5911190;5911334;5911619;5911750;5911914;5912398;5912512;5912595;5912667;5912797;5913039;5913198…	GAGACTAAGATCTACGATCATATAAGGGAAAACTGCATGCGTRGATACCACTGACGT	AGTCTTCGTCCACGTAACTTGGAGRRRKGCGGTCCTGCATACGAACGTATACAGAAC	AGTCTTCGTCCACGTAACTTGGAGGAATGCGGTCCTGCATACGAACGTATACAGAAC	AGTCTTCGTCCACGTAACTTGGAGGAATGCGGTCCTGCATACGAACGTATACAGAAC	AGTCTTCGTCCACGTAACTTGGAGGAATGCGGTCCTGCATACGAACGTATACAGAAC	AGTCTTCGTCCACGTAACTTGGAGGAATGCGGTCCTGCATACGAACGTATACAGAAC	AGTCTTCGTCCACGTAACTTGGAGGAATGCGGTCCTGCATACGAACGTATACAGAAC	AGTCTTCGTCCACGTAACTTGGAGGAATGCGGTCCTGCATACGAACGTATACAGAAC
A12	592	6351430;6352022	AT	AT	GC	GC	GC	GC	GC	GC
A12	15948	6561337;6561363;6561679;6561777;6561795;6562195;6562568;6564511;6565081;6565221;6565658;6565821;6566223;6566239;6566797;6567352;6567854;6568415;6568507;6568537;6568891;6569931;6570821;6571060;6573158;6573281;6573613;6573696;6573872;6574253;6575082;6575827;6576034;6576138;6576693;6576738;6577149;6577285	ATTTATTAATAAGAAATTAAAAGCACCATTTCGATAAT	ATTTATTAATAAGAAATTAAAAGCACCATTTCGATAAT	ATTTATCAATAAGAAATTAAAAGCACCATTTCGATAAT	ATTTATCAATAAGAAATTAAAAGCACCATTTCGATAAT	ATTTATCAATAAGAAATTAAAAGCACCATTTCGATAAT	ATTTATCAATAAGAAATTAAAAGCACCATTTCGATAAT	ATTTATCAATAAGAAATTAAAAGCACCATTTCGATAAT	ATTTATCAATAAGAAATTAAAAGCACCATTTCGATAAT
A12	6588	6633742;6634279;6635638;6635923;6636407;6636458;6636477;6638052;6638754;6640189;6640330	GAATATATTAC	GAATATATTAC	CGCTGCGTTAA	CGCTGCGTTAA	CGCTGCGTTAA	CGCTGCGTTAA	CGCTGCGTTAA	CGCTGCGTTAA
A12	169	6660925;6661094	TG	TG	CA	CA	CA	CA	CA	CA
A12	354	6671024;6671378	GC	GC	AT	AT	AT	AT	AT	AT
A12	18922	6672548;6673566;6673715;6674240;6678728;6680410;6681182;6681619;6682352;6683733;6691323;6691447;6691470	AAATAATATCTGG	AAATAATATCTGG	GGTGAACACCTGT	GGTGAACACCTGT	GGTGAACACCTGT	GGTGAACACCTGT	GGTGAACACCTGT	GGTGAACACCTGT
A12	134	6764589;6764723	TA	TA	CG	CG	CG	CG	CG	CG
A12	6385	6765499;6766363;6767068;6769812;6770754;6771778;6771799;6771884	TTGAGGCA	TTGAGGCA	CCGAGCAG	CCGAGCAG	CCGAGCAG	CCGAGCAG	CCGAGCAG	CCGAGCAG
A12	2666	6775667;6775707;6778333	GGC	GGC	TCT	TCT	TCT	TCT	TCT	TCT
A12	3798	6778502;6778510;6778519;6778719;6778852;6778866;6779516;6780490;6781942;6782233;6782268;6782300	GCTCCTGGCCAA	GCTCCTGGCCAA	AACCTCAGTAGG	AACCTCAGTAGG	AACCTCAGTAGG	AACCTCAGTAGG	AACCTCAGTAGG	AACCTCAGTAGG
A12	1775	6989808;6990587;6990921;6991299;6991304;6991341;6991583	GGAGATT	GGAGATT	CAGTCAA	CAGTCAA	CAGTCAA	CAGTCAA	CAGTCAA	CAGTCAA
A12	21100	6993165;6993900;6995286;6995573;6996550;6996607;6996911;6997217;6997225;6997269;6997735;6997834;6997892;6997918;6997960;6998141;6998289;6998760;6998797;6999085;7000003;7000787;7001227;7001661;7001718;7001724;7002432;7002467;7002469;7002649;7002754;7002791;7002851;7002876;7002977;7003101;7003216;7003371;7003373;7003457;7003680;7003825;7004355;7004470;7004751;7004868;7004941;7005113;7005114;7005895…	TCGCTCATTACCATTTGTGCCA-GAGATGATTAAGACAAACTTCTCAAAATCTACCATGAGGGCATGCGAGAATGCTGTATGGCTCATGTCTCA	TYGCTCATTACCATTTGTGCCAAGAGATGATTAAGACAAACTTCTCAAAATCTAMYATGAGGGCATGCGAGAATGCTGTATGGCTCATGTCTCA	CTCACTTCTGACAACCTCATTTAAAGGCACCCTGAGTGGGTCCTCTTGCTATGCCTCAACAAAGTCCTAGACCGCTCCCGCAATCATCACTCCG	CTCACTTCTGACAACCTCATTTAAAGGCACCCTGAGTGGGTCCTCTTGCTATGCCTCAACAAAGTCCTAGACCGCTCCCGCAATCATCACTCCG	CTCACTTCTGACAACCTCATTTAAAGGCACCCTGAGTGGGTCCTCTTGCTATGCCTCAACAAAGTCCTAGACCGCTCCCGCAATCATCACTCCG	CTCACTTCTGACAACCTCATTTAAAGGCACCCTGAGTGGGTCCTCTTGCTATGCCTCAACAAAGTCCTAGACCGCTCCCGCAATCATCACTCCG	CTCACTTCTGACAACCTCATTTAAAGGCACCCTGAGTGGGTCCTCTTGCTATGCCTCAACAAAGTCCTAGACCGCTCCCGCAATCATCACTCCG	CTCACTTCTGACAACCTCATTTAAAGGCACCCTGAGTGGGTCCTCTTGCTATGCCTCAACAAAGTCCTAGACCGCTCCCGCAATCATCACTCCG
A12	6039	7019455;7019805;7021048;7021187;7021247;7021382;7021490;7021571;7021659;7022665;7022769;7022885;7023788;7023986;7024221;7024450;7024770;7025026;7025494	CTACGTTTTTCTCTGCAGG	CTACGTTTTTCTCTGCAGG	TTGGAACCGCTGTGGCGAA	TTGGAACCGCTGTGGCGAA	TTGGAACCGCTGTGGCGAA	TTGGAACCGCTGTGGCGAA	TTGGAACCGCTGTGGCGAA	TTGGAACCGCTGTGGCGAA
A12	275	38065657;38065898;38065932	WAR	WAR	WRR	WRR	WRR	WRR	WRR	WRR
A12	591	62326299;62326484;62326573;62326890	CTGT	YTTY	TTTC	TTTC	TTTC	TTTC	TTTC	TTTC
A12	7086	62484459;62484869;62484978;62485162;62485932;62485940;62486091;62486924;62487133;62487652;62488387;62488569;62489050;62489234;62489246;62489326;62489425;62489482;62489599;62489643;62489968;62490128;62490821;62490975;62491107;62491281;62491545	GCGAGGCATCGCGGGAGGCTCCGATTT	ACRAAATATTATAATAAAATTATGTCC	ACAAAATATTATAATAAAATTATGTCC	ACAAAATATTATAATAAAATTATGTCC	ACAAAATATTATAATAAAATTATGTCC	ACAAAATATTATAATAAAATTATGTCC	ACAAAATATTATAATAAAATTATGTCC	ACAAAATATTATAATAAAATTATGTCC
A12	258	62513416;62513564;62513674	CAG	TRA	TGA	TGA	TGA	TGA	TGA	TGA
A12	110	62538434;62538462;62538478;62538544	MCYS	CYYS	MYYS	MYYS	MYYS	MYYS	MYYS	MYYS
A12	61	66133341;66133402	TT	KW	GA	GA	GA	GA	GA	GA
A12	2195	66134119;66134644;66135080;66135219;66135864;66136314	ATTCAC	TCKCAG	TCGCAG	TCGCAG	TCGCAG	TCGCAG	TCGCAG	TCGCAG
A12	21660	67645051;67645204;67645775;67646153;67647118;67648030;67648073;67649854;67650802;67650910;67651212;67651237;67651435;67651932;67652045;67652070;67652130;67652133;67652562;67652675;67656041;67657589;67658319;67659336;67659487;67660393;67662156;67662603;67664081;67664542;67665995;67666412;67666711	ATTACAGTCTGATRATCAGCTTGCKCAGGGTTC	TGGGCCGCTACCAGWYTGAAAGTCTTGGAATTT	TGGGCCGCTACCAGTCTGAAAGTCTTGGAATTT	TGGGCCGCTACCAGTCTGAAAGTCTTGGAATTT	TGGGCCGCTACCAGTCTGAAAGTCTTGGAATTT	TGGGCCGCTACCAGTCTGAAAGTCTTGGAATTT	TGGGCCGCTACCAGTCTGAAAGTCTTGGAATTT	TGGGCCGCTACCAGTCTGAAAGTCTTGGAATTT
A13	5903	55355360;55356081;55356134;55356399;55356456;55356561;55356658;55356777;55356979;55357130;55357435;55357462;55357533;55357755;55359159;55359903;55360240;55360293;55360365;55360376;55360412;55360604;55360706;55361263	CTACCTATATAGTAAAATGATAAG	CTACCTATATAGTAAAATGATAAG	TCACTTGCACAATAGGATGCCAAA	TCACTTGCACAATAGGATGCCAAA	TCACTTGCACAATAGGATGCCAAA	TCACTTGCACAATAGGATGCCAAA	TCACTTGCACAATAGGATGCCAAA	TCACTTGCACAATAGGATGCCAAA
A13	1525	55362602;55362775;55364127	TGT	TGT	CAC	CAC	CAC	CAC	CAC	CAC
A13	2055	55372253;55374287;55374308	CCA	CCA	TTC	TTC	TTC	TTC	TTC	TTC
A13	222	55375185;55375274;55375407	AAT	AAT	GGC	GGC	GGC	GGC	GGC	GGC
A13	15143	55397130;55401969;55402029;55402039;55403175;55403232;55404324;55405097;55405173;55405325;55405411;55405657;55405681;55405858;55406403;55406563;55406730;55407017;55407460;55407497;55407600;55408418;55408586;55408773;55408875;55408920;55409114;55409195;55409606;55409826;55410214;55410615;55410834;55410851;55410972;55412186;55412273	GAATTAATCGGGGAAGACTACATTTTTTCCACTAAAG	GAATTAATCGGGGAAGACTACATTTTTTCCACTRAAG	AGTCAGTCAAAAAGGAGGCGTGCCGGCCTTGTCGGGC	AGTCAGTCAAAAAGGAGGCGTGCCGGCCTTGTCGGGC	AGTCAGTCAAAAAGGAGGCGTGCCGGCCTTGTCGGGC	AGTCAGTCAAAAAGGAGGCGTGCCGGCCTTGTCGGGC	AGTCAGTCAAAAAGGAGGCGTGCCGGCCTTGTCGGGC	AGTCAGTCAAAAAGGAGGCGTGCCGGCCTTGTCGGGC
A13	188	55426029;55426060;55426192;55426217	CGCC	CGCC	GAAT	GAAT	GAAT	GAAT	GAAT	GAAT
A13	11965	55428298;55428760;55428994;55429080;55429403;55429613;55429679;55431422;55431863;55431962;55432147;55432492;55432548;55432563;55432722;55433027;55433133;55433139;55433207;55433309;55433633;55433661;55433783;55433785;55433805;55433928;55434089;55434190;55434202;55434417;55434458;55434678;55435146;55436452;55437053;55437173;55437228;55437349;55437588;55437609;55437621;55437735;55437804;55437935;554…	ACCACAGTTTTGAGAAAATGTCTCACATTTAAAACCTTAGCGAAGTGATAC	ACCACAGTTTTGAGAAAATGTCTCACATTTAAAACCTTAGCGAAGTGATAC	GTTGTGATTTTAATAAAGTGCTCTATATTTAAAACCCTAATGAAGTCTTCT	GTTGTGATTTTAATAAAGTGCTCTATATTTAAAACCCTAATGAAGTCTTCT	GTTGTGATTTTAATAAAGTGCTCTATATTTAAAACCCTAATGAAGTCTTCT	GTTGTGATTTTAATAAAGTGCTCTATATTTAAAACCCTAATGAAGTCTTCT	GTTGTGATTTTAATAAAGTGCTCTATATTTAAAACCCTAATGAAGTCTTCT	GTTGTGATTTTAATAAAGTGCTCTATATTTAAAACCCTAATGAAGTCTTCT
A13	5933	55446940;55447503;55447921;55448018;55448132;55448242;55448363;55448526;55448651;55448896;55448996;55449359;55449615;55449741;55450469;55450559;55450621;55451562;55452128;55452350;55452389;55452408;55452521;55452873	TAATTTTTCTTCCTCATGATGTAC	TAATTTTTCTTCCTCATGATGTAC	CAGATTTTCTTTTCTCTAGCTTGT	CAGATTTTCTTTTCTCTAGCTTGT	CAGATTTTCTTTTCTCTAGCTTGT	CAGATTTTCTTTTCTCTAGCTTGT	CAGATTTTCTTTTCTCTAGCTTGT	CAGATTTTCTTTTCTCTAGCTTGT
A13	412	55457634;55458046	CC	CC	GT	GT	GT	GT	GT	GT
A13	2539	55558151;55558264;55558337;55558535;55558797;55558883;55558955;55559956;55559984;55560598;55560690	CTAAACAGTTA	CTAAACAGTTA	ATGAATAATCG	ATGAATAATCG	ATGAATAATCG	ATGAATAATCG	ATGAATAATCG	ATGAATAATCG
A13	2247	55561802;55562059;55562391;55562426;55562442;55562576;55562709;55562992;55563213;55564049	GGAAAAACGC	GGAAAAACGC	TAGGAAATAT	TAGGAAATAT	TAGGAAATAT	TAGGAAATAT	TAGGAAATAT	TAGGAAATAT
A13	861	55568577;55568696;55568831;55569401;55569438	GGCGG	GGCGG	TCTAA	TCTAA	TCTAA	TCTAA	TCTAA	TCTAA
A13	15168	55602468;55603241;55603485;55604024;55604373;55604603;55604832;55604841;55605346;55605387;55605598;55605665;55605711;55605716;55606017;55606328;55606340;55606564;55606926;55607142;55607186;55607891;55608045;55608422;55609073;55609477;55609527;55609991;55610399;55610523;55610718;55610826;55611442;55611621;55611828;55614089;55615760;55616660;55617636	CCAAACCGTCAAAATTAATAGACGAAAGTATGTATAATG	CCAAACCGTCAAAATTAATAGACGAAAGTATGTATAATG	GAAAATCATTAGAATTATTAAACGAAAGTACACATCCAT	GAAAATCATTAGAATTATTAAACGAAAGTACACATCCAT	GAAAATCATTAGAATTATTAAACGAAAGTACACATCCAT	GAAAATCATTAGAATTATTAAACGAAAGTACACATCCAT	GAAAATCATTAGAATTATTAAACGAAAGTACACATCCAT	GAAAATCATTAGAATTATTAAACGAAAGTACACATCCAT
A13	1187	55620689;55620730;55621310;55621431;55621484;55621543;55621623;55621876	CTATTTAG	CTATTTAG	TTATCATA	TTATCATA	TTATCATA	TTATCATA	TTATCATA	TTATCATA
A13	599	55623182;55623453;55623781	AGC	AGC	GAT	GAT	GAT	GAT	GAT	GAT
A13	306	55626258;55626304;55626564	ACA	ACA	GAG	GAG	GAG	GAG	GAG	GAG
A13	1431	55634475;55634493;55634697;55634709;55635033;55635352;55635632;55635848;55635906	TCCTTCGAT	TCCTTCGAT	CCCCTTAAC	CCCCTTAAC	CCCCTTAAC	CCCCTTAAC	CCCCTTAAC	CCCCTTAAC
A13	2772	55637447;55637562;55637575;55637745;55637845;55637872;55637895;55637950;55638251;55638760;55638801;55638838;55639248;55639260;55639983;55640219	GAAAATACCAACTTGC	GAAAATACCAACTTGC	TGGAATGTTAAACCAT	TGGAATGTTAAACCAT	TGGAATGTTAAACCAT	TGGAATGTTAAACCAT	TGGAATGTTAAACCAT	TGGAATGTTAAACCAT
A13	7557	55649639;55650447;55650655;55651359;55651523;55652511;55653292;55655798;55657196	CACTGGGCT	CACWGGGCT	TATAGGACC	TATAGGACC	TATAGGACC	TATAGGACC	TATAGGACC	TATAGGACC
A13	1801	55665238;55665471;55665499;55665924;55667039	GTATT	GTATT	CCGTC	CCGTC	CCGTC	CCGTC	CCGTC	CCGTC
A13	3362	55687957;55688120;55688530;55688847;55689697;55689864;55689936;55690351;55690829;55690869;55691319	AACTCGAACGA	AACTCGAACGA	GACCCGGGTTG	GACCCGGGTTG	GACCCGGGTTG	GACCCGGGTTG	GACCCGGGTTG	GACCCGGGTTG
A13	273	58056298;58056324;58056571	GYR	GTG	RYR	RYR	RYR	RYR	RYR	RYR
A13	579	71383556;71383572;71383886;71384135	GACT	GACT	AGTA	AGTA	AGTA	AGTA	AGTA	AGTA
A13	4214	71386323;71386634;71386828;71386829;71387111;71387809;71387874;71388355;71388751;71388837;71389121;71389752;71390051;71390107;71390113;71390537	TCTAGGTTATGTGCTT	TCTAGGTTATGTGCTT	GTAGATAAGCACATGA	GTAGATAAGCACATGA	GTAGATAAGCACATGA	GTAGATAAGCACATGA	GTAGATAAGCACATGA	GTAGATAAGCACATGA
A13	4235	71391012;71392086;71392493;71393798;71394025;71394033;71394418;71394570;71395021;71395071;71395247	TTAGGCTATCG	TTAGGCTATCG	AAGACGGCGTA	AAGACGGCGTA	AAGACGGCGTA	AAGACGGCGTA	AAGACGGCGTA	AAGACGGCGTA
A13	1286	71400978;71401460;71402264	AAG	AAG	GGA	GGA	GGA	GGA	GGA	GGA
A13	2528	71800238;71800926;71801751;71802766	CTAC	CTAC	TGTA	TGTA	TGTA	TGTA	TGTA	TGTA
A13	246	71805161;71805286;71805407	CAC	CAC	TCT	TCT	TCT	TCT	TCT	TCT
A13	12260	71820806;71820932;71821018;71822303;71822451;71822514;71822526;71822563;71822636;71822679;71822758;71823139;71823971;71825319;71825338;71825711;71825739;71825796;71825834;71825869;71826185;71826211;71826220;71826360;71827101;71827162;71828092;71828457;71828725;71829249;71829352;71830039;71830179;71830310;71830461;71830816;71830925;71830973;71831256;71831536;71831554;71831701;71831791;71831962;718…	GCATTGTAATAAATTATTTAGAATTACAATTTGTTGTGATAATACAAC	GCATTGTAATAAATTATTTAGAATTACAATTTGTTGTGATAATACAAC	ACATTATAACAGATCATTCAGAATTACGATTTGTTGTTATAACAAAAT	ACATTATAACAGATCATTCAGAATTACGATTTGTTGTTATAACAAAAT	ACATTATAACAGATCATTCAGAATTACGATTTGTTGTTATAACAAAAT	ACATTATAACAGATCATTCAGAATTACGATTTGTTGTTATAACAAAAT	ACATTATAACAGATCATTCAGAATTACGATTTGTTGTTATAACAAAAT	ACATTATAACAGATCATTCAGAATTACGATTTGTTGTTATAACAAAAT
A13	7011	71834856;71835915;71836067;71836424;71837190;71837485;71837745;71837954;71838410;71839174;71839512;71839679;71841230;71841394;71841674;71841770;71841867	CCTTTATATTGCCCCAC	CCTTTATATTGCCCCAC	TTCTCATACTATCCAAT	TTCTCATACTATCCAAT	TTCTCATACTATCCAAT	TTCTCATACTATCCAAT	TTCTCATACTATCCAAT	TTCTCATACTATCCAAT
A13	26658	71856096;71856427;71856463;71856584;71856896;71856995;71857033;71857371;71857455;71857974;71858554;71859146;71859189;71859753;71860196;71860444;71860471;71861643;71862364;71862514;71862628;71862905;71864570;71864826;71865923;71866373;71872798;71873217;71873745;71874677;71875215;71877422;71877517;71878456;71878538;71881059;71881083;71881619;71881989;71882066;71882112;71882658;71882754	AATTCTTATTATAACTTTCRTTTGACTTACACTGTAATATATA	AATTCTTATTATAACTTTCATTTGACTTACACTGTAATATATA	GGCTCTTATTTTAATTTTCGTTGAGCCCCTGTCTCAATATATC	GGCTCTTATTTTAATTTTCGTTGAGCCCCTGTCTCAATATATC	GGCTCTTATTTTAATTTTCGTTGAGCCCCTGTCTCAATATATC	GGCTCTTATTTTAATTTTCGTTGAGCCCCTGTCTCAATATATC	GGCTCTTATTTTAATTTTCGTTGAGCCCCTGTCTCAATATATC	GGCTCTTATTTTAATTTTCGTTGAGCCCCTGTCTCAATATATC
A13	27962	71889698;71893254;71893614;71896614;71897084;71898275;71898349;71901168;71901549;71901724;71902597;71903113;71903152;71903304;71903538;71903865;71903936;71904153;71904173;71905195;71905754;71906803;71906892;71906995;71907210;71907314;71907537;71908129;71908309;71908393;71908536;71908865;71909267;71910639;71910994;71912547;71913141;71913750;71914509;71914615;71914940;71915155;71915823;71915863;719…	CTAGATTTATATTATTTTTCAAGCCTTGTTAGTCGATTTAGAGGATGAACC	CTAGATTTATATTATTTTTCAAGCCTTGTTAGTCGATTTAGAGGATGAACC	TTAGACCTATATTACTTTTCAAGCCTTGTTAATCAATTGGGAAGATGAACT	TTAGACCTATATTACTTTTCAAGCCTTGTTAATCAATTGGGAAGATGAACT	TTAGACCTATATTACTTTTCAAGCCTTGTTAATCAATTGGGAAGATGAACT	TTAGACCTATATTACTTTTCAAGCCTTGTTAATCAATTGGGAAGATGAACT	TTAGACCTATATTACTTTTCAAGCCTTGTTAATCAATTGGGAAGATGAACT	TTAGACCTATATTACTTTTCAAGCCTTGTTAATCAATTGGGAAGATGAACT
A13	3133	71919045;71919443;71919894;71919896;71919961;71922178	ATTAAG	ATTAAG	CCTGAA	CCTGAA	CCTGAA	CCTGAA	CCTGAA	CCTGAA
A13	555	71922703;71922875;71923258	GCT	GCT	ATA	ATA	ATA	ATA	ATA	ATA
A13	14514	71989065;71991602;71991876;71992475;71992534;71993132;71993194;71993454;71993455;71994090;71994117;71997511;71997544;71997596;71998291;71998374;71998507;71998594;71998723;71998865;71998985;71999359;71999492;71999642;71999771;71999885;72003579	CGATATGAATTTATAGAAAGGTTCTTT	CGATATGAATTTATAGAAAGGTTCTTT	TGATATTAATCTGTAGAACGGTTTTGC	TGATATTAATCTGTAGAACGGTTTTGC	TGATATTAATCTGTAGAACGGTTTTGC	TGATATTAATCTGTAGAACGGTTTTGC	TGATATTAATCTGTAGAACGGTTTTGC	TGATATTAATCTGTAGAACGGTTTTGC
A13	10800	72014731;72014753;72014876;72015100;72015572;72016498;72016927;72017028;72017282;72017311;72017638;72018153;72020977;72021175;72021469;72021547;72021844;72022111;72022307;72023063;72023173;72023313;72023373;72023650;72024033;72024188;72024436;72025165;72025531	CATATCAAAACACTCCAGAATTCAGTTTG	CATATCAAAACACTCCAGAATTCAGTTTG	TATCTCAAAACATTTCAGAGTCCGATTTA	TATCTCAAAACATTTCAGAGTCCGATTTA	TATCTCAAAACATTTCAGAGTCCGATTTA	TATCTCAAAACATTTCAGAGTCCGATTTA	TATCTCAAAACATTTCAGAGTCCGATTTA	TATCTCAAAACATTTCAGAGTCCGATTTA
A13	21310	72045510;72047479;72050760;72051008;72052469;72052822;72052869;72052946;72053354;72053362;72053920;72053968;72054135;72054379;72057382;72057889;72058051;72058535;72058568;72059888;72059989;72060340;72060423;72060833;72061086;72061414;72061785;72063632;72064352;72064456;72066820	TGTGGTAAGACTTAGAGTATGCAATCAGAGT	TGTGGTAAGACTTAGAGTATGCAATCAGAGT	CGCTGTAAGGCTTAGGGTATGCAATGGTGGA	CGCTGTAAGGCTTAGGGTATGCAATGGTGGA	CGCTGTAAGGCTTAGGGTATGCAATGGTGGA	CGCTGTAAGGCTTAGGGTATGCAATGGTGGA	CGCTGTAAGGCTTAGGGTATGCAATGGTGGA	CGCTGTAAGGCTTAGGGTATGCAATGGTGGA
A13	8798	72193909;72193928;72194268;72194789;72197250;72197565;72198150;72198217;72198234;72198270;72198744;72200411;72200561;72201983;72202561;72202609;72202707	ACKGCAGCTAATCGYCG	ACGGCAGCTAATCGYYG	GTTATGATCGGTTATTA	GTTATGATCGGTTATTA	GTTATGATCGGTTATTA	GTTATGATCGGTTATTA	GTTATGATCGGTTATTA	GTTATGATCGGTTATTA
A13	1081	72213376;72213402;72213593;72214457	TAAT	TAAT	CGTC	CGTC	CGTC	CGTC	CGTC	CGTC
A13	427	72228156;72228223;72228358;72228583	CGAT	CGAT	TTGA	TTGA	TTGA	TTGA	TTGA	TTGA
A13	2750	72232067;72232266;72232842;72234435;72234817	GYCCT	GTCCT	TCTGC	TCTGC	TCTGC	TCTGC	TCTGC	TCTGC
A13	715	72237406;72238121	GC	GC	AT	AT	AT	AT	AT	AT
A13	372	72785762;72785813;72785969;72786049;72786115;72786134	TAGGCA	TAGGCA	YRSSYR	YRSSYR	YRSSYR	YRSSYR	YRSSYR	YRSSYR
A13	6267	79403397;79403529;79404080;79404081;79404178;79404451;79404567;79404875;79405035;79407256;79407833;79407834;79407939;79408312;79408686;79409066;79409664	GATAACTGACAATYGYA	AGATTCTGGCAAATA-G	AGATTCTGGCAAATATG	AGATTCTGGCAAATATG	AGATTCTGGCAAATATG	AGATTCTGGCAAATATG	AGATTCTGGCAAATATG	AGATTCTGGCAAATATG
A13	10831	79632336;79633092;79638246;79638397;79638896;79639117;79641278;79641534;79642427;79642767;79643167	CGGAAGAACAT	TAKGGATGTGG	TATGGATGTGG	TATGGATGTGG	TATGGATGTGG	TATGGATGTGG	TATGGATGTGG	TATGGATGTGG
A13	472	79959229;79959588;79959589;79959596;79959600;79959696;79959701	TMRTACC	YAAWWMM	YMRWWMM	YMRWWMM	YMRWWMM	YMRWWMM	YMRWWMM	YMRWWMM
A13	5954	154878;156678;157623;160559;160832	GCTMR	RCCCA	ACCCA	ACCCA	ACCCA	ACCCA	ACCCA	ACCCA
A13	147	4627040;4627045;4627144;4627163;4627187	ATACG	ATACG	GCGTA	GCGTA	GCGTA	GCGTA	GCGTA	GCGTA
A13	729	5096971;5097130;5097382;5097411;5097700	TTAGA	TTAGA	CCTAG	CCTAG	CCTAG	CCTAG	CCTAG	CCTAG
A13	12941	5588994;5589977;5590179;5595600;5595950;5596639;5596783;5597712;5597744;5597828;5598216;5598273;5599291;5599483;5599529;5599720;5599815;5599893;5599912;5601139;5601258;5601651;5601721;5601761;5601935	GCCTTATCTATTGTGCCCAGCCCCG	GCCTTATCTATTGTGCCCAGYCCCG	ATGCCGCTTAACCGATATGTTCGTA	ATGCCGCTTAACCGATATGTTCGTA	ATGCCGCTTAACCGATATGTTCGTA	ATGCCGCTTAACCGATATGTTCGTA	ATGCCGCTTAACCGATATGTTCGTA	ATGCCGCTTAACCGATATGTTCGTA
A13	3361	5602696;5603017;5603886;5604018;5604672;5604980;5605914;5606050;5606057	GGTAGATAT	GGTAGATAT	AACAAGATG	AACAAGATG	AACAAGATG	AACAAGATG	AACAAGATG	AACAAGATG
A13	6895	5607383;5607672;5607840;5608189;5608484;5609121;5609642;5609724;5610589;5611256;5613045;5613449;5613790;5614278	CACTGATCATTCTG	CACTGATCATYCTG	TATCTTTTGTCCTT	TATCTTTTGTCCTT	TATCTTTTGTCCTT	TATCTTTTGTCCTT	TATCTTTTGTCCTT	TATCTTTTGTCCTT
A13	3245	5615854;5616543;5616865;5617096;5617163;5617339;5617607;5617926;5618017;5618157;5618212;5618583;5618684;5618814;5618977;5619099	GCAAATTCAAGCATCA	GCAAATTCAAGCATCA	TCACGCTTGGAGGCTG	TCACGCTTGGAGGCTG	TCACGCTTGGAGGCTG	TCACGCTTGGAGGCTG	TCACGCTTGGAGGCTG	TCACGCTTGGAGGCTG
A13	57	5619366;5619423	MS	MS	AG	AG	AG	AG	AG	AG
A13	36390	6724895;6731620;6734733;6740324;6757771;6761285	AGTTCT	A-TTCT	GGCCCC	GGCCCC	GGCCCC	GGCCCC	GGCCCC	GGCCCC
A13	26205	6966856;6966950;6967023;6967110;6967433;6967447;6970378;6970473;6970639;6970760;6970859;6970874;6971561;6971691;6971787;6971928;6971984;6972475;6972826;6973067;6973466;6973624;6973666;6974030;6974125;6974149;6974222;6974420;6974650;6974997;6975159;6975575;6975988;6976010;6976345;6976595;6976832;6977847;6979116;6979681;6980088;6980414;6980847;6980967;6981792;6982140;6982507;6982578;6983692;6984117…	CAATGAGATCAGACTTTTATAAAGTGTTTATGCTTTAGAAATATGAACATAACATTAACGCAATAGGATTTCTGCTA	CAATGAGATCAGACTTTTATAAAGTGTTTATGCTTTAGAAATATGAACATAACATTAACGCAATAGGATTTCTGCTA	TAATCAGATCAGACTTTTATAAAGTGTTTATGTTTTAAAAATATGAACATATCATTAACGCACTAGGATTTCTGCTC	TAATCAGATCAGACTTTTATAAAGTGTTTATGTTTTAAAAATATGAACATATCATTAACGCACTAGGATTTCTGCTC	TAATCAGATCAGACTTTTATAAAGTGTTTATGTTTTAAAAATATGAACATATCATTAACGCACTAGGATTTCTGCTC	TAATCAGATCAGACTTTTATAAAGTGTTTATGTTTTAAAAATATGAACATATCATTAACGCACTAGGATTTCTGCTC	TAATCAGATCAGACTTTTATAAAGTGTTTATGTTTTAAAAATATGAACATATCATTAACGCACTAGGATTTCTGCTC	TAATCAGATCAGACTTTTATAAAGTGTTTATGTTTTAAAAATATGAACATATCATTAACGCACTAGGATTTCTGCTC
A13	4492	7374639;7376825;7377345;7379131	ATTT	ATTT	GACG	GACG	GACG	GACG	GACG	GACG
A13	25903	7635437;7635933;7635969;7636558;7636576;7637790;7637875;7638131;7638578;7638777;7640430;7640431;7641508;7642162;7642646;7642648;7642862;7643074;7643121;7643799;7644139;7644590;7644675;7644705;7644952;7645222;7645281;7645418;7645561;7645951;7646064;7646333;7646418;7646526;7646564;7646604;7646880;7647025;7647197;7648159;7648503;7648556;7649650;7651802;7655626;7655836;7656447;7656501;7657921;7658444…	CCCATTATTAGTATTAAACTATAAGCAATATCACATGAATAAAATATGTATTAAAAAG	CCCATTATTAGTATTAAACTATAAGCAATATCACATGAATAAAATATGTATTAAAAAG	TCCATTATTAGTATTAAACTATAAGCAATATCACATGAATAAAGCATGTATTAAAAAA	TCCATTATTAGTATTAAACTATAAGCAATATCACATGAATAAAGCATGTATTAAAAAA	TCCATTATTAGTATTAAACTATAAGCAATATCACATGAATAAAGCATGTATTAAAAAA	TCCATTATTAGTATTAAACTATAAGCAATATCACATGAATAAAGCATGTATTAAAAAA	TCCATTATTAGTATTAAACTATAAGCAATATCACATGAATAAAGCATGTATTAAAAAA	TCCATTATTAGTATTAAACTATAAGCAATATCACATGAATAAAGCATGTATTAAAAAA
A13	13405	7667203;7667717;7668902;7668994;7669705;7672728;7680608	CTATTGT	CTATTGT	TCATCGC	TCATCGC	TCATCGC	TCATCGC	TCATCGC	TCATCGC
A13	21658	7743373;7743623;7743743;7744445;7744794;7745231;7745336;7745526;7745610;7745810;7746066;7746265;7746268;7746654;7746660;7747512;7747715;7748856;7749188;7749240;7751115;7751420;7751604;7751778;7751860;7752049;7752226;7752430;7752437;7752498;7753558;7753869;7753893;7754152;7754186;7754384;7754416;7755515;7755780;7755851;7756009;7756151;7756493;7756838;7757179;7757273;7757358;7757464;7757562;7757568…	TTTATCTAGGATTTATAAATAATATTAGCTTATGCGTTTTAAGGTCAATATTAAATGTTTCATCAAGCAGTTAATTTCGGTAGATCTAT	TTTATCTAGGATTTATAAATAATATTAGCTTATGCGTTTTAAGGTCAATATTAAATGTTTCATCAAGCAGTTAATTTCGGTAGATCTAT	GTTATCTAGGATTTATAAATAATATTAGCTTATGAGTTTTAATGTCAATATTAAATGTTTCATCAAGCAGTTAATTTCGGTAGATCTAC	GTTATCTAGGATTTATAAATAATATTAGCTTATGAGTTTTAATGTCAATATTAAATGTTTCATCAAGCAGTTAATTTCGGTAGATCTAC	GTTATCTAGGATTTATAAATAATATTAGCTTATGAGTTTTAATGTCAATATTAAATGTTTCATCAAGCAGTTAATTTCGGTAGATCTAC	GTTATCTAGGATTTATAAATAATATTAGCTTATGAGTTTTAATGTCAATATTAAATGTTTCATCAAGCAGTTAATTTCGGTAGATCTAC	GTTATCTAGGATTTATAAATAATATTAGCTTATGAGTTTTAATGTCAATATTAAATGTTTCATCAAGCAGTTAATTTCGGTAGATCTAC	GTTATCTAGGATTTATAAATAATATTAGCTTATGAGTTTTAATGTCAATATTAAATGTTTCATCAAGCAGTTAATTTCGGTAGATCTAC
A13	24850	8082844;8093464;8093945;8095866;8095900;8095946;8096043;8096186;8097078;8097253;8097800;8097874;8098091;8098523;8098538;8098700;8098824;8099023;8099398;8099514;8099787;8099883;8099893;8100050;8100088;8100390;8100456;8101044;8101440;8101577;8101732;8102085;8102224;8102525;8102939;8102986;8103345;8103676;8104037;8104191;8104485;8104547;8105193;8105362;8105840;8106034;8106385;8106696;8107063;8107283…	CTCAATGTTTAAAGGTTGTAATTTCGAATATTGCTAATGCGATCTAATAAAG	CTCAATGTTTAAAGGTTGTAATTTCGAATATTGCTAATGCGATCTAATAAAG	GTCAATGTCTAAAGGTTGTAATTTCGAATATTGTTAATGCGATCTAATAAAA	GTCAATGTCTAAAGGTTGTAATTTCGAATATTGTTAATGCGATCTAATAAAA	GTCAATGTCTAAAGGTTGTAATTTCGAATATTGTTAATGCGATCTAATAAAA	GTCAATGTCTAAAGGTTGTAATTTCGAATATTGTTAATGCGATCTAATAAAA	GTCAATGTCTAAAGGTTGTAATTTCGAATATTGTTAATGCGATCTAATAAAA	GTCAATGTCTAAAGGTTGTAATTTCGAATATTGTTAATGCGATCTAATAAAA
A13	1724	8336375;8338099	CG	CG	AA	AA	AA	AA	AA	AA
A13	13099	8727391;8728753;8729056;8730150;8730155;8730377;8730663;8730868;8731040;8732859;8733300;8733425;8733486;8733639;8733729;8733817;8733964;8734059;8734107;8736161;8736209;8736818;8737022;8737419;8737485;8737602;8737610;8739300;8739388;8740392;8740443;8740490	AAACTAGTATGGTCTAGCATATAAAAATGTAA	AAACTAGTATGGTCTAGCATATAAAAATGTAA	GTACTAGTATGGTCTAGCATCTGAAAATGTAG	GTACTAGTATGGTCTAGCATCTGAAAATGTAG	GTACTAGTATGGTCTAGCATCTGAAAATGTAG	GTACTAGTATGGTCTAGCATCTGAAAATGTAG	GTACTAGTATGGTCTAGCATCTGAAAATGTAG	GTACTAGTATGGTCTAGCATCTGAAAATGTAG
A13	11987	9402785;9403413;9403713;9403919;9403930;9403984;9404200;9404631;9404938;9405946;9406014;9407321;9407504;9407679;9408165;9408182;9408430;9408691;9408784;9408851;9408967;9409294;9409936;9409941;9410657;9411431;9412065;9412157;9412262;9412916;9412967;9413086;9413232;9413447;9413597;9414527;9414772	GATTCATTATTTAGAGCGCTTTACTGTCGATCTAACT	GATTCATTATTTAGAGCGCTTTACTGTCGATCTAACT	CATTCATGATTTAGAGTGCTTTACTGTCGATCTAACC	CATTCATGATTTAGAGTGCTTTACTGTCGATCTAACC	CATTCATGATTTAGAGTGCTTTACTGTCGATCTAACC	CATTCATGATTTAGAGTGCTTTACTGTCGATCTAACC	CATTCATGATTTAGAGTGCTTTACTGTCGATCTAACC	CATTCATGATTTAGAGTGCTTTACTGTCGATCTAACC
A13	26115	9488492;9488825;9489040;9489331;9489813;9490269;9490553;9490883;9491445;9491553;9491785;9491808;9492699;9492871;9493018;9493162;9493189;9493341;9493436;9493715;9493988;9494014;9494110;9494308;9494578;9494623;9494741;9495324;9496021;9500105;9502480;9512444;9512745;9513137;9513765;9514532;9514607	CTACACTGTAGCCGGTACAACGGGATACTTAATTTAA	CTACACTGTAGCCGGTACAACGGGATACTT-ATTTAA	TTACACTGTAGCCGGTACAATGGGATACTCAATTTAG	TTACACTGTAGCCGGTACAATGGGATACTCAATTTAG	TTACACTGTAGCCGGTACAATGGGATACTCAATTTAG	TTACACTGTAGCCGGTACAATGGGATACTCAATTTAG	TTACACTGTAGCCGGTACAATGGGATACTCAATTTAG	TTACACTGTAGCCGGTACAATGGGATACTCAATTTAG
A13	36512	9662739;9669848;9670864;9670994;9671205;9671288;9671388;9671689;9671836;9671904;9671974;9672415;9673206;9673312;9673367;9673406;9673635;9673668;9674541;9674585;9675330;9676004;9676245;9676614;9676756;9676797;9676920;9676980;9677294;9678291;9678493;9678855;9678992;9679065;9679438;9679697;9680150;9680175;9680420;9680666;9680717;9680779;9681069;9681211;9681517;9682588;9682655;9682932;9683359;9683441…	AGTGTTTGAGAAAAATAAGTTGGAAATGATTATCCTGTTACGAATTAATCTTGCCCTTGAACCTTTCCCATGTTTATTCGAATGATCTCAACA	AGTGTTTGAGAAAAATAAGTTGGAAATGATTATCCTGTTACGAATTAATCTTGCCCTTGAACCTTTCCCATGTTTATTCGAATGATCTCAACA	GGTATTTGAGAAAAATAAGTTGGAAATGATTATCCTGTTACGGACTAATCTTGCCCTTGAACTCTTCCCATGTTTATTCGAATGATCTTAACG	GGTATTTGAGAAAAATAAGTTGGAAATGATTATCCTGTTACGGACTAATCTTGCCCTTGAACTCTTCCCATGTTTATTCGAATGATCTTAACG	GGTATTTGAGAAAAATAAGTTGGAAATGATTATCCTGTTACGGACTAATCTTGCCCTTGAACTCTTCCCATGTTTATTCGAATGATCTTAACG	GGTATTTGAGAAAAATAAGTTGGAAATGATTATCCTGTTACGGACTAATCTTGCCCTTGAACTCTTCCCATGTTTATTCGAATGATCTTAACG	GGTATTTGAGAAAAATAAGTTGGAAATGATTATCCTGTTACGGACTAATCTTGCCCTTGAACTCTTCCCATGTTTATTCGAATGATCTTAACG	GGTATTTGAGAAAAATAAGTTGGAAATGATTATCCTGTTACGGACTAATCTTGCCCTTGAACTCTTCCCATGTTTATTCGAATGATCTTAACG
A13	42753	10334870;10335064;10336121;10336578;10336705;10337074;10337095;10337432;10337992;10338211;10338304;10338602;10338666;10338922;10339026;10339133;10339341;10339414;10339986;10340384;10340659;10340714;10340730;10340750;10340862;10341230;10341314;10341369;10341489;10341758;10341887;10341947;10342105;10342853;10342902;10343228;10343380;10343393;10343702;10343743;10346276;10346352;10347109;10347212;103…	TTCTCAATAGAATTAATTTCTTAAAAAATTATTCATCCCTTCATCACTACTATTCGTAGTGTTCGTAAAAATTAACATTAAATTTAATGTGCCAACCAATACCATGATCCTA	TTCTCAATAGAATTAATTTCTTAAAAAATTATTCATCCCTTCATCACTACTATTCGTAGTGTTCGTAAAAATTAACATTAAATTTAATGTGCCAACCAATACCATGATCCTA	GTCTCAATAGAATTAATTTCTTAAAAAATTATTCATCCCTTCATCACTACTATTCGTAGTGTTCGTAAAAATTAACATTAAATTAAATATGCCAACCAATACCATGATCCTT	GTCTCAATAGAATTAATTTCTTAAAAAATTATTCATCCCTTCATCACTACTATTCGTAGTGTTCGTAAAAATTAACATTAAATTAAATATGCCAACCAATACCATGATCCTT	GTCTCAATAGAATTAATTTCTTAAAAAATTATTCATCCCTTCATCACTACTATTCGTAGTGTTCGTAAAAATTAACATTAAATTAAATATGCCAACCAATACCATGATCCTT	GTCTCAATAGAATTAATTTCTTAAAAAATTATTCATCCCTTCATCACTACTATTCGTAGTGTTCGTAAAAATTAACATTAAATTAAATATGCCAACCAATACCATGATCCTT	GTCTCAATAGAATTAATTTCTTAAAAAATTATTCATCCCTTCATCACTACTATTCGTAGTGTTCGTAAAAATTAACATTAAATTAAATATGCCAACCAATACCATGATCCTT	GTCTCAATAGAATTAATTTCTTAAAAAATTATTCATCCCTTCATCACTACTATTCGTAGTGTTCGTAAAAATTAACATTAAATTAAATATGCCAACCAATACCATGATCCTT
A13	191	11077537;11077728	AA	AA	GG	GG	GG	GG	GG	GG
A13	1610	12457562;12458186;12459172	TTA	TTA	AAT	AAT	AAT	AAT	AAT	AAT
A13	24581	12787513;12787620;12788892;12792380;12792455;12795284;12795827;12797083;12797110;12798901;12800116;12802582;12802838;12803079;12803094;12803134;12803286;12803335;12803420;12807134;12808475;12810350;12812094	ATGGAACAAGCGACAAGTCAGCG	ATGGAACMAGCGACAAGTCAGCG	GCGGGACCGACGATGGGCTAACA	GCGGGACCGACGATGGGCTAACA	GCGGGACCGACGATGGGCTAACA	GCGGGACCGACGATGGGCTAACA	GCGGGACCGACGATGGGCTAACA	GCGGGACCGACGATGGGCTAACA
A13	1512	12845673;12845753;12846225;12846249;12847185	AGGTG	AGGTG	CAACA	CAACA	CAACA	CAACA	CAACA	CAACA
A13	9210	12850263;12852823;12853851;12855131;12856624;12856743;12859060;12859473	AAGC--YA	AAGCAAYA	GCATAACG	GCATAACG	GCATAACG	GCATAACG	GCATAACG	GCATAACG
A13	911	12863770;12864324;12864681	GTT	GKT	AGG	AGG	AGG	AGG	AGG	AGG
A13	3834	12873927;12874373;12874713;12874731;12875631;12876682;12877761	GARYCTT	KAGYCTT	TTATACC	TTATACC	TTATACC	TTATACC	TTATACC	TTATACC
A13	6743	12913223;12914720;12914793;12915046;12915778;12915992;12917786;12917795;12918080;12919966	AGAGAAGAGC	AGAGAAGAGC	GAGAGAAGAT	GAGAGAAGAT	GAGAGAAGAT	GAGAGAAGAT	GAGAGAAGAT	GAGAGAAGAT
A13	5786	12964660;12964661;12967843;12970446	CCYR	CCCA	ATTG	ATTG	ATTG	ATTG	ATTG	ATTG
A13	368	13503974;13504128;13504159;13504316;13504342	GT-AT	RWR-Y	AAGGC	AAGGC	AAGGC	AAGGC	AAGGC	AAGGC
A13	736	24406142;24406152;24406315;24406316;24406323;24406478;24406489;24406507;24406780;24406808;24406878	RYCAYYYRTRM	RTYRYYYRTRM	RYYRYYYRTRM	RYYRYYYRTRM	RYYRYYYRTRM	RYYRYYYRTRM	RYYRYYYRTRM	RYYRYYYRTRM
A13	108	41405327;41405362;41405382;41405393;41405435	KYKTY	KYKTY	KYKKY	KYKKY	KYKKY	KYKKY	KYKKY	KYKKY
A13	36118	44439134;44439814;44440165;44440204;44440263;44440656;44440950;44441750;44442313;44442460;44442494;44443608;44443639;44444533;44446846;44446984;44447473;44469247;44469474;44470093;44470226;44470304;44470549;44470551;44470628;44471328;44471412;44471579;44471652;44471691;44471825;44472158;44472159;44472207;44472218;44472241;44472302;44472560;44472939;44472980;44473263;44473281;44473618;44474002;444…	GAATGTAGCGATGAGACMGGAAACAATAGCTGCCCATAGAGAAGCTTGTGC	GAATGTAGCGATGAGACMGGAAACAATAGCTGCCCATAGAGAAGCTTGTGC	GAATGTAGCGATGAGACCGGAAACAATAGCTGCCCATAGAGAAGCTTGTGC	GAATGTAGCGATGAGACCGGAAACAATAGCTGCCCATAGAGAAGCTTGTGC	GAATGTAGCGATGAGACCGGAAACAATAGCTGCCCATAGAGAAGCTTGTGC	GAATGTAGCGATGAGACCGGAAACAATAGCTGCCCATAGAGAAGCTTGTGC	GAATGTAGCGATGAGACCGGAAACAATAGCTGCCCATAGAGAAGCTTGTGC	GAATGTAGCGATGAGACCGGAAACAATAGCTGCCCATAGAGAAGCTTGTGC
A13	382	45810217;45810289;45810322;45810599	GTTG	TCYA	TCCA	TCCA	TCCA	TCCA	TCCA	TCCA
A13	36504	45836436;45837092;45837226;45837277;45837452;45837549;45837766;45837865;45838287;45838429;45838599;45838750;45839187;45839424;45839425;45839601;45839797;45839849;45839916;45839926;45840031;45840192;45840508;45841065;45841487;45841558;45841694;45841743;45841879;45841936;45842076;45842097;45842104;45842150;45842196;45842396;45842527;45842653;45842662;45842711;45842777;45842814;45842870;45843630;458…	TTCACATCTGTGTACCGGCCATGRTTAACATTTCACTACTGTCCWATGTATTTAACCCACTACATGTTTGGATCCGGGAGTCTTMKACTTGACTTRTGGTTTGAGTTAAATTTTACTCA	CCTACAGTTCCTCGTCGACTATAACAGATCCTCTGGTGACACTTATTGGCCTCAATTCRTTGTGCAGCCAAGCATAAAGACTAAAGGTCCGGGCTGCAGCACTAATTAAGCATTGAGGC	CCTACAGTTCCTCGTCGACTATAACAGATCCTCTGGTGACACTTATTGGCCTCAATTCGTTGTGCAGCCAAGCATAAAGACTAAAGGTCCGGGCTGCAGCACTAATTAAGCATTGAGGC	CCTACAGTTCCTCGTCGACTATAACAGATCCTCTGGTGACACTTATTGGCCTCAATTCGTTGTGCAGCCAAGCATAAAGACTAAAGGTCCGGGCTGCAGCACTAATTAAGCATTGAGGC	CCTACAGTTCCTCGTCGACTATAACAGATCCTCTGGTGACACTTATTGGCCTCAATTCGTTGTGCAGCCAAGCATAAAGACTAAAGGTCCGGGCTGCAGCACTAATTAAGCATTGAGGC	CCTACAGTTCCTCGTCGACTATAACAGATCCTCTGGTGACACTTATTGGCCTCAATTCGTTGTGCAGCCAAGCATAAAGACTAAAGGTCCGGGCTGCAGCACTAATTAAGCATTGAGGC	CCTACAGTTCCTCGTCGACTATAACAGATCCTCTGGTGACACTTATTGGCCTCAATTCGTTGTGCAGCCAAGCATAAAGACTAAAGGTCCGGGCTGCAGCACTAATTAAGCATTGAGGC	CCTACAGTTCCTCGTCGACTATAACAGATCCTCTGGTGACACTTATTGGCCTCAATTCGTTGTGCAGCCAAGCATAAAGACTAAAGGTCCGGGCTGCAGCACTAATTAAGCATTGAGGC
A13	261	45910840;45911101	GC	GC	AT	AT	AT	AT	AT	AT
A13	14607	45925866;45926444;45926482;45926573;45926654;45926671;45926781;45926804;45926883;45927464;45927475;45927480;45927486;45927565;45927648;45927723;45927796;45927909;45928073;45928342;45928855;45928927;45928933;45929277;45929473;45930136;45930322;45930356;45930415;45930434;45930456;45930475;45930480;45930526;45930602;45930895;45931083;45931200;45931202;45931364;45931379;45931416;45931674;45931880;459…	GAGATATGATGGGGGTGCCATTGGTGAATACAGTCACGCGTTGCAATCTCCTTACCTATGRAAGCTTGTGACGTTGCTGAAAGGTACCATGTTATTTAGGAATTAACTG	GAGATATGATGGGGGTGCCATTGGTGAATACAGTCACRSGTTGCAATCTCCTTACCTATGAAAGCTTGTGACGTTGCTGAAAGGTACCATGTTATTTAGGAATTAACTG	AGAGGGCAGGAAAAACTAGGTTCTAAGGAGCCAAAATAGTCTATGGGTCATCCGTTCAAAGGGATTGACAGTAGCAGGAAGTAACGTTTAACTACGAGGATGCCGGACA	AGAGGGCAGGAAAAACTAGGTTCTAAGGAGCCAAAATAGTCTATGGGTCATCCGTTCAAAGGGATTGACAGTAGCAGGAAGTAACGTTTAACTACGAGGATGCCGGACA	AGAGGGCAGGAAAAACTAGGTTCTAAGGAGCCAAAATAGTCTATGGGTCATCCGTTCAAAGGGATTGACAGTAGCAGGAAGTAACGTTTAACTACGAGGATGCCGGACA	AGAGGGCAGGAAAAACTAGGTTCTAAGGAGCCAAAATAGTCTATGGGTCATCCGTTCAAAGGGATTGACAGTAGCAGGAAGTAACGTTTAACTACGAGGATGCCGGACA	AGAGGGCAGGAAAAACTAGGTTCTAAGGAGCCAAAATAGTCTATGGGTCATCCGTTCAAAGGGATTGACAGTAGCAGGAAGTAACGTTTAACTACGAGGATGCCGGACA	AGAGGGCAGGAAAAACTAGGTTCTAAGGAGCCAAAATAGTCTATGGGTCATCCGTTCAAAGGGATTGACAGTAGCAGGAAGTAACGTTTAACTACGAGGATGCCGGACA
A13	3499	45941159;45941175;45941237;45941339;45941402;45941475;45941627;45941652;45941809;45941992;45942064;45942218;45942629;45942794;45942872;45942896;45943480;45943496;45943509;45943724;45944042;45944193;45944330;45944481;45944658	ATCGTTGAATATTCTTACTATCTGT	ATCGTTGAATATTCTTACTATCTGT	GCAACCACGCGCCGGTGGCGCGCAG	GCAACCACGCGCCGGTGGCGCGCAG	GCAACCACGCGCCGGTGGCGCGCAG	GCAACCACGCGCCGGTGGCGCGCAG	GCAACCACGCGCCGGTGGCGCGCAG	GCAACCACGCGCCGGTGGCGCGCAG
A13	15352	45945325;45945413;45945607;45945639;45945740;45945811;45945987;45946002;45946073;45946078;45946224;45946484;45946500;45946570;45946620;45946632;45946710;45946766;45947156;45947210;45947249;45947309;45947395;45947459;45947619;45947903;45947990;45948055;45948461;45948538;45949317;45949620;45949663;45949962;45949983;45950446;45950468;45950626;45950741;45950761;45950945;45951089;45951115;45951446;459…	CTCGGCGCAATGCGGAAACATGCATCCCACRACCTTTGGGGATGACTCCTGTACTCCCTACGTTTACTAACTTGTATGG	CTCGGCGCAATGCGGAAACATGCATCCCACGACCTTTGGGGATGACTCCTGTACTCCCTACGTTTACTAACTTGTATGG	TCAAATATGTCATAAACGTCGTCGTTTTGTAGTTCTCTTGGTGCGGATCCAAGTCTATGGTAAGCATAGTGCCAATCAA	TCAAATATGTCATAAACGTCGTCGTTTTGTAGTTCTCTTGGTGCGGATCCAAGTCTATGGTAAGCATAGTGCCAATCAA	TCAAATATGTCATAAACGTCGTCGTTTTGTAGTTCTCTTGGTGCGGATCCAAGTCTATGGTAAGCATAGTGCCAATCAA	TCAAATATGTCATAAACGTCGTCGTTTTGTAGTTCTCTTGGTGCGGATCCAAGTCTATGGTAAGCATAGTGCCAATCAA	TCAAATATGTCATAAACGTCGTCGTTTTGTAGTTCTCTTGGTGCGGATCCAAGTCTATGGTAAGCATAGTGCCAATCAA	TCAAATATGTCATAAACGTCGTCGTTTTGTAGTTCTCTTGGTGCGGATCCAAGTCTATGGTAAGCATAGTGCCAATCAA
A13	22866	45962677;45962822;45963564;45963605;45963615;45964327;45964365;45964518;45964637;45964715;45964753;45964840;45964873;45964887;45965002;45965009;45965051;45965484;45965630;45965751;45966080;45966092;45966115;45966332;45966373;45966686;45966774;45967090;45967153;45967292;45967660;45967935;45967957;45968226;45968240;45968537;45968552;45968702;45968742;45968764;45969016;45969081;45969096;45969153;459…	ATCCGCTCGATTTTCGCCCCGACACATCCCTGTACGGGGGGCAGGGCGTTGCTAGCATTACACTAAAGCCTAATTAACCCAAGCGATACACTTACTAGATTCAACTCAAGATAGTTGTTATAACCTAATTTCTTGTTAG	ATCCGCTCGATTTTCGCCCCGACACATCCCTGTACGGGGGGCAGGGCGTTGCTAGCATTACACTAAAGCCTAATTAACCCAAGCGATACACTTACTAGATTCAACTCAAGATAGTTGTTATAACCTAATTTCTTGTTAG	ATCCGCTCGATTTTCGCCCCGACACATCCCTGTACGGGGGGCAGGGCGTTGCTAGCATTACACTAAAGCCTAATTAACCCAAGCGAAACACTTACTAGATTCAACTCAAGATAGTCGTTATAACCTAATTTCTTGTTAG	ATCCGCTCGATTTTCGCCCCGACACATCCCTGTACGGGGGGCAGGGCGTTGCTAGCATTACACTAAAGCCTAATTAACCCAAGCGAAACACTTACTAGATTCAACTCAAGATAGTCGTTATAACCTAATTTCTTGTTAG	ATCCGCTCGATTTTCGCCCCGACACATCCCTGTACGGGGGGCAGGGCGTTGCTAGCATTACACTAAAGCCTAATTAACCCAAGCGAAACACTTACTAGATTCAACTCAAGATAGTCGTTATAACCTAATTTCTTGTTAG	ATCCGCTCGATTTTCGCCCCGACACATCCCTGTACGGGGGGCAGGGCGTTGCTAGCATTACACTAAAGCCTAATTAACCCAAGCGAAACACTTACTAGATTCAACTCAAGATAGTCGTTATAACCTAATTTCTTGTTAG	ATCCGCTCGATTTTCGCCCCGACACATCCCTGTACGGGGGGCAGGGCGTTGCTAGCATTACACTAAAGCCTAATTAACCCAAGCGAAACACTTACTAGATTCAACTCAAGATAGTCGTTATAACCTAATTTCTTGTTAG	ATCCGCTCGATTTTCGCCCCGACACATCCCTGTACGGGGGGCAGGGCGTTGCTAGCATTACACTAAAGCCTAATTAACCCAAGCGAAACACTTACTAGATTCAACTCAAGATAGTCGTTATAACCTAATTTCTTGTTAG
A13	1351	47177955;47178555;47179306	TCG	TCG	AGA	AGA	AGA	AGA	AGA	AGA
A13	2282	47187873;47188318;47188530;47189682;47190155	TGATT	TGATT	ATGGA	ATGGA	ATGGA	ATGGA	ATGGA	ATGGA
A13	57	47204955;47204969;47205012	AGA	AGA	CAG	CAG	CAG	CAG	CAG	CAG
A13	539	47209686;47209832;47210225	AAT	AAT	GCC	GCC	GCC	GCC	GCC	GCC
A13	473	47210477;47210578;47210834;47210950	GAGC	GAGC	ATAT	ATAT	ATAT	ATAT	ATAT	ATAT
A13	145	47213596;47213630;47213741	CTT	CTT	AGC	AGC	AGC	AGC	AGC	AGC
A13	534	47244615;47245097;47245136;47245149	TGGG	TGGG	CTAA	CTAA	CTAA	CTAA	CTAA	CTAA
A13	7630	47318754;47318800;47318878;47319066;47319172;47319217;47319269;47319323;47319448;47319804;47319942;47320043;47320291;47320475;47320596;47320628;47321085;47321118;47321206;47321484;47321535;47321544;47321780;47321854;47321865;47322258;47322318;47322374;47322434;47323262;47323478;47323864;47324113;47324143;47324368;47324565;47324768;47325030;47325202;47325333;47325457;47325708;47326158;47326239;473…	CACGAGAAATAAAATCGCGGAATTGCTGAGGGCCAATACATCCTTA	CACGAGAAATAAAATCGCGGAATTGCTGAGGGCCAATACATCCTTA	TGAAGTTCCCGGGGCTATAAGTAGATAAGTTATTGCCGTGCTTCGT	TGAAGTTCCCGGGGCTATAAGTAGATAAGTTATTGCCGTGCTTCGT	TGAAGTTCCCGGGGCTATAAGTAGATAAGTTATTGCCGTGCTTCGT	TGAAGTTCCCGGGGCTATAAGTAGATAAGTTATTGCCGTGCTTCGT	TGAAGTTCCCGGGGCTATAAGTAGATAAGTTATTGCCGTGCTTCGT	TGAAGTTCCCGGGGCTATAAGTAGATAAGTTATTGCCGTGCTTCGT
A13	921	47358650;47359361;47359571	CTT	CTT	AGG	AGG	AGG	AGG	AGG	AGG
A13	29363	47359854;47360367;47360807;47360981;47361223;47361650;47362218;47362599;47362740;47362798;47362954;47363104;47363176;47363293;47363488;47363598;47363691;47364152;47364155;47364297;47364406;47364469;47364508;47364720;47364738;47364739;47365070;47365216;47365387;47365470;47365476;47365489;47365586;47365690;47365747;47365957;47366037;47366084;47366091;47366134;47366199;47366431;47366439;47366484;473…	GCGCAACCCTCTCCCATTTCGAGGCACGGGTCGCTAATCAGCAAGGGGGGCGAGCAGGATGGAAACAGGAAGTATTCCTGTGTTGCCACTACAAATGCATCGATTACTCGAATTAGTACGCATAGATTATTTTGACGCATAACTACCCGGGTYCTTCCAATATAGTGACTTAGTAATTATTGCCGAGA	GCGCAACCCTCTCCCATTTCGAGGCACGGGTCGCTAATCAGCAAGGGGGGCGAGCAGGATGGAAACAGGAAGTATTCCTGTGTTGCCACTACAAATGCATCGATTACTCGAATTAGTACGCATAGATTATTTTGACGCATAACTACCCGGGTCCTTCCAATATAGTGACTTAGTAATTATTGCCGAGA	ATATGTATCCTATTTGCCCAAGAATGTAAACTAGCGGCGTTTGGAAAAAATAGCTGAAGCAAGGGTCAAAGAGGCCTTCTCACCATGGGGGTGGGCATGCTCAACGTCTACTCCTACTGATGCCAGCCACCCAACTCTTAGGGCGTTTATACTTCCTTGTCCCGACAGTCGGACGGCCGCAATTAGAT	ATATGTATCCTATTTGCCCAAGAATGTAAACTAGCGGCGTTTGGAAAAAATAGCTGAAGCAAGGGTCAAAGAGGCCTTCTCACCATGGGGGTGGGCATGCTCAACGTCTACTCCTACTGATGCCAGCCACCCAACTCTTAGGGCGTTTATACTTCCTTGTCCCGACAGTCGGACGGCCGCAATTAGAT	ATATGTATCCTATTTGCCCAAGAATGTAAACTAGCGGCGTTTGGAAAAAATAGCTGAAGCAAGGGTCAAAGAGGCCTTCTCACCATGGGGGTGGGCATGCTCAACGTCTACTCCTACTGATGCCAGCCACCCAACTCTTAGGGCGTTTATACTTCCTTGTCCCGACAGTCGGACGGCCGCAATTAGAT	ATATGTATCCTATTTGCCCAAGAATGTAAACTAGCGGCGTTTGGAAAAAATAGCTGAAGCAAGGGTCAAAGAGGCCTTCTCACCATGGGGGTGGGCATGCTCAACGTCTACTCCTACTGATGCCAGCCACCCAACTCTTAGGGCGTTTATACTTCCTTGTCCCGACAGTCGGACGGCCGCAATTAGAT	ATATGTATCCTATTTGCCCAAGAATGTAAACTAGCGGCGTTTGGAAAAAATAGCTGAAGCAAGGGTCAAAGAGGCCTTCTCACCATGGGGGTGGGCATGCTCAACGTCTACTCCTACTGATGCCAGCCACCCAACTCTTAGGGCGTTTATACTTCCTTGTCCCGACAGTCGGACGGCCGCAATTAGAT	ATATGTATCCTATTTGCCCAAGAATGTAAACTAGCGGCGTTTGGAAAAAATAGCTGAAGCAAGGGTCAAAGAGGCCTTCTCACCATGGGGGTGGGCATGCTCAACGTCTACTCCTACTGATGCCAGCCACCCAACTCTTAGGGCGTTTATACTTCCTTGTCCCGACAGTCGGACGGCCGCAATTAGAT
A13	139	47393197;47393292;47393336	AAC	AAC	CGT	CGT	CGT	CGT	CGT	CGT
A13	489	47403211;47403356;47403700	ATC	ATC	GCT	GCT	GCT	GCT	GCT	GCT
A13	190	47405587;47405660;47405777	CGG	CGG	TAT	TAT	TAT	TAT	TAT	TAT
A13	79	47406230;47406239;47406244;47406309	GCGG	GCGG	TTAA	TTAA	TTAA	TTAA	TTAA	TTAA
A13	361	47408221;47408497;47408581;47408582	GCTG	GCTG	AACT	AACT	AACT	AACT	AACT	AACT
A13	9302	47408898;47408923;47409577;47409629;47409687;47409879;47410116;47410151;47410415;47410446;47410700;47410838;47410882;47411060;47411408;47411426;47411596;47411603;47411639;47411867;47412418;47412423;47412490;47412555;47412595;47412632;47412723;47412846;47412988;47413225;47413226;47414520;47414850;47415154;47415528;47415958;47415968;47416268;47416429;47416460;47416514;47417549;47417685;47417928;474…	GATAGGTTATGATCGATCAGCCAAGATGACACATGTGCGGGGATTTG	GATAGGTTATGATCGATCAGCCAAGATGACACATGTGCGGGGATTTG	TCCAGCCCGCCATCAAGTGGAACGACCAATGAGGTAAGAAAATTCGT	TCCAGCCCGCCATCAAGTGGAACGACCAATGAGGTAAGAAAATTCGT	TCCAGCCCGCCATCAAGTGGAACGACCAATGAGGTAAGAAAATTCGT	TCCAGCCCGCCATCAAGTGGAACGACCAATGAGGTAAGAAAATTCGT	TCCAGCCCGCCATCAAGTGGAACGACCAATGAGGTAAGAAAATTCGT	TCCAGCCCGCCATCAAGTGGAACGACCAATGAGGTAAGAAAATTCGT
A13	1511	47419375;47419479;47419517;47419603;47420021;47420022;47420035;47420233;47420377;47420556;47420639;47420822;47420833;47420845;47420886	CAAGATAGGAGGTCT	CAAGATAGGAGGTCT	TGAGTCGAAAAACTC	TGAGTCGAAAAACTC	TGAGTCGAAAAACTC	TGAGTCGAAAAACTC	TGAGTCGAAAAACTC	TGAGTCGAAAAACTC
A13	385	47421319;47421409;47421533;47421704	CTAA	CTAA	TCGG	TCGG	TCGG	TCGG	TCGG	TCGG
A13	5368	47422110;47422112;47422128;47422173;47422217;47422254;47422353;47422375;47422614;47422643;47422739;47422754;47423092;47423168;47423252;47423723;47423726;47423740;47423909;47424408;47424639;47424640;47424642;47424758;47424842;47424864;47424991;47425169;47425421;47425444;47425495;47425652;47425691;47425765;47425767;47425846;47425869;47426050;47426061;47426243;47426430;47426666;47426702;47426903;474…	AGTTAGAAAACTTCCCCCACTTCGCGGATATTGTGTTGAGCAGCGCGGG	AGTTAGAAAACTTCCCCCACTTCGSRGATATTGTGTTGAGCAGYRCGGG	GACCGTTAGACTCTTTTTATCGTTGAAGCGCCACACAAGATGCTACAAT	GACCGTTAGACTCTTTTTATCGTTGAAGCGCCACACAAGATGCTACAAT	GACCGTTAGACTCTTTTTATCGTTGAAGCGCCACACAAGATGCTACAAT	GACCGTTAGACTCTTTTTATCGTTGAAGCGCCACACAAGATGCTACAAT	GACCGTTAGACTCTTTTTATCGTTGAAGCGCCACACAAGATGCTACAAT	GACCGTTAGACTCTTTTTATCGTTGAAGCGCCACACAAGATGCTACAAT
A13	223	47430054;47430141;47430180;47430277	ACCA	ACCA	GTAG	GTAG	GTAG	GTAG	GTAG	GTAG
A13	5640	47430663;47430684;47430732;47430992;47431285;47431651;47431717;47432293;47432429;47432520;47432714;47432812;47432864;47433018;47433475;47433565;47433618;47433671;47434137;47434265;47434270;47434396;47434401;47434542;47434554;47434825;47434855;47435001;47435044;47435148;47435198;47435227;47435334;47435458;47435464;47435661;47435804;47435861;47436057;47436096;47436206;47436250;47436303	CGTCTTTATATCATTAATTTCCGGTTGTAACGGCCGGCGCCAA	CGTCTTTATATCATTAATTTCCGGTTGTAACGGCCGGCGCCAA	TACAACGGCCCTTCGGCCCCTTAACCAAGGGCAGTGATATGGT	TACAACGGCCCTTCGGCCCCTTAACCAAGGGCAGTGATATGGT	TACAACGGCCCTTCGGCCCCTTAACCAAGGGCAGTGATATGGT	TACAACGGCCCTTCGGCCCCTTAACCAAGGGCAGTGATATGGT	TACAACGGCCCTTCGGCCCCTTAACCAAGGGCAGTGATATGGT	TACAACGGCCCTTCGGCCCCTTAACCAAGGGCAGTGATATGGT
A13	335	47461839;47461849;47462057;47462174	AGGC	AGGC	GATG	GATG	GATG	GATG	GATG	GATG
A13	265	47479337;47479591;47479602	GWY	#NAME?	RWY	RWY	RWY	RWY	RWY	RWY
A13	660	47501908;47502194;47502568	GTG	GTG	ACA	ACA	ACA	ACA	ACA	ACA
A13	879	47506708;47507039;47507050;47507587	ACGC	AMRC	GAAA	GAAA	GAAA	GAAA	GAAA	GAAA
A13	3149	47517565;47517658;47517771;47517801;47517813;47518157;47518370;47518540;47518816;47518952;47519436;47519514;47520317;47520566;47520585;47520645;47520714	GTTGCCGTGCTTATACC	GTTGCCGTGCTTATACC	ACCCATACCTCCGCCTT	ACCCATACCTCCGCCTT	ACCCATACCTCCGCCTT	ACCCATACCTCCGCCTT	ACCCATACCTCCGCCTT	ACCCATACCTCCGCCTT
A13	57066	47523964;47523970;47523983;47524163;47524259;47524270;47524339;47524392;47524488;47524520;47524566;47524619;47524630;47524634;47524747;47524795;47525265;47525642;47525815;47525835;47525872;47530095;47530284;47530323;47530420;47530539;47530828;47530837;47530923;47530996;47531011;47531041;47531105;47531131;47531344;47531373;47531400;47531413;47531614;47531663;47531815;47531846;47531913;47531963;475…	GTTTGGACAAAGGCTAAATGGGGCCACCAGGCGCTCTACATTATGATGCTTTCGACATCCACGCTATCCGATTTGCGATAAAGTCTTACAACGAATCAGTTGATCTTCCACACCGGTCTACGTGTGACCGCGACGAAGTTGCTTGGCAACTTAACAGACTCTCATGCAGGGGGGAACACGCCTTCGTTGTGATGCACATCTCTAAAGGTAAAACACTAGAGAAGCGTGCAGCGCTGTCTTTTACCAAGATGGAGTCCCAACACAATAACGCGCAGAGGGCACGAGAAGATTCAGGCCCGCACCTACGCCGCCCGCTCCGGTGGATTTTTCTGTGGCTTCATCTT	GTTTGGACAAAGGCTAAATGGRGCCACCAGGCGCTCTACATTATGATGCTTTCGACATCCACGCTATCCGATTTGCGATAAAGTCTTACAACGAATCAGTTGATCTTCCACACCGGTCTACGTGTGACCGCGACGAAGTTGCTTGGCAACTTAACAGACTCTCATGCAGGGGGGAACACGCCTTCGTTGTGATGCACATCTCTAAAGGTAAAACACTAGAGAAGCGTGCAGCGCTGTCTTTTACCAAGATGGAGTCCCAACACAATAACGCGCAGAGGGCACGAGAAGATTCAGGCCCGCACYYRCGCCGCCCGCTCCGGTGGATTTTTCTGTGGCTTCATCTT	ACCCAAGCGGGCATTCGGCAAAAGAGATGAATATGCCGTGCTAGAGCATCCCTAGTGCTGGTATCTCGTCGCCCGTAGGTGGACCCAGTGTGGCGCTGGCCACCTCGTCGCATTAACTGGTACTCATTTTGAGTCGGACCATCCTTTGGTCCTGTGAGTCGAACCATGATTAACGTTGGATTCCTACCACAGGCAGTGCTCTCGCAAAAGGGGTGTCCAGATGATACATGATATGCCGGCCCGTTGGAGCTAGACTATGGTGTGTCGGTATATCTGAAAATACGAGGAGACTGACTTTATGTTCGTATTATTTATCATAACGATCAAACTGACACTAGTGGGCC	ACCCAAGCGGGCATTCGGCAAAAGAGATGAATATGCCGTGCTAGAGCATCCCTAGTGCTGGTATCTCGTCGCCCGTAGGTGGACCCAGTGTGGCGCTGGCCACCTCGTCGCATTAACTGGTACTCATTTTGAGTCGGACCATCCTTTGGTCCTGTGAGTCGAACCATGATTAACGTTGGATTCCTACCACAGGCAGTGCTCTCGCAAAAGGGGTGTCCAGATGATACATGATATGCCGGCCCGTTGGAGCTAGACTATGGTGTGTCGGTATATCTGAAAATACGAGGAGACTGACTTTATGTTCGTATTATTTATCATAACGATCAAACTGACACTAGTGGGCC	ACCCAAGCGGGCATTCGGCAAAAGAGATGAATATGCCGTGCTAGAGCATCCCTAGTGCTGGTATCTCGTCGCCCGTAGGTGGACCCAGTGTGGCGCTGGCCACCTCGTCGCATTAACTGGTACTCATTTTGAGTCGGACCATCCTTTGGTCCTGTGAGTCGAACCATGATTAACGTTGGATTCCTACCACAGGCAGTGCTCTCGCAAAAGGGGTGTCCAGATGATACATGATATGCCGGCCCGTTGGAGCTAGACTATGGTGTGTCGGTATATCTGAAAATACGAGGAGACTGACTTTATGTTCGTATTATTTATCATAACGATCAAACTGACACTAGTGGGCC	ACCCAAGCGGGCATTCGGCAAAAGAGATGAATATGCCGTGCTAGAGCATCCCTAGTGCTGGTATCTCGTCGCCCGTAGGTGGACCCAGTGTGGCGCTGGCCACCTCGTCGCATTAACTGGTACTCATTTTGAGTCGGACCATCCTTTGGTCCTGTGAGTCGAACCATGATTAACGTTGGATTCCTACCACAGGCAGTGCTCTCGCAAAAGGGGTGTCCAGATGATACATGATATGCCGGCCCGTTGGAGCTAGACTATGGTGTGTCGGTATATCTGAAAATACGAGGAGACTGACTTTATGTTCGTATTATTTATCATAACGATCAAACTGACACTAGTGGGCC	ACCCAAGCGGGCATTCGGCAAAAGAGATGAATATGCCGTGCTAGAGCATCCCTAGTGCTGGTATCTCGTCGCCCGTAGGTGGACCCAGTGTGGCGCTGGCCACCTCGTCGCATTAACTGGTACTCATTTTGAGTCGGACCATCCTTTGGTCCTGTGAGTCGAACCATGATTAACGTTGGATTCCTACCACAGGCAGTGCTCTCGCAAAAGGGGTGTCCAGATGATACATGATATGCCGGCCCGTTGGAGCTAGACTATGGTGTGTCGGTATATCTGAAAATACGAGGAGACTGACTTTATGTTCGTATTATTTATCATAACGATCAAACTGACACTAGTGGGCC	ACCCAAGCGGGCATTCGGCAAAAGAGATGAATATGCCGTGCTAGAGCATCCCTAGTGCTGGTATCTCGTCGCCCGTAGGTGGACCCAGTGTGGCGCTGGCCACCTCGTCGCATTAACTGGTACTCATTTTGAGTCGGACCATCCTTTGGTCCTGTGAGTCGAACCATGATTAACGTTGGATTCCTACCACAGGCAGTGCTCTCGCAAAAGGGGTGTCCAGATGATACATGATATGCCGGCCCGTTGGAGCTAGACTATGGTGTGTCGGTATATCTGAAAATACGAGGAGACTGACTTTATGTTCGTATTATTTATCATAACGATCAAACTGACACTAGTGGGCC
A13	59559	47585272;47585287;47585317;47585426;47585492;47585638;47585701;47586126;47586266;47586273;47586325;47586574;47587030;47588609;47589445;47589901;47591459;47592152;47592190;47592764;47592991;47593095;47593229;47593526;47594055;47594210;47594353;47594986;47595567;47596102;47596341;47597119;47597275;47598163;47598480;47598584;47598587;47599353;47599383;47599625;47600290;47600301;47600456;47600940;476…	CACTATGGTGTTGCTGTCARCACCGAGGCCCCCTCCGGCTTAAGGTGGCACATGTCCACGGCGCTATCAATGCTGGTGCCGTTTTTCAAACTGACTGCCGTCGGTCGAGAGGGTCAGTGCATCGAAATTGGAC	CACTATGGTGTTGCTGTCAGCACCGAGGCCCCCTCCGGCTTAAGGTGGCACATGTCCACGGCGCTATCAATGCTGGTGCCGTTTTTCAAACTGACTGCCGTCGGTCGAGAGGGTCAGTGCATCGAAATTGGAC	TGGCCCAAGACGTTCGATGAAGTTAGATTATATCTTATTCGCGTTCATTGGGGCGTTGTTTTATCGCTGGCATCAACTATACCCGTTGGTTCATTCAAGACTAACGAGTGAAACTGAGATCGAAGGGCGGAGT	TGGCCCAAGACGTTCGATGAAGTTAGATTATATCTTATTCGCGTTCATTGGGGCGTTGTTTTATCGCTGGCATCAACTATACCCGTTGGTTCATTCAAGACTAACGAGTGAAACTGAGATCGAAGGGCGGAGT	TGGCCCAAGACGTTCGATGAAGTTAGATTATATCTTATTCGCGTTCATTGGGGCGTTGTTTTATCGCTGGCATCAACTATACCCGTTGGTTCATTCAAGACTAACGAGTGAAACTGAGATCGAAGGGCGGAGT	TGGCCCAAGACGTTCGATGAAGTTAGATTATATCTTATTCGCGTTCATTGGGGCGTTGTTTTATCGCTGGCATCAACTATACCCGTTGGTTCATTCAAGACTAACGAGTGAAACTGAGATCGAAGGGCGGAGT	TGGCCCAAGACGTTCGATGAAGTTAGATTATATCTTATTCGCGTTCATTGGGGCGTTGTTTTATCGCTGGCATCAACTATACCCGTTGGTTCATTCAAGACTAACGAGTGAAACTGAGATCGAAGGGCGGAGT	TGGCCCAAGACGTTCGATGAAGTTAGATTATATCTTATTCGCGTTCATTGGGGCGTTGTTTTATCGCTGGCATCAACTATACCCGTTGGTTCATTCAAGACTAACGAGTGAAACTGAGATCGAAGGGCGGAGT
A13	368	47657938;47658009;47658129;47658224;47658239;47658306	CGCCTG	CGCCTG	AATTTA	AATTTA	AATTTA	AATTTA	AATTTA	AATTTA
A13	6339	47658573;47658852;47659045;47659051;47659053;47659151;47659423;47659526;47659775;47660006;47660739;47661148;47661287;47661311;47661378;47661438;47661491;47661579;47661708;47661738;47661775;47662131;47662135;47662162;47662357;47662478;47662787;47662877;47663124;47663273;47663281;47663310;47663528;47663548;47663610;47663920;47663947;47664372;47664407;47664457;47664912	GGACTGGTTAATCMTTTTTATTGCGCATTGGAAGTGATTGT	GGACTGGTTAATCATTTTTATTGCGCATTGGAAGTGATTGT	AAGTCAACTGGATCTTATCAGTCTACATTAAAGATAGAAAA	AAGTCAACTGGATCTTATCAGTCTACATTAAAGATAGAAAA	AAGTCAACTGGATCTTATCAGTCTACATTAAAGATAGAAAA	AAGTCAACTGGATCTTATCAGTCTACATTAAAGATAGAAAA	AAGTCAACTGGATCTTATCAGTCTACATTAAAGATAGAAAA	AAGTCAACTGGATCTTATCAGTCTACATTAAAGATAGAAAA
A13	3066	47677823;47678412;47678667;47678701;47678824;47678878;47679217;47679657;47679736;47679973;47680081;47680166;47680671;47680696;47680888;47680889	TCTGTGGATTGGATAT	TCTGTGGATTGGATAT	TCTGTGGATTTGATAT	TCTGTGGATTTGATAT	TCTGTGGATTTGATAT	TCTGTGGATTTGATAT	TCTGTGGATTTGATAT	TCTGTGGATTTGATAT
A13	263	47729905;47730156;47730168	YYG	CCG	TTA	TTA	TTA	TTA	TTA	TTA
A13	3317	47767752;47767791;47767906;47768038;47768580;47768707;47768708;47769164;47769274;47769682;47770156;47770240;47770257;47770338;47770483;47770807;47770872;47770886;47770961;47771069	GGGTCTGGAGATCCCGACCG	GGGTCTGGAGATCCCGACCG	AAGCTTGGCGGTCACGGCCA	AAGCTTGGCGGTCACGGCCA	AAGCTTGGCGGTCACGGCCA	AAGCTTGGCGGTCACGGCCA	AAGCTTGGCGGTCACGGCCA	AAGCTTGGCGGTCACGGCCA
A13	150	47788085;47788088;47788235	CCG	CCG	TTA	TTA	TTA	TTA	TTA	TTA
A13	8738	47797395;47797448;47797757;47797872;47798065;47798620;47798973;47799272;47799564;47799976;47800131;47800436;47800465;47800843;47801106;47801187;47801232;47801340;47801839;47802605;47802697;47802890;47803160;47803367;47803538;47803660;47803883;47804288;47804488;47805010;47805393;47805398;47805568;47805657;47806133	CCGCTACGAAAACAATATCATTTTAAACCACATTT	CCGCTACGAAAACAATATCATTTTAAACCACATTT	TAATTGTAAAAGAGATGCCATTTCGAGCTATGGCG	TAATTGTAAAAGAGATGCCATTTCGAGCTATGGCG	TAATTGTAAAAGAGATGCCATTTCGAGCTATGGCG	TAATTGTAAAAGAGATGCCATTTCGAGCTATGGCG	TAATTGTAAAAGAGATGCCATTTCGAGCTATGGCG	TAATTGTAAAAGAGATGCCATTTCGAGCTATGGCG
A13	1003	47854391;47854430;47854449;47854515;47854770;47854779;47855001;47855256;47855297;47855394	ATCTAGCGCC	ATCTAGCGCC	TCCCAGTACT	TCCCAGTACT	TCCCAGTACT	TCCCAGTACT	TCCCAGTACT	TCCCAGTACT
A13	9735	47969455;47969742;47969956;47970190;47970369;47970466;47970623;47970625;47970687;47971253;47971257;47971447;47971489;47971555;47971755;47971940;47972025;47972130;47972154;47972169;47972400;47972413;47972504;47972673;47972765;47972766;47972811;47973065;47973317;47973649;47973870;47974063;47974067;47974340;47974449;47974532;47974541;47974599;47974658;47974659;47975333;47975363;47975523;47976537;479…	GAGACATATGGYRCGGAGATATAGCAACTGGGCTGTTCTGGGCGCCGCGATGCTAGC	GAGACATATGGCGCGGAGATATAGCAACTGGGCTGTTCTGGGCGCCGCGATGCTAGC	AGGGTGCGGGTTATGTGGACGCGACGGATGGATCGCCTCGAACTCTGCGCCGCTGAT	AGGGTGCGGGTTATGTGGACGCGACGGATGGATCGCCTCGAACTCTGCGCCGCTGAT	AGGGTGCGGGTTATGTGGACGCGACGGATGGATCGCCTCGAACTCTGCGCCGCTGAT	AGGGTGCGGGTTATGTGGACGCGACGGATGGATCGCCTCGAACTCTGCGCCGCTGAT	AGGGTGCGGGTTATGTGGACGCGACGGATGGATCGCCTCGAACTCTGCGCCGCTGAT	AGGGTGCGGGTTATGTGGACGCGACGGATGGATCGCCTCGAACTCTGCGCCGCTGAT
A13	5025	48018284;48018402;48018707;48020194;48020198;48020244;48020852;48021767;48022069;48022130;48022861;48023309	CAATACCGCTAT	CAATACCGCTAT	TTCCGCCGCTAC	TTCCGCCGCTAC	TTCCGCCGCTAC	TTCCGCCGCTAC	TTCCGCCGCTAC	TTCCGCCGCTAC
A13	660	48038451;48038522;48038524;48039051;48039053;48039111	GGTATC	GGTATC	ATCTAT	ATCTAT	ATCTAT	ATCTAT	ATCTAT	ATCTAT
A13	1994	48062668;48063200;48063520;48063589;48063848;48064058;48064357;48064394;48064426;48064498;48064656;48064662	CTYCGGGCRGGC	CTYCGGGCRGGC	TTCTGGGTGGAT	TTCTGGGTGGAT	TTCTGGGTGGAT	TTCTGGGTGGAT	TTCTGGGTGGAT	TTCTGGGTGGAT
A13	408	48077968;48078310;48078376	GTC	GTC	ATT	ATT	ATT	ATT	ATT	ATT
A13	1526	48101380;48101806;48101839;48101866;48101868;48101972;48102270;48102434;48102493;48102540;48102564;48102635;48102906	G----TTTCCAAG	G-----TTCCAAG	AAGAATTCCCGGA	AAGAATTCCCGGA	AAGAATTCCCGGA	AAGAATTCCCGGA	AAGAATTCCCGGA	AAGAATTCCCGGA
A13	2659	48107044;48107571;48107581;48107698;48107705;48107783;48107995;48108112;48108706;48109167;48109195;48109235;48109261;48109293;48109607;48109703	AATCGGGGTTGATTTT	AATCGGGGTTGATTTT	GGGTATAGTTAGCGCC	GGGTATAGTTAGCGCC	GGGTATAGTTAGCGCC	GGGTATAGTTAGCGCC	GGGTATAGTTAGCGCC	GGGTATAGTTAGCGCC
A13	5632	48124061;48124143;48124471;48124643;48125145;48125494;48125740;48125980;48126662;48126693;48126832;48127138;48128055;48128059;48128091;48128142;48128214;48128566;48128781;48129234;48129275;48129419;48129566;48129575;48129693	TGCAGGTCCAAGACCGCAAGTCTCG	TGCAGGTCCAAGACCGCAAGTCTCG	GGCGGGGCTGAAGTAGTAGGCAACA	GGCGGGGCTGAAGTAGTAGGCAACA	GGCGGGGCTGAAGTAGTAGGCAACA	GGCGGGGCTGAAGTAGTAGGCAACA	GGCGGGGCTGAAGTAGTAGGCAACA	GGCGGGGCTGAAGTAGTAGGCAACA
A13	975	48140280;48140316;48140665;48140719;48141242;48141255	TCAAGC	TCAAGC	AAGGAT	AAGGAT	AAGGAT	AAGGAT	AAGGAT	AAGGAT
A13	22314	48144734;48144737;48145041;48145353;48145397;48145414;48145645;48145697;48145980;48146086;48146316;48146376;48146467;48146662;48146886;48146964;48146977;48147210;48147396;48147397;48147514;48148211;48148548;48148710;48148725;48149439;48149472;48149495;48149884;48149919;48149970;48150034;48150043;48150301;48150394;48150502;48150749;48150846;48150909;48151117;48151791;48151798;48151873;48151987;481…	GGATAATTTTAGAACGGACGCCA--C-------------------------------------------------------------------------------RRTCACCGGAGCTGGCAAT	GGATAATTWTAGAACGGACGCCATRY------------A------------------------------------------------------------------AATCACCGGAGCTGGCAAT	TAGCGGCGACAGTACAAGAATGTTGTTCCATAATCGGCAGGACGCGGCCGGGGGGGGGGCTGCACGCGCTTATTGACACCGTCAAGTGGGGAGGCTGGGTTAAAGGGTCGCCGCTACAGATGGC	TAGCGGCGACAGTACAAGAATGTTGTTCCATAATCGGCAGGACGCGGCCGGGGGGGGGGCTGCACGCGCTTATTGACACCGTCAAGTGGGGAGGCTGGGTTAAAGGGTCGCCGCTACAGATGGC	TAGCGGCGACAGTACAAGAATGTTGTTCCATAATCGGCAGGACGCGGCCGGGGGGGGGGCTGCACGCGCTTATTGACACCGTCAAGTGGGGAGGCTGGGTTAAAGGGTCGCCGCTACAGATGGC	TAGCGGCGACAGTACAAGAATGTTGTTCCATAATCGGCAGGACGCGGCCGGGGGGGGGGCTGCACGCGCTTATTGACACCGTCAAGTGGGGAGGCTGGGTTAAAGGGTCGCCGCTACAGATGGC	TAGCGGCGACAGTACAAGAATGTTGTTCCATAATCGGCAGGACGCGGCCGGGGGGGGGGCTGCACGCGCTTATTGACACCGTCAAGTGGGGAGGCTGGGTTAAAGGGTCGCCGCTACAGATGGC	TAGCGGCGACAGTACAAGAATGTTGTTCCATAATCGGCAGGACGCGGCCGGGGGGGGGGCTGCACGCGCTTATTGACACCGTCAAGTGGGGAGGCTGGGTTAAAGGGTCGCCGCTACAGATGGC
A13	598	48171104;48171138;48171162;48171170;48171483;48171525;48171545;48171623;48171702	GCACYTYTG	GCACYTYTG	ACGTCTCTA	ACGTCTCTA	ACGTCTCTA	ACGTCTCTA	ACGTCTCTA	ACGTCTCTA
A13	1065	48174192;48174234;48174559;48174903;48174925;48175027;48175104;48175121;48175229;48175257	TCATACCTCC	TCATACCTCC	ATACGGCCCT	ATACGGCCCT	ATACGGCCCT	ATACGGCCCT	ATACGGCCCT	ATACGGCCCT
A13	2873	48180239;48180299;48180524;48181296;48181529;48181532;48181576;48181686;48181836;48181968;48182035;48182213;48182347;48182505;48182522;48182551;48182855;48182870;48183112	GACCCCGCGCATCTCTCCG	GACCCCRCGCATCTCTCCG	AACTTGACACGCTCCCCCA	AACTTGACACGCTCCCCCA	AACTTGACACGCTCCCCCA	AACTTGACACGCTCCCCCA	AACTTGACACGCTCCCCCA	AACTTGACACGCTCCCCCA
A13	1101	48183545;48183560;48183956;48184061;48184351;48184396;48184646	ACGACTG	ACGACTG	GTTGTCA	GTTGTCA	GTTGTCA	GTTGTCA	GTTGTCA	GTTGTCA
A13	6383	48184827;48185058;48185081;48185206;48185536;48185566;48185747;48185846;48186085;48186475;48186481;48186494;48186650;48186976;48187048;48187049;48187123;48187153;48187175;48187796;48187836;48187886;48187946;48188176;48188209;48188403;48188492;48188835;48188925;48189210;48189273;48189641;48189751;48189832;48189976;48189982;48190348;48190413;48190464;48190599;48190969;48191060;48191102;48191210	CAGCTAGCAGAAGCATCCCACAGCGGATCCGAGCAAGGCACGTT	YAGYTAGCAGAAGCATCCCACAGCGGATCCGAGCAAGGCACGTT	TAGTCACCGGGTGCCCCCCCGGATAGGCCCGGGCGGGGTGCGCC	TAGTCACCGGGTGCCCCCCCGGATAGGCCCGGGCGGGGTGCGCC	TAGTCACCGGGTGCCCCCCCGGATAGGCCCGGGCGGGGTGCGCC	TAGTCACCGGGTGCCCCCCCGGATAGGCCCGGGCGGGGTGCGCC	TAGTCACCGGGTGCCCCCCCGGATAGGCCCGGGCGGGGTGCGCC	TAGTCACCGGGTGCCCCCCCGGATAGGCCCGGGCGGGGTGCGCC
A13	7680	48193871;48194000;48194134;48194386;48194440;48194456;48194509;48194864;48194956;48194966;48195035;48195224;48195333;48196000;48196456;48196533;48196693;48197212;48197349;48197477;48197515;48197611;48197728;48197755;48197927;48197928;48197985;48198162;48198183;48198302;48198419;48198477;48198525;48198680;48198684;48198870;48199010;48199087;48199304;48199831;48199977;48200007;48200036;48200155;482…	CGGCGKGCGCCGAGACTTACTGCTGCTTAGCCGCACTGTGTAGGCGAYTGG	CGGCGGGCGCCGAGACTTACTGCTGCTTAGCCGCACTGTGTAGGCGACTGG	TGAAATTCTTACGGGCTTGCCACCACCCGGAGTCGGTTTGAGGGCGATGGT	TGAAATTCTTACGGGCTTGCCACCACCCGGAGTCGGTTTGAGGGCGATGGT	TGAAATTCTTACGGGCTTGCCACCACCCGGAGTCGGTTTGAGGGCGATGGT	TGAAATTCTTACGGGCTTGCCACCACCCGGAGTCGGTTTGAGGGCGATGGT	TGAAATTCTTACGGGCTTGCCACCACCCGGAGTCGGTTTGAGGGCGATGGT	TGAAATTCTTACGGGCTTGCCACCACCCGGAGTCGGTTTGAGGGCGATGGT
A13	4298	48241317;48241417;48241963;48242032;48242230;48242762;48242784;48243152;48243364;48243441;48243540;48243669;48243681;48243823;48243956;48244112;48244129;48244386;48244430;48244557;48244607;48244868;48244944;48245615	CCTCCTGACGACTTGAAAGATTGA	CCTCCTGACGACTTGAAAGATTGA	TTTCGCGGAGACGCCGGCGGCTGT	TTTCGCGGAGACGCCGGCGGCTGT	TTTCGCGGAGACGCCGGCGGCTGT	TTTCGCGGAGACGCCGGCGGCTGT	TTTCGCGGAGACGCCGGCGGCTGT	TTTCGCGGAGACGCCGGCGGCTGT
A13	2012	48249725;48249840;48249974;48250256;48250417;48250432;48250543;48250627;48250689;48250985;48251028;48251032;48251062;48251278;48251289;48251384;48251397;48251409;48251737	GTGGCCATGGAGTCTCCTG	RTGGCCATGGAGTYYCCTG	ACGAACCCGAATATCTCGT	ACGAACCCGAATATCTCGT	ACGAACCCGAATATCTCGT	ACGAACCCGAATATCTCGT	ACGAACCCGAATATCTCGT	ACGAACCCGAATATCTCGT
A13	1955	48260089;48260216;48260244;48260366;48260434;48260467;48261141;48261374;48261471;48261484;48261609;48261610;48261701;48261964;48261976;48262044	GGAAATTCGTGCTGCA	GGAAATTCGTGCTGCA	AGGATTTTGCGCCACC	AGGATTTTGCGCCACC	AGGATTTTGCGCCACC	AGGATTTTGCGCCACC	AGGATTTTGCGCCACC	AGGATTTTGCGCCACC
A13	3528	48263001;48263541;48263554;48263989;48264096;48264272;48264314;48264585;48264846;48264970;48265081;48265153;48265185;48265187;48266529	GTGGCTTAATTACTC	GTGGCTTAATTACTC	ACGGATGGTCTTTCT	ACGGATGGTCTTTCT	ACGGATGGTCTTTCT	ACGGATGGTCTTTCT	ACGGATGGTCTTTCT	ACGGATGGTCTTTCT
A13	1778	48269980;48270008;48270043;48270087;48270239;48270313;48270455;48270474;48270687;48271002;48271187;48271357;48271574;48271617;48271734;48271758	TACCGCACTTGGCGAG	TACCGCACTTGGCGAG	AGCTACCTCTGGCGCA	AGCTACCTCTGGCGCA	AGCTACCTCTGGCGCA	AGCTACCTCTGGCGCA	AGCTACCTCTGGCGCA	AGCTACCTCTGGCGCA
A13	129	48288756;48288882;48288885	GSY	GCC	AGT	AGT	AGT	AGT	AGT	AGT
A13	3534	48309883;48309920;48310029;48310095;48310214;48310301;48310333;48310858;48311185;48311767;48311837;48311975;48312023;48312342;48312661;48312961;48312981;48313035;48313117;48313252;48313417	ATCGACTCGTTGGGACGGATC	ATCGACTCGTTGGGACGGATC	TTAGACGCCCTGAAGAAAGCT	TTAGACGCCCTGAAGAAAGCT	TTAGACGCCCTGAAGAAAGCT	TTAGACGCCCTGAAGAAAGCT	TTAGACGCCCTGAAGAAAGCT	TTAGACGCCCTGAAGAAAGCT
A13	4234	48329054;48329115;48329151;48329189;48330373;48330504;48330606;48331083;48331173;48331322;48331776;48331865;48331886;48332878;48333131;48333288	TGCAACAGTAACGGGC	TGCARCAGTAACGKGC	CATGGTGGCGATGTAT	CATGGTGGCGATGTAT	CATGGTGGCGATGTAT	CATGGTGGCGATGTAT	CATGGTGGCGATGTAT	CATGGTGGCGATGTAT
A13	4545	48336048;48336302;48336469;48336767;48336826;48336846;48336888;48336917;48336962;48337014;48337163;48337485;48337625;48337729;48338211;48338975;48339513;48339900;48340089;48340146;48340204;48340206;48340258;48340526;48340587;48340593	GAATTATTCGCGGCACCCCTCAGCGA	KAATTATTCGCGGCACCCCYYAGCGA	TGCCCGTAGTCGACGCTCCCTGATAT	TGCCCGTAGTCGACGCTCCCTGATAT	TGCCCGTAGTCGACGCTCCCTGATAT	TGCCCGTAGTCGACGCTCCCTGATAT	TGCCCGTAGTCGACGCTCCCTGATAT	TGCCCGTAGTCGACGCTCCCTGATAT
A13	936	48341405;48341546;48341593;48341661;48341793;48341806;48341822;48342005;48342025;48342124;48342260;48342306;48342324;48342341	--------------	--------------	CTAGGAGAAGATCT	CTAGGAGAAGATCT	CTAGGAGAAGATCT	CTAGGAGAAGATCT	CTAGGAGAAGATCT	CTAGGAGAAGATCT
A13	7840	48353154;48353605;48353638;48353744;48353774;48354061;48354079;48354282;48354351;48354533;48354709;48354767;48354779;48354880;48355057;48355502;48355830;48356099;48356259;48356277;48356396;48356555;48356791;48357044;48357329;48358489;48358744;48358871;48358900;48358975;48358994;48359344;48359535;48359710;48360050;48360190;48360362;48360451;48360507;48360543;48360994	GAGACCACTTGACTCAGTTTTGAATTGTCGCTCCTGACCGG	GAGACCACTTGACTCAGTTTTGAATTGTCGCTCCTGACCGK	ACCGCCACCTGGCGCGGACGCGGGCTGCCGCGTCCAGTCGT	ACCGCCACCTGGCGCGGACGCGGGCTGCCGCGTCCAGTCGT	ACCGCCACCTGGCGCGGACGCGGGCTGCCGCGTCCAGTCGT	ACCGCCACCTGGCGCGGACGCGGGCTGCCGCGTCCAGTCGT	ACCGCCACCTGGCGCGGACGCGGGCTGCCGCGTCCAGTCGT	ACCGCCACCTGGCGCGGACGCGGGCTGCCGCGTCCAGTCGT
A13	14018	48367957;48368689;48369137;48369150;48369152;48369247;48369461;48369473;48369484;48369582;48369902;48370142;48370357;48370519;48370627;48370628;48371676;48371683;48371711;48372039;48372392;48373121;48373489;48373758;48373983;48374132;48374210;48374425;48374653;48374981;48375221;48375320;48375446;48375908;48376648;48376657;48376966;48377160;48377357;48377499;48377776;48378370;48378605;48378662;483…	ACTGCCGGCCAGACAGAGCCTCTTAGAATTACGGGACACAGCCGTCCGTGGGGACTGCCCGCC	RCTGCCGGCCAGACAGAGCCTCTTAGAATTACGGGACACAGCCGTCCGTGGGGACTGCCCGCY	GCCGCCAAGTAAACGTAACCTCCAGGTGTTACGAAGCGCAACCGTCGAAAGGGATTATCCACT	GCCGCCAAGTAAACGTAACCTCCAGGTGTTACGAAGCGCAACCGTCGAAAGGGATTATCCACT	GCCGCCAAGTAAACGTAACCTCCAGGTGTTACGAAGCGCAACCGTCGAAAGGGATTATCCACT	GCCGCCAAGTAAACGTAACCTCCAGGTGTTACGAAGCGCAACCGTCGAAAGGGATTATCCACT	GCCGCCAAGTAAACGTAACCTCCAGGTGTTACGAAGCGCAACCGTCGAAAGGGATTATCCACT	GCCGCCAAGTAAACGTAACCTCCAGGTGTTACGAAGCGCAACCGTCGAAAGGGATTATCCACT
A13	8914	48386701;48386869;48387016;48387059;48387135;48387963;48387964;48388066;48388526;48388739;48389116;48389758;48389911;48390028;48390153;48390238;48390268;48390408;48391314;48392107;48392361;48392621;48393276;48393723;48393876;48393965;48394062;48394352;48394865;48395569;48395597;48395615	GGACTATATGCAGAACAGTACGTACCGGCTTC	GGACTATATGCAGAACAGTACGTRCCGGCKTC	AAAGATTGCGCGGGGAGGTCCGCGATAGTGAT	AAAGATTGCGCGGGGAGGTCCGCGATAGTGAT	AAAGATTGCGCGGGGAGGTCCGCGATAGTGAT	AAAGATTGCGCGGGGAGGTCCGCGATAGTGAT	AAAGATTGCGCGGGGAGGTCCGCGATAGTGAT	AAAGATTGCGCGGGGAGGTCCGCGATAGTGAT
A13	1397	48402017;48402061;48402359;48402405;48402751;48402759;48402912;48403080;48403129;48403148;48403387;48403388;48403414	AATACTGAYATGT	AATACTGACATGT	GGGGCTGATGCAC	GGGGCTGATGCAC	GGGGCTGATGCAC	GGGGCTGATGCAC	GGGGCTGATGCAC	GGGGCTGATGCAC
A13	18402	48404409;48404633;48404736;48404917;48405132;48405306;48405307;48405812;48405950;48406119;48407034;48407181;48407826;48407835;48408148;48408262;48408558;48408660;48408726;48408960;48409110;48409875;48410260;48410550;48410867;48410931;48411325;48411329;48411399;48411415;48411843;48412019;48412494;48413271;48413509;48414030;48414306;48414486;48415213;48415283;48415312;48415476;48415726;48416010;484…	GGAGAACCTGGCATGGGCGCTTTGGGTAATGCTTATACGGGGTCTAGGGCAGGTTTGGGACACTGAGAAGG	GGAGAACCTGGCATGGGCGCTTTGGGTAATGCTTATACGGGGTCTAGGGCAGGTTTGGGACACTGAGAAGG	AGTGGGCTTGATCAAGGCGCACCGAATGAGGCCTACATATTGCCCAAGGCTGGCTCAAGGGGCCGTAGAAT	AGTGGGCTTGATCAAGGCGCACCGAATGAGGCCTACATATTGCCCAAGGCTGGCTCAAGGGGCCGTAGAAT	AGTGGGCTTGATCAAGGCGCACCGAATGAGGCCTACATATTGCCCAAGGCTGGCTCAAGGGGCCGTAGAAT	AGTGGGCTTGATCAAGGCGCACCGAATGAGGCCTACATATTGCCCAAGGCTGGCTCAAGGGGCCGTAGAAT	AGTGGGCTTGATCAAGGCGCACCGAATGAGGCCTACATATTGCCCAAGGCTGGCTCAAGGGGCCGTAGAAT	AGTGGGCTTGATCAAGGCGCACCGAATGAGGCCTACATATTGCCCAAGGCTGGCTCAAGGGGCCGTAGAAT
A13	10526	48427940;48428200;48428263;48428381;48428528;48429132;48429133;48429369;48429548;48429953;48429954;48430081;48430112;48430254;48430760;48430792;48430982;48431030;48431456;48431516;48431619;48431828;48432141;48432416;48432988;48433170;48433335;48433499;48433873;48434140;48434351;48434447;48434996;48435134;48435357;48435848;48436196;48436316;48436640;48437326;48437640;48437722;48438174;48438466	TGCCTGTGTCATAGTTCTAGAGATCAAGGTGTTCGAAGGATCTC	TGCCTGTGTCATAGTTCTAGAGATCAAGGTGTTCGAAGGATCTC	CTTCTTGGCCGCGGCCCGTGGGACCGGGGCGTCAGAGGGCGCTT	CTTCTTGGCCGCGGCCCGTGGGACCGGGGCGTCAGAGGGCGCTT	CTTCTTGGCCGCGGCCCGTGGGACCGGGGCGTCAGAGGGCGCTT	CTTCTTGGCCGCGGCCCGTGGGACCGGGGCGTCAGAGGGCGCTT	CTTCTTGGCCGCGGCCCGTGGGACCGGGGCGTCAGAGGGCGCTT	CTTCTTGGCCGCGGCCCGTGGGACCGGGGCGTCAGAGGGCGCTT
A13	1952	48456426;48456598;48456821;48457136;48457164;48457564;48457635;48457771;48458000;48458181;48458288;48458378	GGGGGGCGCGCG	GGRKRGCGCGCG	AGATAGCGCGCA	AGATAGCGCGCA	AGATAGCGCGCA	AGATAGCGCGCA	AGATAGCGCGCA	AGATAGCGCGCA
A13	218	48587903;48588037;48588121	GAT	GAT	AGG	AGG	AGG	AGG	AGG	AGG
A13	2397	48646121;48646132;48648518	GTG	GTG	ACA	ACA	ACA	ACA	ACA	ACA
A13	101	48661512;48661532;48661613	RWS	RWS	GAG	GAG	GAG	GAG	GAG	GAG
A13	4275	48664906;48665083;48665195;48665379;48665475;48665556;48665718;48665787;48665991;48666149;48666217;48667384;48667409;48667820;48667840;48667990;48668635;48668759;48668893;48668915;48669019;48669138;48669157;48669160;48669181	CCTACTACTCATGTCAGCCGTCAGG	CCYRCTACTCATGTCAGCCGTCAGG	TCCGCTACTCACGCCAGCTGCCGAT	TCCGCTACTCACGCCAGCTGCCGAT	TCCGCTACTCACGCCAGCTGCCGAT	TCCGCTACTCACGCCAGCTGCCGAT	TCCGCTACTCACGCCAGCTGCCGAT	TCCGCTACTCACGCCAGCTGCCGAT
A13	249	48769289;48769293;48769538	GTT	GTW	TCA	TCA	TCA	TCA	TCA	TCA
A13	3431	48814978;48815487;48815566;48816488;48816653;48816912;48816938;48817144;48817271;48817300;48817466;48818407;48818409	CTACAATATACGA	CTACAATATACGA	TTACGGCATGCAC	TTACGGCATGCAC	TTACGGCATGCAC	TTACGGCATGCAC	TTACGGCATGCAC	TTACGGCATGCAC
A13	61	48823164;48823194;48823225	AYA	ATA	GCG	GCG	GCG	GCG	GCG	GCG
A13	12748	48831446;48831456;48831487;48831831;48832027;48832443;48832452;48832507;48832545;48832862;48832920;48833304;48833785;48834173;48834635;48835315;48835411;48836115;48836393;48836430;48836440;48836494;48836569;48836593;48836775;48837098;48837116;48837348;48837431;48837525;48837598;48843923;48844047;48844194	TACTTCATTATTAGCCTGTGCTGGACACGGTCAC	TMCTTCATTATTAGCCTGTGCTGGACACGGYSAC	ACCAACGTCACCAGTCCGCGCTGGACGTGACGGT	ACCAACGTCACCAGTCCGCGCTGGACGTGACGGT	ACCAACGTCACCAGTCCGCGCTGGACGTGACGGT	ACCAACGTCACCAGTCCGCGCTGGACGTGACGGT	ACCAACGTCACCAGTCCGCGCTGGACGTGACGGT	ACCAACGTCACCAGTCCGCGCTGGACGTGACGGT
A13	6827	48844214;48844215;48844349;48844379;48844960;48845080;48845304;48845319;48845321;48845471;48845778;48846012;48846140;48846206;48846589;48846737;48846745;48846761;48847323;48847386;48847437;48847935;48847944;48848478;48848486;48848913;48849045;48849330;48849428;48849724;48850309;48850836;48851041	CGCACTATAGCCGGGATACCCAGAGAACAACRR	CGCACTATAGCCGGGATACCCAGAGAACAACAG	TACCCTGCGGCCAAGACGCCTAGCAGGCAATGA	TACCCTGCGGCCAAGACGCCTAGCAGGCAATGA	TACCCTGCGGCCAAGACGCCTAGCAGGCAATGA	TACCCTGCGGCCAAGACGCCTAGCAGGCAATGA	TACCCTGCGGCCAAGACGCCTAGCAGGCAATGA	TACCCTGCGGCCAAGACGCCTAGCAGGCAATGA
A13	74	48854007;48854011;48854060;48854081	GGTG	GGTG	AAGA	AAGA	AAGA	AAGA	AAGA	AAGA
A13	3591	48894261;48894374;48894418;48894429;48894773;48894836;48894841;48894913;48894940;48895123;48895153;48895207;48895278;48895281;48895416;48896142;48896410;48896525;48896674;48896975;48897497;48897506;48897792;48897852	GGGTCGTCTCGCGGCGCGTGACGG	KGGTCGTCTCGCGGCGCGTGACGG	TAGCTGCCCTATCACACGGAGTGA	TAGCTGCCCTATCACACGGAGTGA	TAGCTGCCCTATCACACGGAGTGA	TAGCTGCCCTATCACACGGAGTGA	TAGCTGCCCTATCACACGGAGTGA	TAGCTGCCCTATCACACGGAGTGA
A13	14186	48901078;48901297;48901411;48901412;48901656;48902110;48902953;48903423;48904211;48904814;48904862;48905353;48906061;48907468;48907948;48908117;48908591;48908661;48908847;48908861;48908885;48909273;48909346;48909869;48910947;48911001;48911416;48911477;48911607;48912002;48912004;48914733;48914789;48914902;48915006;48915130;48915259;48915264	CAAAGCCCGGCAAACCATTGGATGGTTTCTCTGCTAAA	CAAAGCCCGGCAAACCATTGGATGGTTTCTCTGCTAAA	TAGGGCCCAATATGCCACCGGACGGCCCTCCCGTCGCG	TAGGGCCCAATATGCCACCGGACGGCCCTCCCGTCGCG	TAGGGCCCAATATGCCACCGGACGGCCCTCCCGTCGCG	TAGGGCCCAATATGCCACCGGACGGCCCTCCCGTCGCG	TAGGGCCCAATATGCCACCGGACGGCCCTCCCGTCGCG	TAGGGCCCAATATGCCACCGGACGGCCCTCCCGTCGCG
A13	56	48943644;48943700	CA	CA	AG	AG	AG	AG	AG	AG
A13	7490	48944505;48944642;48944997;48945002;48945131;48945139;48945190;48945345;48945351;48945459;48945588;48946019;48946133;48946245;48946744;48946929;48947124;48947329;48947695;48947719;48947911;48947968;48948033;48948261;48948429;48948492;48948676;48948842;48949133;48949185;48949240;48949523;48949791;48949889;48950011;48950092;48950107;48950157;48950375;48950471;48950533;48950923;48950932;48950987;489…	AGTACGGAGTCTACCTTCGAATCTACGCAGGCGTTGTGACGCGCAATTCGT	AGTACGGAGTCTACCTTCGAATCTACGCAGGCGTTGTGACGCGCAATTCGT	TGCCCGGGGCAGACCTCCGCTTCCGCACAGACGAGGCGCCAGGCGGGGTAC	TGCCCGGGGCAGACCTCCGCTTCCGCACAGACGAGGCGCCAGGCGGGGTAC	TGCCCGGGGCAGACCTCCGCTTCCGCACAGACGAGGCGCCAGGCGGGGTAC	TGCCCGGGGCAGACCTCCGCTTCCGCACAGACGAGGCGCCAGGCGGGGTAC	TGCCCGGGGCAGACCTCCGCTTCCGCACAGACGAGGCGCCAGGCGGGGTAC	TGCCCGGGGCAGACCTCCGCTTCCGCACAGACGAGGCGCCAGGCGGGGTAC
A13	2041	48965125;48965151;48965203;48965405;48965454;48965565;48966034;48966035;48966082;48966377;48966407;48966432;48966560;48966750;48966832;48967001;48967053;48967099;48967166	CTTTCTRRGAGACCTGCTG	CTTTCTAGGAGACCTGCTG	TCCCACGAAGAGTTGATCT	TCCCACGAAGAGTTGATCT	TCCCACGAAGAGTTGATCT	TCCCACGAAGAGTTGATCT	TCCCACGAAGAGTTGATCT	TCCCACGAAGAGTTGATCT
A13	204	48969802;48970006	TG	TG	AC	AC	AC	AC	AC	AC
A13	5181	49015586;49015711;49015871;49015938;49016088;49016124;49016362;49016430;49016645;49016661;49016670;49016842;49016852;49017011;49017180;49017278;49017420;49017448;49017458;49017465;49018094;49018135;49018215;49018269;49018321;49018381;49018496;49018509;49018556;49018561;49018817;49018883;49018896;49018932;49019086;49019087;49019163;49019221;49019617;49019719;49019806;49020033;49020053;49020134;490…	TATACCAACCAGCCGGATCCACGATTCATGCGCCAAGCTCAAACCGCCGATG	TATACCAACCAGCCGGATCCACGATTCATGCGCCAAGCTCAAACCGCCGATG	GTTCCTGGCCGCCTAGGCCGACGGCCCGCGCGCCCGACCCCACTCGTCGGAA	GTTCCTGGCCGCCTAGGCCGACGGCCCGCGCGCCCGACCCCACTCGTCGGAA	GTTCCTGGCCGCCTAGGCCGACGGCCCGCGCGCCCGACCCCACTCGTCGGAA	GTTCCTGGCCGCCTAGGCCGACGGCCCGCGCGCCCGACCCCACTCGTCGGAA	GTTCCTGGCCGCCTAGGCCGACGGCCCGCGCGCCCGACCCCACTCGTCGGAA	GTTCCTGGCCGCCTAGGCCGACGGCCCGCGCGCCCGACCCCACTCGTCGGAA
A13	20541	49025898;49025904;49025943;49026032;49026116;49026127;49026440;49027050;49027148;49027589;49027688;49027801;49028035;49028183;49028410;49028450;49028886;49028990;49028992;49029111;49029141;49029251;49029625;49029978;49030019;49030036;49030318;49030435;49030439;49030535;49030619;49030680;49031128;49031324;49031607;49031653;49031666;49031740;49031964;49032105;49032136;49032456;49032634;49032830;490…	AGGTAGGAATTTGAGGCCACCGTCTTATTGACCTTCTTTACGGTTTGGGTCAACGAATAACCTTAAAACTCCCTGCGAGGGGCAAAACGAGGAAATGTTTCGTATAACTCAAAACACGCGTACACGTGGATTAAACWGTCCGGCCG	AGGTAGGAATTTGAGGCCACCGTCTTATTGACCTTCTTTACGGTTTGGGTCAACGAATAACCTTAAAACTCCCTGCGAGGGGCAAAACGAGGAAATGTTTCGTATAACTCAAAACACGCGTACACGTGRATTAAACTRTCCGGCCG	GGACGGGAGCACGAATTCGTTGCGCCGCTGGCACACTCCGCGGCCCGAGCTGGCGGGCTTTCCGGAGGCCCCCCACAAGAAGCGGCAAAGAGGGCAACCCAGGGGGCCGCCGGGGTAGAGCGCTCACAAGCGCGACAATGTAGGTA	GGACGGGAGCACGAATTCGTTGCGCCGCTGGCACACTCCGCGGCCCGAGCTGGCGGGCTTTCCGGAGGCCCCCCACAAGAAGCGGCAAAGAGGGCAACCCAGGGGGCCGCCGGGGTAGAGCGCTCACAAGCGCGACAATGTAGGTA	GGACGGGAGCACGAATTCGTTGCGCCGCTGGCACACTCCGCGGCCCGAGCTGGCGGGCTTTCCGGAGGCCCCCCACAAGAAGCGGCAAAGAGGGCAACCCAGGGGGCCGCCGGGGTAGAGCGCTCACAAGCGCGACAATGTAGGTA	GGACGGGAGCACGAATTCGTTGCGCCGCTGGCACACTCCGCGGCCCGAGCTGGCGGGCTTTCCGGAGGCCCCCCACAAGAAGCGGCAAAGAGGGCAACCCAGGGGGCCGCCGGGGTAGAGCGCTCACAAGCGCGACAATGTAGGTA	GGACGGGAGCACGAATTCGTTGCGCCGCTGGCACACTCCGCGGCCCGAGCTGGCGGGCTTTCCGGAGGCCCCCCACAAGAAGCGGCAAAGAGGGCAACCCAGGGGGCCGCCGGGGTAGAGCGCTCACAAGCGCGACAATGTAGGTA	GGACGGGAGCACGAATTCGTTGCGCCGCTGGCACACTCCGCGGCCCGAGCTGGCGGGCTTTCCGGAGGCCCCCCACAAGAAGCGGCAAAGAGGGCAACCCAGGGGGCCGCCGGGGTAGAGCGCTCACAAGCGCGACAATGTAGGTA
A13	6378	49051471;49051502;49051894;49052154;49052285;49052437;49052448;49052794;49053021;49053069;49053093;49053331;49053342;49053526;49053652;49053727;49054068;49054148;49054501;49054615;49054773;49054868;49054927;49055144;49055147;49055214;49055419;49055596;49055886;49055943;49055950;49056205;49056461;49056897;49057120;49057307;49057442;49057454;49057464;49057805;49057825;49057826;49057849	ATAATCTAAGACGACCTCGCTGATATGCAGTAGAGCCATTTGC	ATAATCWRAGACGACCTCGCTGATATGCAGTAGAGCCATTTGC	GCGGTCAGTAGTGTTCCTACCAGCGTAACACGAGAGTGCTCGA	GCGGTCAGTAGTGTTCCTACCAGCGTAACACGAGAGTGCTCGA	GCGGTCAGTAGTGTTCCTACCAGCGTAACACGAGAGTGCTCGA	GCGGTCAGTAGTGTTCCTACCAGCGTAACACGAGAGTGCTCGA	GCGGTCAGTAGTGTTCCTACCAGCGTAACACGAGAGTGCTCGA	GCGGTCAGTAGTGTTCCTACCAGCGTAACACGAGAGTGCTCGA
A13	8429	49062172;49062440;49062598;49062720;49062836;49063014;49063078;49063084;49063118;49063260;49063357;49063457;49063598;49063617;49063776;49063823;49064052;49064122;49064173;49064361;49065161;49065357;49065373;49065399;49065430;49065967;49066058;49066227;49066459;49069241;49069367;49069436;49069458;49070039;49070220;49070270;49070340;49070458;49070601	GCCGGAGTCGAACTCTTGCGGTCACAGT-ATAGAGCGGT	GCCGGAGTCGAACTCTTGCGGTCACRGY-ATAGAGCGRT	CTTCTGAGTAGGCCATCCCAGCGGTGGCACCTGGGTAAC	CTTCTGAGTAGGCCATCCCAGCGGTGGCACCTGGGTAAC	CTTCTGAGTAGGCCATCCCAGCGGTGGCACCTGGGTAAC	CTTCTGAGTAGGCCATCCCAGCGGTGGCACCTGGGTAAC	CTTCTGAGTAGGCCATCCCAGCGGTGGCACCTGGGTAAC	CTTCTGAGTAGGCCATCCCAGCGGTGGCACCTGGGTAAC
A13	7270	49148711;49148724;49148749;49148795;49148932;49148968;49148974;49149177;49149186;49153167;49153611;49153712;49153723;49153752;49153887;49153988;49154085;49154126;49154281;49154343;49154425;49154937;49154983;49154988;49155036;49155065;49155264;49155290;49155328;49155413;49155952;49155981	GTGACAGCACATGGGCGCGCCCCGCTACCGGT	GTGACAGCACATGGGCGCGCCCCGCTACCGGT	GTGCCGCCATCCTGGCGCGCCCTGTTACCGGT	GTGCCGCCATCCTGGCGCGCCCTGTTACCGGT	GTGCCGCCATCCTGGCGCGCCCTGTTACCGGT	GTGCCGCCATCCTGGCGCGCCCTGTTACCGGT	GTGCCGCCATCCTGGCGCGCCCTGTTACCGGT	GTGCCGCCATCCTGGCGCGCCCTGTTACCGGT
A13	1325	49177044;49177135;49177591;49177735;49177935;49177993;49178325;49178363;49178369	GCACACCTC	GCACACCTC	GCACACCCC	GCACACCCC	GCACACCCC	GCACACCCC	GCACACCCC	GCACACCCC
A13	1877	49214488;49214493;49214573;49214683;49214794;49214969;49215049;49215173;49215206;49215234;49215339;49215512;49215627;49215658;49215671;49215879;49215895;49216091;49216365	GCGTTCATGGGTGGGGAAG	GCGTTCATGGGTGGGGAAG	CTGCATGCAAGCAAGAAGC	CTGCATGCAAGCAAGAAGC	CTGCATGCAAGCAAGAAGC	CTGCATGCAAGCAAGAAGC	CTGCATGCAAGCAAGAAGC	CTGCATGCAAGCAAGAAGC
A13	51367	49236768;49236818;49236888;49236980;49237004;49237016;49237178;49237326;49237392;49237531;49237672;49284471;49284748;49285355;49285585;49285589;49285824;49285863;49285885;49285912;49285938;49285950;49286019;49286112;49286166;49286167;49286273;49286288;49286292;49286298;49286420;49286452;49286601;49286646;49286833;49286919;49287042;49287089;49287294;49287326;49287350;49287436;49287575;49287588;492…	CCTACAGGGAGCTACTCGGCAATATTTAGTTAACTTATGTCACCTGTW	CCTACAGGGAGCTACTCGGCAATATTTAGTTAACTTATGTCACCTGTA	TCGGCGGGGGTCTGTCAGGCTACAGCTGGCGCGACCATATTACCTACT	TCGGCGGGGGTCTGTCAGGCTACAGCTGGCGCGACCATATTACCTACT	TCGGCGGGGGTCTGTCAGGCTACAGCTGGCGCGACCATATTACCTACT	TCGGCGGGGGTCTGTCAGGCTACAGCTGGCGCGACCATATTACCTACT	TCGGCGGGGGTCTGTCAGGCTACAGCTGGCGCGACCATATTACCTACT	TCGGCGGGGGTCTGTCAGGCTACAGCTGGCGCGACCATATTACCTACT
A13	3032	49339046;49339059;49339290;49339555;49339767;49340564;49340756;49340793;49340799;49340823;49341240;49341241;49341531;49341852;49342038;49342078	CCTCAGTGAGAAAAGC	CCTCAGTGAGAAAAGC	TTCCAGCGGAGGGGAT	TTCCAGCGGAGGGGAT	TTCCAGCGGAGGGGAT	TTCCAGCGGAGGGGAT	TTCCAGCGGAGGGGAT	TTCCAGCGGAGGGGAT
A13	1404	49362609;49362709;49362711;49363495;49363777;49363881;49363917;49363989;49364013	WAGCGCTCT	TAGCRCTCT	AAACATCTC	AAACATCTC	AAACATCTC	AAACATCTC	AAACATCTC	AAACATCTC
A13	2820	49367198;49367261;49367299;49367352;49367535;49367582;49367674;49367765;49367788;49367837;49367899;49368212;49368361;49368426;49368439;49368610;49368616;49368671;49368818;49368933;49369179;49369242;49369250;49369399;49369450;49369457;49369496;49369605;49369684;49369969;49370018	CAGGTTCCGATCC--GGCCATGGGTGGCTGC	CAGGTTCCGATCCT-GGCCATGGGTGGCTGC	TGGCCCCCGGCCCTGGGCCCGAAGTGACCGT	TGGCCCCCGGCCCTGGGCCCGAAGTGACCGT	TGGCCCCCGGCCCTGGGCCCGAAGTGACCGT	TGGCCCCCGGCCCTGGGCCCGAAGTGACCGT	TGGCCCCCGGCCCTGGGCCCGAAGTGACCGT	TGGCCCCCGGCCCTGGGCCCGAAGTGACCGT
A13	2641	49447973;49448058;49448300;49448489;49448593;49448877;49448997;49449391;49449435;49450077;49450163;49450247;49450331;49450371;49450614	GTCCCCCTGCGACCG	GTCCCCCTGCGACCG	ATCCTTTCGCGCCAA	ATCCTTTCGCGCCAA	ATCCTTTCGCGCCAA	ATCCTTTCGCGCCAA	ATCCTTTCGCGCCAA	ATCCTTTCGCGCCAA
A13	18066	49509177;49509414;49525831;49525936;49525977;49526168;49526242;49526345;49526532;49526813;49526826;49526829;49526890;49526979;49526986;49527048;49527148;49527222;49527243	KGSGGGTTCTCCGCCTCGC	TGGGGGTTCTCCGCCTCGC	GGCGTGTTTCCCGTTCCGA	GGCGTGTTTCCCGTTCCGA	GGCGTGTTTCCCGTTCCGA	GGCGTGTTTCCCGTTCCGA	GGCGTGTTTCCCGTTCCGA	GGCGTGTTTCCCGTTCCGA
A13	209	49528405;49528421;49528447;49528516;49528581;49528614	CGCCCC	CGCCCC	AATGTT	AATGTT	AATGTT	AATGTT	AATGTT	AATGTT
A13	2239	49776811;49776865;49777065;49778032;49778360;49778740;49778834;49778897;49779050	GCGTAGGCG	GCGTARRCG	TCGCGAATA	TCGCGAATA	TCGCGAATA	TCGCGAATA	TCGCGAATA	TCGCGAATA
A13	2849	49781263;49781328;49781348;49781478;49781674;49781761;49782012;49782084;49782530;49782616;49782640;49782700;49783068;49783186;49783249;49783452;49783903;49783999;49784112	GGGGACTTTCGTGACACGG	GGGGACTTTCGTGACACGG	AGAGACCTTAGCGACTCAT	AGAGACCTTAGCGACTCAT	AGAGACCTTAGCGACTCAT	AGAGACCTTAGCGACTCAT	AGAGACCTTAGCGACTCAT	AGAGACCTTAGCGACTCAT
A13	10800	49789093;49789231;49789343;49789534;49789548;49789793;49790852;49791002;49791235;49792015;49792171;49792183;49792297;49792326;49792544;49792648;49793079;49793148;49793149;49793246;49793348;49794084;49794376;49794524;49794914;49795058;49795126;49795151;49795335;49795402;49795491;49795573;49795574;49796064;49796093;49796841;49796999;49797765;49797841;49797979;49797984;49798426;49798597;49798695;497…	GGCTTAGGGTTCTGGTATGCTCCCGTACCCAGGTTACCTGGTAGGGAATGATTGCC	GGCTTAGGGTTCTGGTATGCTCCCGTACCCAGGTTACCTGGTARGGRATGATTGCC	AGCCTTGGGTCCCGACGAGTTCCTGTGCCCGGACGACCCTGCTAGAGGCGGCTCCT	AGCCTTGGGTCCCGACGAGTTCCTGTGCCCGGACGACCCTGCTAGAGGCGGCTCCT	AGCCTTGGGTCCCGACGAGTTCCTGTGCCCGGACGACCCTGCTAGAGGCGGCTCCT	AGCCTTGGGTCCCGACGAGTTCCTGTGCCCGGACGACCCTGCTAGAGGCGGCTCCT	AGCCTTGGGTCCCGACGAGTTCCTGTGCCCGGACGACCCTGCTAGAGGCGGCTCCT	AGCCTTGGGTCCCGACGAGTTCCTGTGCCCGGACGACCCTGCTAGAGGCGGCTCCT
A13	2321	49800355;49800479;49800610;49800650;49800790;49800886;49800958;49800987;49801095;49801385;49801414;49801459;49802188;49802387;49802676	CCGGACAGAGTAAAC	CCGGACAGAGTAAAC	AAAAGCGAGACAGGT	AAAAGCGAGACAGGT	AAAAGCGAGACAGGT	AAAAGCGAGACAGGT	AAAAGCGAGACAGGT	AAAAGCGAGACAGGT
A13	1261	49873426;49873491;49873826;49873877;49873920;49874037;49874092;49874113;49874618;49874687	CTATAYGAAC	CTATACGAAC	TTTCGTAGGT	TTTCGTAGGT	TTTCGTAGGT	TTTCGTAGGT	TTTCGTAGGT	TTTCGTAGGT
A13	53156	49883560;49883583;49883630;49883669;49884073;49884094;49884331;49884392;49884398;49884500;49884710;49884771;49884903;49884979;49885064;49885114;49885146;49885165;49885223;49885303;49885321;49885360;49885549;49885654;49885700;49885740;49885759;49885831;49885992;49885993;49886094;49886163;49886185;49886258;49886351;49886356;49886363;49886461;49886468;49886574;49886669;49886726;49886950;49887002;498…	TTCGCTATATTTGGGATCCCCTCAGCTCCAGAAGCAACTACTTGCTATCTACACGCTCATATTCTTTTTCCGAGCAAAACTTGAGCGCAGATAGAAGCAAATCTGGTTGATCG	TTCGCTATATTTGGGATCCCCTCAGCTCCAGAAGCAACTACTTGCTATCTACACGCTCATATTCTTTTTCCGAGCAAAACTTGAGCGCAGATAGAAGCAAATCTGGTTGATCG	CCTATCGCGCCACAATCTTTAGTGATCTTGTCGTTGGACGTCCATCGCACGTGTTTCTGGCGCGCGCCCTTAGATGCCCTCGGAGAGAGAGCAAAGAAGGCTTTGACCGGCTA	CCTATCGCGCCACAATCTTTAGTGATCTTGTCGTTGGACGTCCATCGCACGTGTTTCTGGCGCGCGCCCTTAGATGCCCTCGGAGAGAGAGCAAAGAAGGCTTTGACCGGCTA	CCTATCGCGCCACAATCTTTAGTGATCTTGTCGTTGGACGTCCATCGCACGTGTTTCTGGCGCGCGCCCTTAGATGCCCTCGGAGAGAGAGCAAAGAAGGCTTTGACCGGCTA	CCTATCGCGCCACAATCTTTAGTGATCTTGTCGTTGGACGTCCATCGCACGTGTTTCTGGCGCGCGCCCTTAGATGCCCTCGGAGAGAGAGCAAAGAAGGCTTTGACCGGCTA	CCTATCGCGCCACAATCTTTAGTGATCTTGTCGTTGGACGTCCATCGCACGTGTTTCTGGCGCGCGCCCTTAGATGCCCTCGGAGAGAGAGCAAAGAAGGCTTTGACCGGCTA	CCTATCGCGCCACAATCTTTAGTGATCTTGTCGTTGGACGTCCATCGCACGTGTTTCTGGCGCGCGCCCTTAGATGCCCTCGGAGAGAGAGCAAAGAAGGCTTTGACCGGCTA
A13	1505	49949768;49949829;49949907;49950019;49950179;49950411;49950440;49950462;49950474;49950968;49951220;49951222;49951242;49951273	--------------	--------------	TAAGGCCGCCCAGT	TAAGGCCGCCCAGT	TAAGGCCGCCCAGT	TAAGGCCGCCCAGT	TAAGGCCGCCCAGT	TAAGGCCGCCCAGT
A13	2497	49954276;49954805;49954900;49955082;49955169;49955304;49955308;49955372;49955717;49955875;49955981;49956285;49956468;49956773	--------------	--------------	CGGATGATGACCCC	CGGATGATGACCCC	CGGATGATGACCCC	CGGATGATGACCCC	CGGATGATGACCCC	CGGATGATGACCCC
A13	587	49979352;49979404;49979412;49979545;49979548;49979569;49979813;49979815;49979939	CTAGGCTAA	CTAAAYTAA	ATTGGCCGT	ATTGGCCGT	ATTGGCCGT	ATTGGCCGT	ATTGGCCGT	ATTGGCCGT
A13	17677	49983659;49983672;49984408;49984635;49984748;49984872;49984949;49985053;49985110;49985397;49985434;49985543;49985661;49985924;49986007;49986043;49986122;49995735;49995742;49995840;49995852;49996016;49997101;49997371;49997675;49997778;49998297;49998469;49998473;49998480;49998969;49999242;49999579;49999611;49999665;50000011;50000725;50000925;50001036;50001187;50001336	CCACTTATCCATCAGAAGTGACATATAAACAGTGCTACGGG	CCACTTATCCATCAGAAGTGACATATAAACAGTGCTACGGG	ATACCTGCTCGCCAGGGGTAGCTAGTCGGCATCGTCCCCTA	ATACCTGCTCGCCAGGGGTAGCTAGTCGGCATCGTCCCCTA	ATACCTGCTCGCCAGGGGTAGCTAGTCGGCATCGTCCCCTA	ATACCTGCTCGCCAGGGGTAGCTAGTCGGCATCGTCCCCTA	ATACCTGCTCGCCAGGGGTAGCTAGTCGGCATCGTCCCCTA	ATACCTGCTCGCCAGGGGTAGCTAGTCGGCATCGTCCCCTA
A13	8964	50008431;50008493;50008560;50008615;50008616;50008684;50008811;50008888;50009139;50009161;50009970;50010101;50010260;50010289;50010337;50010569;50010643;50010777;50011052;50011855;50011862;50012497;50012511;50014164;50014261;50014545;50014587;50014588;50014857;50015387;50015422;50015811;50015830;50015975;50016052;50016151;50016222;50016366;50016605;50016781;50016932;50017044;50017116;50017127;500…	TCGTGWGTCGAAGCAAGGCGCAGTGGGCGTCGCGCATGAGATCGTCC	TCGTGAGTCGAAGCAAGGCGCAGTGGGCGTCGCGCATGAGATCGTCC	ACATGTACCAGGGTGGGACACAATAAATGCTATACCTGGAGGCGGAT	ACATGTACCAGGGTGGGACACAATAAATGCTATACCTGGAGGCGGAT	ACATGTACCAGGGTGGGACACAATAAATGCTATACCTGGAGGCGGAT	ACATGTACCAGGGTGGGACACAATAAATGCTATACCTGGAGGCGGAT	ACATGTACCAGGGTGGGACACAATAAATGCTATACCTGGAGGCGGAT	ACATGTACCAGGGTGGGACACAATAAATGCTATACCTGGAGGCGGAT
A13	583	50021554;50021819;50022121;50022137	GCGG	GCGG	CTAA	CTAA	CTAA	CTAA	CTAA	CTAA
A13	6576	50151734;50151850;50151910;50152361;50152461;50152660;50153059;50153171;50153195;50153249;50153354;50153368;50153502;50153656;50153726;50153866;50153881;50153944;50154180;50154254;50154406;50154510;50154555;50155071;50155792;50155924;50155949;50156086;50157100;50157187;50157300;50157433;50157546;50157589;50157782;50158310	CTCACGAGATCTTTCTCCCTCTTCCCCGTGTCTTAC	CTCACGAGATCTTTCTCCCTCTTCCCCGTGTCTTAC	ATTGTGAGGCCCCATTCTCCCCCCCACGCGCTCGGT	ATTGTGAGGCCCCATTCTCCCCCCCACGCGCTCGGT	ATTGTGAGGCCCCATTCTCCCCCCCACGCGCTCGGT	ATTGTGAGGCCCCATTCTCCCCCCCACGCGCTCGGT	ATTGTGAGGCCCCATTCTCCCCCCCACGCGCTCGGT	ATTGTGAGGCCCCATTCTCCCCCCCACGCGCTCGGT
A13	79	50263766;50263845	CC	CC	YY	YY	YY	YY	YY	YY
A13	53182	50263932;50315248;50315732;50315742;50315931;50315938;50316067;50316360;50316375;50316677;50316849;50316923;50317102;50317114	TGGGATTCTAATTG	TGGGATTCTAATTG	CGAAGCCCTGGGGA	CGAAGCCCTGGGGA	CGAAGCCCTGGGGA	CGAAGCCCTGGGGA	CGAAGCCCTGGGGA	CGAAGCCCTGGGGA
A13	2338	50345721;50345728;50345842;50345869;50346215;50346301;50346489;50346572;50346629;50346712;50346824;50346937;50347204;50347268;50347358;50347562;50347839;50348059	ATGGAGGAAAATGCACCG	ATGGAGGAAAATGCACYG	GCACGAAGGCGCATTTTA	GCACGAAGGCGCATTTTA	GCACGAAGGCGCATTTTA	GCACGAAGGCGCATTTTA	GCACGAAGGCGCATTTTA	GCACGAAGGCGCATTTTA
A13	815	50351973;50352639;50352788	GTT	GTT	ACC	ACC	ACC	ACC	ACC	ACC
A13	8721	50357784;50357827;50358248;50358276;50358390;50359031;50359093;50359176;50359850;50360072;50360386;50360437;50360488;50360826;50361049;50361285;50361503;50361547;50361689;50361876;50362277;50362637;50362702;50364191;50364374;50365466;50366016;50366471;50366505	GATCAATGTTCAAGTAAGCTTACAAACAA	GATCAATGTTCAAGTAAGCTTACAAACAA	ATTCTTCGAGTGGAGGGATGTGTAAAAGG	ATTCTTCGAGTGGAGGGATGTGTAAAAGG	ATTCTTCGAGTGGAGGGATGTGTAAAAGG	ATTCTTCGAGTGGAGGGATGTGTAAAAGG	ATTCTTCGAGTGGAGGGATGTGTAAAAGG	ATTCTTCGAGTGGAGGGATGTGTAAAAGG
A13	690	50370744;50370748;50371214;50371434	AACC	AACC	TGAT	TGAT	TGAT	TGAT	TGAT	TGAT
A13	6805	50371609;50371856;50372102;50372271;50372842;50372864;50372876;50373166;50373208;50373394;50373398;50373905;50373982;50374429;50374443;50374865;50374920;50374936;50375016;50375208;50375485;50375909;50375913;50375996;50376288;50376964;50377007;50377693;50377902;50377918;50378071;50378414	CAATATATTATAAGTTTGTTAGCCAATTAGCG	CAATATATTATAAGTTTGTTAGCCAATTAGCG	TTGAGCGCCACAGACCCGGCATTAGGCTGTTA	TTGAGCGCCACAGACCCGGCATTAGGCTGTTA	TTGAGCGCCACAGACCCGGCATTAGGCTGTTA	TTGAGCGCCACAGACCCGGCATTAGGCTGTTA	TTGAGCGCCACAGACCCGGCATTAGGCTGTTA	TTGAGCGCCACAGACCCGGCATTAGGCTGTTA
A13	4356	50407281;50407320;50407461;50407725;50407853;50407971;50408010;50408039;50408076;50408261;50408690;50409081;50409227;50409366;50409457;50409561;50409591;50409640;50409932;50410007;50410033;50410075;50410661;50410712;50410897;50411003;50411340;50411429;50411455;50411623;50411637	CCGATGAACGACTAGCAAAAATAAAAATAGT	CCGATGAACGACTAGCAAAAATAAAAATAGT	TTAGCAGTTAAGTGGTACAGGCGGGGCCGAG	TTAGCAGTTAAGTGGTACAGGCGGGGCCGAG	TTAGCAGTTAAGTGGTACAGGCGGGGCCGAG	TTAGCAGTTAAGTGGTACAGGCGGGGCCGAG	TTAGCAGTTAAGTGGTACAGGCGGGGCCGAG	TTAGCAGTTAAGTGGTACAGGCGGGGCCGAG
A13	13154	50413424;50413473;50413916;50413994;50414242;50414410;50414412;50414984;50415048;50415135;50415185;50415202;50415204;50415340;50415424;50415917;50416660;50417222;50417223;50417290;50417336;50417340;50417458;50417667;50417972;50418103;50418402;50418658;50418662;50418975;50419106;50420205;50420312;50422018;50422175;50423984;50424134;50424584;50425088;50425215;50425341;50426235;50426578	ATTTGCATTAACGTCAAGAGCATTACAACTCGTGGCTTWAACT	ATTTGCATTAACGTCAAGAGCATTACAACTCGTGGCTTTAACT	GCCCATGCGGTTACCTGACTTGATCTGGTCTACAAACCAAGTC	GCCCATGCGGTTACCTGACTTGATCTGGTCTACAAACCAAGTC	GCCCATGCGGTTACCTGACTTGATCTGGTCTACAAACCAAGTC	GCCCATGCGGTTACCTGACTTGATCTGGTCTACAAACCAAGTC	GCCCATGCGGTTACCTGACTTGATCTGGTCTACAAACCAAGTC	GCCCATGCGGTTACCTGACTTGATCTGGTCTACAAACCAAGTC
A13	140	50440598;50440638;50440738	CTC	CTC	TCG	TCG	TCG	TCG	TCG	TCG
A13	326	50441832;50441853;50442158	GTC	GTC	AGT	AGT	AGT	AGT	AGT	AGT
A13	153	50443714;50443812;50443867	CGT	CGT	TAA	TAA	TAA	TAA	TAA	TAA
A13	159	50494188;50494278;50494347	GGG	GGG	AAA	AAA	AAA	AAA	AAA	AAA
A13	1825	50552111;50553769;50553854;50553936	TGGG	TGGG	AAAA	AAAA	AAAA	AAAA	AAAA	AAAA
A13	7706	51337021;51337110;51338397;51339430;51339854;51341862;51342221;51342499;51342881;51343698;51344484;51344727	GCGAGAATGCTC	GCGAGAATGCTC	TTAGACGGATCT	TTAGACGGATCT	TTAGACGGATCT	TTAGACGGATCT	TTAGACGGATCT	TTAGACGGATCT
A13	1182	51358430;51359213;51359519;51359612	GCGG	GCGG	ATTA	ATTA	ATTA	ATTA	ATTA	ATTA
A13	1094	51436581;51436998;51437300;51437675	CCTG	CCTG	TTCA	TTCA	TTCA	TTCA	TTCA	TTCA
A13	31060	51615324;51615902;51616068;51616190;51616324;51616885;51617850;51617962;51618316;51618894;51619467;51619971;51620734;51621427;51621771;51622056;51622510;51624754;51626647;51626956;51627191;51627423;51627610;51627984;51628826;51629067;51629118;51629754;51630052;51630165;51630394;51630617;51630855;51631318;51631515;51631818;51632944;51632957;51633039;51633146;51645878;51645953;51646384	CTACGCTAGGTTTCTAGACTTATGCTTTTTTATAAAGTAACCT	CTACGCTAGGTTTCTAGRCTYATGCTTTTTTATAAAGTAACCT	AAAAGCTGGGCTTCCAAGGCCGCATTTTCATACGAAGCGGTTC	AAAAGCTGGGCTTCCAAGGCCGCATTTTCATACGAAGCGGTTC	AAAAGCTGGGCTTCCAAGGCCGCATTTTCATACGAAGCGGTTC	AAAAGCTGGGCTTCCAAGGCCGCATTTTCATACGAAGCGGTTC	AAAAGCTGGGCTTCCAAGGCCGCATTTTCATACGAAGCGGTTC	AAAAGCTGGGCTTCCAAGGCCGCATTTTCATACGAAGCGGTTC
A13	3220	51653942;51654001;51654134;51654429;51654627;51654782;51654786;51655155;51655387;51655426;51655827;51656065;51656073;51656535;51656705;51657162	GGATTGCATTTACGGG	GGATTGCATTTACGGG	AAAGCATGTCCGTAAA	AAAGCATGTCCGTAAA	AAAGCATGTCCGTAAA	AAAGCATGTCCGTAAA	AAAGCATGTCCGTAAA	AAAGCATGTCCGTAAA
A13	371	51903907;51903973;51904278	AAC	AAC	GGT	GGT	GGT	GGT	GGT	GGT
A13	10972	51928186;51928213;51928331;51928457;51929164;51931440;51931631;51931685;51931744;51932356;51932600;51932811;51934148;51935206;51935298;51935457;51936351;51936373;51936423;51936531;51936842;51937077;51937361;51937861;51939158	GCACCRGCACGTTCTCTTCGACTAT	GCACCGGCACGYTCTCTTCGACTAT	ATGTCACTCTACTTCCCCTGACGAC	ATGTCACTCTACTTCCCCTGACGAC	ATGTCACTCTACTTCCCCTGACGAC	ATGTCACTCTACTTCCCCTGACGAC	ATGTCACTCTACTTCCCCTGACGAC	ATGTCACTCTACTTCCCCTGACGAC
A13	5881	51943765;51943938;51945201;51945249;51945512;51945556;51945587;51946429;51946502;51946511;51946861;51947237;51947341;51947420;51947696;51947766;51947884;51948039;51948077;51948167;51948279;51948592;51948648;51948931;51949009;51949276;51949277;51949296;51949423;51949646	ATCTATATGGGCCTACACAATGAATTGTTC	ATCTATATGGGCCTACACAATGAATTGTTC	CCTCGCGCAAATTCGTTCAATGAAGCTCGT	CCTCGCGCAAATTCGTTCAATGAAGCTCGT	CCTCGCGCAAATTCGTTCAATGAAGCTCGT	CCTCGCGCAAATTCGTTCAATGAAGCTCGT	CCTCGCGCAAATTCGTTCAATGAAGCTCGT	CCTCGCGCAAATTCGTTCAATGAAGCTCGT
A13	163	51974504;51974570;51974636;51974667	TGTC	TGTC	CACT	CACT	CACT	CACT	CACT	CACT
A13	611	52055257;52055475;52055624;52055868	AGTC	AGTC	TACT	TACT	TACT	TACT	TACT	TACT
A13	2700	52083021;52084207;52084932;52085721	GGGG	GGGG	AACA	AACA	AACA	AACA	AACA	AACA
A13	1506	52099683;52100130;52100994;52101189	GTTG	GTTG	CGCA	CGCA	CGCA	CGCA	CGCA	CGCA
A13	62	52150341;52150389;52150403	GGC	GGC	ATG	ATG	ATG	ATG	ATG	ATG
A13	407	52152814;52153090;52153221	GCA	GCA	AAC	AAC	AAC	AAC	AAC	AAC
A13	651	52162397;52162845;52162846;52163048	AATC	AATC	GGCT	GGCT	GGCT	GGCT	GGCT	GGCT
A13	5288	52198725;52199239;52200179;52200357;52200559;52200633;52201366;52201453;52202778;52202987;52203119;52203453;52203634;52203825;52204013	CCCACAACATTTCAC	CCCACAACATTTCAC	ATTCTGATATTGAAT	ATTCTGATATTGAAT	ATTCTGATATTGAAT	ATTCTGATATTGAAT	ATTCTGATATTGAAT	ATTCTGATATTGAAT
A13	331	52205357;52205449;52205688	GTA	GTA	TCG	TCG	TCG	TCG	TCG	TCG
A13	13576	52235904;52235905;52235957;52236780;52236970;52237024;52237358;52237381;52237501;52237697;52237822;52237874;52238006;52238279;52238587;52238979;52239139;52239251;52239640;52239886;52239920;52240040;52240340;52240422;52241224;52241582;52241663;52241793;52241968;52242346;52242707;52242866;52242884;52243386;52243494;52243570;52243664;52243945;52244181;52244255;52244407;52245193;52245655;52247170;522…	GAATACGGTCTAAGGAGTTGATATAATTTATACCCTATGATTCAGTTCAC	GAATACGGTCTAAGGAGTTGATATAATTTATACCCTATGATTCAGTTCAC	CTTCGCAGCCTAGCAAGTTATTGTAATTCAGGTCTCGTACCTTGGTTCAA	CTTCGCAGCCTAGCAAGTTATTGTAATTCAGGTCTCGTACCTTGGTTCAA	CTTCGCAGCCTAGCAAGTTATTGTAATTCAGGTCTCGTACCTTGGTTCAA	CTTCGCAGCCTAGCAAGTTATTGTAATTCAGGTCTCGTACCTTGGTTCAA	CTTCGCAGCCTAGCAAGTTATTGTAATTCAGGTCTCGTACCTTGGTTCAA	CTTCGCAGCCTAGCAAGTTATTGTAATTCAGGTCTCGTACCTTGGTTCAA
A13	422	52259519;52259833;52259881;52259941	ATGC	ATGC	TCAG	TCAG	TCAG	TCAG	TCAG	TCAG
A13	5859	52260580;52261465;52261814;52261862;52261863;52262485;52262743;52262981;52263744;52263775;52263899;52264122;52264212;52264790;52266323;52266358;52266439	AGTTAGGCTAATCATTC	AGTTAGGCTAATCATTC	GTCCCTACTAACATGCT	GTCCCTACTAACATGCT	GTCCCTACTAACATGCT	GTCCCTACTAACATGCT	GTCCCTACTAACATGCT	GTCCCTACTAACATGCT
A13	564	52308050;52308069;52308614	ACA	ACA	CTG	CTG	CTG	CTG	CTG	CTG
A13	339	52314862;52314916;52315015;52315201	GCGC	GCGC	TTAT	TTAT	TTAT	TTAT	TTAT	TTAT
A13	17193	52316455;52316527;52316666;52317052;52317251;52317374;52317921;52318335;52318377;52318455;52318532;52318835;52319107;52319521;52319600;52320310;52321310;52321434;52321835;52322426;52322638;52322760;52323132;52323274;52323382;52323434;52323480;52323592;52323941;52324115;52324127;52324298;52324867;52324869;52324881;52325276;52325626;52325904;52325910;52326723;52327818;52327977;52328497;52328530;523…	CAGTTTACAATAGTAAAAAACATTTCATTGTTCCCATCGCCAGGGCCTAGATAAAGATTTGAT	CAGTTTACAATAGTAAAAAACATTTCATTGTTCCCATCGCCAGGGCCTAGATAAAGATTTGAT	TCACCGACGATGATAAAGAATATCACACTCATTTTCTTATTGATATTCGAATAAGGGTCCTGC	TCACCGACGATGATAAAGAATATCACACTCATTTTCTTATTGATATTCGAATAAGGGTCCTGC	TCACCGACGATGATAAAGAATATCACACTCATTTTCTTATTGATATTCGAATAAGGGTCCTGC	TCACCGACGATGATAAAGAATATCACACTCATTTTCTTATTGATATTCGAATAAGGGTCCTGC	TCACCGACGATGATAAAGAATATCACACTCATTTTCTTATTGATATTCGAATAAGGGTCCTGC	TCACCGACGATGATAAAGAATATCACACTCATTTTCTTATTGATATTCGAATAAGGGTCCTGC
A13	7916	52395146;52395215;52395347;52396492;52396793;52397001;52397318;52397481;52397677;52397724;52398035;52398115;52399348;52399482;52399645;52399651;52399652;52400292;52400377;52401473;52401532;52401533;52401718;52402731;52403062	CTCATAATATAGCCCGCGCATTAGG	CTCATAATATAGCCCGCGCATTAGG	TTCAGCATATAAGAACTAAACGGGA	TTCAGCATATAAGAACTAAACGGGA	TTCAGCATATAAGAACTAAACGGGA	TTCAGCATATAAGAACTAAACGGGA	TTCAGCATATAAGAACTAAACGGGA	TTCAGCATATAAGAACTAAACGGGA
A13	1038	52501399;52501596;52502427;52502437	CGGG	CGGG	TAAA	TAAA	TAAA	TAAA	TAAA	TAAA
A13	3845	52579972;52580362;52580465;52580747;52580793;52581234;52581295;52581438;52581568;52581602;52582651;52583085;52583175;52583293;52583496;52583769;52583817	CGTTGCGTTGTCTGTTC	CGTTGCGTTGTCTGTTC	TACTGAGACTTCGGAAA	TACTGAGACTTCGGAAA	TACTGAGACTTCGGAAA	TACTGAGACTTCGGAAA	TACTGAGACTTCGGAAA	TACTGAGACTTCGGAAA
A13	3206	52587926;52587953;52587956;52588591;52588819;52588908;52589677;52589850;52589909;52590487;52590599;52590871;52590880;52590914;52591132	GATACTCGTTGCATA	GATACTCGTTGCATA	TTCTAATTCCATCAC	TTCTAATTCCATCAC	TTCTAATTCCATCAC	TTCTAATTCCATCAC	TTCTAATTCCATCAC	TTCTAATTCCATCAC
A13	174	52622326;52622340;52622500	ATA	ATA	CCG	CCG	CCG	CCG	CCG	CCG
A13	163	52627018;52627087;52627167;52627181	CTCG	CTCG	TCAA	TCAA	TCAA	TCAA	TCAA	TCAA
A13	753	52639389;52639792;52639947;52639948;52640078;52640142	GATCCG	GATCCG	ATGTTA	ATGTTA	ATGTTA	ATGTTA	ATGTTA	ATGTTA
A13	91	52643380;52643457;52643471	CAA	CAA	TGG	TGG	TGG	TGG	TGG	TGG
D01	33766	27537303;27537580;27537930;27538157;27538263;27538453;27538568;27538579;27538618;27538629;27538730;27538745;27538776;27538913;27538944;27539270;27539856;27540324;27540344;27540465;27540620;27540635;27540668;27540776;27540867;27540907;27541207;27541505;27541531;27541610;27541622;27541810;27541995;27542081;27542116;27542190;27542365;27542371;27542380;27542474;27542647;27543561;27543645;27543661;275…	CAGTATCAGAACCGACCGTGAAGATAGTTCCACCCATCAAGCCGGCTTTAT-CATATTCAATAGATCTGCCTGCAACGAGGGAGCCGCGAGAGAGTAAGTGAGCTGTAGGGATGCCTACTCTCGGCTGCCCTAAGTCCTCTCATCGGCGAACGAAGATATGAAATGATGTGCGCGTTGAAGTGAGTTATTGGTAGATCTCGACATCTTGAATGTTCGCGTCTCCCGAAGCCCATGGGGTAACTAATCTTTGCCAGCGAGTATGAATGCTACAGTACTTGTTCGGGCCCCGAGTTGC	CAGTATCAGAACCGACCGTGAAGATAGTTCCACCCATCAAGCCGGCTTTAT-CATATTCAATAGATCTGCCTGCAACGAGGGAGCCGCGAGAGAGTAAGTGAGCTGTAGGGATGCCTACTCTCGGCTGCCCTAAGTCCTCTCATCGGCGAACGAAGATATGAAATGATGTGCGCGTTGAAGTGAGTTATTGGTAGATCTCGACATCTTGAATGTTCGCGTCTCCCGAAGCCCATGGGGTAACTAATCTTTGCCAGCGAGTATGAATGCTACAGTACTTGTTCGGGCCCCGAGTTGC	CAGTATCAGAACCGACCGTGAAGATAGTTCCACCCATCAAGCCGGCTTTATACATATTCAATAGATCTGCCTGCAACGAGGGAGCCGCGAGAGAGTAAGTGAGCTGTAGGGATGCCTACTCTCGGCTGCCCTAAGTCCTCTCATCGGCGAACGAAGATATGAAATGATGTGCGCGTTGAAGTGAGTTATTGGTAGATCTCGACATCTTGAATGTTCGCGTCTCCCGAAGCCCATGGGGTAACTAATCTTTGCCAGCGAGTATGAATGCTACAGTACTTGTTCGGGCCCCGAGTTGC	CAGTATCAGAACCGACCGTGAAGATAGTTCCACCCATCAAGCCGGCTTTATACATATTCAATAGATCTGCCTGCAACGAGGGAGCCGCGAGAGAGTAAGTGAGCTGTAGGGATGCCTACTCTCGGCTGCCCTAAGTCCTCTCATCGGCGAACGAAGATATGAAATGATGTGCGCGTTGAAGTGAGTTATTGGTAGATCTCGACATCTTGAATGTTCGCGTCTCCCGAAGCCCATGGGGTAACTAATCTTTGCCAGCGAGTATGAATGCTACAGTACTTGTTCGGGCCCCGAGTTGC	CAGTATCAGAACCGACCGTGAAGATAGTTCCACCCATCAAGCCGGCTTTATACATATTCAATAGATCTGCCTGCAACGAGGGAGCCGCGAGAGAGTAAGTGAGCTGTAGGGATGCCTACTCTCGGCTGCCCTAAGTCCTCTCATCGGCGAACGAAGATATGAAATGATGTGCGCGTTGAAGTGAGTTATTGGTAGATCTCGACATCTTGAATGTTCGCGTCTCCCGAAGCCCATGGGGTAACTAATCTTTGCCAGCGAGTATGAATGCTACAGTACTTGTTCGGGCCCCGAGTTGC	CAGTATCAGAACCGACCGTGAAGATAGTTCCACCCATCAAGCCGGCTTTATACATATTCAATAGATCTGCCTGCAACGAGGGAGCCGCGAGAGAGTAAGTGAGCTGTAGGGATGCCTACTCTCGGCTGCCCTAAGTCCTCTCATCGGCGAACGAAGATATGAAATGATGTGCGCGTTGAAGTGAGTTATTGGTAGATCTCGACATCTTGAATGTTCGCGTCTCCCGAAGCCCATGGGGTAACTAATCTTTGCCAGCGAGTATGAATGCTACAGTACTTGTTCGGGCCCCGAGTTGC	CAGTATCAGAACCGACCGTGAAGATAGTTCCACCCATCAAGCCGGCTTTATACATATTCAATAGATCTGCCTGCAACGAGGGAGCCGCGAGAGAGTAAGTGAGCTGTAGGGATGCCTACTCTCGGCTGCCCTAAGTCCTCTCATCGGCGAACGAAGATATGAAATGATGTGCGCGTTGAAGTGAGTTATTGGTAGATCTCGACATCTTGAATGTTCGCGTCTCCCGAAGCCCATGGGGTAACTAATCTTTGCCAGCGAGTATGAATGCTACAGTACTTGTTCGGGCCCCGAGTTGC	CAGTATCAGAACCGACCGTGAAGATAGTTCCACCCATCAAGCCGGCTTTATACATATTCAATAGATCTGCCTGCAACGAGGGAGCCGCGAGAGAGTAAGTGAGCTGTAGGGATGCCTACTCTCGGCTGCCCTAAGTCCTCTCATCGGCGAACGAAGATATGAAATGATGTGCGCGTTGAAGTGAGTTATTGGTAGATCTCGACATCTTGAATGTTCGCGTCTCCCGAAGCCCATGGGGTAACTAATCTTTGCCAGCGAGTATGAATGCTACAGTACTTGTTCGGGCCCCGAGTTGC
D01	31653	1605970;1606424;1606460;1606699;1607090;1610013;1610073;1610109;1610212;1610247;1610312;1610408;1610412;1610456;1610549;1610600;1610622;1610714;1610808;1610826;1610868;1611625;1612106;1612392;1612636;1613734;1614201;1614272;1614349;1614393;1617158;1617251;1619043;1619055;1619462;1619483;1619684;1619713;1620109;1620288;1620694;1620806;1621056;1621142;1621148;1621665;1621889;1621908;1623027;1623935…	ATATATTAGAGGTCATCGATGAGTGCGAAGAAGTTGGCTCCACGATTTAATTAGTTTTGAAGTCTGGCCGTCTTAAGTGAAGTAGGGTGAAT	TTATATTAGAGGTCATCGATGAGTGCGAAGAASTTGGCTCCACGAYCCGGTTAGTTTTGAAGTCTGGCCGTCTTAAGTGAAGTATTAAAGGC	TTATATTAGAGGTCATCGATGAGTGCGAAGAACTTGGCTCCACGACCCGGTTAGTTTTGAAGTCTGGCCGTCTTAAGTGAAGTATTAAAGGC	TTATATTAGAGGTCATCGATGAGTGCGAAGAACTTGGCTCCACGACCCGGTTAGTTTTGAAGTCTGGCCGTCTTAAGTGAAGTATTAAAGGC	TTATATTAGAGGTCATCGATGAGTGCGAAGAACTTGGCTCCACGACCCGGTTAGTTTTGAAGTCTGGCCGTCTTAAGTGAAGTATTAAAGGC	TTATATTAGAGGTCATCGATGAGTGCGAAGAACTTGGCTCCACGACCCGGTTAGTTTTGAAGTCTGGCCGTCTTAAGTGAAGTATTAAAGGC	TTATATTAGAGGTCATCGATGAGTGCGAAGAACTTGGCTCCACGACCCGGTTAGTTTTGAAGTCTGGCCGTCTTAAGTGAAGTATTAAAGGC	TTATATTAGAGGTCATCGATGAGTGCGAAGAACTTGGCTCCACGACCCGGTTAGTTTTGAAGTCTGGCCGTCTTAAGTGAAGTATTAAAGGC
D01	71764	45938881;45939409;45939738;45939846;45941917;45942103;45943837;45945041;45946050;45946090;45946166;45946419;45946426;45946461;45946554;45947267;45947272;45947355;45947384;45947432;45947461;45947917;45947924;45948095;45948101;45948121;45948290;45948783;45949109;45949518;45949534;45949548;45950076;45950202;45950622;45950624;45951029;45951106;45951321;45951365;45951513;45951589;45951600;45951636;459…	GTATATGGCTGTTGGTGCGAAGTCTGGGACGGGACCAATGGTTACGTTTCAACTCAAAACGGCGATTCGTG-AAGACGTGTCAGCTAAACATCAGTAGTTACCCCACGGAAGACCTGTTGTTGGTAACTTAGGATAATTTCGCTTTTTTGTTTAACCCAGTGTGTAGTCTGGTCCAGTAGCTAAAAATGAAGACTCAAGGGGGAACACCCCATAATCTGTGTATCGTGCAAGAATCACTCCGTCCTTAATATCAGAGTTACAATGAACAGCGTCTCATTCACTTAAAAGAATTGGGACCTTTTTGTGTATATCAAGGTTTCCCGTTGCAAACTCGCCTTTATAACTTCTGTTTCAATGAGTGGCATAGCTGAGTAATGGCTCTCTCGTCTGCGAGCTGG…	GTATATGGCTGTTGGTGCGAAGTCTGGGACGGGACCAATGGTTACGTTTCAACTCAAAACGGCGATTCG--AAAGACGTGTCAGCTAAACATCAGTAGTTACCCCACGGAAGACCTGTTGTTGGTAACTTAGGATAATTTCGCTTTTTTGTTTAACCCAGTGTGTAGTCTGGTCCAGTAGCTAAAAATGAAGACTCAAGGGGGAACACCCCATAATCTGTGTATCGTGCAAGAATCACTCCGTCCTTAATATCAGAGTTACAATGAACAGCGTCTCATTCACTTAAAAGAATTGGGACCTTTTTGTGTATATCAAGGTTTCCCGTTGCAAACTCGCCTTTATAACTTCTGTTTCAATGAGTGGCATAGCTGAGTAATGGCTCTCTCGTCTGCGAGCTGG…	GTATATGGCTGTTGGTGCGAAGTCTGGGACGGGACCAATGGTTACGTTTCAACTCAAAACGGCGATTCGTGAAAGACGTGTCAGCTAAACATCAGTAGTTACCCCACGGAAGACCTGTTGTTGGTAACTTAGGATAATTTCGCTTTTTTGTTTAACCCAGTGTGTAGTCTGGTCCAGTAGCTAAAAATGAAGACTCAAGGGGGAACACCCCATAATCTGTGTATCGTGCAAGAATCACTCCGTCCTTAATATCAGAGTTACAATGAACAGCGTCTCATTCACTTAAAAGAATTGGGACCTTTTTGTGTATATCAAGGTTTCCCGTTGCAAACTCGCCTTTATAACTTCTGTTTCAATGAGTGGCATAGCTGAGTAATGGCTCTCTCGTCTGCGAGCTGG…	GTATATGGCTGTTGGTGCGAAGTCTGGGACGGGACCAATGGTTACGTTTCAACTCAAAACGGCGATTCGTGAAAGACGTGTCAGCTAAACATCAGTAGTTACCCCACGGAAGACCTGTTGTTGGTAACTTAGGATAATTTCGCTTTTTTGTTTAACCCAGTGTGTAGTCTGGTCCAGTAGCTAAAAATGAAGACTCAAGGGGGAACACCCCATAATCTGTGTATCGTGCAAGAATCACTCCGTCCTTAATATCAGAGTTACAATGAACAGCGTCTCATTCACTTAAAAGAATTGGGACCTTTTTGTGTATATCAAGGTTTCCCGTTGCAAACTCGCCTTTATAACTTCTGTTTCAATGAGTGGCATAGCTGAGTAATGGCTCTCTCGTCTGCGAGCTGG…	GTATATGGCTGTTGGTGCGAAGTCTGGGACGGGACCAATGGTTACGTTTCAACTCAAAACGGCGATTCGTGAAAGACGTGTCAGCTAAACATCAGTAGTTACCCCACGGAAGACCTGTTGTTGGTAACTTAGGATAATTTCGCTTTTTTGTTTAACCCAGTGTGTAGTCTGGTCCAGTAGCTAAAAATGAAGACTCAAGGGGGAACACCCCATAATCTGTGTATCGTGCAAGAATCACTCCGTCCTTAATATCAGAGTTACAATGAACAGCGTCTCATTCACTTAAAAGAATTGGGACCTTTTTGTGTATATCAAGGTTTCCCGTTGCAAACTCGCCTTTATAACTTCTGTTTCAATGAGTGGCATAGCTGAGTAATGGCTCTCTCGTCTGCGAGCTGG…	GTATATGGCTGTTGGTGCGAAGTCTGGGACGGGACCAATGGTTACGTTTCAACTCAAAACGGCGATTCGTGAAAGACGTGTCAGCTAAACATCAGTAGTTACCCCACGGAAGACCTGTTGTTGGTAACTTAGGATAATTTCGCTTTTTTGTTTAACCCAGTGTGTAGTCTGGTCCAGTAGCTAAAAATGAAGACTCAAGGGGGAACACCCCATAATCTGTGTATCGTGCAAGAATCACTCCGTCCTTAATATCAGAGTTACAATGAACAGCGTCTCATTCACTTAAAAGAATTGGGACCTTTTTGTGTATATCAAGGTTTCCCGTTGCAAACTCGCCTTTATAACTTCTGTTTCAATGAGTGGCATAGCTGAGTAATGGCTCTCTCGTCTGCGAGCTGG…	GTATATGGCTGTTGGTGCGAAGTCTGGGACGGGACCAATGGTTACGTTTCAACTCAAAACGGCGATTCGTGAAAGACGTGTCAGCTAAACATCAGTAGTTACCCCACGGAAGACCTGTTGTTGGTAACTTAGGATAATTTCGCTTTTTTGTTTAACCCAGTGTGTAGTCTGGTCCAGTAGCTAAAAATGAAGACTCAAGGGGGAACACCCCATAATCTGTGTATCGTGCAAGAATCACTCCGTCCTTAATATCAGAGTTACAATGAACAGCGTCTCATTCACTTAAAAGAATTGGGACCTTTTTGTGTATATCAAGGTTTCCCGTTGCAAACTCGCCTTTATAACTTCTGTTTCAATGAGTGGCATAGCTGAGTAATGGCTCTCTCGTCTGCGAGCTGG…	GTATATGGCTGTTGGTGCGAAGTCTGGGACGGGACCAATGGTTACGTTTCAACTCAAAACGGCGATTCGTGAAAGACGTGTCAGCTAAACATCAGTAGTTACCCCACGGAAGACCTGTTGTTGGTAACTTAGGATAATTTCGCTTTTTTGTTTAACCCAGTGTGTAGTCTGGTCCAGTAGCTAAAAATGAAGACTCAAGGGGGAACACCCCATAATCTGTGTATCGTGCAAGAATCACTCCGTCCTTAATATCAGAGTTACAATGAACAGCGTCTCATTCACTTAAAAGAATTGGGACCTTTTTGTGTATATCAAGGTTTCCCGTTGCAAACTCGCCTTTATAACTTCTGTTTCAATGAGTGGCATAGCTGAGTAATGGCTCTCTCGTCTGCGAGCTGG…
D01	21067	52192157;52192169;52192376;52210061;52210150;52210276;52210380;52210590;52210623;52210653;52210703;52210718;52210818;52210947;52210984;52211111;52211148;52211239;52211318;52211338;52211441;52211449;52212451;52212456;52212477;52212605;52212799;52212853;52212883;52213069;52213080;52213107;52213113;52213167;52213200;52213224	CGTGCGCCCGAAAGGTAAAGTAACGATGGCGGATTT	CGTGTAYCCGAAAGGTAAAGTAAATACGGTGGACTT	CGTGTATCCGAAAGGTAAAGTAAATACGGTGGACTT	CGTGTATCCGAAAGGTAAAGTAAATACGGTGGACTT	CGTGTATCCGAAAGGTAAAGTAAATACGGTGGACTT	CGTGTATCCGAAAGGTAAAGTAAATACGGTGGACTT	CGTGTATCCGAAAGGTAAAGTAAATACGGTGGACTT	CGTGTATCCGAAAGGTAAAGTAAATACGGTGGACTT
D01	8900	60465474;60465550;60465574;60465596;60465938;60466338;60466459;60466512;60466534;60466784;60466869;60467048;60467049;60467205;60467480;60467570;60467899;60467907;60467923;60467998;60468061;60468162;60468182;60468303;60468345;60468383;60468661;60468872;60469047;60469200;60469348;60469539;60469572;60469973;60471334;60472455;60472830;60472954;60473255;60473298;60473344;60473356;60473400;60473463;604…	AATATCCTTGTCTTGAAGGGGTCCCATCWA---CGRGGCGCACCGCTTST	TGTGTTTTCACTCTGGTATGTCTTACGAAAGGGCRAGGCGCACCGCGTCA	TGTGTTTTCACTCTGGTATGTCTTACGAAAGGGCAAGGCGCACCGCGTCA	TGTGTTTTCACTCTGGTATGTCTTACGAAAGGGCAAGGCGCACCGCGTCA	TGTGTTTTCACTCTGGTATGTCTTACGAAAGGGCAAGGCGCACCGCGTCA	TGTGTTTTCACTCTGGTATGTCTTACGAAAGGGCAAGGCGCACCGCGTCA	TGTGTTTTCACTCTGGTATGTCTTACGAAAGGGCAAGGCGCACCGCGTCA	TGTGTTTTCACTCTGGTATGTCTTACGAAAGGGCAAGGCGCACCGCGTCA
D01	70492	5598437;5598455;5598560;5598660;5598674;5598990;5599618;5599650;5599837;5600136;5600182;5600187;5600524;5600530;5600547;5600655;5600688;5600823;5600875;5600911;5601286;5601505;5601517;5602732;5602877;5603262;5603590;5604411;5604441;5604480;5604509;5604640;5604766;5605181;5605405;5605731;5605799;5605948;5605978;5606114;5608246;5608576;5608962;5610806;5627620;5627927;5627985;5628088;5628147;5628369…	ATGAGAAACACACCCGTGAACTTAGTGCACTGTAAGGGTCCGCACTTTTCCGAACTTCAGTCTCAGGAACAGTAGCCC-TAGTGTTTTTGTCTACCCCTCACTTTCTTACGTTAGGRARSTGTGTGATAGGAAGTGTCATTTTCCATGGCTACATTCGTACAGGTTCATTGACGTGCTGCCTCATACAGCGACAAATTGGTCTTGC	ATGAGAAACACACCCGTGAACTTAGTGCACTGTAAGGGTCCGC-CTTTTCCGAACTTCAGTCTCAGGAACAGTAGCCCATAGTGTTTTTGTCTACCCCTCACTTTCTTACGTTAGSRARSTGTGTGATAGGAAGTGTCATTTTCCATGGCTACATTCGTACAGGTTCATTGACGTGCTGCCTCATACAGCGACAAATTGGTCTTGC	ATGAGAAACACACCCGTGAACTTAGTGCACTGTAAGGGTCCGCACTTTTCCGAACTTCAGTCTCAGGAACAGTAGCCCATAGTGTTTTTGTCTACCCCTCACTTTCTTACGTTAGSRARSTGTGTGATAGGAAGTGTCATTTTCCATGGCTACATTCGTACAGGTTCATTGACGTGCTGCCTCATACAGCGACAAATTGGTCTTGC	ATGAGAAACACACCCGTGAACTTAGTGCACTGTAAGGGTCCGCACTTTTCCGAACTTCAGTCTCAGGAACAGTAGCCCATAGTGTTTTTGTCTACCCCTCACTTTCTTACGTTAGSRARSTGTGTGATAGGAAGTGTCATTTTCCATGGCTACATTCGTACAGGTTCATTGACGTGCTGCCTCATACAGCGACAAATTGGTCTTGC	ATGAGAAACACACCCGTGAACTTAGTGCACTGTAAGGGTCCGCACTTTTCCGAACTTCAGTCTCAGGAACAGTAGCCCATAGTGTTTTTGTCTACCCCTCACTTTCTTACGTTAGSRARSTGTGTGATAGGAAGTGTCATTTTCCATGGCTACATTCGTACAGGTTCATTGACGTGCTGCCTCATACAGCGACAAATTGGTCTTGC	ATGAGAAACACACCCGTGAACTTAGTGCACTGTAAGGGTCCGCACTTTTCCGAACTTCAGTCTCAGGAACAGTAGCCCATAGTGTTTTTGTCTACCCCTCACTTTCTTACGTTAGSRARSTGTGTGATAGGAAGTGTCATTTTCCATGGCTACATTCGTACAGGTTCATTGACGTGCTGCCTCATACAGCGACAAATTGGTCTTGC	ATGAGAAACACACCCGTGAACTTAGTGCACTGTAAGGGTCCGCACTTTTCCGAACTTCAGTCTCAGGAACAGTAGCCCATAGTGTTTTTGTCTACCCCTCACTTTCTTACGTTAGSRARSTGTGTGATAGGAAGTGTCATTTTCCATGGCTACATTCGTACAGGTTCATTGACGTGCTGCCTCATACAGCGACAAATTGGTCTTGC	ATGAGAAACACACCCGTGAACTTAGTGCACTGTAAGGGTCCGCACTTTTCCGAACTTCAGTCTCAGGAACAGTAGCCCATAGTGTTTTTGTCTACCCCTCACTTTCTTACGTTAGSRARSTGTGTGATAGGAAGTGTCATTTTCCATGGCTACATTCGTACAGGTTCATTGACGTGCTGCCTCATACAGCGACAAATTGGTCTTGC
D01	124209	7364423;7364534;7364714;7364929;7364974;7365071;7365073;7365100;7365215;7365265;7365297;7365319;7366534;7366644;7366788;7366928;7366959;7367019;7367096;7367140;7367174;7367195;7367260;7367351;7367353;7367518;7367555;7367786;7367950;7368017;7368422;7368654;7368743;7368797;7368868;7368884;7368971;7369005;7369006;7369196;7369232;7369237;7369318;7369359;7369372;7369489;7369540;7369570;7369664;7369716…	CGTCGACCTGCAGTCATAAAAGTCGTGTCTCGGATTCGTACGAGCATCATCTATCGAAGAATTTTAGTGGGCGCTCAAACCGCGGAGAATACATTCCCGGTTACATCGACGCGAGAAAGAACAGTCTATTCAAGAAGTTGGCTGCACACCAAGTAGCGTGAATTCTTTTTCGACAATGATCGCTTTCATCACATGCACATGCTTGGCAAGAGAAGAAGTAGCCGCTCAGAGCCCTTTACACAGAAGTGTGGCGCCACCTTATCGCATAACATCTTTTCCTTATGCGAGCCAGAATGGCAACAATGTGGCAACGTGATAGGGATTACATTATGTAGTCCAATCAGAGTACAACAGAATATACACAGACTTTATCGCAAGATATAGAGAAATGTCTGGGAT…	CGTCGACCTGCAGTCATAAAAGTCGTGTCTCGGATTCGTACGAGCATCATCTATCGAAGAATTTTAGTGGGCGCTCAAACCGCGGAGAATACATTCCCGGTTACATCGACGCGAGAAAGAACAGTCTATTCAAGAAGTTGGCTGCACACCAAGTAGCGTGAATTCCTTTTCGACAATGATCGCTTTCATCACATGCACRTGCTTGGCAAGAGAAGAAGTAGCCGCTCAGAGCCCTTTACACAGAAGTGTGGCGCCACCTTATCGCATAACATCTTTTCCTTATGCGAGCCAGAATGGCAACAATGTGGCAACGTGATAGGGATTACATTATGTAGTCCAATCAGAGTACAACAGAATATACACAGACTTTATCGCAAGATATAGAGAAATGTCTGGGAT…	CGTCGACCTGCAGTCATAAAAGTCGTGTCTCGGATTCGTACGAGCATCATCTATCGAAGAATTTTAGTGGGCGCTCAAACCGCGGAGAATACATTCCCGGTTACATCGACGCGAGAAAGAACAGTCTATTCAAGAAGTTGGCTGCACACCAAGTAGCGTGAATTCCTTTTCGACAATGATCGCTTTCATCACATGCACATGCTTGGCAAGAGAAGAAGTAGCCGCTCAGAGCCCTTTACACAGAAGTGTGGCGCCACCTTATCGCATAACATCTTTTCCTTATGCGAGCCAGAATGGCAACAATGTGGCAACGTGATAGGGATTACATTATGTAGTCCAATCAGAGTACAACAGAATATACACAGACTTTATCGCAAGATATAGAGAAATGTCTGGGAT…	CGTCGACCTGCAGTCATAAAAGTCGTGTCTCGGATTCGTACGAGCATCATCTATCGAAGAATTTTAGTGGGCGCTCAAACCGCGGAGAATACATTCCCGGTTACATCGACGCGAGAAAGAACAGTCTATTCAAGAAGTTGGCTGCACACCAAGTAGCGTGAATTCCTTTTCGACAATGATCGCTTTCATCACATGCACATGCTTGGCAAGAGAAGAAGTAGCCGCTCAGAGCCCTTTACACAGAAGTGTGGCGCCACCTTATCGCATAACATCTTTTCCTTATGCGAGCCAGAATGGCAACAATGTGGCAACGTGATAGGGATTACATTATGTAGTCCAATCAGAGTACAACAGAATATACACAGACTTTATCGCAAGATATAGAGAAATGTCTGGGAT…	CGTCGACCTGCAGTCATAAAAGTCGTGTCTCGGATTCGTACGAGCATCATCTATCGAAGAATTTTAGTGGGCGCTCAAACCGCGGAGAATACATTCCCGGTTACATCGACGCGAGAAAGAACAGTCTATTCAAGAAGTTGGCTGCACACCAAGTAGCGTGAATTCCTTTTCGACAATGATCGCTTTCATCACATGCACATGCTTGGCAAGAGAAGAAGTAGCCGCTCAGAGCCCTTTACACAGAAGTGTGGCGCCACCTTATCGCATAACATCTTTTCCTTATGCGAGCCAGAATGGCAACAATGTGGCAACGTGATAGGGATTACATTATGTAGTCCAATCAGAGTACAACAGAATATACACAGACTTTATCGCAAGATATAGAGAAATGTCTGGGAT…	CGTCGACCTGCAGTCATAAAAGTCGTGTCTCGGATTCGTACGAGCATCATCTATCGAAGAATTTTAGTGGGCGCTCAAACCGCGGAGAATACATTCCCGGTTACATCGACGCGAGAAAGAACAGTCTATTCAAGAAGTTGGCTGCACACCAAGTAGCGTGAATTCCTTTTCGACAATGATCGCTTTCATCACATGCACATGCTTGGCAAGAGAAGAAGTAGCCGCTCAGAGCCCTTTACACAGAAGTGTGGCGCCACCTTATCGCATAACATCTTTTCCTTATGCGAGCCAGAATGGCAACAATGTGGCAACGTGATAGGGATTACATTATGTAGTCCAATCAGAGTACAACAGAATATACACAGACTTTATCGCAAGATATAGAGAAATGTCTGGGAT…	CGTCGACCTGCAGTCATAAAAGTCGTGTCTCGGATTCGTACGAGCATCATCTATCGAAGAATTTTAGTGGGCGCTCAAACCGCGGAGAATACATTCCCGGTTACATCGACGCGAGAAAGAACAGTCTATTCAAGAAGTTGGCTGCACACCAAGTAGCGTGAATTCCTTTTCGACAATGATCGCTTTCATCACATGCACATGCTTGGCAAGAGAAGAAGTAGCCGCTCAGAGCCCTTTACACAGAAGTGTGGCGCCACCTTATCGCATAACATCTTTTCCTTATGCGAGCCAGAATGGCAACAATGTGGCAACGTGATAGGGATTACATTATGTAGTCCAATCAGAGTACAACAGAATATACACAGACTTTATCGCAAGATATAGAGAAATGTCTGGGAT…	CGTCGACCTGCAGTCATAAAAGTCGTGTCTCGGATTCGTACGAGCATCATCTATCGAAGAATTTTAGTGGGCGCTCAAACCGCGGAGAATACATTCCCGGTTACATCGACGCGAGAAAGAACAGTCTATTCAAGAAGTTGGCTGCACACCAAGTAGCGTGAATTCCTTTTCGACAATGATCGCTTTCATCACATGCACATGCTTGGCAAGAGAAGAAGTAGCCGCTCAGAGCCCTTTACACAGAAGTGTGGCGCCACCTTATCGCATAACATCTTTTCCTTATGCGAGCCAGAATGGCAACAATGTGGCAACGTGATAGGGATTACATTATGTAGTCCAATCAGAGTACAACAGAATATACACAGACTTTATCGCAAGATATAGAGAAATGTCTGGGAT…
D01	8029	7630747;7631007;7631273;7631350;7631487;7631664;7631758;7631953;7632043;7632095;7632123;7632153;7632337;7632382;7632530;7632670;7632711;7632757;7633039;7633084;7633276;7633384;7633398;7633483;7635346;7635377;7635778;7637028;7637597;7637615;7638499;7638521;7638776	CARACCGGACAAATGCTGCAGAGGACAATTGCC	TCGGAGACGTCCCGATAATTAGATGTRCTTTGA	TCGGAGACGTCCCGATAATTAGATGTGCTTTGA	TCGGAGACGTCCCGATAATTAGATGTGCTTTGA	TCGGAGACGTCCCGATAATTAGATGTGCTTTGA	TCGGAGACGTCCCGATAATTAGATGTGCTTTGA	TCGGAGACGTCCCGATAATTAGATGTGCTTTGA	TCGGAGACGTCCCGATAATTAGATGTGCTTTGA
D01	3308	7718113;7718114;7718432;7718478;7718578;7718879;7719043;7719486;7719638;7719646;7719745;7719854;7719959;7720154;7720199;7720252;7720265;7720270;7720442;7720453;7720671;7720737;7720764;7720847;7720858;7720927;7721035;7721107;7721235;7721256;7721264;7721309;7721348;7721411;7721421	TTCTTAGACTCGAAATGTGTGCAGTCGGRAAWACT	TTCTTRGACTCGAAATGCGTGCAGTCGGGAATACT	TTCTTGGACTCGAAATGCGTGCAGTCGGGAATACT	TTCTTGGACTCGAAATGCGTGCAGTCGGGAATACT	TTCTTGGACTCGAAATGCGTGCAGTCGGGAATACT	TTCTTGGACTCGAAATGCGTGCAGTCGGGAATACT	TTCTTGGACTCGAAATGCGTGCAGTCGGGAATACT	TTCTTGGACTCGAAATGCGTGCAGTCGGGAATACT
D01	35680	8986309;8986795;8986802;8987058;8987098;8987200;8987255;8987277;8987573;8987585;8987793;8987831;8987901;8988006;8988071;8988240;8988313;8988488;8988621;8989623;8990272;8990301;8990363;8990453;8990565;8990569;8990724;8990817;8991147;8991334;8991361;8991370;8991417;8991437;8991481;8992934;8993037;8993193;8993366;8993483;8993585;8993611;8993849;8993889;8993912;8994151;8994197;8994252;8996415;8996644…	CTCGCAGTTAACACAACCGTAATCTAAAAGGTAGTGTGTGCTCCGGATCTGCGACTACTAACCCTTTG--GTTAGTTGCCGCAGTAGTTTTTTGCCAACTATCAACGTTGTGACGGCCTTCACGCTTGAACGTGTAAGCAAACTCCGCTTACGCTATTTATCACCCCACCTAGGAGC	CTCGCAGTTAACACAACCGTAATCTAAAAGGTAGTGTGTGCTCCGGATCTGCGACTACTAACCCTTTG---TTAGTTGCCGCAGTAGTTTTTTGCCAACTATCAACGTTGTGACGGCCTTCACGCTTGAACGTGTAAGCAAACTCCGCTTACGCTATTTATCACCCCACCTAGGAGC	CTCGCAGTTAACACAACCGTAATCTAAAAGGTAGTGTGTGCTCCGGATCTGCGACTACTAACCCTTTGCCGTTAGTTGCCGCAGTAGTTTTTTGCCAACTATCAACGTTGTGACGGCCTTCACGCTTGAACGTGTAAGCAAACTCCGCTTACGCTATTTATCACCCCACCTAGGAGC	CTCGCAGTTAACACAACCGTAATCTAAAAGGTAGTGTGTGCTCCGGATCTGCGACTACTAACCCTTTGCCGTTAGTTGCCGCAGTAGTTTTTTGCCAACTATCAACGTTGTGACGGCCTTCACGCTTGAACGTGTAAGCAAACTCCGCTTACGCTATTTATCACCCCACCTAGGAGC	CTCGCAGTTAACACAACCGTAATCTAAAAGGTAGTGTGTGCTCCGGATCTGCGACTACTAACCCTTTGCCGTTAGTTGCCGCAGTAGTTTTTTGCCAACTATCAACGTTGTGACGGCCTTCACGCTTGAACGTGTAAGCAAACTCCGCTTACGCTATTTATCACCCCACCTAGGAGC	CTCGCAGTTAACACAACCGTAATCTAAAAGGTAGTGTGTGCTCCGGATCTGCGACTACTAACCCTTTGCCGTTAGTTGCCGCAGTAGTTTTTTGCCAACTATCAACGTTGTGACGGCCTTCACGCTTGAACGTGTAAGCAAACTCCGCTTACGCTATTTATCACCCCACCTAGGAGC	CTCGCAGTTAACACAACCGTAATCTAAAAGGTAGTGTGTGCTCCGGATCTGCGACTACTAACCCTTTGCCGTTAGTTGCCGCAGTAGTTTTTTGCCAACTATCAACGTTGTGACGGCCTTCACGCTTGAACGTGTAAGCAAACTCCGCTTACGCTATTTATCACCCCACCTAGGAGC	CTCGCAGTTAACACAACCGTAATCTAAAAGGTAGTGTGTGCTCCGGATCTGCGACTACTAACCCTTTGCCGTTAGTTGCCGCAGTAGTTTTTTGCCAACTATCAACGTTGTGACGGCCTTCACGCTTGAACGTGTAAGCAAACTCCGCTTACGCTATTTATCACCCCACCTAGGAGC
D01	9500	20379389;20379703;20388889	CYR	YTR	YYR	YYR	YYR	YYR	YYR	YYR
D02	14659	22117515;22117585;22117587;22117765;22117832;22117842;22118018;22118072;22118973;22119197;22119346;22119411;22119432;22119463;22119570;22119628;22119687;22119747;22119779;22119851;22119869;22119931;22120066;22120073;22120257;22120362;22120382;22120441;22120469;22120515;22120520;22120547;22120599;22120685;22120701;22120863;22120970;22120999;22121106;22121123;22121199;22121208;22121215;22121331;221…	TTGGTTGGAGACAGCTTGCTATTTGTTGTAGAATTAATAATAAATCTAATAAGGTGTGAATCAATACGTCCGTGACAACTTTYCTACATATCGTGATCTTTATCGAAATTCTCAACAACTTGCAACATACACACGGATCTAAGGRGAATTAACT	CTGACCAAAAACAGCTTACTATTTGATGTAAAGTGAATAATAAATCCAACAAGATGTGAATCATTATATCCGTGACAACTTTCCTACATRCCATGATATTTATCGAAATTCTGGATAACTTTCAACATACACGTAAATCTAATAAAAATTAACC	CTGACCAAAAACAGCTTACTATTTGATGTAAAGTGAATAATAAATCCAACAAGATGTGAATCATTATATCCGTGACAACTTTCCTACATGCCATGATATTTATCGAAATTCTGGATAACTTTCAACATACACGTAAATCTAATAAAAATTAACC	CTGACCAAAAACAGCTTACTATTTGATGTAAAGTGAATAATAAATCCAACAAGATGTGAATCATTATATCCGTGACAACTTTCCTACATGCCATGATATTTATCGAAATTCTGGATAACTTTCAACATACACGTAAATCTAATAAAAATTAACC	CTGACCAAAAACAGCTTACTATTTGATGTAAAGTGAATAATAAATCCAACAAGATGTGAATCATTATATCCGTGACAACTTTCCTACATGCCATGATATTTATCGAAATTCTGGATAACTTTCAACATACACGTAAATCTAATAAAAATTAACC	CTGACCAAAAACAGCTTACTATTTGATGTAAAGTGAATAATAAATCCAACAAGATGTGAATCATTATATCCGTGACAACTTTCCTACATGCCATGATATTTATCGAAATTCTGGATAACTTTCAACATACACGTAAATCTAATAAAAATTAACC	CTGACCAAAAACAGCTTACTATTTGATGTAAAGTGAATAATAAATCCAACAAGATGTGAATCATTATATCCGTGACAACTTTCCTACATGCCATGATATTTATCGAAATTCTGGATAACTTTCAACATACACGTAAATCTAATAAAAATTAACC	CTGACCAAAAACAGCTTACTATTTGATGTAAAGTGAATAATAAATCCAACAAGATGTGAATCATTATATCCGTGACAACTTTCCTACATGCCATGATATTTATCGAAATTCTGGATAACTTTCAACATACACGTAAATCTAATAAAAATTAACC
D02	2339	22180635;22180636;22180649;22181076;22181485;22181716;22181833;22181959;22182060;22182262;22182974	TAGACGACGGA	GRRGTAGAAAC	GGAGTAGAAAC	GGAGTAGAAAC	GGAGTAGAAAC	GGAGTAGAAAC	GGAGTAGAAAC	GGAGTAGAAAC
D02	3631	22404669;22404962;22404976;22404991;22405174;22405182;22405225;22405339;22405369;22405401;22405432;22405511;22405521;22405574;22405667;22405682;22405914;22407837;22407853;22407864;22407867;22408050;22408060;22408239;22408300	GGCTGTTCGCGCYGCCTGARACTGC	CATARKGGAMRYYRYMWKWGWTAKT	CATAAGGGAAAYTRYMWKWGWTAKT	CATAAGGGAAAYTRYMWKWGWTAKT	CATAAGGGAAAYTRYMWKWGWTAKT	CATAAGGGAAAYTRYMWKWGWTAKT	CATAAGGGAAAYTRYMWKWGWTAKT	CATAAGGGAAAYTRYMWKWGWTAKT
D02	4528	22577779;22577980;22578303;22578419;22578586;22578597;22578626;22578933;22579000;22579297;22579487;22579529;22579754;22580193;22581283;22581393;22581573;22581625;22581758;22581939;22581962;22582307	TATWTCCATGGAGGWTTTACTC	CACTCTCGTAAGAA-CCCGCTT	CACTCTCGTAAGAATCCCGCTT	CACTCTCGTAAGAATCCCGCTT	CACTCTCGTAAGAATCCCGCTT	CACTCTCGTAAGAATCCCGCTT	CACTCTCGTAAGAATCCCGCTT	CACTCTCGTAAGAATCCCGCTT
D02	3567	32109308;32109310;32109403;32109754;32109871;32109922;32110091;32110124;32110167;32110181;32110184;32110283;32110303;32110352;32110375;32110476;32110631;32110669;32111047;32111051;32112580;32112594;32112863;32112875	RGYTATGTTTGCACGGCTATCTYC	RRCTATGTTTGCACGGCTATCTCC	RRYTATGTTTGCACGGCTATCTYY	RRYTATGTTTGCACGGCTATCTYY	RRYTATGTTTGCACGGCTATCTYY	RRYTATGTTTGCACGGCTATCTYY	RRYTATGTTTGCACGGCTATCTYY	RRYTATGTTTGCACGGCTATCTYY
D02	25897	35545041;35545128;35545167;35545234;35545246;35545363;35545471;35545538;35545546;35545629;35545689;35545772;35545933;35546189;35546219;35546299;35546305;35546312;35546494;35546555;35546701;35546722;35546751;35546826;35546834;35546919;35546940;35547112;35547160;35547176;35547243;35547272;35547292;35547401;35547413;35547434;35547487;35547753;35547802;35547836;35547847;35547914;35547952;35548162;355…	ACTCTGCCTCTCAATTCCATTAAGTTTCTATTTTATGGGCAAAGTATTACGAGCTGGCGATGAAAGCACGCTGACGGCTTTAGCGTTGGTACCTATAAGTGCTTACTCTCACACAAAGAACGTGATTGCCAATGGGTTAGGATCTTAACATCCCAAGAGAATGCC-AGCTAGTGATGGAGACAGGAAAGTGCAATAGATGAGCCACTCGGGAATGTCTGTTT	ACTCTGCCTCTCAATTCCATTAAGTTTCTATTTTATGGGCAAAGTATTACGAGCTGGCGATGAAAGCACGCTGACGGCTTTAGCGTTGGTACCTATAAGTGCTTACTCTCACACAAAGAACGTGATTGCCAATGGGTTAGGATCTTAACATCCCAAGAGAATGCC-AGCTAGTGATGGAGACAGGAAAGTGCAATAGATGAGCCACTCGGGAATGTCTGTTT	ACTCTGCCTCTCAATTCCATTAAGTTTCTATTTTATGGGCAAAGTATTACGAGCTGGCGATGAAAGCACGCTGACGGCTTTAGCGTTGGTACCTATAAGTGCTTACTCTCACACAAAGAACGTGATTGCCAATGGGTTAGGATCTTAACATCCCAAGAGAATGCCTAGCTAGTGATGGAGACAGGAAAGTGCAATAGATGAGCCACTCGGGAATGTCTGTTT	ACTCTGCCTCTCAATTCCATTAAGTTTCTATTTTATGGGCAAAGTATTACGAGCTGGCGATGAAAGCACGCTGACGGCTTTAGCGTTGGTACCTATAAGTGCTTACTCTCACACAAAGAACGTGATTGCCAATGGGTTAGGATCTTAACATCCCAAGAGAATGCCTAGCTAGTGATGGAGACAGGAAAGTGCAATAGATGAGCCACTCGGGAATGTCTGTTT	ACTCTGCCTCTCAATTCCATTAAGTTTCTATTTTATGGGCAAAGTATTACGAGCTGGCGATGAAAGCACGCTGACGGCTTTAGCGTTGGTACCTATAAGTGCTTACTCTCACACAAAGAACGTGATTGCCAATGGGTTAGGATCTTAACATCCCAAGAGAATGCCTAGCTAGTGATGGAGACAGGAAAGTGCAATAGATGAGCCACTCGGGAATGTCTGTTT	ACTCTGCCTCTCAATTCCATTAAGTTTCTATTTTATGGGCAAAGTATTACGAGCTGGCGATGAAAGCACGCTGACGGCTTTAGCGTTGGTACCTATAAGTGCTTACTCTCACACAAAGAACGTGATTGCCAATGGGTTAGGATCTTAACATCCCAAGAGAATGCCTAGCTAGTGATGGAGACAGGAAAGTGCAATAGATGAGCCACTCGGGAATGTCTGTTT	ACTCTGCCTCTCAATTCCATTAAGTTTCTATTTTATGGGCAAAGTATTACGAGCTGGCGATGAAAGCACGCTGACGGCTTTAGCGTTGGTACCTATAAGTGCTTACTCTCACACAAAGAACGTGATTGCCAATGGGTTAGGATCTTAACATCCCAAGAGAATGCCTAGCTAGTGATGGAGACAGGAAAGTGCAATAGATGAGCCACTCGGGAATGTCTGTTT	ACTCTGCCTCTCAATTCCATTAAGTTTCTATTTTATGGGCAAAGTATTACGAGCTGGCGATGAAAGCACGCTGACGGCTTTAGCGTTGGTACCTATAAGTGCTTACTCTCACACAAAGAACGTGATTGCCAATGGGTTAGGATCTTAACATCCCAAGAGAATGCCTAGCTAGTGATGGAGACAGGAAAGTGCAATAGATGAGCCACTCGGGAATGTCTGTTT
D02	9663	39125958;39126061;39126117;39126160;39126222;39126285;39126318;39126371;39126750;39127244;39127279;39127311;39127381;39127466;39127500;39127604;39127692;39127767;39127959;39128869;39128881;39129152;39129153;39129175;39129559;39129631;39129663;39129799;39129804;39129846;39129859;39131699;39131760;39131836;39131909;39132188;39133005;39133329;39133334;39133525;39133710;39133737;39133836;39134032;391…	TACAGTCGTGACTTTACAACTATCAGAGACCGGCAA-AGAGATTTAGCAGCTACAGGA	TACAGTCGTGACTTTACAACTATCAGAGACCGGCAA-AGAGATTTAGCAGCTACAGGA	TACAGTCGTGACTTTACAACTATCAGAGACCGGCAAGAGAGATTTAGCAGCTACAGGA	TACAGTCGTGACTTTACAACTATCAGAGACCGGCAAGAGAGATTTAGCAGCTACAGGA	TACAGTCGTGACTTTACAACTATCAGAGACCGGCAAGAGAGATTTAGCAGCTACAGGA	TACAGTCGTGACTTTACAACTATCAGAGACCGGCAAGAGAGATTTAGCAGCTACAGGA	TACAGTCGTGACTTTACAACTATCAGAGACCGGCAAGAGAGATTTAGCAGCTACAGGA	TACAGTCGTGACTTTACAACTATCAGAGACCGGCAAGAGAGATTTAGCAGCTACAGGA
D02	7082	58090162;58090341;58092444;58092824;58093403;58093680;58093706;58093735;58093744;58093838;58094003;58094359;58094392;58094420;58094479;58094669;58094780;58094801;58094849;58094860;58095027;58095070;58097069;58097080;58097244	ACCCATAAT--CGTGCATGGCGCAT	ACCCATAAT-ACGTGCATGGCGCAT	ACCCATAATAACGTGCATGGCGCAT	ACCCATAATAACGTGCATGGCGCAT	ACCCATAATAACGTGCATGGCGCAT	ACCCATAATAACGTGCATGGCGCAT	ACCCATAATAACGTGCATGGCGCAT	ACCCATAATAACGTGCATGGCGCAT
D02	19090	59717991;59718202;59718219;59718234;59718302;59718317;59718374;59718470;59718564;59718566;59718781;59718891;59718953;59719027;59719113;59719164;59719167;59719282;59719287;59719295;59720112;59720156;59720324;59720406;59720469;59720477;59720643;59720649;59720748;59720778;59720807;59720924;59720973;59721094;59721095;59721234;59721253;59721266;59723738;59723789;59723807;59723886;59723905;59724128;597…	ATTTCATTGTCATTGTCTGAAGGAAACTTTAGATCATCTGGG-AAGTAGCAGTTGGTTGAGTGGGGTCTGGGGATCACAGCTATATATAATATGGTGTAAGAAAGAAGTTT	ATTTCATTGTCATTGTCTGAAGGAAACTTTAGATCATCTGGG-AAGTAGCAGTTGGTTGAGTGGGGTCTGGGGATCACAGCTATATATAATATGGTGTAAGAAAGAAGTTT	ATTTCATTGTCATTGTCTGAAGGAAACTTTAGATCATCTGGGGAAGTAGCAGTTGGTTGAGTGGGGTCTGGGGATCACAGCTATATATAATATGGTGTAAGAAAGAAGTTT	ATTTCATTGTCATTGTCTGAAGGAAACTTTAGATCATCTGGGGAAGTAGCAGTTGGTTGAGTGGGGTCTGGGGATCACAGCTATATATAATATGGTGTAAGAAAGAAGTTT	ATTTCATTGTCATTGTCTGAAGGAAACTTTAGATCATCTGGGGAAGTAGCAGTTGGTTGAGTGGGGTCTGGGGATCACAGCTATATATAATATGGTGTAAGAAAGAAGTTT	ATTTCATTGTCATTGTCTGAAGGAAACTTTAGATCATCTGGGGAAGTAGCAGTTGGTTGAGTGGGGTCTGGGGATCACAGCTATATATAATATGGTGTAAGAAAGAAGTTT	ATTTCATTGTCATTGTCTGAAGGAAACTTTAGATCATCTGGGGAAGTAGCAGTTGGTTGAGTGGGGTCTGGGGATCACAGCTATATATAATATGGTGTAAGAAAGAAGTTT	ATTTCATTGTCATTGTCTGAAGGAAACTTTAGATCATCTGGGGAAGTAGCAGTTGGTTGAGTGGGGTCTGGGGATCACAGCTATATATAATATGGTGTAAGAAAGAAGTTT
D02	168	4393178;4393346	CC	CC	TG	TG	TG	TG	TG	TG
D02	16836	4394130;4394156;4394292;4394343;4394392;4394462;4394477;4394504;4394553;4396921;4396981;4397054;4397189;4397422;4397564;4397746;4397931;4398203;4399091;4399459;4399494;4399695;4399793;4399850;4400610;4401080;4401257;4401437;4401559;4401718;4401772;4401883;4402065;4402321;4402820;4403695;4403741;4403835;4403948;4404114;4404291;4404444;4404481;4404681;4405030;4405244;4405698;4406098;4406467;4406528…	CCGAAGAACCCGAGTTTTGAGGGGAAGGAGCAWGACACGGGAATTCTTTGCCCTAC	CCGAAGAACCCGAGTTTTGAGGGGAAGGAGCATGACACGGGAATTCTTTGCCCTAC	CCGAAGAACCCGAGTTTTGAGGGGAAGGAGCAAGACACGGGAATTCTTTGCCCTAC	CCGAAGAACCCGAGTTTTGAGGGGAAGGAGCAAGACACGGGAATTCTTTGCCCTAC	CCGAAGAACCCGAGTTTTGAGGGGAAGGAGCAAGACACGGGAATTCTTTGCCCTAC	CCGAAGAACCCGAGTTTTGAGGGGAAGGAGCAAGACACGGGAATTCTTTGCCCTAC	CCGAAGAACCCGAGTTTTGAGGGGAAGGAGCAAGACACGGGAATTCTTTGCCCTAC	CCGAAGAACCCGAGTTTTGAGGGGAAGGAGCAAGACACGGGAATTCTTTGCCCTAC
D02	13556	4461353;4461360;4461384;4461447;4461472;4461543;4461568;4461627;4461800;4462037;4462101;4462103;4462409;4462413;4462798;4463625;4463972;4466703;4471833;4471849;4473701;4473827;4473842;4474227;4474375;4474387;4474398;4474471;4474514;4474577;4474590;4474803;4474837;4474840;4474909	GGATTTATCGGAAAAAWTGACAGGACCACATCGAC	GGATTTATCGGAAAAAWTGACAGGACCACATCGAC	GGATTTATCGGAAAAAATGACAGGACCACATCGAC	GGATTTATCGGAAAAAATGACAGGACCACATCGAC	GGATTTATCGGAAAAAATGACAGGACCACATCGAC	GGATTTATCGGAAAAAATGACAGGACCACATCGAC	GGATTTATCGGAAAAAATGACAGGACCACATCGAC	GGATTTATCGGAAAAAATGACAGGACCACATCGAC
D03	3905	23788948;23788983;23789209;23789489;23789948;23789965;23790291;23790296;23790516;23790617;23792051;23792072;23792174;23792186;23792222;23792404;23792587;23792629;23792744;23792853	ATTCCATAAAG-TCTGACTT	ATTCCATAAA-GTCTGACTT	ATTCCATAAAGGTCTGACTT	ATTCCATAAAGGTCTGACTT	ATTCCATAAAGGTCTGACTT	ATTCCATAAAGGTCTGACTT	ATTCCATAAAGGTCTGACTT	ATTCCATAAAGGTCTGACTT
D03	25522	31549545;31549618;31549653;31549773;31549947;31550150;31550224;31550231;31550300;31550409;31550415;31550459;31550495;31550506;31550559;31550593;31550661;31550685;31550756;31550771;31550812;31551005;31551021;31551042;31551055;31551140;31551267;31551302;31551335;31551379;31551419;31551455;31551462;31551495;31551561;31551562;31551566;31551798;31551874;31551950;31551964;31552058;31552092;31552124;315…	TGGTGTGATATGTTAGGGACGTACGATTACTTACCACGCGAATATGCTGTCTCTAGTGGTTACTTCCAGTAGGTTTTAAGCCAGAAACATGGTGAATACAATCGATTGATCCGGTGATTGTTTTGTTCACGTAAATTTGTTGCTCCCATTAGGGTAACGCTCATGACAGTAATAAGCCCCTAAAGTCTATAAGAAAGGTCCACTGGTTTTTTAAACAGTTTCAACCCATTGAATATTCCCTATAATCGGAATCTTAGAAAGCTCCATGCTCTGACGACAAGTATTAATCTATACGGTCGCATTGAGCCTACTAACAGAAA	TGGTGTGATATGTTAGGGACGTACGATTACTTACCACGCGAATATGCTGTCTCTAGTGGTTACTTCCAGTAGGTTTTAAGCCAGAAACATGGTGAATACAATCGATTGATCCGGTGATTGTTTTGTTCACGTAAATTTGTTGCTCCCATTAGGGTAACGCTCATGACAGTAATAAGCCCCTAAAGTCTATAAGAAAGGTCCACTGGTTTTTTAAACAGTTTCAACCCATTGAATATTCCCTATAATCGGAATCTTAGAAAGCTCCATGCTCTGACGACAAGTATTAATCTATACGGTCGCATTGAGCCTACTAACAGAAA	TGGTGTGATATGTTAGGGACGTACGATTACTTGCCACGCGAATATGCTGTCTCTAGTGGATACTTCCAGTAGGTTTTAAGCCAGAAACATGGTGAATACAATCGATTGATCCGGTGATTGTTTTGTTCACGTAAATTTGTTGCTCCCATTAGGGTAACGCTCATGACAGTAATAAGCCCCTAAAGTCTATAAGAAAGGTCCACTGGTTTTTTAAACAGTTTCAACCCATTGAATATTCCCTATAATCGGAATCTTAGAAAGCTCCATGCTCTGACGACAAGTACTAATCTATACGGTCGCATTGAGCCTACTAACAGAAA	TGGTGTGATATGTTAGGGACGTACGATTACTTGCCACGCGAATATGCTGTCTCTAGTGGATACTTCCAGTAGGTTTTAAGCCAGAAACATGGTGAATACAATCGATTGATCCGGTGATTGTTTTGTTCACGTAAATTTGTTGCTCCCATTAGGGTAACGCTCATGACAGTAATAAGCCCCTAAAGTCTATAAGAAAGGTCCACTGGTTTTTTAAACAGTTTCAACCCATTGAATATTCCCTATAATCGGAATCTTAGAAAGCTCCATGCTCTGACGACAAGTACTAATCTATACGGTCGCATTGAGCCTACTAACAGAAA	TGGTGTGATATGTTAGGGACGTACGATTACTTGCCACGCGAATATGCTGTCTCTAGTGGATACTTCCAGTAGGTTTTAAGCCAGAAACATGGTGAATACAATCGATTGATCCGGTGATTGTTTTGTTCACGTAAATTTGTTGCTCCCATTAGGGTAACGCTCATGACAGTAATAAGCCCCTAAAGTCTATAAGAAAGGTCCACTGGTTTTTTAAACAGTTTCAACCCATTGAATATTCCCTATAATCGGAATCTTAGAAAGCTCCATGCTCTGACGACAAGTACTAATCTATACGGTCGCATTGAGCCTACTAACAGAAA	TGGTGTGATATGTTAGGGACGTACGATTACTTGCCACGCGAATATGCTGTCTCTAGTGGATACTTCCAGTAGGTTTTAAGCCAGAAACATGGTGAATACAATCGATTGATCCGGTGATTGTTTTGTTCACGTAAATTTGTTGCTCCCATTAGGGTAACGCTCATGACAGTAATAAGCCCCTAAAGTCTATAAGAAAGGTCCACTGGTTTTTTAAACAGTTTCAACCCATTGAATATTCCCTATAATCGGAATCTTAGAAAGCTCCATGCTCTGACGACAAGTACTAATCTATACGGTCGCATTGAGCCTACTAACAGAAA	TGGTGTGATATGTTAGGGACGTACGATTACTTGCCACGCGAATATGCTGTCTCTAGTGGATACTTCCAGTAGGTTTTAAGCCAGAAACATGGTGAATACAATCGATTGATCCGGTGATTGTTTTGTTCACGTAAATTTGTTGCTCCCATTAGGGTAACGCTCATGACAGTAATAAGCCCCTAAAGTCTATAAGAAAGGTCCACTGGTTTTTTAAACAGTTTCAACCCATTGAATATTCCCTATAATCGGAATCTTAGAAAGCTCCATGCTCTGACGACAAGTACTAATCTATACGGTCGCATTGAGCCTACTAACAGAAA	TGGTGTGATATGTTAGGGACGTACGATTACTTGCCACGCGAATATGCTGTCTCTAGTGGATACTTCCAGTAGGTTTTAAGCCAGAAACATGGTGAATACAATCGATTGATCCGGTGATTGTTTTGTTCACGTAAATTTGTTGCTCCCATTAGGGTAACGCTCATGACAGTAATAAGCCCCTAAAGTCTATAAGAAAGGTCCACTGGTTTTTTAAACAGTTTCAACCCATTGAATATTCCCTATAATCGGAATCTTAGAAAGCTCCATGCTCTGACGACAAGTACTAATCTATACGGTCGCATTGAGCCTACTAACAGAAA
D03	6716	31639023;31639034;31639073;31639215;31639264;31639313;31639380;31639387;31639499;31639539;31639589;31639590;31639730;31639781;31639818;31639929;31639953;31639971;31640197;31640253;31640260;31640314;31640333;31640421;31640681;31640723;31640736;31640838;31640857;31641123;31641151;31641175;31641285;31641305;31641329;31642348;31642468;31642514;31642590;31642654;31642669;31642767;31642824;31642877;316…	CTAGCCGTTCTGCTGGTTACTAGCTCTTACCAGGGGAGGAACCGGTTAGATCTATCACGATTTTTCAGTA	CTAGCCGTTCTGCTGGTTACTAGCTCTTACCAGGGGAGGAACCGGTTAGATCTATCACGATTTTTCAGTA	CTAGCCGTTCTGCTGGTTACTAGCTCTTACCAGGGGAGGAACCGGTTAGATCTATCACGATTCTTCAGTA	CTAGCCGTTCTGCTGGTTACTAGCTCTTACCAGGGGAGGAACCGGTTAGATCTATCACGATTCTTCAGTA	CTAGCCGTTCTGCTGGTTACTAGCTCTTACCAGGGGAGGAACCGGTTAGATCTATCACGATTCTTCAGTA	CTAGCCGTTCTGCTGGTTACTAGCTCTTACCAGGGGAGGAACCGGTTAGATCTATCACGATTCTTCAGTA	CTAGCCGTTCTGCTGGTTACTAGCTCTTACCAGGGGAGGAACCGGTTAGATCTATCACGATTCTTCAGTA	CTAGCCGTTCTGCTGGTTACTAGCTCTTACCAGGGGAGGAACCGGTTAGATCTATCACGATTCTTCAGTA
D03	14368	31786963;31787005;31787010;31787021;31787087;31787147;31787159;31787208;31787218;31787263;31787294;31787352;31787402;31787454;31787455;31787544;31787709;31787763;31787814;31787815;31787885;31787980;31788103;31788162;31788205;31788306;31788310;31788414;31788420;31788466;31788601;31788617;31788628;31788788;31788910;31788921;31788963;31789045;31789226;31789240;31789316;31789321;31789386;31789397;317…	TCAAACTTCTTGCATCTAAGTGTCCGGGAGTGCCTCCCAACTTTATATATGTCGTG-AAAAACATTCATGGTATGTGGAAGGCCAGTGTATAGATGCTCATGAAATGCAGGTATGCTTGT	TCAAACTTCTTGCATCTAAGTGTCCGGGAGTGCCTCCCAACTTTATATATGTCGTGGAAAAACATTCATGGTATGTGGAAGGCCAGTGTATAGATGCTCATGAAATGCAGGTATGCTTGT	TCAAACTTCTTGCATCTAAGTGTCCGGGAGTGCCTCCCAACTTTATATATGTCGTGGAAAAACATCCATGGTGTGTGGAAGGCCAGTGTATAGATGCTCATGAAATGCAGGTATGCTTGT	TCAAACTTCTTGCATCTAAGTGTCCGGGAGTGCCTCCCAACTTTATATATGTCGTGGAAAAACATCCATGGTGTGTGGAAGGCCAGTGTATAGATGCTCATGAAATGCAGGTATGCTTGT	TCAAACTTCTTGCATCTAAGTGTCCGGGAGTGCCTCCCAACTTTATATATGTCGTGGAAAAACATCCATGGTGTGTGGAAGGCCAGTGTATAGATGCTCATGAAATGCAGGTATGCTTGT	TCAAACTTCTTGCATCTAAGTGTCCGGGAGTGCCTCCCAACTTTATATATGTCGTGGAAAAACATCCATGGTGTGTGGAAGGCCAGTGTATAGATGCTCATGAAATGCAGGTATGCTTGT	TCAAACTTCTTGCATCTAAGTGTCCGGGAGTGCCTCCCAACTTTATATATGTCGTGGAAAAACATCCATGGTGTGTGGAAGGCCAGTGTATAGATGCTCATGAAATGCAGGTATGCTTGT	TCAAACTTCTTGCATCTAAGTGTCCGGGAGTGCCTCCCAACTTTATATATGTCGTGGAAAAACATCCATGGTGTGTGGAAGGCCAGTGTATAGATGCTCATGAAATGCAGGTATGCTTGT
D03	7504	31859833;31860159;31860235;31860317;31860693;31860892;31860911;31861066;31861156;31861238;31861790;31861810;31862035;31862705;31862798;31862891;31862909;31863049;31863211;31863385;31863419;31863517;31863521;31863603;31863609;31863634;31863766;31863770;31863861;31863964;31864068;31864153;31864156;31864398;31864567;31864652;31864736;31864859;31864909;31865067;31865157;31865223;31865323;31865369;318…	ACGCCATAA-GTATTGCTCTATGAAGTACTTTACTGTTGATAAAGATAAGTGTTTGGGTACAGTGAGTAAGACAAGTGTAAAA	ACGCCATAA-GTATTGCTCTATGAAGTACTTTACTGTTGATAAAGATAAGTGTTTGGGTACAGTGAGTAAGACAAGTGTAAAA	ACGCCATAAAGTATTGCTCTATGAAGTACTTTACTGTTGATAAAGATAAGTGTTTGGGTACAGTGAGTAAGACAAGTGTAAAA	ACGCCATAAAGTATTGCTCTATGAAGTACTTTACTGTTGATAAAGATAAGTGTTTGGGTACAGTGAGTAAGACAAGTGTAAAA	ACGCCATAAAGTATTGCTCTATGAAGTACTTTACTGTTGATAAAGATAAGTGTTTGGGTACAGTGAGTAAGACAAGTGTAAAA	ACGCCATAAAGTATTGCTCTATGAAGTACTTTACTGTTGATAAAGATAAGTGTTTGGGTACAGTGAGTAAGACAAGTGTAAAA	ACGCCATAAAGTATTGCTCTATGAAGTACTTTACTGTTGATAAAGATAAGTGTTTGGGTACAGTGAGTAAGACAAGTGTAAAA	ACGCCATAAAGTATTGCTCTATGAAGTACTTTACTGTTGATAAAGATAAGTGTTTGGGTACAGTGAGTAAGACAAGTGTAAAA
D03	39468	31892919;31892951;31893003;31893015;31893106;31893164;31893212;31893348;31893364;31893382;31893436;31893456;31893517;31893542;31893733;31893785;31893841;31893856;31893891;31893900;31893971;31893996;31894104;31894142;31894269;31894687;31894803;31894891;31895013;31895084;31895105;31895179;31895191;31895333;31895403;31895435;31895526;31895566;31895598;31895651;31895717;31895733;31895738;31895875;318…	ACATAATTGACGGGCATAATCTGATGCCGGAGTGATATGCAGAGGGAACAGCGTAACCTCCCGCAAATTATTAAGGATAGTCGTAGTTCGTGAGCATAAGTAGTCCCGAGGACATGATGATGCTGCATCCACTCAGGAGAGCTTGCTTTGTAGATTATGCTTAAGAGGTAGAGAGGTATGAGGCACGCACTTAACAGCGTTATATTCATATTCAATCTCGTACGAAGGAAGTCTCCTATAGGGTATCACGCAGCACTGCATCCTCGTTGCTTCAGTTTAAAATCCACTGATCTTCTTTA	ACATAATTGACGGGCATAATCTGATGCCGGAGTGATATGCAGAGGGAACAGCGTAACCTCCCGCAAATTATTAAGGATAGTCGTAGTTCGTGAGCATAAGTAGTCCCGAGGACATGATGATGCTGCATCCACTCAGGAGAGCTTGCTTTGTAGATTATGCTTAAGAGGTAGAGAGGTATGAGGCACGCACTTAACAGCGTTATATTCATATTCAATCTCGTACGAAGGAAGTCTCCTATAGGGTATCACGCAGCACTGCATCCTCGTTGCTTCAGTTTAAAATCCACTGATCTTCTTTA	ACATAATTGACGGGCATAATCTGATGCCGGAGTGATATGCAGAGGGAACAGCGTACCCTCCCGCAAATTTTTAAGGATAGTCGTAGTTCGTGAGCATAAGTAGTCCCGAGGACATGATGATGCTGCATCCACTCAGGAGAGCTTGCTTTGTAGATTATGCTTAAGAGGTAGAGAGGTATGAGGCACGCACTTAACAGCGTTATATTCATATTCAATCTCGTACGAAGGAAGTCTCCTATAGGGTATCACGCAGCACTGCATCCTCGTTGCTTCAGTTTAAAATCCACTGATCTTCTTTA	ACATAATTGACGGGCATAATCTGATGCCGGAGTGATATGCAGAGGGAACAGCGTACCCTCCCGCAAATTTTTAAGGATAGTCGTAGTTCGTGAGCATAAGTAGTCCCGAGGACATGATGATGCTGCATCCACTCAGGAGAGCTTGCTTTGTAGATTATGCTTAAGAGGTAGAGAGGTATGAGGCACGCACTTAACAGCGTTATATTCATATTCAATCTCGTACGAAGGAAGTCTCCTATAGGGTATCACGCAGCACTGCATCCTCGTTGCTTCAGTTTAAAATCCACTGATCTTCTTTA	ACATAATTGACGGGCATAATCTGATGCCGGAGTGATATGCAGAGGGAACAGCGTACCCTCCCGCAAATTTTTAAGGATAGTCGTAGTTCGTGAGCATAAGTAGTCCCGAGGACATGATGATGCTGCATCCACTCAGGAGAGCTTGCTTTGTAGATTATGCTTAAGAGGTAGAGAGGTATGAGGCACGCACTTAACAGCGTTATATTCATATTCAATCTCGTACGAAGGAAGTCTCCTATAGGGTATCACGCAGCACTGCATCCTCGTTGCTTCAGTTTAAAATCCACTGATCTTCTTTA	ACATAATTGACGGGCATAATCTGATGCCGGAGTGATATGCAGAGGGAACAGCGTACCCTCCCGCAAATTTTTAAGGATAGTCGTAGTTCGTGAGCATAAGTAGTCCCGAGGACATGATGATGCTGCATCCACTCAGGAGAGCTTGCTTTGTAGATTATGCTTAAGAGGTAGAGAGGTATGAGGCACGCACTTAACAGCGTTATATTCATATTCAATCTCGTACGAAGGAAGTCTCCTATAGGGTATCACGCAGCACTGCATCCTCGTTGCTTCAGTTTAAAATCCACTGATCTTCTTTA	ACATAATTGACGGGCATAATCTGATGCCGGAGTGATATGCAGAGGGAACAGCGTACCCTCCCGCAAATTTTTAAGGATAGTCGTAGTTCGTGAGCATAAGTAGTCCCGAGGACATGATGATGCTGCATCCACTCAGGAGAGCTTGCTTTGTAGATTATGCTTAAGAGGTAGAGAGGTATGAGGCACGCACTTAACAGCGTTATATTCATATTCAATCTCGTACGAAGGAAGTCTCCTATAGGGTATCACGCAGCACTGCATCCTCGTTGCTTCAGTTTAAAATCCACTGATCTTCTTTA	ACATAATTGACGGGCATAATCTGATGCCGGAGTGATATGCAGAGGGAACAGCGTACCCTCCCGCAAATTTTTAAGGATAGTCGTAGTTCGTGAGCATAAGTAGTCCCGAGGACATGATGATGCTGCATCCACTCAGGAGAGCTTGCTTTGTAGATTATGCTTAAGAGGTAGAGAGGTATGAGGCACGCACTTAACAGCGTTATATTCATATTCAATCTCGTACGAAGGAAGTCTCCTATAGGGTATCACGCAGCACTGCATCCTCGTTGCTTCAGTTTAAAATCCACTGATCTTCTTTA
D03	11561	31945986;31946151;31946176;31946262;31946294;31946432;31946467;31946524;31946551;31946633;31946645;31946673;31946747;31946812;31946813;31946837;31946900;31946983;31947023;31947051;31947130;31947164;31947184;31947207;31947281;31947310;31947384;31947431;31947491;31947526;31947752;31947758;31947763;31947867;31947870;31947950;31947978;31947996;31948044;31948046;31948100;31948162;31948214;31948229;319…	AGATCGTTAACGTCAGCATTGTCTACAGATTTTTAGTATTATGGGCCTATTAAGCGGTAGCCACACAGTAACTGACAAACAGACGGTCACTTTCCGCCGAACCGTGCCGATGATTGTTAAAAATGGTAGATTACCTCTTGCAGAGGA	AGATCGTTAACGTCAGCATTGTCTACAGATTTTTAGTATTATGGGCCTATTAAGCGGTAGCCACACAGTAACTGACAAACAGACGGTCACTTTCCGCCGAACCGTGCCGATGATTGTTAAAAATGGTAGATTACCTCTTGCAGAGGA	AGATCGTTAACGTCAGCATTGTCTACAGATTTTTAGTATTATGGGCCTATTGAGCGGTAGCCACACAGTAACTGACAAACAGACGGTCACTTTCCGCCGAACCGTGCCGATGATTGTTAAAAATGGTAGATTACCTCTTGCAGAGGA	AGATCGTTAACGTCAGCATTGTCTACAGATTTTTAGTATTATGGGCCTATTGAGCGGTAGCCACACAGTAACTGACAAACAGACGGTCACTTTCCGCCGAACCGTGCCGATGATTGTTAAAAATGGTAGATTACCTCTTGCAGAGGA	AGATCGTTAACGTCAGCATTGTCTACAGATTTTTAGTATTATGGGCCTATTGAGCGGTAGCCACACAGTAACTGACAAACAGACGGTCACTTTCCGCCGAACCGTGCCGATGATTGTTAAAAATGGTAGATTACCTCTTGCAGAGGA	AGATCGTTAACGTCAGCATTGTCTACAGATTTTTAGTATTATGGGCCTATTGAGCGGTAGCCACACAGTAACTGACAAACAGACGGTCACTTTCCGCCGAACCGTGCCGATGATTGTTAAAAATGGTAGATTACCTCTTGCAGAGGA	AGATCGTTAACGTCAGCATTGTCTACAGATTTTTAGTATTATGGGCCTATTGAGCGGTAGCCACACAGTAACTGACAAACAGACGGTCACTTTCCGCCGAACCGTGCCGATGATTGTTAAAAATGGTAGATTACCTCTTGCAGAGGA	AGATCGTTAACGTCAGCATTGTCTACAGATTTTTAGTATTATGGGCCTATTGAGCGGTAGCCACACAGTAACTGACAAACAGACGGTCACTTTCCGCCGAACCGTGCCGATGATTGTTAAAAATGGTAGATTACCTCTTGCAGAGGA
D03	13100	32000545;32000592;32000599;32000844;32000913;32001079;32001192;32001292;32001350;32001369;32001384;32001414;32001489;32001566;32001582;32001584;32001684;32001838;32001839;32001854;32001948;32001950;32002054;32002141;32002184;32002207;32002239;32002304;32002373;32002479;32002514;32002580;32002597;32002606;32002788;32002804;32002814;32003083;32003122;32003161;32003163;32003235;32003332;32003333;320…	AACCGGGTCACCATCTATCTCACAAGTCTAACGAGGATACGGCGTGAATTGGCCGAGTCGGTGATTAAATAAAAAAAATAGGTTCCGTAGGATATAACAGGA	AACCGGGTCACCATCTATCTCACAAGTCTAACGAGGATACGGCGTGAATTGGCCGAGTCGGTGATTAAATAAAAAAAATAGGTTCCGTAGGATATAACAGGA	AACCGGGTCACCATCTATCTCACAAGTCTAACGGGGATACGGCGTGAATTGGCCGAGTCGGTGATTAAATAAAAAAAATAGGTTCCGTAGGATATAACAGGA	AACCGGGTCACCATCTATCTCACAAGTCTAACGGGGATACGGCGTGAATTGGCCGAGTCGGTGATTAAATAAAAAAAATAGGTTCCGTAGGATATAACAGGA	AACCGGGTCACCATCTATCTCACAAGTCTAACGGGGATACGGCGTGAATTGGCCGAGTCGGTGATTAAATAAAAAAAATAGGTTCCGTAGGATATAACAGGA	AACCGGGTCACCATCTATCTCACAAGTCTAACGGGGATACGGCGTGAATTGGCCGAGTCGGTGATTAAATAAAAAAAATAGGTTCCGTAGGATATAACAGGA	AACCGGGTCACCATCTATCTCACAAGTCTAACGGGGATACGGCGTGAATTGGCCGAGTCGGTGATTAAATAAAAAAAATAGGTTCCGTAGGATATAACAGGA	AACCGGGTCACCATCTATCTCACAAGTCTAACGGGGATACGGCGTGAATTGGCCGAGTCGGTGATTAAATAAAAAAAATAGGTTCCGTAGGATATAACAGGA
D03	18039	32017678;32018033;32018054;32018147;32018151;32018154;32018489;32018592;32018596;32018910;32019026;32019034;32019207;32019268;32019361;32019436;32019670;32019679;32019749;32019899;32020161;32021027;32021163;32021699;32021776;32022262;32022490;32022500;32022655;32022741;32022924;32022975;32023012;32023060;32023183;32023184;32023214;32023634;32023664;32023665;32023913;32023932;32023957;32024006;320…	TTAGCTAGAATGCCAAGGCTTAYATTGTAAACGCACAAGGGCCGCTACGGGGTTTGGCTTCTCGTTCGTACAAGATTTCCCCCATTTGCTGTATATAGAATCTTAGCCCCCATACTCAATATAAATACACGTTGAAGTCTATGACACTGTCGGTGATGCTGCACTGTAAAGAGGTAAATGCAATAGGTTGG	TTAGCTAGAATGCCAAGGCTTACATTGTAAACGCACAAGGGCCGCTACGGGGTTTGGCTTCTCGTTCGTACAAGATTTCCCCCATTTGCTGTATATAGAATCTTAGCCCCCATACTCAATATAAATACACGTTGAAGTCTATGACACTGTCGGTGATGCTGCACTGTAAAGAGGTAAATGCAATAGGTTGG	TTAGCTAGAATGCCAAGGCTTAYATTGTAAACGCACAAGGGCCGCTACGGGGTTCGGCTTCTCGTTCGTACAAGATTTCCCCCATTTGCTGTATATAGAATCTTAGCCCCCATACTCAATATAAATACACGTTGAAGTCTATGACACTGTCGGTGATGCTGCACTGTAAAGAGGTAGATGCAATAGGTTGG	TTAGCTAGAATGCCAAGGCTTAYATTGTAAACGCACAAGGGCCGCTACGGGGTTCGGCTTCTCGTTCGTACAAGATTTCCCCCATTTGCTGTATATAGAATCTTAGCCCCCATACTCAATATAAATACACGTTGAAGTCTATGACACTGTCGGTGATGCTGCACTGTAAAGAGGTAGATGCAATAGGTTGG	TTAGCTAGAATGCCAAGGCTTAYATTGTAAACGCACAAGGGCCGCTACGGGGTTCGGCTTCTCGTTCGTACAAGATTTCCCCCATTTGCTGTATATAGAATCTTAGCCCCCATACTCAATATAAATACACGTTGAAGTCTATGACACTGTCGGTGATGCTGCACTGTAAAGAGGTAGATGCAATAGGTTGG	TTAGCTAGAATGCCAAGGCTTAYATTGTAAACGCACAAGGGCCGCTACGGGGTTCGGCTTCTCGTTCGTACAAGATTTCCCCCATTTGCTGTATATAGAATCTTAGCCCCCATACTCAATATAAATACACGTTGAAGTCTATGACACTGTCGGTGATGCTGCACTGTAAAGAGGTAGATGCAATAGGTTGG	TTAGCTAGAATGCCAAGGCTTAYATTGTAAACGCACAAGGGCCGCTACGGGGTTCGGCTTCTCGTTCGTACAAGATTTCCCCCATTTGCTGTATATAGAATCTTAGCCCCCATACTCAATATAAATACACGTTGAAGTCTATGACACTGTCGGTGATGCTGCACTGTAAAGAGGTAGATGCAATAGGTTGG	TTAGCTAGAATGCCAAGGCTTAYATTGTAAACGCACAAGGGCCGCTACGGGGTTCGGCTTCTCGTTCGTACAAGATTTCCCCCATTTGCTGTATATAGAATCTTAGCCCCCATACTCAATATAAATACACGTTGAAGTCTATGACACTGTCGGTGATGCTGCACTGTAAAGAGGTAGATGCAATAGGTTGG
D03	18521	32115053;32115239;32115246;32115369;32115428;32115518;32115536;32115565;32115646;32115676;32115726;32115800;32115801;32115878;32115905;32116008;32116020;32116214;32116256;32116306;32116361;32116385;32116502;32116511;32116607;32116729;32116837;32117014;32117026;32117063;32117127;32117131;32117227;32117326;32117419;32117461;32117476;32117498;32117556;32117616;32117673;32117688;32117761;32117793;321…	AGGTTTACCTCATAAGTCGTGACCACAAAGTTCACCTCTAAGGCCGGAGTTTGAAAACTGATATTTTTCAAAACATCGACTGCAGGCCCTTCTACGACCCTTTTCTTACATTTACTAAGGTCCCTATTGCAGGTTACGTGCTATCGACACAATTTATGATGCGGTTT	AGGTTTACCTCATAAGTCGTGACCACAAAGTTCACCTCTAAGGCCGGAGTTTGAAAACTGATATTTTTCAAAACATCGACTGCAGGCCCTTCTACGACCCTTTTCTTACATTTACTAAGGTCCCTATTGCAGGTTACGTGCTATCGACACAATTTATGATGCGGTTT	AGGTTTACCTCATAAGTCGTGACCACAAAGTTCACCTCTAAGGCTGGAGTTTGAAAACTGATATTTTTCAAAACATCGACTGCAGGCCCTTCTACGACCCTTTTCTTACATTTACTAAGGTCCCTATTGCAGGTTACGTGCTATCGACACAATTTATGATGCGGTTT	AGGTTTACCTCATAAGTCGTGACCACAAAGTTCACCTCTAAGGCTGGAGTTTGAAAACTGATATTTTTCAAAACATCGACTGCAGGCCCTTCTACGACCCTTTTCTTACATTTACTAAGGTCCCTATTGCAGGTTACGTGCTATCGACACAATTTATGATGCGGTTT	AGGTTTACCTCATAAGTCGTGACCACAAAGTTCACCTCTAAGGCTGGAGTTTGAAAACTGATATTTTTCAAAACATCGACTGCAGGCCCTTCTACGACCCTTTTCTTACATTTACTAAGGTCCCTATTGCAGGTTACGTGCTATCGACACAATTTATGATGCGGTTT	AGGTTTACCTCATAAGTCGTGACCACAAAGTTCACCTCTAAGGCTGGAGTTTGAAAACTGATATTTTTCAAAACATCGACTGCAGGCCCTTCTACGACCCTTTTCTTACATTTACTAAGGTCCCTATTGCAGGTTACGTGCTATCGACACAATTTATGATGCGGTTT	AGGTTTACCTCATAAGTCGTGACCACAAAGTTCACCTCTAAGGCTGGAGTTTGAAAACTGATATTTTTCAAAACATCGACTGCAGGCCCTTCTACGACCCTTTTCTTACATTTACTAAGGTCCCTATTGCAGGTTACGTGCTATCGACACAATTTATGATGCGGTTT	AGGTTTACCTCATAAGTCGTGACCACAAAGTTCACCTCTAAGGCTGGAGTTTGAAAACTGATATTTTTCAAAACATCGACTGCAGGCCCTTCTACGACCCTTTTCTTACATTTACTAAGGTCCCTATTGCAGGTTACGTGCTATCGACACAATTTATGATGCGGTTT
D03	18296	32359878;32359892;32359940;32360112;32360150;32361186;32362056;32362471;32362480;32362601;32362656;32362719;32364026;32364144;32364210;32364345;32364380;32364562;32364745;32364801;32364866;32364983;32365057;32365182;32365370;32365407;32365453;32365524;32365877;32365881;32365916;32366401;32366572;32366583;32366603;32366721;32366724;32367096;32367245;32367384;32367402;32367412;32367506;32367750;323…	CACCCTGGAGGCCGTCGAAATCAGGTATAGTTTAGTCTGGCTGATGACACCTCACAATGATATATT	CACCCTGGAGGCCGTCGAAATCAGGTATAGTTTAGTCTGGCTGATGACACCTCACAATGATATATT	CACCCTCGAGGCCGTCGAAATCAGGTATAGTTTAGTCTGGCTGATGACACCTCACAATGATATATT	CACCCTCGAGGCCGTCGAAATCAGGTATAGTTTAGTCTGGCTGATGACACCTCACAATGATATATT	CACCCTCGAGGCCGTCGAAATCAGGTATAGTTTAGTCTGGCTGATGACACCTCACAATGATATATT	CACCCTCGAGGCCGTCGAAATCAGGTATAGTTTAGTCTGGCTGATGACACCTCACAATGATATATT	CACCCTCGAGGCCGTCGAAATCAGGTATAGTTTAGTCTGGCTGATGACACCTCACAATGATATATT	CACCCTCGAGGCCGTCGAAATCAGGTATAGTTTAGTCTGGCTGATGACACCTCACAATGATATATT
D03	2471	32456850;32456852;32457139;32457206;32457211;32457960;32457965;32459315;32459321	CAACATAAA	CAACATAAA	CAACATAGA	CAACATAGA	CAACATAGA	CAACATAGA	CAACATAGA	CAACATAGA
D03	8504	32545386;32545471;32545504;32545672;32545702;32545762;32545774;32545950;32546056;32546146;32546834;32547223;32547311;32547532;32547612;32547710;32547745;32547874;32548076;32548279;32548420;32548484;32548702;32548814;32549142;32549489;32549815;32549836;32551555;32551919;32551940;32552115;32552293;32552375;32552385;32552406;32552422;32552544;32552574;32552639;32552647;32552679;32552777;32552790;325…	TAGTTAGTTCATTTAATACTATTTTAATGAAATTTATATAACAAAATCA	TAGTTAGTTCATTTAATACTATTTTAATGAAATTTATATAACAAAATCA	TAGTTAGTTCATTTAATACTATTTTGATGAAATTTATATAACAAAATCA	TAGTTAGTTCATTTAATACTATTTTGATGAAATTTATATAACAAAATCA	TAGTTAGTTCATTTAATACTATTTTGATGAAATTTATATAACAAAATCA	TAGTTAGTTCATTTAATACTATTTTGATGAAATTTATATAACAAAATCA	TAGTTAGTTCATTTAATACTATTTTGATGAAATTTATATAACAAAATCA	TAGTTAGTTCATTTAATACTATTTTGATGAAATTTATATAACAAAATCA
D03	22920	32638099;32638178;32638193;32638233;32638242;32638369;32638716;32638782;32639319;32639549;32639657;32639787;32639852;32639943;32640001;32640053;32640192;32640209;32640210;32640293;32640295;32640300;32640402;32640412;32640520;32640536;32640616;32640645;32640681;32640689;32640847;32640852;32640903;32640993;32641020;32641143;32641173;32641175;32641241;32641335;32641349;32641395;32641765;32641783;326…	AGGCAATTTTTTTCAAGTTAGATGATTCTTCTCGTTATATGCTCGTCCGCATTAGTAGACGAGGGAGAAAGTGTATTATTGGCATATTCCTCTGAACTCATTATGTCCCGTAGAACGGACCTAATGCCAAATCGAGCCAGCTGGTAATTTGTCAAACAGTTTATAAATGCATACCCACAGACAAGTTGATTGCATGAAAAACAT	AGGCAATTTTTTTCAAGTTAGATGATTCTTCTCGTTATATGCTCGTCCGCATTAGTAGACGAGGGAGAAAGTGTATTATTGGCATATTCCTCTGAACTCATTATGTCCCGTAGAACGGACCTAATGCCAAATCGAGCCAGCTGGTAATTTGTCAAACAGTTTATAAATGCATACCCACAGACAAGTTGATTGCATGAAAAACAT	AGGCAATTTTTTTCAAGTTAGATGATTCTTCTCGTTATATGCTCGTCCGCATTAGTAGACGAGGGAGAAAGTGTATTATTGGCATATTCCTCTGAACTCATTATGTCCCGTAGAACGGACCTAATGCCAAATCGAGCCAGCTAGTAATTTGTCAAACAGTTTATAAATGCATACCCACAGACAAGTTGATTGCATGAAAAACAT	AGGCAATTTTTTTCAAGTTAGATGATTCTTCTCGTTATATGCTCGTCCGCATTAGTAGACGAGGGAGAAAGTGTATTATTGGCATATTCCTCTGAACTCATTATGTCCCGTAGAACGGACCTAATGCCAAATCGAGCCAGCTAGTAATTTGTCAAACAGTTTATAAATGCATACCCACAGACAAGTTGATTGCATGAAAAACAT	AGGCAATTTTTTTCAAGTTAGATGATTCTTCTCGTTATATGCTCGTCCGCATTAGTAGACGAGGGAGAAAGTGTATTATTGGCATATTCCTCTGAACTCATTATGTCCCGTAGAACGGACCTAATGCCAAATCGAGCCAGCTAGTAATTTGTCAAACAGTTTATAAATGCATACCCACAGACAAGTTGATTGCATGAAAAACAT	AGGCAATTTTTTTCAAGTTAGATGATTCTTCTCGTTATATGCTCGTCCGCATTAGTAGACGAGGGAGAAAGTGTATTATTGGCATATTCCTCTGAACTCATTATGTCCCGTAGAACGGACCTAATGCCAAATCGAGCCAGCTAGTAATTTGTCAAACAGTTTATAAATGCATACCCACAGACAAGTTGATTGCATGAAAAACAT	AGGCAATTTTTTTCAAGTTAGATGATTCTTCTCGTTATATGCTCGTCCGCATTAGTAGACGAGGGAGAAAGTGTATTATTGGCATATTCCTCTGAACTCATTATGTCCCGTAGAACGGACCTAATGCCAAATCGAGCCAGCTAGTAATTTGTCAAACAGTTTATAAATGCATACCCACAGACAAGTTGATTGCATGAAAAACAT	AGGCAATTTTTTTCAAGTTAGATGATTCTTCTCGTTATATGCTCGTCCGCATTAGTAGACGAGGGAGAAAGTGTATTATTGGCATATTCCTCTGAACTCATTATGTCCCGTAGAACGGACCTAATGCCAAATCGAGCCAGCTAGTAATTTGTCAAACAGTTTATAAATGCATACCCACAGACAAGTTGATTGCATGAAAAACAT
D03	4141	32796947;32797298;32797339;32797343;32797522;32797693;32797717;32797777;32797943;32798055;32798518;32798626;32798664;32798716;32798784;32798791;32798844;32798939;32798988;32799084;32799096;32799109;32799244;32799245;32799254;32799439;32799492;32799564;32799578;32799697;32799836;32799932;32799948;32800010;32800071;32800158;32800234;32800255;32800292;32800329;32800384;32800396;32800470;32800608;328…	TGTACGCTGTTGTACTGGTAACTTCAGTAATGCTTGTTCGTAAGCAACGA	TGTACGCTGTTGTACTGGTAACTTCAGTAATGCTTGTTCGTAAGCAACGA	TGTACGCTGTCGTACTGGTAACTTCAGTAATGCTTGTTCGTAAGCTACGA	TGTACGCTGTCGTACTGGTAACTTCAGTAATGCTTGTTCGTAAGCTACGA	TGTACGCTGTCGTACTGGTAACTTCAGTAATGCTTGTTCGTAAGCTACGA	TGTACGCTGTCGTACTGGTAACTTCAGTAATGCTTGTTCGTAAGCTACGA	TGTACGCTGTCGTACTGGTAACTTCAGTAATGCTTGTTCGTAAGCTACGA	TGTACGCTGTCGTACTGGTAACTTCAGTAATGCTTGTTCGTAAGCTACGA
D03	14383	32911589;32911643;32911697;32911756;32911823;32911841;32911878;32911894;32911995;32912025;32912118;32912169;32912251;32912252;32912481;32912522;32912874;32912890;32913313;32913404;32913654;32913886;32913971;32914011;32914840;32915451;32915460;32915674;32915864;32915908;32916113;32916160;32916185;32916274;32916304;32916551;32916649;32916752;32916838;32917820;32918527;32918796;32918844;32919192;329…	ATCTGTGGCGTGATAATGACGAAATGTTAGTCATAGACTCAGCTGACATAAATATACGAAGCGTCGCCAGTATGGCACAACAGACAATTAGCCGCGGAGCATGCAGTGCCAAGTGACGCTCAGGTCCACATA	ATCTGTGGCGTGATAATGACGAAATGTTAGTCATAGACTCAGCTGACATAAATATACGAAGCGTCGCCAGTATGGCACAACAGACAATTAGCCGCGGAGCATGCAGTGCCAAGTGACGCTCAGGTCCACATA	ATCTGTGGCGTGATAATGACGAAATGTTAGTCATAGACTTAGCTGACATAAATATACGAAGCGTCGCCAGTATGGCACAACAGACAATTAGCCGCGGAGCATGCAGTGCCAAGTGACGCTCAGGTCCACATA	ATCTGTGGCGTGATAATGACGAAATGTTAGTCATAGACTTAGCTGACATAAATATACGAAGCGTCGCCAGTATGGCACAACAGACAATTAGCCGCGGAGCATGCAGTGCCAAGTGACGCTCAGGTCCACATA	ATCTGTGGCGTGATAATGACGAAATGTTAGTCATAGACTTAGCTGACATAAATATACGAAGCGTCGCCAGTATGGCACAACAGACAATTAGCCGCGGAGCATGCAGTGCCAAGTGACGCTCAGGTCCACATA	ATCTGTGGCGTGATAATGACGAAATGTTAGTCATAGACTTAGCTGACATAAATATACGAAGCGTCGCCAGTATGGCACAACAGACAATTAGCCGCGGAGCATGCAGTGCCAAGTGACGCTCAGGTCCACATA	ATCTGTGGCGTGATAATGACGAAATGTTAGTCATAGACTTAGCTGACATAAATATACGAAGCGTCGCCAGTATGGCACAACAGACAATTAGCCGCGGAGCATGCAGTGCCAAGTGACGCTCAGGTCCACATA	ATCTGTGGCGTGATAATGACGAAATGTTAGTCATAGACTTAGCTGACATAAATATACGAAGCGTCGCCAGTATGGCACAACAGACAATTAGCCGCGGAGCATGCAGTGCCAAGTGACGCTCAGGTCCACATA
D03	42049	32941267;32941393;32941550;32941569;32941710;32941853;32941878;32941900;32941971;32942130;32942197;32942277;32942354;32942362;32942387;32942531;32942713;32942792;32942852;32942854;32942950;32943047;32943116;32943137;32943277;32943298;32943328;32943399;32943499;32943550;32943565;32943628;32943699;32943723;32943734;32943822;32943825;32943916;32943959;32944113;32944146;32944201;32944247;32944307;329…	CGCCAAACCTCAAACGGTTAGATTGTTGACTGTCTCCAAACGGTTTTGATGATACACTGCAATGTATTCCGTACCCACTTGCCGCAAAGCCTTGAGGGAGCTTGGCCCTCCTCTTTATACTAGTATCAAGATTTAATGCCGACGCCTAGCTGGCGCAAGTTAGACTCCAGCATGCTCAGGGCTGGAGTATAACATACCGTTACAAGAGTCCAACTTATAGGCATCAACTGCATTGTTTTAAGGATATATATGCATGTGCAGTTTCTAGAAAGCAAGAAATCCTATTATCTCTTGCAATACGGCTGCCGYTA	CGCCAAACCTCAAACGGTTAGATTGTTGACTGTCTCCAAACGGTTTTGATGATACACTGCAATGTATTCCGTACCCACTTGCCGCAAAGCCTTGAGGGAGCTTGGCCCTCCTCTTTATACTAGTATCAAGATTTAATGCCGACGCCTAGCTGGCGCAAGTTAGACTCCAGCATGCTCAGGGCTGGAGTATAACATACCGTTACAAGAGTCCAACTTATAGGCATCAACTGCATTGTTTTAAGGATATATATGCATGTGCAGTTTCTAGAAAGCAAGAAATCCTATTATCTCTTGCAATACGGCTGCCGTTA	CGCCAAACCTCAAACGGTTAGATTGTTGACTGTCTCCAAACGGTTTTGATGATACACTGCAATGTATTCCGTACCCACTTGCCGCAAAGCCTTGAGGGAGCTTGGCCCTCCTCTTTATACTAGTATCAAGATTTAATGCCGACGCCTAGCTGGCGCAAGTTAGACTCCAGCATGCTCAGGGCTGGAGTATAACATACCGTTACAAGAGTCCAACTTATAGGCATCAACTGCATTGTTTTAAGGATATATATGCATGTGCAGTTTCTAGAAAGCAAGAAATCCTATTATCTTTTGCAATACGGCTGCCGCTA	CGCCAAACCTCAAACGGTTAGATTGTTGACTGTCTCCAAACGGTTTTGATGATACACTGCAATGTATTCCGTACCCACTTGCCGCAAAGCCTTGAGGGAGCTTGGCCCTCCTCTTTATACTAGTATCAAGATTTAATGCCGACGCCTAGCTGGCGCAAGTTAGACTCCAGCATGCTCAGGGCTGGAGTATAACATACCGTTACAAGAGTCCAACTTATAGGCATCAACTGCATTGTTTTAAGGATATATATGCATGTGCAGTTTCTAGAAAGCAAGAAATCCTATTATCTTTTGCAATACGGCTGCCGCTA	CGCCAAACCTCAAACGGTTAGATTGTTGACTGTCTCCAAACGGTTTTGATGATACACTGCAATGTATTCCGTACCCACTTGCCGCAAAGCCTTGAGGGAGCTTGGCCCTCCTCTTTATACTAGTATCAAGATTTAATGCCGACGCCTAGCTGGCGCAAGTTAGACTCCAGCATGCTCAGGGCTGGAGTATAACATACCGTTACAAGAGTCCAACTTATAGGCATCAACTGCATTGTTTTAAGGATATATATGCATGTGCAGTTTCTAGAAAGCAAGAAATCCTATTATCTTTTGCAATACGGCTGCCGCTA	CGCCAAACCTCAAACGGTTAGATTGTTGACTGTCTCCAAACGGTTTTGATGATACACTGCAATGTATTCCGTACCCACTTGCCGCAAAGCCTTGAGGGAGCTTGGCCCTCCTCTTTATACTAGTATCAAGATTTAATGCCGACGCCTAGCTGGCGCAAGTTAGACTCCAGCATGCTCAGGGCTGGAGTATAACATACCGTTACAAGAGTCCAACTTATAGGCATCAACTGCATTGTTTTAAGGATATATATGCATGTGCAGTTTCTAGAAAGCAAGAAATCCTATTATCTTTTGCAATACGGCTGCCGCTA	CGCCAAACCTCAAACGGTTAGATTGTTGACTGTCTCCAAACGGTTTTGATGATACACTGCAATGTATTCCGTACCCACTTGCCGCAAAGCCTTGAGGGAGCTTGGCCCTCCTCTTTATACTAGTATCAAGATTTAATGCCGACGCCTAGCTGGCGCAAGTTAGACTCCAGCATGCTCAGGGCTGGAGTATAACATACCGTTACAAGAGTCCAACTTATAGGCATCAACTGCATTGTTTTAAGGATATATATGCATGTGCAGTTTCTAGAAAGCAAGAAATCCTATTATCTTTTGCAATACGGCTGCCGCTA	CGCCAAACCTCAAACGGTTAGATTGTTGACTGTCTCCAAACGGTTTTGATGATACACTGCAATGTATTCCGTACCCACTTGCCGCAAAGCCTTGAGGGAGCTTGGCCCTCCTCTTTATACTAGTATCAAGATTTAATGCCGACGCCTAGCTGGCGCAAGTTAGACTCCAGCATGCTCAGGGCTGGAGTATAACATACCGTTACAAGAGTCCAACTTATAGGCATCAACTGCATTGTTTTAAGGATATATATGCATGTGCAGTTTCTAGAAAGCAAGAAATCCTATTATCTTTTGCAATACGGCTGCCGCTA
D03	21906	33017020;33017240;33017445;33017446;33017526;33017527;33017752;33017764;33017876;33018008;33018040;33018106;33018441;33019386;33019472;33020037;33020431;33020774;33020803;33020813;33020895;33020937;33020939;33020966;33021038;33021127;33021182;33021204;33021296;33021327;33021779;33021993;33022013;33022171;33022453;33022480;33022545;33022644;33022671;33022706;33022835;33022883;33022919;33023184;330…	CAGCTAGTTTTTGACCGTTAGCGGCTGTAGCCATTCCTTGTGTTTGTTCACGCCACTACATTGAGTGACTACAGATTATGGTGTAGTTGCTGCTCCCCACTGACCGGGATGAATTGTCATTTGTCACAGCGAGTACTGGAACTCGTTCCTTACGTACGTTATGGAAAGGGTATAGGCGCACTGAACGCGTAAGCATACCAGT	CAGCTAGTTTTTGACCGTTAGCGGCTGTAGCCATTCCTTGTGTTTGTTCACGCCACTACATTGAGTGACTACAGATTATGGTGTAGTTGCTGCTCCCCACTGACCGGGATGAATTGTCATTTGTCACAGCGAGTACTGGAACTCGTTCCTTACGTACGTTATGGAAAGGGTATAGGCGCACTGAACGCGTAAGCATACCAGT	CAGCTAGTTTTTGACCGTTAGCGGCTGTAGCCATTCCTTGTGTTTGTTCACGCCACTACATTGAGTGACTACAGATTATGGTGTAGTTGCTGCTCCCCACTGACCGGGATGAACTGTCATTTGTCACAGCGAGTACTGGAACTCGTTCCTTACGTACGTTATGGAAAGGGTATAGGCGCACTGAACGCGTAAGCATACCAGT	CAGCTAGTTTTTGACCGTTAGCGGCTGTAGCCATTCCTTGTGTTTGTTCACGCCACTACATTGAGTGACTACAGATTATGGTGTAGTTGCTGCTCCCCACTGACCGGGATGAACTGTCATTTGTCACAGCGAGTACTGGAACTCGTTCCTTACGTACGTTATGGAAAGGGTATAGGCGCACTGAACGCGTAAGCATACCAGT	CAGCTAGTTTTTGACCGTTAGCGGCTGTAGCCATTCCTTGTGTTTGTTCACGCCACTACATTGAGTGACTACAGATTATGGTGTAGTTGCTGCTCCCCACTGACCGGGATGAACTGTCATTTGTCACAGCGAGTACTGGAACTCGTTCCTTACGTACGTTATGGAAAGGGTATAGGCGCACTGAACGCGTAAGCATACCAGT	CAGCTAGTTTTTGACCGTTAGCGGCTGTAGCCATTCCTTGTGTTTGTTCACGCCACTACATTGAGTGACTACAGATTATGGTGTAGTTGCTGCTCCCCACTGACCGGGATGAACTGTCATTTGTCACAGCGAGTACTGGAACTCGTTCCTTACGTACGTTATGGAAAGGGTATAGGCGCACTGAACGCGTAAGCATACCAGT	CAGCTAGTTTTTGACCGTTAGCGGCTGTAGCCATTCCTTGTGTTTGTTCACGCCACTACATTGAGTGACTACAGATTATGGTGTAGTTGCTGCTCCCCACTGACCGGGATGAACTGTCATTTGTCACAGCGAGTACTGGAACTCGTTCCTTACGTACGTTATGGAAAGGGTATAGGCGCACTGAACGCGTAAGCATACCAGT	CAGCTAGTTTTTGACCGTTAGCGGCTGTAGCCATTCCTTGTGTTTGTTCACGCCACTACATTGAGTGACTACAGATTATGGTGTAGTTGCTGCTCCCCACTGACCGGGATGAACTGTCATTTGTCACAGCGAGTACTGGAACTCGTTCCTTACGTACGTTATGGAAAGGGTATAGGCGCACTGAACGCGTAAGCATACCAGT
D03	12123	33094378;33094479;33094493;33094817;33094822;33094838;33095325;33095377;33095440;33095442;33095455;33095534;33095590;33095612;33095666;33095678;33095805;33095853;33095927;33096009;33096089;33096273;33096348;33096366;33096423;33096447;33096474;33096559;33096593;33096644;33096650;33096706;33096794;33096805;33096912;33096962;33097000;33097083;33097122;33097169;33097341;33097396;33098282;33098492;330…	GGGAAGCAACCCGCACTAGTATGGCTGCAACAATGCATCGTCGATATATTAAGTTTAGTGATTGTCATAGGATTCGAGGATGTAACGAAAGTTCGAGTCTTGCTGA	GGGAAGCAACCCGCACTAGTATGGCTGCAACAATGCATCGTCGATATATTAAGTTTAGTGATTGTCATAGGATTCGAGGATGTAACGAAAGTTCGAGTCTTGCTGA	GGGAAGCAACCCGCACTAGTATGGCTGCAACAATGCATCGTCGATATATTAAGTCTAGTGATTGTCATAGGATTCGAGGATGTAACGAAAGTTCGAGTCTTGCTGA	GGGAAGCAACCCGCACTAGTATGGCTGCAACAATGCATCGTCGATATATTAAGTCTAGTGATTGTCATAGGATTCGAGGATGTAACGAAAGTTCGAGTCTTGCTGA	GGGAAGCAACCCGCACTAGTATGGCTGCAACAATGCATCGTCGATATATTAAGTCTAGTGATTGTCATAGGATTCGAGGATGTAACGAAAGTTCGAGTCTTGCTGA	GGGAAGCAACCCGCACTAGTATGGCTGCAACAATGCATCGTCGATATATTAAGTCTAGTGATTGTCATAGGATTCGAGGATGTAACGAAAGTTCGAGTCTTGCTGA	GGGAAGCAACCCGCACTAGTATGGCTGCAACAATGCATCGTCGATATATTAAGTCTAGTGATTGTCATAGGATTCGAGGATGTAACGAAAGTTCGAGTCTTGCTGA	GGGAAGCAACCCGCACTAGTATGGCTGCAACAATGCATCGTCGATATATTAAGTCTAGTGATTGTCATAGGATTCGAGGATGTAACGAAAGTTCGAGTCTTGCTGA
D03	8287	33122682;33122737;33122750;33122826;33122831;33122848;33122986;33123084;33123148;33123178;33123350;33123491;33123515;33123678;33123829;33123870;33123910;33123959;33123985;33124054;33124127;33124152;33124266;33124299;33124332;33124460;33124508;33124556;33124623;33124680;33124733;33124807;33124840;33124899;33125029;33125051;33125183;33125219;33125257;33125280;33125364;33125365;33125528;33125594;331…	ACCGGAAAGTGTGTAATCGACAGGAGTATTTATCAATGTGTCTTGAAATACTAAGAGGATGTTTAGTGCAAGAACCTGTCCCCGGATCGTTTGGTAATGTATCTCCTATATGCTC	ACCGGAAAGTGTGTAATCGACAGGAGTATTTATCAATGTGTCTTGAAATACTAAGAGGATGTTTAGTGCAAGAACCTGTCCCCGGATCGTTTGGTAATGTATCTCCTATATGCTC	ACCGGAAAGTGTGTAATCGACAGGAGTATTTATCAATGTGTCTTGAAATACTAAGAGGATGTTTAGTGCAAGAACCTGTCCCCGGATCGTTTGGTAATATATCTCCTATATGCTC	ACCGGAAAGTGTGTAATCGACAGGAGTATTTATCAATGTGTCTTGAAATACTAAGAGGATGTTTAGTGCAAGAACCTGTCCCCGGATCGTTTGGTAATATATCTCCTATATGCTC	ACCGGAAAGTGTGTAATCGACAGGAGTATTTATCAATGTGTCTTGAAATACTAAGAGGATGTTTAGTGCAAGAACCTGTCCCCGGATCGTTTGGTAATATATCTCCTATATGCTC	ACCGGAAAGTGTGTAATCGACAGGAGTATTTATCAATGTGTCTTGAAATACTAAGAGGATGTTTAGTGCAAGAACCTGTCCCCGGATCGTTTGGTAATATATCTCCTATATGCTC	ACCGGAAAGTGTGTAATCGACAGGAGTATTTATCAATGTGTCTTGAAATACTAAGAGGATGTTTAGTGCAAGAACCTGTCCCCGGATCGTTTGGTAATATATCTCCTATATGCTC	ACCGGAAAGTGTGTAATCGACAGGAGTATTTATCAATGTGTCTTGAAATACTAAGAGGATGTTTAGTGCAAGAACCTGTCCCCGGATCGTTTGGTAATATATCTCCTATATGCTC
D03	14406	34555095;34555096;34555122;34555472;34555504;34555573;34555626;34555634;34555642;34555741;34555753;34555766;34555837;34555874;34555891;34556737;34556864;34556881;34556912;34556950;34556989;34557188;34557373;34557444;34557491;34557514;34557576;34557623;34557662;34557810;34557855;34557897;34557975;34558554;34558860;34558919;34559191;34559265;34559349;34559494;34559505;34559549;34559592;34559643;345…	TTATTCTAGACTGGGTTATCGTCACCTAAAAAACAGTGACGCATGGAAGGGTAGGCCTATCTCTGGTTTAATGGYAGACTTCTCCTCCGAATCTGGTTATACAGTGGCAAATAAGATGATGGGACAACACTAGCATACGGGACTATAATCTTAAGTTGCAATGAGAA	TTATTCTAGACTGGGTTATCGTCACCTAAAAAACAGTGACGCATGGAAGGGTAGGCCTATCTCTGGTTTAATGGTAGACTTCTCCTCCGAATATGGTTATACAGTGGCAAATAAGATGATGGGACAACACTAGCATACGGGACTATAATCTTAAGTTGCAATGAGAA	TTATTCTAGACTGGGTTATCGTCACCTAAAAAACAGTGACGCATGGAAGGGTAGGCCTATCTCTGGTTTAATGGTAGACTTCTCCTCCGAATCTGGTTATACAGTGGCAAATAAGATGATGGGACAACACTAGCATACGGGACTATAATCTTAAGTTGCAATGAGAA	TTATTCTAGACTGGGTTATCGTCACCTAAAAAACAGTGACGCATGGAAGGGTAGGCCTATCTCTGGTTTAATGGTAGACTTCTCCTCCGAATCTGGTTATACAGTGGCAAATAAGATGATGGGACAACACTAGCATACGGGACTATAATCTTAAGTTGCAATGAGAA	TTATTCTAGACTGGGTTATCGTCACCTAAAAAACAGTGACGCATGGAAGGGTAGGCCTATCTCTGGTTTAATGGTAGACTTCTCCTCCGAATCTGGTTATACAGTGGCAAATAAGATGATGGGACAACACTAGCATACGGGACTATAATCTTAAGTTGCAATGAGAA	TTATTCTAGACTGGGTTATCGTCACCTAAAAAACAGTGACGCATGGAAGGGTAGGCCTATCTCTGGTTTAATGGTAGACTTCTCCTCCGAATCTGGTTATACAGTGGCAAATAAGATGATGGGACAACACTAGCATACGGGACTATAATCTTAAGTTGCAATGAGAA	TTATTCTAGACTGGGTTATCGTCACCTAAAAAACAGTGACGCATGGAAGGGTAGGCCTATCTCTGGTTTAATGGTAGACTTCTCCTCCGAATCTGGTTATACAGTGGCAAATAAGATGATGGGACAACACTAGCATACGGGACTATAATCTTAAGTTGCAATGAGAA	TTATTCTAGACTGGGTTATCGTCACCTAAAAAACAGTGACGCATGGAAGGGTAGGCCTATCTCTGGTTTAATGGTAGACTTCTCCTCCGAATCTGGTTATACAGTGGCAAATAAGATGATGGGACAACACTAGCATACGGGACTATAATCTTAAGTTGCAATGAGAA
D03	22428	34571897;34571909;34572028;34572303;34572476;34572539;34572542;34572618;34572956;34573226;34573302;34573505;34573517;34573690;34573706;34573733;34573802;34573840;34573876;34574010;34574035;34574084;34574091;34574238;34574403;34574506;34574620;34575568;34575743;34575847;34575853;34575871;34576107;34576173;34576263;34576301;34576573;34576789;34576875;34576884;34577015;34577030;34577180;34577202;345…	CATCATCCCATCTTACACTGTAATTGAGGGAGAAGTATCCCTGCACAAAGCAGCTATCTCTTAGTCAGTACTAAACCCATCCT-GGATCCTTAGTGACAGTAGGATTGTGGCTTTTTTAGTAGGACCAACGATTTAATATTACCGTGATTTAGCCATACGGAAGAATCGCTT	CATCATCCAATCTTACACTGTAATTGAGGGAGAAGTATCCCTGCACAAAGCAGTTATCTCTTATTCAGTACTAAACCCATCCTTGCATCCTTAGTGACAGTAGGATTGTGGCTTTTTTAGTAGGACCAACGATTTAATATTACCGTGATTTAGCCATACGGAAGAATCGTTT	CATCATCCCATCTTACACTGTAATTGAGGGAGAAGTATCCCTGCACAAAGCAGCTATCTCTTAGTCAGTACTAAACCCATCCTTGGATCCTTAGTGACAGTAGGATTGTGGCTTTTTTAGTAGGACCAACGATTTAATATTACCGTGATTTAGCCATACGGAAGAATCGCTT	CATCATCCCATCTTACACTGTAATTGAGGGAGAAGTATCCCTGCACAAAGCAGCTATCTCTTAGTCAGTACTAAACCCATCCTTGGATCCTTAGTGACAGTAGGATTGTGGCTTTTTTAGTAGGACCAACGATTTAATATTACCGTGATTTAGCCATACGGAAGAATCGCTT	CATCATCCCATCTTACACTGTAATTGAGGGAGAAGTATCCCTGCACAAAGCAGCTATCTCTTAGTCAGTACTAAACCCATCCTTGGATCCTTAGTGACAGTAGGATTGTGGCTTTTTTAGTAGGACCAACGATTTAATATTACCGTGATTTAGCCATACGGAAGAATCGCTT	CATCATCCCATCTTACACTGTAATTGAGGGAGAAGTATCCCTGCACAAAGCAGCTATCTCTTAGTCAGTACTAAACCCATCCTTGGATCCTTAGTGACAGTAGGATTGTGGCTTTTTTAGTAGGACCAACGATTTAATATTACCGTGATTTAGCCATACGGAAGAATCGCTT	CATCATCCCATCTTACACTGTAATTGAGGGAGAAGTATCCCTGCACAAAGCAGCTATCTCTTAGTCAGTACTAAACCCATCCTTGGATCCTTAGTGACAGTAGGATTGTGGCTTTTTTAGTAGGACCAACGATTTAATATTACCGTGATTTAGCCATACGGAAGAATCGCTT	CATCATCCCATCTTACACTGTAATTGAGGGAGAAGTATCCCTGCACAAAGCAGCTATCTCTTAGTCAGTACTAAACCCATCCTTGGATCCTTAGTGACAGTAGGATTGTGGCTTTTTTAGTAGGACCAACGATTTAATATTACCGTGATTTAGCCATACGGAAGAATCGCTT
D03	1084	35190232;35190364;35190626;35190715;35190835;35190974;35191113;35191222;35191235;35191316	TAGYAGACAA	TAGCAGTCAA	TAGCAGACAA	TAGCAGACAA	TAGCAGACAA	TAGCAGACAA	TAGCAGACAA	TAGCAGACAA
D03	28686	35299378;35299578;35299715;35299742;35299906;35299983;35300103;35300127;35300303;35300327;35300411;35300442;35300490;35300554;35300579;35300614;35300670;35300803;35300809;35300846;35300929;35301033;35301040;35301078;35301121;35301549;35301677;35301843;35303036;35303123;35303215;35303466;35303569;35303699;35303805;35303815;35303882;35303883;35304044;35304204;35304280;35305183;35305304;35305462;353…	TAGGTCGCAGTAACAGAGTCGAGGAGGACGCTATGATGTGAGCCTATGAAGAAAGAGAAC-ATAGAGTTTATGTGACTTCCTCTCGGATTATTCAATGATGGAGAACAAGGGCACGTATAACTCCGTATCATAACGCGCCGTTGGGTGGCCAACGTTGAAACGGGCGTA	TAGGTCGCAGTAACAGAGTCGAGGAGGACGCTATGATATGAGCCTATGAAGAAAGAGAACGATAGGGTTCCTGTGACTTCCTCTCGGATTATTCAATGATGGAGAACAAGGGCACGTATAACTCCKTATCATAATGCGCCGTTGGGTGGCCAACGTTGAAACGCGCGTA	TAGGTCGCAGTAACAGAGTCGAGGAGGACGCTATGATGTGAGCCTATGAAGAAAGAGAACGATAGAGTTTATGTGACTTCCTCTCGGATTATTCAATGATGGAGAACAAGGGCACGTATAACTCCGTATCATAACGCGCCGTTGGGTGGCCAACGTTGAAACGGGCGTA	TAGGTCGCAGTAACAGAGTCGAGGAGGACGCTATGATGTGAGCCTATGAAGAAAGAGAACGATAGAGTTTATGTGACTTCCTCTCGGATTATTCAATGATGGAGAACAAGGGCACGTATAACTCCGTATCATAACGCGCCGTTGGGTGGCCAACGTTGAAACGGGCGTA	TAGGTCGCAGTAACAGAGTCGAGGAGGACGCTATGATGTGAGCCTATGAAGAAAGAGAACGATAGAGTTTATGTGACTTCCTCTCGGATTATTCAATGATGGAGAACAAGGGCACGTATAACTCCGTATCATAACGCGCCGTTGGGTGGCCAACGTTGAAACGGGCGTA	TAGGTCGCAGTAACAGAGTCGAGGAGGACGCTATGATGTGAGCCTATGAAGAAAGAGAACGATAGAGTTTATGTGACTTCCTCTCGGATTATTCAATGATGGAGAACAAGGGCACGTATAACTCCGTATCATAACGCGCCGTTGGGTGGCCAACGTTGAAACGGGCGTA	TAGGTCGCAGTAACAGAGTCGAGGAGGACGCTATGATGTGAGCCTATGAAGAAAGAGAACGATAGAGTTTATGTGACTTCCTCTCGGATTATTCAATGATGGAGAACAAGGGCACGTATAACTCCGTATCATAACGCGCCGTTGGGTGGCCAACGTTGAAACGGGCGTA	TAGGTCGCAGTAACAGAGTCGAGGAGGACGCTATGATGTGAGCCTATGAAGAAAGAGAACGATAGAGTTTATGTGACTTCCTCTCGGATTATTCAATGATGGAGAACAAGGGCACGTATAACTCCGTATCATAACGCGCCGTTGGGTGGCCAACGTTGAAACGGGCGTA
D03	1334	35570834;35571033;35571082;35571164;35571201;35571230;35571960;35572168	TKTCAGTA	TTTCAGTA	TGTCAGTA	TGTCAGTA	TGTCAGTA	TGTCAGTA	TGTCAGTA	TGTCAGTA
D03	14883	37070025;37070249;37070271;37070357;37070395;37070415;37070463;37070572;37070615;37070620;37070660;37070735;37070842;37070927;37071016;37071045;37071165;37071239;37071267;37071278;37071357;37071379;37071405;37071512;37071542;37071547;37071722;37071754;37071778;37071783;37071929;37072062;37072127;37072136;37072185;37072340;37072470;37072474;37072585;37072854;37072965;37072983;37073031;37073182;370…	TGTGAAGGTAAAGACATAATGTCTTACACAGTTAGGTTCTAGTTTTCGGACGTTGGCACATCAATAGTTGATCCGAAGATTCAAAGCAAATTGCGTGCACCTAGCCTCGGT	TGTGAAGGTAAAGACATAATGTCTTACACAGTTAGGTTCTAGTTTTCGGACGTTGGCACATCAATAGTTGATCCGAAGATTCAAAGCAAATTGCGTGCACCTAGCCTCGGT	TGTGAAGGTAAAGACATAATGTCTTACACAGTTAGGTTCTAGTTTTCGGACGCTGGCACATCAATAGTTGATCCGAAGATTCAAAGCAAATTGCGTGCACCTAGCCTCGGT	TGTGAAGGTAAAGACATAATGTCTTACACAGTTAGGTTCTAGTTTTCGGACGCTGGCACATCAATAGTTGATCCGAAGATTCAAAGCAAATTGCGTGCACCTAGCCTCGGT	TGTGAAGGTAAAGACATAATGTCTTACACAGTTAGGTTCTAGTTTTCGGACGCTGGCACATCAATAGTTGATCCGAAGATTCAAAGCAAATTGCGTGCACCTAGCCTCGGT	TGTGAAGGTAAAGACATAATGTCTTACACAGTTAGGTTCTAGTTTTCGGACGCTGGCACATCAATAGTTGATCCGAAGATTCAAAGCAAATTGCGTGCACCTAGCCTCGGT	TGTGAAGGTAAAGACATAATGTCTTACACAGTTAGGTTCTAGTTTTCGGACGCTGGCACATCAATAGTTGATCCGAAGATTCAAAGCAAATTGCGTGCACCTAGCCTCGGT	TGTGAAGGTAAAGACATAATGTCTTACACAGTTAGGTTCTAGTTTTCGGACGCTGGCACATCAATAGTTGATCCGAAGATTCAAAGCAAATTGCGTGCACCTAGCCTCGGT
D03	39323	37107475;37107618;37108249;37108297;37108390;37108447;37108544;37109290;37109416;37109453;37109494;37109576;37109814;37111021;37111089;37111193;37111467;37111545;37111584;37111635;37111935;37112126;37112155;37112214;37112291;37112333;37112761;37112834;37112850;37112895;37112947;37112987;37113055;37113066;37113121;37113139;37113196;37113212;37113287;37113317;37113618;37113738;37113832;37113912;371…	TCCGATGATACGGGAATTAAAAGGGTCTGATATTTTGCACTATGACTAGCATGACGTTGTCGCATGGGTTTTTTGCCTGTGTAAGATTAGCAACGCTATCTGTTCTCCGATAGTAGCATAACAATCTCACGCATTCCGGTATACTCACCGCTTCGAACAATAATCTTGTTACTCAGCGATTGATCAGTCGTAATAGGAACCGAACATACCAACTCGGTCTAAGTCACAAGATCCGTCATAACAAAAGGTACGTATGGCTCCGCCGTCGCCTCACAAGAGCGTCGCTGTAACGA	TCCGATGATACGGGAATTAAAAGGGTCTGATATTTTGCACTATGACTAGCATGACGTTGTCGCATGGGTTTTTTGCCTGTGTAAGATTAGCAACGCTATCTGTTCTCCGATAGTAGCATAACAATCTCACGCATTCCGGTATACTCACCGCTTCGAACAATAATCTTGTTACTCAGCGATTGATCAGTCGTAATAGGAACCGAACATACCAACTCGGTCTAAGTCACAAGATCCGTCATAACAAAAGGTACGTATGGCTCCGCCGTCGCCTCACAAGAGCGTCGCTGTAACGA	TCCGATGATACGGGAATTAAAAGGGTCTGATATTTTGCACTATGACTAGCATGACGTTGTCGCATGGGTTTTTTGCCTGTGTAAGATTAGCAACGCTATCTGTTCTCCGATAGTAGCATAACAATCTCACGCATTCCGGTATACTCACCGCTTCGAACAATAATCTTGTCACTCAGCGATTGATCAGTCGTAATAGGAACCGAACATACCAACTCGGTCTAAGTCACAAGATCCGTCATAACAAAAGGTACGTATGGCTCCGCCGTCGCCTCACAAGAGCGTCGCTGTAACGA	TCCGATGATACGGGAATTAAAAGGGTCTGATATTTTGCACTATGACTAGCATGACGTTGTCGCATGGGTTTTTTGCCTGTGTAAGATTAGCAACGCTATCTGTTCTCCGATAGTAGCATAACAATCTCACGCATTCCGGTATACTCACCGCTTCGAACAATAATCTTGTCACTCAGCGATTGATCAGTCGTAATAGGAACCGAACATACCAACTCGGTCTAAGTCACAAGATCCGTCATAACAAAAGGTACGTATGGCTCCGCCGTCGCCTCACAAGAGCGTCGCTGTAACGA	TCCGATGATACGGGAATTAAAAGGGTCTGATATTTTGCACTATGACTAGCATGACGTTGTCGCATGGGTTTTTTGCCTGTGTAAGATTAGCAACGCTATCTGTTCTCCGATAGTAGCATAACAATCTCACGCATTCCGGTATACTCACCGCTTCGAACAATAATCTTGTCACTCAGCGATTGATCAGTCGTAATAGGAACCGAACATACCAACTCGGTCTAAGTCACAAGATCCGTCATAACAAAAGGTACGTATGGCTCCGCCGTCGCCTCACAAGAGCGTCGCTGTAACGA	TCCGATGATACGGGAATTAAAAGGGTCTGATATTTTGCACTATGACTAGCATGACGTTGTCGCATGGGTTTTTTGCCTGTGTAAGATTAGCAACGCTATCTGTTCTCCGATAGTAGCATAACAATCTCACGCATTCCGGTATACTCACCGCTTCGAACAATAATCTTGTCACTCAGCGATTGATCAGTCGTAATAGGAACCGAACATACCAACTCGGTCTAAGTCACAAGATCCGTCATAACAAAAGGTACGTATGGCTCCGCCGTCGCCTCACAAGAGCGTCGCTGTAACGA	TCCGATGATACGGGAATTAAAAGGGTCTGATATTTTGCACTATGACTAGCATGACGTTGTCGCATGGGTTTTTTGCCTGTGTAAGATTAGCAACGCTATCTGTTCTCCGATAGTAGCATAACAATCTCACGCATTCCGGTATACTCACCGCTTCGAACAATAATCTTGTCACTCAGCGATTGATCAGTCGTAATAGGAACCGAACATACCAACTCGGTCTAAGTCACAAGATCCGTCATAACAAAAGGTACGTATGGCTCCGCCGTCGCCTCACAAGAGCGTCGCTGTAACGA	TCCGATGATACGGGAATTAAAAGGGTCTGATATTTTGCACTATGACTAGCATGACGTTGTCGCATGGGTTTTTTGCCTGTGTAAGATTAGCAACGCTATCTGTTCTCCGATAGTAGCATAACAATCTCACGCATTCCGGTATACTCACCGCTTCGAACAATAATCTTGTCACTCAGCGATTGATCAGTCGTAATAGGAACCGAACATACCAACTCGGTCTAAGTCACAAGATCCGTCATAACAAAAGGTACGTATGGCTCCGCCGTCGCCTCACAAGAGCGTCGCTGTAACGA
D03	8689	37384088;37384858;37385242;37386272;37388073;37388268;37389020;37389035;37389118;37389175;37389276;37389277;37389283;37389379;37389424;37389559;37389683;37389700;37389714;37389850;37390099;37390255;37390258;37390310;37390343;37390380;37390393;37390441;37390628;37390634;37390766;37390893;37390974;37391023;37391087;37391119;37391175;37391254;37391267;37391322;37391461;37391512;37391521;37391710;373…	ACGTAATGAGTCCAAAATCAATAATAGAGATTGAGGTAGGTGATAATCTCTATTAAA	ACGTAATGAGTCCAAAATCAATAATAGAGATTGAGGTAGGTGATAATCTCTATTAAA	ATGTAATGAGTCCAAAATCAATAATAGAGATTGAGGTAGGTGATAATCTCTATTAAA	ATGTAATGAGTCCAAAATCAATAATAGAGATTGAGGTAGGTGATAATCTCTATTAAA	ATGTAATGAGTCCAAAATCAATAATAGAGATTGAGGTAGGTGATAATCTCTATTAAA	ATGTAATGAGTCCAAAATCAATAATAGAGATTGAGGTAGGTGATAATCTCTATTAAA	ATGTAATGAGTCCAAAATCAATAATAGAGATTGAGGTAGGTGATAATCTCTATTAAA	ATGTAATGAGTCCAAAATCAATAATAGAGATTGAGGTAGGTGATAATCTCTATTAAA
D03	29353	37408404;37408648;37408980;37409000;37409093;37409108;37409381;37409418;37409586;37409783;37409828;37409882;37409932;37409945;37410033;37410109;37410133;37410227;37410247;37410319;37410370;37410432;37410548;37410577;37410649;37410674;37410740;37410866;37410922;37410955;37411035;37411037;37411208;37411213;37411258;37411362;37411404;37411553;37411881;37412187;37413408;37413433;37413517;37413646;374…	ATATTGTTGGTCACCAATGGTACCAGCTAGCACCTGGGCTCACGGAGTATTTCACGATGACGTTCTGAATTTAAGCAGCCCAAACGGTAGTTTCAGAGGAAATAGTACGGAATCTCCGGGGACGGGACAGACTAATAACAGAGTTAAAGTCGGGAGTGACAGCTTCGTTGGTTAAATTCCTCACCGCGATCCGTACCTGGTTCAAATGTTACGTATGGATATGTGCCTCCTCCCTTCGGAAAGTACTATGGAAGATGAATATGAACTTCTAATGACATTGCCATTCCCCCCTTATCCTGTATGGTTGAGGCACAGACCAGAAG	ATATTGTTGGTCACCAATGGTACCAGCTAGCACCTGGGCTCACGGAGTATTTCACGATGACGTTCTGAATTTAAGCAGCCCAAACGGTAGTTTCAGAGGAAATAGTACGGAATCTCCGGGGACGGGACAGACTAATAACAGAGTTAAAGTCGGGAGTGACAGCTTCGTTGGTTAAATTCCTCACCGCGATCCGTACCTGGTTCAAATGTTACGTATGGATATGTGCCTCCTCCCTTCGGAAAGTACTATGGAAGATGAATATGAACTTCTAATGACATTGCCATTCCCCCCTTATCCTGTATGGTTGAGGCACAGACCAGAAG	ATATTGTTGGTCACCAATGGTACCAGCTAGCACCTGGGCTCACGGAGTATTTCACGATGACGTTCTGAATTTAAGCAGCCCAAACGGTAGTTTCAGAGGAAATAGTACGGAATCTCCGGGGACGGGACAGACTAATAACAGAGTTAAAGTCGGGAGCGACAGCTTCGTTGGTTAAATTCCTCACCGCGATCCGTACCTGGTTCAAATGTTACGTATGGATATGTGCCTCCTCCCTTCGGAAAGTACTATGGAAGATGAATATGAACTTCTAATGACATTGCCATTCCCCCCTTATCCTGTATGGTTGAGGCACAGACCAGAAG	ATATTGTTGGTCACCAATGGTACCAGCTAGCACCTGGGCTCACGGAGTATTTCACGATGACGTTCTGAATTTAAGCAGCCCAAACGGTAGTTTCAGAGGAAATAGTACGGAATCTCCGGGGACGGGACAGACTAATAACAGAGTTAAAGTCGGGAGCGACAGCTTCGTTGGTTAAATTCCTCACCGCGATCCGTACCTGGTTCAAATGTTACGTATGGATATGTGCCTCCTCCCTTCGGAAAGTACTATGGAAGATGAATATGAACTTCTAATGACATTGCCATTCCCCCCTTATCCTGTATGGTTGAGGCACAGACCAGAAG	ATATTGTTGGTCACCAATGGTACCAGCTAGCACCTGGGCTCACGGAGTATTTCACGATGACGTTCTGAATTTAAGCAGCCCAAACGGTAGTTTCAGAGGAAATAGTACGGAATCTCCGGGGACGGGACAGACTAATAACAGAGTTAAAGTCGGGAGCGACAGCTTCGTTGGTTAAATTCCTCACCGCGATCCGTACCTGGTTCAAATGTTACGTATGGATATGTGCCTCCTCCCTTCGGAAAGTACTATGGAAGATGAATATGAACTTCTAATGACATTGCCATTCCCCCCTTATCCTGTATGGTTGAGGCACAGACCAGAAG	ATATTGTTGGTCACCAATGGTACCAGCTAGCACCTGGGCTCACGGAGTATTTCACGATGACGTTCTGAATTTAAGCAGCCCAAACGGTAGTTTCAGAGGAAATAGTACGGAATCTCCGGGGACGGGACAGACTAATAACAGAGTTAAAGTCGGGAGCGACAGCTTCGTTGGTTAAATTCCTCACCGCGATCCGTACCTGGTTCAAATGTTACGTATGGATATGTGCCTCCTCCCTTCGGAAAGTACTATGGAAGATGAATATGAACTTCTAATGACATTGCCATTCCCCCCTTATCCTGTATGGTTGAGGCACAGACCAGAAG	ATATTGTTGGTCACCAATGGTACCAGCTAGCACCTGGGCTCACGGAGTATTTCACGATGACGTTCTGAATTTAAGCAGCCCAAACGGTAGTTTCAGAGGAAATAGTACGGAATCTCCGGGGACGGGACAGACTAATAACAGAGTTAAAGTCGGGAGCGACAGCTTCGTTGGTTAAATTCCTCACCGCGATCCGTACCTGGTTCAAATGTTACGTATGGATATGTGCCTCCTCCCTTCGGAAAGTACTATGGAAGATGAATATGAACTTCTAATGACATTGCCATTCCCCCCTTATCCTGTATGGTTGAGGCACAGACCAGAAG	ATATTGTTGGTCACCAATGGTACCAGCTAGCACCTGGGCTCACGGAGTATTTCACGATGACGTTCTGAATTTAAGCAGCCCAAACGGTAGTTTCAGAGGAAATAGTACGGAATCTCCGGGGACGGGACAGACTAATAACAGAGTTAAAGTCGGGAGCGACAGCTTCGTTGGTTAAATTCCTCACCGCGATCCGTACCTGGTTCAAATGTTACGTATGGATATGTGCCTCCTCCCTTCGGAAAGTACTATGGAAGATGAATATGAACTTCTAATGACATTGCCATTCCCCCCTTATCCTGTATGGTTGAGGCACAGACCAGAAG
D03	26718	37526265;37526275;37526337;37526445;37526554;37526572;37526593;37526594;37526698;37526740;37527856;37528685;37528812;37528836;37530079;37530367;37530534;37530696;37531015;37531232;37531394;37531616;37532024;37532275;37532276;37532486;37532600;37533271;37533385;37533512;37534139;37534539;37534614;37535132;37535771;37536158;37536306;37536872;37537260;37537331;37538027;37538236;37538243;37538298;375…	ATGTCACTCACATGTTGGCGACGGCGGCAGAAGGAATCTCATAGTCGCGCTTTTTTATCATAAAGGAGCGGTACAAAGCTTTTACGTTTGTCCTATTATAATTCTGCTAGAGCGGATGTAAAGATGGAACTTGATTGGGTCATTCCTCATTTAATCCCCTTACTATCTCAGCT	ATGTCACTCACATGTTGGCGACGGCGGCAGAAGGAATCTCATAGTCGCGCTTTTTTATCATAAAGGAGCGGTACAAAGCTTTTACGTTTGTCCTATTATAATTCTGCTAGAGCGGATGTAAAGATGGAACTTGATTGGGTCATTCCTCATTTAATCCCCTTACTATCTCAGCT	ATGTCACTCACATGTTGGCGACGGCGGCAGAAGGAATCTCATAGTCGCGCTTTTTTATCATAAAGGAGCGGTACAAAGCTTTTACGTTTGTCCTATTATAATTCTGCTAGAGCGGATGTAAAGATGGAACTTGATTGGGTCATTCCTCATTTAATCCCCTTACTACCTCAGCT	ATGTCACTCACATGTTGGCGACGGCGGCAGAAGGAATCTCATAGTCGCGCTTTTTTATCATAAAGGAGCGGTACAAAGCTTTTACGTTTGTCCTATTATAATTCTGCTAGAGCGGATGTAAAGATGGAACTTGATTGGGTCATTCCTCATTTAATCCCCTTACTACCTCAGCT	ATGTCACTCACATGTTGGCGACGGCGGCAGAAGGAATCTCATAGTCGCGCTTTTTTATCATAAAGGAGCGGTACAAAGCTTTTACGTTTGTCCTATTATAATTCTGCTAGAGCGGATGTAAAGATGGAACTTGATTGGGTCATTCCTCATTTAATCCCCTTACTACCTCAGCT	ATGTCACTCACATGTTGGCGACGGCGGCAGAAGGAATCTCATAGTCGCGCTTTTTTATCATAAAGGAGCGGTACAAAGCTTTTACGTTTGTCCTATTATAATTCTGCTAGAGCGGATGTAAAGATGGAACTTGATTGGGTCATTCCTCATTTAATCCCCTTACTACCTCAGCT	ATGTCACTCACATGTTGGCGACGGCGGCAGAAGGAATCTCATAGTCGCGCTTTTTTATCATAAAGGAGCGGTACAAAGCTTTTACGTTTGTCCTATTATAATTCTGCTAGAGCGGATGTAAAGATGGAACTTGATTGGGTCATTCCTCATTTAATCCCCTTACTACCTCAGCT	ATGTCACTCACATGTTGGCGACGGCGGCAGAAGGAATCTCATAGTCGCGCTTTTTTATCATAAAGGAGCGGTACAAAGCTTTTACGTTTGTCCTATTATAATTCTGCTAGAGCGGATGTAAAGATGGAACTTGATTGGGTCATTCCTCATTTAATCCCCTTACTACCTCAGCT
D03	15820	37636352;37636382;37636410;37636516;37636542;37636690;37636708;37636832;37636866;37636872;37637044;37637092;37637152;37637159;37637169;37637417;37637513;37637554;37637638;37637656;37637766;37637812;37637819;37637885;37637896;37638000;37638001;37638231;37638530;37640219;37640339;37640377;37640401;37640490;37641045;37641164;37641249;37641308;37641363;37641367;37641405;37641423;37641479;37641504;376…	ACCTACGTCCAATAGTCACATTAGTACTTTTTGATCTCGTCCCTAACTATAACGAGGTATTGTAAATCATCCGTGCTAGAGCGGCTCCATGTATACGTACAACGGAGAATGTGTTTAAGCCTAGTTTTCTTAGGGACATGGACATTAC	ACCTACGTCCAATAGTCACATTAGTACTTTTTGATCTCGTCCCTAACTATAACGAGGTATTGTAAATCATCCGTGCTAGAGCGGCTCCATGTATACGTACAACGGAGAATGTGTTTAAGCCTAGTTTTCTTAGGGACATGGACATTAC	ACCTACGTCCAATAGTCACATTAGTACTTTTTGATCTCGTCCCTAACTATAACGAGGTATTGTAAATCATCCGTGCTAGAGCGGCTCCATGTATACGTACAACGGAGAATGTGTTTAAGCCTAGTTTTCTTAGGGGCATGGACATTAC	ACCTACGTCCAATAGTCACATTAGTACTTTTTGATCTCGTCCCTAACTATAACGAGGTATTGTAAATCATCCGTGCTAGAGCGGCTCCATGTATACGTACAACGGAGAATGTGTTTAAGCCTAGTTTTCTTAGGGGCATGGACATTAC	ACCTACGTCCAATAGTCACATTAGTACTTTTTGATCTCGTCCCTAACTATAACGAGGTATTGTAAATCATCCGTGCTAGAGCGGCTCCATGTATACGTACAACGGAGAATGTGTTTAAGCCTAGTTTTCTTAGGGGCATGGACATTAC	ACCTACGTCCAATAGTCACATTAGTACTTTTTGATCTCGTCCCTAACTATAACGAGGTATTGTAAATCATCCGTGCTAGAGCGGCTCCATGTATACGTACAACGGAGAATGTGTTTAAGCCTAGTTTTCTTAGGGGCATGGACATTAC	ACCTACGTCCAATAGTCACATTAGTACTTTTTGATCTCGTCCCTAACTATAACGAGGTATTGTAAATCATCCGTGCTAGAGCGGCTCCATGTATACGTACAACGGAGAATGTGTTTAAGCCTAGTTTTCTTAGGGGCATGGACATTAC	ACCTACGTCCAATAGTCACATTAGTACTTTTTGATCTCGTCCCTAACTATAACGAGGTATTGTAAATCATCCGTGCTAGAGCGGCTCCATGTATACGTACAACGGAGAATGTGTTTAAGCCTAGTTTTCTTAGGGGCATGGACATTAC
D03	1112	37652968;37652994;37653306;37653351;37653601;37653777;37654067;37654080	ACTTGAAA	ACTTGAAA	ACTTTAAA	ACTTTAAA	ACTTTAAA	ACTTTAAA	ACTTTAAA	ACTTTAAA
D03	10602	37655832;37655898;37655969;37656039;37656218;37656725;37657242;37657418;37657513;37657844;37658001;37658106;37658276;37658307;37658415;37658485;37658507;37658559;37658891;37658917;37658977;37659083;37659086;37659299;37659304;37659448;37659525;37659527;37659650;37659818;37659909;37660044;37660179;37660197;37660241;37660280;37660337;37660381;37660409;37660494;37660516;37660598;37660725;37660746;376…	AGTACTCGCGTTTGGGATAATAAATATAACATCAGTTGTGCCGAAGTGTATAATTTGTAGTGGGATATTAACAGAAGAATTCCACTATAGCATACAGCAGCTGTATCACAAGCCCGATTTGCTTCTTTTAA	AGTACTCGCGTTTGGGATAATAAATATAACATCAGTTGTGCCGAAGTGTATAATTTGTAGTGGGATATTAACAGAAGAATTCCACTATAGCATACAGCAGCTGTATCACAAGCCCGATTTGCTTCTTTTAA	AGCACCAGGGTTCGGGATAATAAATCTAACATCAGTTGTGCCGAAGTGTATAGTTTGTAGTGGGATATTAACAGAAGAATTCCACTATAGCATACACCAGCTGTATCACAAGCCCGATTTGCTTCTTTTAA	AGCACCAGGGTTCGGGATAATAAATCTAACATCAGTTGTGCCGAAGTGTATAGTTTGTAGTGGGATATTAACAGAAGAATTCCACTATAGCATACACCAGCTGTATCACAAGCCCGATTTGCTTCTTTTAA	AGCACCAGGGTTCGGGATAATAAATCTAACATCAGTTGTGCCGAAGTGTATAGTTTGTAGTGGGATATTAACAGAAGAATTCCACTATAGCATACACCAGCTGTATCACAAGCCCGATTTGCTTCTTTTAA	AGCACCAGGGTTCGGGATAATAAATCTAACATCAGTTGTGCCGAAGTGTATAGTTTGTAGTGGGATATTAACAGAAGAATTCCACTATAGCATACACCAGCTGTATCACAAGCCCGATTTGCTTCTTTTAA	AGCACCAGGGTTCGGGATAATAAATCTAACATCAGTTGTGCCGAAGTGTATAGTTTGTAGTGGGATATTAACAGAAGAATTCCACTATAGCATACACCAGCTGTATCACAAGCCCGATTTGCTTCTTTTAA	AGCACCAGGGTTCGGGATAATAAATCTAACATCAGTTGTGCCGAAGTGTATAGTTTGTAGTGGGATATTAACAGAAGAATTCCACTATAGCATACACCAGCTGTATCACAAGCCCGATTTGCTTCTTTTAA
D03	24944	37666924;37667021;37667023;37667034;37667195;37667267;37667289;37667293;37667400;37667444;37667512;37667528;37667572;37667594;37667638;37667655;37667708;37667746;37667776;37667922;37667928;37667964;37668018;37668070;37668138;37668212;37668306;37668332;37668375;37668392;37668401;37668456;37668569;37668767;37668874;37668970;37669085;37669136;37669298;37669315;37669453;37669569;37669644;37669690;376…	ACGTTAGGGGACGCAGCTTTGCGATTCAGACTCCCCACTGGACCAAGGTGACGGGGGGAGGCCTATGGGAGTAGAACTATTGGAGGCTCACATGTCAACCTACGATTATGATACTCTTCCCTAGCGGTCGTAGCTACAGATACAATTGGTCAAGTATACTATCCATAAAATGTATGCGATATTTGTAATGGAAGCGCTTATACCGGATGACCGTTATAGAAACGATCCTAGACTATTCTGTGTCCCTTTTAAAATACTTCCACGTTCGCATCACGCTTACTCCGCGAGCTTTAACCTCGTTTACAATTAAGGTAGATATGAA	ACGTTAGGGGACGCAGCTTTGCGATTCAGACTCCCCACTGGACCAAGGTGACGGGGGGAGGCCTATGGGAGTAGAACTATTGGAGGCTCACATGTCAACCTACGATTATGATACTCTTCCCTAGCGGTCGTAGCTACAGATACAATTGGTCAAGTATACTATCCATAAAATGTATGCGATATTTGTAATGGAAGCGCTTATACCGGATGACCGTTATAGAAACGATCCTAGACTATTCTGTGTCCCTTTTAAAATACTTCCACGTTCGCATCACGCTTACTCCGCGAGCTTTAACCTCGTTTACAATTAAGGTAGATATGAA	ACGTTAGGGGACGCAGCTTTGCGTTTCAGATTCCCCACTGGACCAAGGTGGCGGAAGGAGTCCTATGGGAGTAGAACTATTGGAGGCTCACATGTCAACCTTCGATTATGATACTCTTCCCTAGCGGTCGTAGCTACAGATACAATTGGTCAAGTATACTAACCATTAAAGGTATGCGCTATCTGTAATGGAAGCGCCTACACCGGATGACCGTTATAGAAACGATCCTAGACTATTGTGTCTCCCTTCTAACATACTTCCACGTCCGCAGCACGCTTACTCCGCGAGCTTTAACCTCGTTTGTGATTAAGGTAGATATGAA	ACGTTAGGGGACGCAGCTTTGCGTTTCAGATTCCCCACTGGACCAAGGTGGCGGAAGGAGTCCTATGGGAGTAGAACTATTGGAGGCTCACATGTCAACCTTCGATTATGATACTCTTCCCTAGCGGTCGTAGCTACAGATACAATTGGTCAAGTATACTAACCATTAAAGGTATGCGCTATCTGTAATGGAAGCGCCTACACCGGATGACCGTTATAGAAACGATCCTAGACTATTGTGTCTCCCTTCTAACATACTTCCACGTCCGCAGCACGCTTACTCCGCGAGCTTTAACCTCGTTTGTGATTAAGGTAGATATGAA	ACGTTAGGGGACGCAGCTTTGCGTTTCAGATTCCCCACTGGACCAAGGTGGCGGAAGGAGTCCTATGGGAGTAGAACTATTGGAGGCTCACATGTCAACCTTCGATTATGATACTCTTCCCTAGCGGTCGTAGCTACAGATACAATTGGTCAAGTATACTAACCATTAAAGGTATGCGCTATCTGTAATGGAAGCGCCTACACCGGATGACCGTTATAGAAACGATCCTAGACTATTGTGTCTCCCTTCTAACATACTTCCACGTCCGCAGCACGCTTACTCCGCGAGCTTTAACCTCGTTTGTGATTAAGGTAGATATGAA	ACGTTAGGGGACGCAGCTTTGCGTTTCAGATTCCCCACTGGACCAAGGTGGCGGAAGGAGTCCTATGGGAGTAGAACTATTGGAGGCTCACATGTCAACCTTCGATTATGATACTCTTCCCTAGCGGTCGTAGCTACAGATACAATTGGTCAAGTATACTAACCATTAAAGGTATGCGCTATCTGTAATGGAAGCGCCTACACCGGATGACCGTTATAGAAACGATCCTAGACTATTGTGTCTCCCTTCTAACATACTTCCACGTCCGCAGCACGCTTACTCCGCGAGCTTTAACCTCGTTTGTGATTAAGGTAGATATGAA	ACGTTAGGGGACGCAGCTTTGCGTTTCAGATTCCCCACTGGACCAAGGTGGCGGAAGGAGTCCTATGGGAGTAGAACTATTGGAGGCTCACATGTCAACCTTCGATTATGATACTCTTCCCTAGCGGTCGTAGCTACAGATACAATTGGTCAAGTATACTAACCATTAAAGGTATGCGCTATCTGTAATGGAAGCGCCTACACCGGATGACCGTTATAGAAACGATCCTAGACTATTGTGTCTCCCTTCTAACATACTTCCACGTCCGCAGCACGCTTACTCCGCGAGCTTTAACCTCGTTTGTGATTAAGGTAGATATGAA	ACGTTAGGGGACGCAGCTTTGCGTTTCAGATTCCCCACTGGACCAAGGTGGCGGAAGGAGTCCTATGGGAGTAGAACTATTGGAGGCTCACATGTCAACCTTCGATTATGATACTCTTCCCTAGCGGTCGTAGCTACAGATACAATTGGTCAAGTATACTAACCATTAAAGGTATGCGCTATCTGTAATGGAAGCGCCTACACCGGATGACCGTTATAGAAACGATCCTAGACTATTGTGTCTCCCTTCTAACATACTTCCACGTCCGCAGCACGCTTACTCCGCGAGCTTTAACCTCGTTTGTGATTAAGGTAGATATGAA
D03	19522	37692371;37692374;37692479;37692513;37692667;37692690;37692715;37692746;37692789;37692853;37692958;37693055;37693061;37693065;37693174;37693256;37693261;37693337;37693567;37693885;37694001;37694054;37694159;37694186;37694281;37694408;37694421;37694482;37694557;37694568;37694608;37694647;37694698;37694723;37694790;37694822;37694859;37694886;37694890;37694944;37695031;37695063;37695113;37695130;376…	AATGGTGCCAGAATTGATAACCCGACATCGGGAACTAGTCAAGTGGGTTGACACAAGGCACGGTTATGGTGGTGTTTGTCTCCGATTAGTACCACCTGATATCTT--ACC-AGAAATCATAACGGTCGGTAGAGCCTCAATGTAATGCGGCGCTGCGTAACAATGTTACTCGAATACAGA	AATGGTGCCAGAATTGATAACCCGACATCGGGAACTAGTCAAGTGGGTTGACACAAGGCACGGTTATGGTGGTGTTTGTCTCCGATTAGTACCACCTGATATCTTGT-CCAAGAAATCATAACGGTCGGTAGAGCCTCAATGTAATGCGGCGCTGCGTAACAATGYTACTCGAATACAGA	AATGGTGCCAGAACTGATAACCCGACATCGGGAACTAGTCAAGTGGGTTGACACAAGGCACAGTTATGGTGGTGTTTGTCTCCGATTAGTACCACCTGAGGTCTTGTACCGAGACATCATAACGGTCGGTAGAGGCTCAGGGTAACGCAGCGCTGCGTAACAGTGCTACTCAAATACAGA	AATGGTGCCAGAACTGATAACCCGACATCGGGAACTAGTCAAGTGGGTTGACACAAGGCACAGTTATGGTGGTGTTTGTCTCCGATTAGTACCACCTGAGGTCTTGTACCGAGACATCATAACGGTCGGTAGAGGCTCAGGGTAACGCAGCGCTGCGTAACAGTGCTACTCAAATACAGA	AATGGTGCCAGAACTGATAACCCGACATCGGGAACTAGTCAAGTGGGTTGACACAAGGCACAGTTATGGTGGTGTTTGTCTCCGATTAGTACCACCTGAGGTCTTGTACCGAGACATCATAACGGTCGGTAGAGGCTCAGGGTAACGCAGCGCTGCGTAACAGTGCTACTCAAATACAGA	AATGGTGCCAGAACTGATAACCCGACATCGGGAACTAGTCAAGTGGGTTGACACAAGGCACAGTTATGGTGGTGTTTGTCTCCGATTAGTACCACCTGAGGTCTTGTACCGAGACATCATAACGGTCGGTAGAGGCTCAGGGTAACGCAGCGCTGCGTAACAGTGCTACTCAAATACAGA	AATGGTGCCAGAACTGATAACCCGACATCGGGAACTAGTCAAGTGGGTTGACACAAGGCACAGTTATGGTGGTGTTTGTCTCCGATTAGTACCACCTGAGGTCTTGTACCGAGACATCATAACGGTCGGTAGAGGCTCAGGGTAACGCAGCGCTGCGTAACAGTGCTACTCAAATACAGA	AATGGTGCCAGAACTGATAACCCGACATCGGGAACTAGTCAAGTGGGTTGACACAAGGCACAGTTATGGTGGTGTTTGTCTCCGATTAGTACCACCTGAGGTCTTGTACCGAGACATCATAACGGTCGGTAGAGGCTCAGGGTAACGCAGCGCTGCGTAACAGTGCTACTCAAATACAGA
D03	4370	37714302;37714423;37714602;37714626;37714694;37714972;37715121;37715301;37715366;37715370;37715448;37715488;37715511;37715623;37715634;37715741;37715760;37716012;37716207;37716247;37716360;37716583;37716603;37716843;37716856;37716951;37717013;37717043;37717196;37717313;37717364;37717518;37717912;37718034;37718070;37718494;37718672	TTGACTACTAATAAAGTTCATACCACCGCATATAGGG	TTGACTACTAATAAAGTTCATACCACCGCATATAGGG	CCGACTACTAGTAAAGTTCGTACTCCCGCCTACGAAT	CCGACTACTAGTAAAGTTCGTACTCCCGCCTACGAAT	CCGACTACTAGTAAAGTTCGTACTCCCGCCTACGAAT	CCGACTACTAGTAAAGTTCGTACTCCCGCCTACGAAT	CCGACTACTAGTAAAGTTCGTACTCCCGCCTACGAAT	CCGACTACTAGTAAAGTTCGTACTCCCGCCTACGAAT
D03	11371	37720245;37720271;37720308;37720474;37720537;37720598;37720672;37720864;37720911;37720962;37721325;37721409;37721459;37721583;37721726;37721744;37721908;37723008;37723167;37723315;37723472;37723662;37723696;37723725;37723784;37723808;37723864;37723881;37723931;37723940;37724122;37724265;37724341;37724345;37724418;37724533;37724559;37724890;37724959;37725315;37725364;37725527;37725534;37725619;377…	AGCTTTTACTATCGAATGTAGCGTGAATACACCAAACACGGTAGTTAAAGCCGAGTCTATATAGTTCTATCCAACAAGAATTTCGGGAAACCGACGTCTTGATCATCTGAGACAATT	AGCTTTTACTATCGAATGTAGCGTGAATACACCAAACACGGTAGTTAAAGCCGAGTCTATATAGTTCTATCCAACAAGAATTTCGGGAAACCGACGTCTTGATCATCTGAGACAATT	GGCTTGTACTATCGAACACAGCTTTAGTACACCGGACGCGGGAGTTAGGGCCGAGTCTCGATAGTTCTGTCCAACAAGGATTTCGGAGAGCCGACGTCTTGATTGTCTGAGGCAACA	GGCTTGTACTATCGAACACAGCTTTAGTACACCGGACGCGGGAGTTAGGGCCGAGTCTCGATAGTTCTGTCCAACAAGGATTTCGGAGAGCCGACGTCTTGATTGTCTGAGGCAACA	GGCTTGTACTATCGAACACAGCTTTAGTACACCGGACGCGGGAGTTAGGGCCGAGTCTCGATAGTTCTGTCCAACAAGGATTTCGGAGAGCCGACGTCTTGATTGTCTGAGGCAACA	GGCTTGTACTATCGAACACAGCTTTAGTACACCGGACGCGGGAGTTAGGGCCGAGTCTCGATAGTTCTGTCCAACAAGGATTTCGGAGAGCCGACGTCTTGATTGTCTGAGGCAACA	GGCTTGTACTATCGAACACAGCTTTAGTACACCGGACGCGGGAGTTAGGGCCGAGTCTCGATAGTTCTGTCCAACAAGGATTTCGGAGAGCCGACGTCTTGATTGTCTGAGGCAACA	GGCTTGTACTATCGAACACAGCTTTAGTACACCGGACGCGGGAGTTAGGGCCGAGTCTCGATAGTTCTGTCCAACAAGGATTTCGGAGAGCCGACGTCTTGATTGTCTGAGGCAACA
D03	418	37732309;37732496;37732524;37732722;37732725;37732727	ATGACA	ATGACA	CTTGTG	CTTGTG	CTTGTG	CTTGTG	CTTGTG	CTTGTG
D03	2093	37733843;37733947;37734592;37734686;37734758;37734811;37734886;37734961;37735016;37735099;37735163;37735253;37735257;37735349;37735450;37735500;37735503;37735750;37735772;37735796;37735936	GGTCTTCTTCGAACACCTGCA	GGTCTTCTTCGAACACCTGCA	TGTTTTCTTGGAACACCTGCG	TGTTTTCTTGGAACACCTGCG	TGTTTTCTTGGAACACCTGCG	TGTTTTCTTGGAACACCTGCG	TGTTTTCTTGGAACACCTGCG	TGTTTTCTTGGAACACCTGCG
D03	2280	37738601;37738645;37738769;37738909;37738923;37739235;37739250;37739310;37739317;37739349;37739576;37739637;37739729;37739735;37739911;37739915;37739984;37740033;37740320;37740549;37740632;37740711;37740749;37740807;37740869;37740881	ATACACAATGTACATTCTACATCAGT	ATACACAATGTACATTCTACATCAGT	ACACACGATGGACATTCTACGTCAGT	ACACACGATGGACATTCTACGTCAGT	ACACACGATGGACATTCTACGTCAGT	ACACACGATGGACATTCTACGTCAGT	ACACACGATGGACATTCTACGTCAGT	ACACACGATGGACATTCTACGTCAGT
D03	254	37742333;37742587	TA	TA	CG	CG	CG	CG	CG	CG
D03	18396	37744329;37744525;37744606;37744624;37744731;37744748;37744752;37744822;37744969;37745050;37745065;37745183;37745240;37745249;37745543;37745571;37745953;37747391;37748333;37748348;37748473;37748513;37749912;37749916;37749930;37750124;37750716;37750736;37750780;37750889;37751819;37751944;37752188;37752237;37752327;37752356;37752428;37752446;37752550;37752611;37752716;37752719;37752750;37752913;377…	GATAGCGGGCACAGGGTACTCATCCCAAGTCTATGGTTCTCCATTGCTCTGTTCGATCGGTGTGCCCGTAAGTGATGGCGCTTTTTGTTATTTTATCTTGTCGAGTCACTAGGGAGGTCAAAGCATGCGAAAAAGCTCCGCTCATGACAAGCTAACCGCCGGACATGTGTGCCTAAATAT	GATAGCGGGCACAGGGTACTCATCCCAAGTCTATGGTTCTCCATTGCTCTGTTCGATCGGTGTGCCCGTAAGTGATGGCGCTTTTTGTTATTTTATCTTGTCGAGTCACTAGGGAGGTCAAAGCATGCGAAAAAGCTCCGCTCATGACAAGCTAACCGCCGGACATGTGTGCCTAAATAT	GACAGCGGGCACAGGGTACTCATCCCAAGTCTATGGTTCTCCATTGCTATGTTCGATCGGTGTGCCCGTAAGTGATGGCGCTTTTTGTTATTTTATCTCGTCGAGTCACTAGGGAGGTCAACGCATGCGAAAAAGCTTCACTCATGGCAAGCTAACCGCAGGACATGTATGCCTAAATAT	GACAGCGGGCACAGGGTACTCATCCCAAGTCTATGGTTCTCCATTGCTATGTTCGATCGGTGTGCCCGTAAGTGATGGCGCTTTTTGTTATTTTATCTCGTCGAGTCACTAGGGAGGTCAACGCATGCGAAAAAGCTTCACTCATGGCAAGCTAACCGCAGGACATGTATGCCTAAATAT	GACAGCGGGCACAGGGTACTCATCCCAAGTCTATGGTTCTCCATTGCTATGTTCGATCGGTGTGCCCGTAAGTGATGGCGCTTTTTGTTATTTTATCTCGTCGAGTCACTAGGGAGGTCAACGCATGCGAAAAAGCTTCACTCATGGCAAGCTAACCGCAGGACATGTATGCCTAAATAT	GACAGCGGGCACAGGGTACTCATCCCAAGTCTATGGTTCTCCATTGCTATGTTCGATCGGTGTGCCCGTAAGTGATGGCGCTTTTTGTTATTTTATCTCGTCGAGTCACTAGGGAGGTCAACGCATGCGAAAAAGCTTCACTCATGGCAAGCTAACCGCAGGACATGTATGCCTAAATAT	GACAGCGGGCACAGGGTACTCATCCCAAGTCTATGGTTCTCCATTGCTATGTTCGATCGGTGTGCCCGTAAGTGATGGCGCTTTTTGTTATTTTATCTCGTCGAGTCACTAGGGAGGTCAACGCATGCGAAAAAGCTTCACTCATGGCAAGCTAACCGCAGGACATGTATGCCTAAATAT	GACAGCGGGCACAGGGTACTCATCCCAAGTCTATGGTTCTCCATTGCTATGTTCGATCGGTGTGCCCGTAAGTGATGGCGCTTTTTGTTATTTTATCTCGTCGAGTCACTAGGGAGGTCAACGCATGCGAAAAAGCTTCACTCATGGCAAGCTAACCGCAGGACATGTATGCCTAAATAT
D03	19910	37769676;37769738;37769771;37769796;37769961;37770200;37770299;37770644;37770786;37770835;37771438;37771700;37771755;37771799;37772076;37772179;37772250;37772329;37772356;37772752;37772926;37772957;37772958;37773079;37773224;37773418;37773478;37773527;37773685;37773727;37773907;37774271;37774452;37774463;37774778;37776201;37789586	CGATAGGGATGCCTTCGTTTGGGATTTTTTGCGACTT	CGATAGGGATGCCTTCGTTTGGGATTTTTTGCGACTT	CAATAGGGATGCTTTCGTTTGGGATTTTTTGCGACTT	CAATAGGGATGCTTTCGTTTGGGATTTTTTGCGACTT	CAATAGGGATGCTTTCGTTTGGGATTTTTTGCGACTT	CAATAGGGATGCTTTCGTTTGGGATTTTTTGCGACTT	CAATAGGGATGCTTTCGTTTGGGATTTTTTGCGACTT	CAATAGGGATGCTTTCGTTTGGGATTTTTTGCGACTT
D03	3178	37834271;37834621;37834788;37835266;37835315;37835405;37835533;37835700;37835793;37835811;37835858;37835894;37836033;37836053;37836094;37836195;37836247;37836269;37836275;37836373;37836387;37836388;37836424;37836513;37836567;37836591;37836692;37836869;37837014;37837015;37837068;37837082;37837127;37837171;37837266;37837268;37837281;37837336;37837371;37837392;37837429;37837449	TTCTTGATCACTATTTGTCTACAAAATGTGTAGCCTGTGTAC	TTCTTGATCACTATTTGTCTACAAAATGTGTAGCCTGTGTAC	TTATTAATCACTGTTTGTCTACAAAATGTGCAGCCTGTGTAC	TTATTAATCACTGTTTGTCTACAAAATGTGCAGCCTGTGTAC	TTATTAATCACTGTTTGTCTACAAAATGTGCAGCCTGTGTAC	TTATTAATCACTGTTTGTCTACAAAATGTGCAGCCTGTGTAC	TTATTAATCACTGTTTGTCTACAAAATGTGCAGCCTGTGTAC	TTATTAATCACTGTTTGTCTACAAAATGTGCAGCCTGTGTAC
D03	6156	37842889;37842906;37842944;37843009;37843027;37843143;37843292;37843307;37843343;37843387;37843536;37843562;37843597;37843615;37843687;37843688;37843696;37843732;37843998;37844017;37844056;37844075;37844194;37844228;37844244;37844304;37844322;37844486;37844499;37844584;37844651;37844717;37844763;37844777;37844794;37844872;37845001;37845015;37845125;37845143;37845208;37845361;37845406;37845453;378…	TATATTGTCTCAGATGTGATCCATCTTCCAATTCCCACATCCTGACCCGCATTAACCGGCTCGTTATGTCTTTTTCATACTTAATTAAAAGG	TATATTGTCTCAGATGTGATCCATCTTCCAATTCCCACATCCTGACCCGCATTAACCGGCTCGTTATGTCTTTTTCATACTTAATTAAAAGG	CATATTTTCTCAGATGCGATCCATCTTCCCATTCCCACATCCTGACCCGCGTTAACCGACTCGATATGTCTTTATCATACTTAACTAAAGCA	CATATTTTCTCAGATGCGATCCATCTTCCCATTCCCACATCCTGACCCGCGTTAACCGACTCGATATGTCTTTATCATACTTAACTAAAGCA	CATATTTTCTCAGATGCGATCCATCTTCCCATTCCCACATCCTGACCCGCGTTAACCGACTCGATATGTCTTTATCATACTTAACTAAAGCA	CATATTTTCTCAGATGCGATCCATCTTCCCATTCCCACATCCTGACCCGCGTTAACCGACTCGATATGTCTTTATCATACTTAACTAAAGCA	CATATTTTCTCAGATGCGATCCATCTTCCCATTCCCACATCCTGACCCGCGTTAACCGACTCGATATGTCTTTATCATACTTAACTAAAGCA	CATATTTTCTCAGATGCGATCCATCTTCCCATTCCCACATCCTGACCCGCGTTAACCGACTCGATATGTCTTTATCATACTTAACTAAAGCA
D03	15482	37854618;37854692;37854693;37854832;37855082;37855376;37855512;37867087;37867763;37870051;37870077;37870087;37870100	AGACGTYATTAGT	AGACGTCATTAGT	CGATGCTGTAGCA	CGATGCTGTAGCA	CGATGCTGTAGCA	CGATGCTGTAGCA	CGATGCTGTAGCA	CGATGCTGTAGCA
D03	270	37876083;37876353	GA	GA	AG	AG	AG	AG	AG	AG
D03	6796	37878017;37878179;37878180;37878245;37878265;37878350;37878378;37878472;37878531;37878533;37878621;37878647;37878746;37878747;37878791;37878821;37879015;37879084;37879123;37879179;37879211;37879256;37879265;37879416;37879444;37879445;37879703;37879726;37879919;37879920;37879939;37879986;37880020;37880030;37880145;37880400;37880761;37880838;37881291;37881365;37881627;37881801;37881805;37881912;378…	ATGAACCTTTGATATCTGTGATTGCAAGCGAACTACGGTCTTCTTAAACACACGATATAATGGGTGC	ATGAACCTTTGATATCTGTGATTGCAAGCGAACTACGGTCTTCTTAAACACACGATATAATGGGTGC	ATGAACCTTTGATATCTGTGATTGTAAGTGAACTACGGTCTTCTTAAACACATGATATAATGGGTGC	ATGAACCTTTGATATCTGTGATTGTAAGTGAACTACGGTCTTCTTAAACACATGATATAATGGGTGC	ATGAACCTTTGATATCTGTGATTGTAAGTGAACTACGGTCTTCTTAAACACATGATATAATGGGTGC	ATGAACCTTTGATATCTGTGATTGTAAGTGAACTACGGTCTTCTTAAACACATGATATAATGGGTGC	ATGAACCTTTGATATCTGTGATTGTAAGTGAACTACGGTCTTCTTAAACACATGATATAATGGGTGC	ATGAACCTTTGATATCTGTGATTGTAAGTGAACTACGGTCTTCTTAAACACATGATATAATGGGTGC
D03	1044	37888251;37888376;37888417;37888452;37888626;37889002;37889066;37889090;37889246;37889268;37889295	CATGTGCTGTG	CATGTGCTGTG	TATGTATTGTA	TATGTATTGTA	TATGTATTGTA	TATGTATTGTA	TATGTATTGTA	TATGTATTGTA
D03	9808	37890150;37890468;37890595;37891500;37891647;37891719;37891766;37891801;37891813;37891845;37891910;37892553;37892585;37892803;37892865;37893723;37893776;37893934;37894089;37894370;37894705;37894735;37894804;37894812;37895408;37896047;37896068;37896079;37896138;37896142;37896267;37896268;37896441;37897068;37897998;37898115;37898882;37898947;37899051;37899098;37899106;37899176;37899199;37899244;378…	ACCAATTCCGAAGTGGGGTAGTGTATCCTCGCCAATGGGCAGCACCTATGAA	ACCAATTCCGAAGTGGGGTAGTGTATCCTCGCCAATGGGCAGCACCTATGAA	GCCTAGCCCGAAGTGGGGTAGTGTGTCCTCGCCAAGGGGCCGCTCCTATGGG	GCCTAGCCCGAAGTGGGGTAGTGTGTCCTCGCCAAGGGGCCGCTCCTATGGG	GCCTAGCCCGAAGTGGGGTAGTGTGTCCTCGCCAAGGGGCCGCTCCTATGGG	GCCTAGCCCGAAGTGGGGTAGTGTGTCCTCGCCAAGGGGCCGCTCCTATGGG	GCCTAGCCCGAAGTGGGGTAGTGTGTCCTCGCCAAGGGGCCGCTCCTATGGG	GCCTAGCCCGAAGTGGGGTAGTGTGTCCTCGCCAAGGGGCCGCTCCTATGGG
D03	4098	37916442;37916483;37917424;37917613;37917809;37917855;37918229;37919258;37919514;37919824;37919878;37920280;37920540	TCCCCATCCTTAA	TCCCCATCCTTAA	ACCTCACACTTTG	ACCTCACACTTTG	ACCTCACACTTTG	ACCTCACACTTTG	ACCTCACACTTTG	ACCTCACACTTTG
D03	201	37922295;37922496	AG	AG	CA	CA	CA	CA	CA	CA
D03	1989	37923308;37923324;37923376;37923433;37923495;37923511;37923619;37923717;37923779;37923895;37923912;37924055;37924108;37924155;37924232;37924268;37924271;37924307;37924366;37924482;37924499;37924556;37924617;37924639;37924694;37924717;37924821;37924885;37924963;37924986;37925056;37925215;37925289;37925290;37925297	AACTCCGGCGATATCGATCATGGTTACCAGATGTT	AACTCCGGCGATATCGATCATGGTTACCAGATGTT	AACTCCGGCGATATCGACCATGGTTACCAGATGTT	AACTCCGGCGATATCGACCATGGTTACCAGATGTT	AACTCCGGCGATATCGACCATGGTTACCAGATGTT	AACTCCGGCGATATCGACCATGGTTACCAGATGTT	AACTCCGGCGATATCGACCATGGTTACCAGATGTT	AACTCCGGCGATATCGACCATGGTTACCAGATGTT
D03	388	1670663;1670675;1670804;1670922;1670940;1670997;1671051	MYYATGR	MYYATGR	MYYATRR	MYYATRR	MYYATRR	MYYATRR	MYYATRR	MYYATRR
D03	3494	2002250;2002320;2002380;2002394;2002543;2002590;2002607;2002668;2002695;2002711;2002784;2003379;2004289;2005744	AATGGAGTTCGTCT	AATGGAGTTCGTCT	AATGGAGTTCGTYT	AATGGAGTTCGTYT	AATGGAGTTCGTYT	AATGGAGTTCGTYT	AATGGAGTTCGTYT	AATGGAGTTCGTYT
D03	20867	44032278;44032755;44032898;44033265;44033632;44034566;44034950;44034974;44035281;44035283;44035383;44035387;44035457;44035637;44035653;44035711;44036000;44037499;44037585;44037973;44038065;44038188;44038189;44038302;44038328;44038416;44038417;44038490;44038668;44038825;44039146;44039314;44040321;44041578;44041852;44042821;44042911;44043067;44043087;44043119;44043143;44043176;44043375;44043439;440…	ACTTTCACTATAGATCG-GACCTAAAAACAATAGGTTAACGTAAGTCATATGCTGCGATTTAAAGGTAAATGGTGAAGGGACAAAACTAAGCTTACAGATTCATCTATATTGCTGTGA	ACTTTCACTATAGATCG-GACCTAAAAACAATAGGTTAACGTAAGTCATATGCTGCGATTTAAAGGTAAATGGTGAAGGGACAAAACTAAGCTTACAGATTCATCTATATTGCTGTGA	ACTTTCACTATAGATCGGGACCTAAAAACAATAGGTTAACGTAAGTCATATGCTGCGATTTAAAGGTAAATGGTGAAGGGACAAAACTAAGCTTACAGATTCATCTATATTGCTGTGA	ACTTTCACTATAGATCGGGACCTAAAAACAATAGGTTAACGTAAGTCATATGCTGCGATTTAAAGGTAAATGGTGAAGGGACAAAACTAAGCTTACAGATTCATCTATATTGCTGTGA	ACTTTCACTATAGATCGGGACCTAAAAACAATAGGTTAACGTAAGTCATATGCTGCGATTTAAAGGTAAATGGTGAAGGGACAAAACTAAGCTTACAGATTCATCTATATTGCTGTGA	ACTTTCACTATAGATCGGGACCTAAAAACAATAGGTTAACGTAAGTCATATGCTGCGATTTAAAGGTAAATGGTGAAGGGACAAAACTAAGCTTACAGATTCATCTATATTGCTGTGA	ACTTTCACTATAGATCGGGACCTAAAAACAATAGGTTAACGTAAGTCATATGCTGCGATTTAAAGGTAAATGGTGAAGGGACAAAACTAAGCTTACAGATTCATCTATATTGCTGTGA	ACTTTCACTATAGATCGGGACCTAAAAACAATAGGTTAACGTAAGTCATATGCTGCGATTTAAAGGTAAATGGTGAAGGGACAAAACTAAGCTTACAGATTCATCTATATTGCTGTGA
D03	5954	44499823;44499929;44499937;44500168;44500548;44500666;44500817;44500979;44501422;44501655;44501894;44502056;44502390;44502769;44504227;44504613;44504645;44504648;44504675;44504748;44504780;44504896;44504898;44505015;44505111;44505132;44505171;44505332;44505393;44505467;44505468;44505541;44505552;44505649;44505777	ATACAWATACAGGC-ACCATAGAACAAGAAAGAGC	CTACGAATTTCGGCAATCATAACACGATAGCGATT	ATACATATACAGGCAACCATAGAACAAGAAAGAGC	ATACATATACAGGCAACCATAGAACAAGAAAGAGC	ATACATATACAGGCAACCATAGAACAAGAAAGAGC	ATACATATACAGGCAACCATAGAACAAGAAAGAGC	ATACATATACAGGCAACCATAGAACAAGAAAGAGC	ATACATATACAGGCAACCATAGAACAAGAAAGAGC
D03	13387	5033673;5033800;5033811;5033812;5033925;5034099;5034105;5034177;5034232;5034258;5034337;5034383;5034463;5034510;5034551;5034796;5034876;5034966;5035074;5035313;5035321;5035419;5035690;5035962;5036019;5036142;5036184;5036189;5036276;5036362;5036481;5036610;5037910;5038119;5038180;5038209;5038251;5039495;5039632;5040456;5040666;5040720;5040856;5040871;5041371;5041561;5041605;5041721;5041895;5041939…	TTTTATCAACTTGTTTAAATATTACGGAGT-CGTTTGCCTCATCATTTCCACCTGACACGACGATAGCTGCTGGCCTGGGA	TTTTATCAACTTGTTTAAATATTACGGAGTC-GTTTGCCTCATCATTTCCACCTGACACGACGATAGCTGCTGGCCTGGGA	TTTTATCAACTTGTTTAAATATTACGGAGTCCGTTTGCCTCATCATTTCCACCTGACACGACGATAGCTGCTGGCCTGGGA	TTTTATCAACTTGTTTAAATATTACGGAGTCCGTTTGCCTCATCATTTCCACCTGACACGACGATAGCTGCTGGCCTGGGA	TTTTATCAACTTGTTTAAATATTACGGAGTCCGTTTGCCTCATCATTTCCACCTGACACGACGATAGCTGCTGGCCTGGGA	TTTTATCAACTTGTTTAAATATTACGGAGTCCGTTTGCCTCATCATTTCCACCTGACACGACGATAGCTGCTGGCCTGGGA	TTTTATCAACTTGTTTAAATATTACGGAGTCCGTTTGCCTCATCATTTCCACCTGACACGACGATAGCTGCTGGCCTGGGA	TTTTATCAACTTGTTTAAATATTACGGAGTCCGTTTGCCTCATCATTTCCACCTGACACGACGATAGCTGCTGGCCTGGGA
D03	43092	8645297;8645303;8645410;8645428;8645441;8645599;8645639;8645709;8645718;8645791;8645883;8645914;8646006;8646076;8646077;8646119;8646148;8646189;8646245;8646294;8646347;8646358;8646457;8646512;8646569;8646649;8646765;8646855;8646907;8647032;8647081;8647093;8647107;8647222;8647238;8647321;8647348;8647392;8647455;8647460;8647841;8647877;8647932;8647965;8647979;8648018;8648064;8648219;8648237;8648259…	TGTTACGTCTTCCGTAACCAGATACCGGCCCAACATAGATATGATTTTGACTAGGAACTATGACCATTAAACAAGTCATGTGTAGCCGGAAAACGGGCAAACCCCCCATAAATAAACATGGTTCAGCGTCATACTATTGCCCTACTTCGCCTTGTAGTGTTCAAGGTTATTAGTCTCCACWTATCTAATAGTTGACATAAAGTTGTAACGTCGTACCCTAGCCGGGTCGCCCTTCGGGAATTTATGCTGTTTATATGCGAGGCCCGACGGGCCTTGTCGATTCCTCAGCAAGTCTATTGGCGTTTGCCCGGGGGCCCATGAATGCGACCTAAATTAAAGAAGAATTGATAAGTGATCTTGTGCTCAGGATAAGATTTTTGTAATCCCACACTCCTGAACA	TGTTACGTCTTCCGTAACCAGATACCGGCCCAACATAGATATGATTTTGACTAGGAACTATGACCATTAAACAAGTCATGTGTAGCCGGAAAACGGGCAAACCCCCCATAAATAAACATGGTTCAGCGTCATACTATTGCCCTACTTCGCCTTGTAGTGTTCAAGGTTATTAGTCTCCACWTATCTAATAGTTGACATAAAGTTGTAACGTCGTACCCTAGCCGGGTCGCCCTTCGGGAATTTATGCTGTTTATATGCGAGGCCCGACGGGCCTTGTCGATTCCTCAGCAAGTCTATTGGCGTTTGCCCGGGGGCCCATGAATGCGACCTAAATTAAAGAAGAATTGATAAGTGATCTTGTGCTCAGGATAAGATTTTTGTAATCCCACACTCCTGAACA	TGTTACGTCTTCCGTAACCAGATACCGGCCCAACATAGATATGATTTTGACTAGGAACTATGACCATTAAACAAGTCATGTGTAGCCGGAAAACGGGCAAACCCCCCATAAATAAACATGGTTCAGCGTCATACTATTGCCCTACTTCGCCTTGTAGTGTTCAAGGTTATTAGTCTCCACATATCTAATAGTTGACATAAAGTTGTAACGTCGTACCCTAGCCGGGTCGCCCTTCGGGAATTTATGCTGTTTATATGCGAGGCCCGACGGGCCTTGTCGATTCCTCAGCAAGTCTATTGGCGTTTGCCCGGGGGCCCATGAATGCGACCTAAATTAAAGAAGAATTGATAAGTGATCTTGTGCTCAGGATAAGATTTTTGTAATCCCACACTCCTGAACA	TGTTACGTCTTCCGTAACCAGATACCGGCCCAACATAGATATGATTTTGACTAGGAACTATGACCATTAAACAAGTCATGTGTAGCCGGAAAACGGGCAAACCCCCCATAAATAAACATGGTTCAGCGTCATACTATTGCCCTACTTCGCCTTGTAGTGTTCAAGGTTATTAGTCTCCACATATCTAATAGTTGACATAAAGTTGTAACGTCGTACCCTAGCCGGGTCGCCCTTCGGGAATTTATGCTGTTTATATGCGAGGCCCGACGGGCCTTGTCGATTCCTCAGCAAGTCTATTGGCGTTTGCCCGGGGGCCCATGAATGCGACCTAAATTAAAGAAGAATTGATAAGTGATCTTGTGCTCAGGATAAGATTTTTGTAATCCCACACTCCTGAACA	TGTTACGTCTTCCGTAACCAGATACCGGCCCAACATAGATATGATTTTGACTAGGAACTATGACCATTAAACAAGTCATGTGTAGCCGGAAAACGGGCAAACCCCCCATAAATAAACATGGTTCAGCGTCATACTATTGCCCTACTTCGCCTTGTAGTGTTCAAGGTTATTAGTCTCCACATATCTAATAGTTGACATAAAGTTGTAACGTCGTACCCTAGCCGGGTCGCCCTTCGGGAATTTATGCTGTTTATATGCGAGGCCCGACGGGCCTTGTCGATTCCTCAGCAAGTCTATTGGCGTTTGCCCGGGGGCCCATGAATGCGACCTAAATTAAAGAAGAATTGATAAGTGATCTTGTGCTCAGGATAAGATTTTTGTAATCCCACACTCCTGAACA	TGTTACGTCTTCCGTAACCAGATACCGGCCCAACATAGATATGATTTTGACTAGGAACTATGACCATTAAACAAGTCATGTGTAGCCGGAAAACGGGCAAACCCCCCATAAATAAACATGGTTCAGCGTCATACTATTGCCCTACTTCGCCTTGTAGTGTTCAAGGTTATTAGTCTCCACATATCTAATAGTTGACATAAAGTTGTAACGTCGTACCCTAGCCGGGTCGCCCTTCGGGAATTTATGCTGTTTATATGCGAGGCCCGACGGGCCTTGTCGATTCCTCAGCAAGTCTATTGGCGTTTGCCCGGGGGCCCATGAATGCGACCTAAATTAAAGAAGAATTGATAAGTGATCTTGTGCTCAGGATAAGATTTTTGTAATCCCACACTCCTGAACA	TGTTACGTCTTCCGTAACCAGATACCGGCCCAACATAGATATGATTTTGACTAGGAACTATGACCATTAAACAAGTCATGTGTAGCCGGAAAACGGGCAAACCCCCCATAAATAAACATGGTTCAGCGTCATACTATTGCCCTACTTCGCCTTGTAGTGTTCAAGGTTATTAGTCTCCACATATCTAATAGTTGACATAAAGTTGTAACGTCGTACCCTAGCCGGGTCGCCCTTCGGGAATTTATGCTGTTTATATGCGAGGCCCGACGGGCCTTGTCGATTCCTCAGCAAGTCTATTGGCGTTTGCCCGGGGGCCCATGAATGCGACCTAAATTAAAGAAGAATTGATAAGTGATCTTGTGCTCAGGATAAGATTTTTGTAATCCCACACTCCTGAACA	TGTTACGTCTTCCGTAACCAGATACCGGCCCAACATAGATATGATTTTGACTAGGAACTATGACCATTAAACAAGTCATGTGTAGCCGGAAAACGGGCAAACCCCCCATAAATAAACATGGTTCAGCGTCATACTATTGCCCTACTTCGCCTTGTAGTGTTCAAGGTTATTAGTCTCCACATATCTAATAGTTGACATAAAGTTGTAACGTCGTACCCTAGCCGGGTCGCCCTTCGGGAATTTATGCTGTTTATATGCGAGGCCCGACGGGCCTTGTCGATTCCTCAGCAAGTCTATTGGCGTTTGCCCGGGGGCCCATGAATGCGACCTAAATTAAAGAAGAATTGATAAGTGATCTTGTGCTCAGGATAAGATTTTTGTAATCCCACACTCCTGAACA
D03	7731	11975717;11975806;11975909;11976016;11976033;11976100;11976182;11976546;11976602;11976630;11976790;11977004;11977248;11977300;11977609;11977733;11977737;11977778;11977956;11977984;11978050;11978419;11978565;11979005;11979076;11979652;11979868;11979875;11980240;11981103;11981352;11981368;11981411;11981434;11981493;11981515;11981567;11981664;11981676;11981837;11981838;11981904;11981953;11981969;119…	GTTTAGT-AGCWGACTCCTACCTCTGTTGTGCCGGGTTGTACATTAGATTTTCTAGACAT	GTTTAGTTAG-AGACTCCTACCTCTGTTGTGCCGGGTTGTACATTAGATTTTCTAGACAT	GTTTAGTTAGCAGACTCCTACCTCTGTTGTGCCGGGTTGTACATTAGATTTTCTAGACAT	GTTTAGTTAGCAGACTCCTACCTCTGTTGTGCCGGGTTGTACATTAGATTTTCTAGACAT	GTTTAGTTAGCAGACTCCTACCTCTGTTGTGCCGGGTTGTACATTAGATTTTCTAGACAT	GTTTAGTTAGCAGACTCCTACCTCTGTTGTGCCGGGTTGTACATTAGATTTTCTAGACAT	GTTTAGTTAGCAGACTCCTACCTCTGTTGTGCCGGGTTGTACATTAGATTTTCTAGACAT	GTTTAGTTAGCAGACTCCTACCTCTGTTGTGCCGGGTTGTACATTAGATTTTCTAGACAT
D04	34180	26526374;26526491;26526495;26526508;26526613;26526700;26526740;26526817;26526925;26526926;26527002;26527035;26527061;26527084;26527187;26527198;26527353;26527532;26527584;26527623;26532201;26532241;26532316;26532383;26532424;26532518;26532534;26532674;26532724;26532787;26532851;26532890;26532974;26532975;26533258;26533262;26533432;26533457;26533546;26533603;26533606;26533823;26533870;26533960;265…	CGAACTTAAAGAATGTCGCTTGTAGACTCGTCTTGTACACCCAAAGACTTAGACCACTAAAGTTCCCTGCTAAGTGAACTACCATAATTTAAGCTTCACTATGAACAAACTCGCTCAGAGGCGTTCGTTGTTCAGGATCAGGATCATTGAACTTCTAAGCCCCTTTGCGACCGTTGGTCCTGGAATAGTTTATTGAAATGTTGACTCCTGCGAATGCTCGCGGYTTCCGGGATACCCCAGGTCACGGTGGCTTTCTTCTGTGGTCCCTAAAAAAACACATGATCTA	CGAACTTAAAGAATGTCGCTTGTAGACTCGTCTTGTACACCCAAAGACTTAGACCACTAAAGTTCCCTGCTAAGT-AAC-ACCATAATTTAAGCTTCACTATGAACAAACTCGCTCAGAGGCGTTCGTTGTTCAGGATCAGGATCATTGAACTTCTAAGCCCCTTTGCGACCGTTGGTCCTGGAATAGTTTATTGAAATGTTGACTCCTGCGAATGCTCGCGGTTTCCGGGATACCCCAGGTCACGGTGGCTTTCTTCTGTGGTCCCTAAAAAAACACATGATCTA	CGAACTTAAAGAATGTCGCTTGTAGACTCGTCTTGTACACCCAAAGACTTAGACCACTAAAGTTCCCTGCTAAGTGAACTACCATAATTTAAGCTTCACTATGAACAAACTCGCTCAGAGGCGTTCGTTGTTCAGGATCAGGATCATTGAACTTCTAAGCCCCTTTGCGACCGTTGGTCCTGGAATAGTTTATTGAAATGTTGACTCCTGCGAATGCTCGCGGTTTCCGGGATACCCCAGGTCACGGTGGCTTTCTTCTGTGGTCCCTAAAAAAACACATGATCTA	CGAACTTAAAGAATGTCGCTTGTAGACTCGTCTTGTACACCCAAAGACTTAGACCACTAAAGTTCCCTGCTAAGTGAACTACCATAATTTAAGCTTCACTATGAACAAACTCGCTCAGAGGCGTTCGTTGTTCAGGATCAGGATCATTGAACTTCTAAGCCCCTTTGCGACCGTTGGTCCTGGAATAGTTTATTGAAATGTTGACTCCTGCGAATGCTCGCGGTTTCCGGGATACCCCAGGTCACGGTGGCTTTCTTCTGTGGTCCCTAAAAAAACACATGATCTA	CGAACTTAAAGAATGTCGCTTGTAGACTCGTCTTGTACACCCAAAGACTTAGACCACTAAAGTTCCCTGCTAAGTGAACTACCATAATTTAAGCTTCACTATGAACAAACTCGCTCAGAGGCGTTCGTTGTTCAGGATCAGGATCATTGAACTTCTAAGCCCCTTTGCGACCGTTGGTCCTGGAATAGTTTATTGAAATGTTGACTCCTGCGAATGCTCGCGGTTTCCGGGATACCCCAGGTCACGGTGGCTTTCTTCTGTGGTCCCTAAAAAAACACATGATCTA	CGAACTTAAAGAATGTCGCTTGTAGACTCGTCTTGTACACCCAAAGACTTAGACCACTAAAGTTCCCTGCTAAGTGAACTACCATAATTTAAGCTTCACTATGAACAAACTCGCTCAGAGGCGTTCGTTGTTCAGGATCAGGATCATTGAACTTCTAAGCCCCTTTGCGACCGTTGGTCCTGGAATAGTTTATTGAAATGTTGACTCCTGCGAATGCTCGCGGTTTCCGGGATACCCCAGGTCACGGTGGCTTTCTTCTGTGGTCCCTAAAAAAACACATGATCTA	CGAACTTAAAGAATGTCGCTTGTAGACTCGTCTTGTACACCCAAAGACTTAGACCACTAAAGTTCCCTGCTAAGTGAACTACCATAATTTAAGCTTCACTATGAACAAACTCGCTCAGAGGCGTTCGTTGTTCAGGATCAGGATCATTGAACTTCTAAGCCCCTTTGCGACCGTTGGTCCTGGAATAGTTTATTGAAATGTTGACTCCTGCGAATGCTCGCGGTTTCCGGGATACCCCAGGTCACGGTGGCTTTCTTCTGTGGTCCCTAAAAAAACACATGATCTA	CGAACTTAAAGAATGTCGCTTGTAGACTCGTCTTGTACACCCAAAGACTTAGACCACTAAAGTTCCCTGCTAAGTGAACTACCATAATTTAAGCTTCACTATGAACAAACTCGCTCAGAGGCGTTCGTTGTTCAGGATCAGGATCATTGAACTTCTAAGCCCCTTTGCGACCGTTGGTCCTGGAATAGTTTATTGAAATGTTGACTCCTGCGAATGCTCGCGGTTTCCGGGATACCCCAGGTCACGGTGGCTTTCTTCTGTGGTCCCTAAAAAAACACATGATCTA
D04	35253	26717696;26717753;26717798;26717994;26718051;26718177;26718257;26718258;26718277;26718382;26718403;26718714;26718736;26718833;26718870;26718906;26719034;26719051;26719475;26719496;26719576;26719630;26719645;26719904;26719905;26720032;26720079;26720125;26720324;26720636;26720666;26720883;26720885;26720969;26720970;26721096;26721113;26721128;26721180;26721237;26721246;26721316;26721340;26721433;267…	TGAATATAATCACCGAGTCGTAAGCAGTATTCTTCCACCCGAGACAGTTTCCATGAATTCCTAAATTGGACGTTACTGAGCAGTGTAAAATGTAGCATCCAACCGTTAAGAAAAACGTTCATAGAGAATTATAACTTGCTAACTATTTCTACCCTAGTTGCGTTCCTTAAT-AGTCACCCAATCAATACCACACCGTCCAGCTCATACAAGTTTGGGGGAATTCATTCTCCCGTTTAGACAATAGCGTATGCGTCATCAGTCTACTAACCAACGTCCGTTGGTCAGTAGGCTATTACTATGACCTTACAAAGATCCAA	TGAATATAATCACCGAGTCGTAAGCAGTATTCTTCCACCCGAGACAGTTTCCATGAATTCCTAAATTGGACGTTACTGAGCAGTGTAAAATGTAGCATCCAACCGTTAAGAAAAACGTTCATAGAGAATTATAACTTGCTAACTATTTCTACCCTAGTTGCGTTCCTTAAT-AGTCACCCAATCAATACCACACCGTCCAGCTCATACAAGTTTGGGGGAATTCATTCTCCCGTTTAGACAATAGCGTATGCGTCATCAGTCTACTAACCAACGTCCGTTGGTCAGTAGGCTATTACTATGACCTTACAAAGATCCAA	TGAATATAATCACCGAGTCGTAAGCAGTATTCTTCCACCCGAGACAGTTTCCATGAATTCCTAAATTGGACGTTACTGAGCAGTGTAAAATGTAGCATCCAACCGTTAAGAAAAACGTTCATAGAGAATTATAACTTGCTAACTATTTCTACCCTAGTTGCGTTCCTTAATTAGTCACCCAATCAATACCACACCGTCCAGCTCATACAAGTTTGGGGGAATTCATTCTCCCGTTTAGACAATAGCGTATGCGTCATCAGTCTACTAACCAACGTCCGTTGGTCAGTAGGCTATTACTATGACCTTACAAAGATCCAA	TGAATATAATCACCGAGTCGTAAGCAGTATTCTTCCACCCGAGACAGTTTCCATGAATTCCTAAATTGGACGTTACTGAGCAGTGTAAAATGTAGCATCCAACCGTTAAGAAAAACGTTCATAGAGAATTATAACTTGCTAACTATTTCTACCCTAGTTGCGTTCCTTAATTAGTCACCCAATCAATACCACACCGTCCAGCTCATACAAGTTTGGGGGAATTCATTCTCCCGTTTAGACAATAGCGTATGCGTCATCAGTCTACTAACCAACGTCCGTTGGTCAGTAGGCTATTACTATGACCTTACAAAGATCCAA	TGAATATAATCACCGAGTCGTAAGCAGTATTCTTCCACCCGAGACAGTTTCCATGAATTCCTAAATTGGACGTTACTGAGCAGTGTAAAATGTAGCATCCAACCGTTAAGAAAAACGTTCATAGAGAATTATAACTTGCTAACTATTTCTACCCTAGTTGCGTTCCTTAATTAGTCACCCAATCAATACCACACCGTCCAGCTCATACAAGTTTGGGGGAATTCATTCTCCCGTTTAGACAATAGCGTATGCGTCATCAGTCTACTAACCAACGTCCGTTGGTCAGTAGGCTATTACTATGACCTTACAAAGATCCAA	TGAATATAATCACCGAGTCGTAAGCAGTATTCTTCCACCCGAGACAGTTTCCATGAATTCCTAAATTGGACGTTACTGAGCAGTGTAAAATGTAGCATCCAACCGTTAAGAAAAACGTTCATAGAGAATTATAACTTGCTAACTATTTCTACCCTAGTTGCGTTCCTTAATTAGTCACCCAATCAATACCACACCGTCCAGCTCATACAAGTTTGGGGGAATTCATTCTCCCGTTTAGACAATAGCGTATGCGTCATCAGTCTACTAACCAACGTCCGTTGGTCAGTAGGCTATTACTATGACCTTACAAAGATCCAA	TGAATATAATCACCGAGTCGTAAGCAGTATTCTTCCACCCGAGACAGTTTCCATGAATTCCTAAATTGGACGTTACTGAGCAGTGTAAAATGTAGCATCCAACCGTTAAGAAAAACGTTCATAGAGAATTATAACTTGCTAACTATTTCTACCCTAGTTGCGTTCCTTAATTAGTCACCCAATCAATACCACACCGTCCAGCTCATACAAGTTTGGGGGAATTCATTCTCCCGTTTAGACAATAGCGTATGCGTCATCAGTCTACTAACCAACGTCCGTTGGTCAGTAGGCTATTACTATGACCTTACAAAGATCCAA	TGAATATAATCACCGAGTCGTAAGCAGTATTCTTCCACCCGAGACAGTTTCCATGAATTCCTAAATTGGACGTTACTGAGCAGTGTAAAATGTAGCATCCAACCGTTAAGAAAAACGTTCATAGAGAATTATAACTTGCTAACTATTTCTACCCTAGTTGCGTTCCTTAATTAGTCACCCAATCAATACCACACCGTCCAGCTCATACAAGTTTGGGGGAATTCATTCTCCCGTTTAGACAATAGCGTATGCGTCATCAGTCTACTAACCAACGTCCGTTGGTCAGTAGGCTATTACTATGACCTTACAAAGATCCAA
D04	15336	30729827;30730111;30730176;30730446;30730460;30730486;30730672;30730698;30730802;30730888;30730980;30731020;30731071;30731104;30731110;30731227;30731338;30731345;30731418;30731430;30731472;30731519;30731534;30731581;30731587;30731764;30731945;30732281;30732396;30732607;30732630;30732659;30732707;30732823;30732829;30732832;30732877;30733268;30733916;30734097;30734147;30734174;30734223;30734343;307…	AAACCAAATTGACGGAGACTGTGGACGGTATGATAGACGTGCAGAATTGGCTGTGGCCCGTGCGCTTGGTTCATCTGCTCCAACCTCCGATGCTGTGACCGTTG-ATTTAACGCGTGGTCCTAGGACATGAAT	AAACCAAATTGACGGAGACTGTGGACGGTATGATAGACGTGCAGAATTGGCTGTGGCCCGTGCGCTTGGTTCATCTGCTCCAACCTCCGATGCTGTGACCGTTG-ATTTAACGCGTGGTCCTAGGACATGAAT	AAACCAAATTGACGGAGACTGTGGACGGTATGATAGACGTGCAGAATTGGCTGTGGCCCGTGCGCTTGGTTCATCTGCTCCAACCTCCGATGCTGTGACCGTTGCATTTAACGCGTGGTCCTAGGACATGAAT	AAACCAAATTGACGGAGACTGTGGACGGTATGATAGACGTGCAGAATTGGCTGTGGCCCGTGCGCTTGGTTCATCTGCTCCAACCTCCGATGCTGTGACCGTTGCATTTAACGCGTGGTCCTAGGACATGAAT	AAACCAAATTGACGGAGACTGTGGACGGTATGATAGACGTGCAGAATTGGCTGTGGCCCGTGCGCTTGGTTCATCTGCTCCAACCTCCGATGCTGTGACCGTTGCATTTAACGCGTGGTCCTAGGACATGAAT	AAACCAAATTGACGGAGACTGTGGACGGTATGATAGACGTGCAGAATTGGCTGTGGCCCGTGCGCTTGGTTCATCTGCTCCAACCTCCGATGCTGTGACCGTTGCATTTAACGCGTGGTCCTAGGACATGAAT	AAACCAAATTGACGGAGACTGTGGACGGTATGATAGACGTGCAGAATTGGCTGTGGCCCGTGCGCTTGGTTCATCTGCTCCAACCTCCGATGCTGTGACCGTTGCATTTAACGCGTGGTCCTAGGACATGAAT	AAACCAAATTGACGGAGACTGTGGACGGTATGATAGACGTGCAGAATTGGCTGTGGCCCGTGCGCTTGGTTCATCTGCTCCAACCTCCGATGCTGTGACCGTTGCATTTAACGCGTGGTCCTAGGACATGAAT
D04	17482	1305143;1305257;1305266;1305335;1305387;1305421;1305472;1305648;1305742;1305814;1305836;1305965;1305986;1306056;1306058;1306112;1306169;1306290;1306353;1306398;1306401;1306518;1306519;1306636;1306679;1306761;1306781;1306884;1306930;1306943;1307414;1307594;1307813;1308956;1309200;1309304;1309503;1309506;1309507;1309809;1310215;1310992;1311124;1312122;1312230;1312388;1312397;1312519;1312636;1312668…	CTCGCGGAGGGGTCGCGATGAACAGTTATGGCTCTATTGAGCTGCTTAGAATCGATTACTAGCGAAATTGTASSATGTCAGTTAGTGGAGGGCGATGAGTGGGACATTGCGACGCGA	TTCCCGAAGGGGTCGCGATGGGCTGTTATTGCTCTTTTGACCTGCTTAGAATTAATTACTAGCAAAAGTGTAGGCCTTCAATTAATGGAGGACGATGAGCTSAGCAGTGCTCCGCGT	TTCCCGAAGGGGTCGCGATGGGCTGTTATTGCTCTTTTGACCTGCTTAGAATTAATTACTAGCAAAAGTGTAGGCCTTCAATTAATGGAGGACGATGAGCTCAGCAGTGCTCCGCGT	TTCCCGAAGGGGTCGCGATGGGCTGTTATTGCTCTTTTGACCTGCTTAGAATTAATTACTAGCAAAAGTGTAGGCCTTCAATTAATGGAGGACGATGAGCTCAGCAGTGCTCCGCGT	TTCCCGAAGGGGTCGCGATGGGCTGTTATTGCTCTTTTGACCTGCTTAGAATTAATTACTAGCAAAAGTGTAGGCCTTCAATTAATGGAGGACGATGAGCTCAGCAGTGCTCCGCGT	TTCCCGAAGGGGTCGCGATGGGCTGTTATTGCTCTTTTGACCTGCTTAGAATTAATTACTAGCAAAAGTGTAGGCCTTCAATTAATGGAGGACGATGAGCTCAGCAGTGCTCCGCGT	TTCCCGAAGGGGTCGCGATGGGCTGTTATTGCTCTTTTGACCTGCTTAGAATTAATTACTAGCAAAAGTGTAGGCCTTCAATTAATGGAGGACGATGAGCTCAGCAGTGCTCCGCGT	TTCCCGAAGGGGTCGCGATGGGCTGTTATTGCTCTTTTGACCTGCTTAGAATTAATTACTAGCAAAAGTGTAGGCCTTCAATTAATGGAGGACGATGAGCTCAGCAGTGCTCCGCGT
D04	10310	1412676;1412689;1412778;1413306;1413488;1413659;1413790;1413817;1413898;1414090;1414173;1414185;1414228;1414361;1414437;1414520;1414616;1414659;1414728;1414765;1414771;1414872;1414873;1414955;1415035;1415055;1415090;1415117;1415280;1415284;1415302;1415313;1415381;1415400;1415473;1415549;1415723;1415758;1415867;1415934;1415951;1416039;1416073;1416091;1416181;1416209;1416227;1416302;1416415;1416438…	GGTATCCGAGAACGCTGGGTACATTTACATGTCCGACTTTAATGGCGTAATTTTTTAATTCTCTATTAGCAGTTGTGGTACCGACTCG	AACCATCGCGAACGTTGTGCACATYTACACGCCCGACGTTAATGGCGTAATTTTTTAATTCTTTATGAGCAGTTGTGGTACCGACTCA	AACCATCGCGAACGTTGTGCACATCTACACGCCCGACGTTAATGGCGTAATTTTTTAATTCTTTATGAGCAGTTGTGGTACCGACTCA	AACCATCGCGAACGTTGTGCACATCTACACGCCCGACGTTAATGGCGTAATTTTTTAATTCTTTATGAGCAGTTGTGGTACCGACTCA	AACCATCGCGAACGTTGTGCACATCTACACGCCCGACGTTAATGGCGTAATTTTTTAATTCTTTATGAGCAGTTGTGGTACCGACTCA	AACCATCGCGAACGTTGTGCACATCTACACGCCCGACGTTAATGGCGTAATTTTTTAATTCTTTATGAGCAGTTGTGGTACCGACTCA	AACCATCGCGAACGTTGTGCACATCTACACGCCCGACGTTAATGGCGTAATTTTTTAATTCTTTATGAGCAGTTGTGGTACCGACTCA	AACCATCGCGAACGTTGTGCACATCTACACGCCCGACGTTAATGGCGTAATTTTTTAATTCTTTATGAGCAGTTGTGGTACCGACTCA
D04	57462	1462717;1462967;1462987;1463064;1463065;1463160;1463187;1463236;1463255;1463414;1463454;1463757;1463780;1463916;1463956;1463970;1464005;1464123;1464151;1464262;1464383;1464422;1464435;1464499;1464540;1464555;1464635;1464681;1464930;1465241;1465361;1466621;1466974;1467329;1467343;1467428;1467500;1467516;1467850;1468176;1468277;1468286;1468371;1468386;1468388;1468533;1468582;1468660;1468715;1468741…	GCTAGCACATCGAATCTTTCAACGAAAGGGACCGTTCCGGTAACCCGTTCCGCGCTT-TATAGTGCAACACTCTAGCATAGTTAATCCGTAATCACAATTTGGAGAGAAATGAACTGGTAAGTACTATCGGGTAATTGACTGTCCTAACGTGTAAGACACATAGGGACAGCAGGCATCGTTCCCAAAAGATTGTACTCACCGATCACCTTAGTAGGATAAACGGACGACAATAATGCCAAAGTTACATTGTTTCATGATGATT	GCTAGCACATCGAGTCTTTCAACGAAAGGGACCGTTCCGGTAACCCGTTCCGCGCTTGTATAGTGCAACACTCTAGCATAGTTAATCCGTAATCACAAWYTRGAGAGAAATGAACTGGTAAGTACTATCGGGTAATTGACTGTCCTAACGTGTAAGACACATAGGGACAGCAGGCATCGTTC-CAAAAGATTGTACTCACCGATCACCTTAGTAGGATAAACGGACGACAATAATGCCAAAGTTACATTGTTTCATGATGATT	GCTAGCACATCGAGTCTTTCAACGAAAGGGACCGTTCCGGTAACCCGTTCCGCGCTTGTATAGTGCAACACTCTAGCATAGTTAATCCGTAATCACAAWYTGGAGAGAAATGAACTGGTAAGTACTATCGGGTAATTGACTGTCCTAACGTGTAAGACACATAGGGACAGCAGGCATCGTTCCCAAAAGATTGTACTCACCGATCACCTTAGTAGGATAAACGGACGACAATAATGCCAAAGTTACATTGTTTCATGATGATT	GCTAGCACATCGAGTCTTTCAACGAAAGGGACCGTTCCGGTAACCCGTTCCGCGCTTGTATAGTGCAACACTCTAGCATAGTTAATCCGTAATCACAAWYTGGAGAGAAATGAACTGGTAAGTACTATCGGGTAATTGACTGTCCTAACGTGTAAGACACATAGGGACAGCAGGCATCGTTCCCAAAAGATTGTACTCACCGATCACCTTAGTAGGATAAACGGACGACAATAATGCCAAAGTTACATTGTTTCATGATGATT	GCTAGCACATCGAGTCTTTCAACGAAAGGGACCGTTCCGGTAACCCGTTCCGCGCTTGTATAGTGCAACACTCTAGCATAGTTAATCCGTAATCACAAWYTGGAGAGAAATGAACTGGTAAGTACTATCGGGTAATTGACTGTCCTAACGTGTAAGACACATAGGGACAGCAGGCATCGTTCCCAAAAGATTGTACTCACCGATCACCTTAGTAGGATAAACGGACGACAATAATGCCAAAGTTACATTGTTTCATGATGATT	GCTAGCACATCGAGTCTTTCAACGAAAGGGACCGTTCCGGTAACCCGTTCCGCGCTTGTATAGTGCAACACTCTAGCATAGTTAATCCGTAATCACAAWYTGGAGAGAAATGAACTGGTAAGTACTATCGGGTAATTGACTGTCCTAACGTGTAAGACACATAGGGACAGCAGGCATCGTTCCCAAAAGATTGTACTCACCGATCACCTTAGTAGGATAAACGGACGACAATAATGCCAAAGTTACATTGTTTCATGATGATT	GCTAGCACATCGAGTCTTTCAACGAAAGGGACCGTTCCGGTAACCCGTTCCGCGCTTGTATAGTGCAACACTCTAGCATAGTTAATCCGTAATCACAAWYTGGAGAGAAATGAACTGGTAAGTACTATCGGGTAATTGACTGTCCTAACGTGTAAGACACATAGGGACAGCAGGCATCGTTCCCAAAAGATTGTACTCACCGATCACCTTAGTAGGATAAACGGACGACAATAATGCCAAAGTTACATTGTTTCATGATGATT	GCTAGCACATCGAGTCTTTCAACGAAAGGGACCGTTCCGGTAACCCGTTCCGCGCTTGTATAGTGCAACACTCTAGCATAGTTAATCCGTAATCACAAWYTGGAGAGAAATGAACTGGTAAGTACTATCGGGTAATTGACTGTCCTAACGTGTAAGACACATAGGGACAGCAGGCATCGTTCCCAAAAGATTGTACTCACCGATCACCTTAGTAGGATAAACGGACGACAATAATGCCAAAGTTACATTGTTTCATGATGATT
D04	28730	1660134;1660148;1660206;1660323;1660420;1660428;1660753;1660780;1660979;1661372;1661378;1661865;1661915;1661930;1662329;1662359;1662415;1662789;1662847;1662864;1663097;1663826;1665088;1665538;1665552;1665751;1665798;1665799;1666006;1666085;1666721;1666975;1667234;1667350;1667461;1667496;1667729;1667733;1667951;1668744;1669248;1669273;1669434;1669591;1669840;1669844;1669862;1669983;1670028;1670072…	CRAATTTTTTCTTA--SGCGAAATTTGCGAGTCGATCCCT-TGATTAAGATGGAACGAGTCATAAGTATGGAACCGAACAATGTCATTAACCGGATTAGCCATCGAAGTGAAGATGCCACGACATTATCTTCGTAATTATCATGCGTCCCATCGTTCTACGCCGAAAAACTTCATTTAGACTGCTTGCCATGTTGT	TGAGTTATAATTCAYTGGCGTWGATTATGCGTTTTCTTACTCRGCTGAGATTGAACGAGTTGCGGGCATGTTGATAGGTGGAACTGACGCGTAACCCCATTGCTACACCTGGGATAATGCGTTGATATTCCTGAGCTTAACACATACTTACCTACCTCGTATTGAAAGGTTCCATTCAGGCTGCTTGCTATGTTGG	TGAGTTATAATTCATTGGCGTTGATTATGCGTTTTCTTACTCAGCTGAGATTGAACGAGTTGCGGGCATGTTGATAGGTGGAACTGACGCGTAACCCCATTGCTACACCTGGGATAATGCGTTGATATTCCTGAGCTTAACACATACTTACCTACCTCGTATTGAAAGGTTCCATTCAGGCTGCTTGCTATGTTGG	TGAGTTATAATTCATTGGCGTTGATTATGCGTTTTCTTACTCAGCTGAGATTGAACGAGTTGCGGGCATGTTGATAGGTGGAACTGACGCGTAACCCCATTGCTACACCTGGGATAATGCGTTGATATTCCTGAGCTTAACACATACTTACCTACCTCGTATTGAAAGGTTCCATTCAGGCTGCTTGCTATGTTGG	TGAGTTATAATTCATTGGCGTTGATTATGCGTTTTCTTACTCAGCTGAGATTGAACGAGTTGCGGGCATGTTGATAGGTGGAACTGACGCGTAACCCCATTGCTACACCTGGGATAATGCGTTGATATTCCTGAGCTTAACACATACTTACCTACCTCGTATTGAAAGGTTCCATTCAGGCTGCTTGCTATGTTGG	TGAGTTATAATTCATTGGCGTTGATTATGCGTTTTCTTACTCAGCTGAGATTGAACGAGTTGCGGGCATGTTGATAGGTGGAACTGACGCGTAACCCCATTGCTACACCTGGGATAATGCGTTGATATTCCTGAGCTTAACACATACTTACCTACCTCGTATTGAAAGGTTCCATTCAGGCTGCTTGCTATGTTGG	TGAGTTATAATTCATTGGCGTTGATTATGCGTTTTCTTACTCAGCTGAGATTGAACGAGTTGCGGGCATGTTGATAGGTGGAACTGACGCGTAACCCCATTGCTACACCTGGGATAATGCGTTGATATTCCTGAGCTTAACACATACTTACCTACCTCGTATTGAAAGGTTCCATTCAGGCTGCTTGCTATGTTGG	TGAGTTATAATTCATTGGCGTTGATTATGCGTTTTCTTACTCAGCTGAGATTGAACGAGTTGCGGGCATGTTGATAGGTGGAACTGACGCGTAACCCCATTGCTACACCTGGGATAATGCGTTGATATTCCTGAGCTTAACACATACTTACCTACCTCGTATTGAAAGGTTCCATTCAGGCTGCTTGCTATGTTGG
D04	12382	1707331;1707623;1707942;1707969;1708026;1708074;1708096;1708493;1708630;1709012;1709037;1709074;1709181;1709300;1709503;1709527;1709713;1709747;1709794;1710061;1710275;1710289;1710473;1710537;1710591;1710728;1710729;1711167;1711249;1711260;1711377;1711415;1711521;1711597;1711659;1711665;1711766;1712251;1712362;1712460;1712546;1712712;1713029;1713031;1713401;1713544;1713761;1714440;1715020;1715400…	CAAAAGGAGATGGTCAGCGCGATTAAAGTAGCRCCGGTACCGTGTAGTCGCCGTGGCGAATCTATAGT	YAAAAGGAGACGGTCAGCGCGTTTAAAGTAGCACTGGTGCCGTGTGGCCGCTGTAGCGAATCTACGAC	TAAAAGGAGACGGTCAGCGCGTTTAAAGTAGCACTGGTGCCGTGTGGCCGCTGTAGCGAATCTACGAC	TAAAAGGAGACGGTCAGCGCGTTTAAAGTAGCACTGGTGCCGTGTGGCCGCTGTAGCGAATCTACGAC	TAAAAGGAGACGGTCAGCGCGTTTAAAGTAGCACTGGTGCCGTGTGGCCGCTGTAGCGAATCTACGAC	TAAAAGGAGACGGTCAGCGCGTTTAAAGTAGCACTGGTGCCGTGTGGCCGCTGTAGCGAATCTACGAC	TAAAAGGAGACGGTCAGCGCGTTTAAAGTAGCACTGGTGCCGTGTGGCCGCTGTAGCGAATCTACGAC	TAAAAGGAGACGGTCAGCGCGTTTAAAGTAGCACTGGTGCCGTGTGGCCGCTGTAGCGAATCTACGAC
D04	4205	45653241;45653271;45653326;45653383;45653512;45653536;45653573;45653700;45653705;45654034;45654321;45654688;45656125;45656390;45656391;45656428;45656447;45656502;45656546;45656639;45656651;45656954;45656966;45657056;45657137;45657446	TGTCGAATTCMYAGCGTCTAAAACCA	TGTCGAATTCMCAGCGTCTAAAACCA	TGTCGAATTCACAGCGTCTAAAACCA	TGTCGAATTCACAGCGTCTAAAACCA	TGTCGAATTCACAGCGTCTAAAACCA	TGTCGAATTCACAGCGTCTAAAACCA	TGTCGAATTCACAGCGTCTAAAACCA	TGTCGAATTCACAGCGTCTAAAACCA
D04	38576	46236192;46236237;46237359;46239212;46242525;46243422;46243692;46243780;46243826;46245504;46245780;46245819;46246044;46246065;46246066;46246149;46246176;46246194;46246285;46246294;46246530;46246697;46246730;46246785;46246928;46246930;46247072;46247380;46247392;46247477;46247525;46247567;46247627;46247819;46247966;46249790;46250918;46251228;46251490;46251581;46251590;46251678;46251840;46251901;462…	TGGCACAACAATGGGCTGATCGCAATAACCAACCTCAGTAATAACACCTATCGAGTGTGTGTTAACAGTTAGACATCTAGACGTTATGGATTACGACCTTCAGGTCTCTGTCGTATTGCGTGATAGTG	TGGTACAA-AATGGGCTGATCGCAATAACCAACCTCAGTAATAACACCTATCGAGTGTGTGTTAACAGTTAGACATCTAGACGTTATGGATTACGACCTTCAGGTCTCTGTCGTATTGCGTGATAGTG	TGGTACAACAATGGGCTGATCGCAATAACCAACCTCAGTAATAACACCTATCGAGTGTGTGTTAACAGTTAGACATCTAGACGTTATGGATTACGACCTTCAGGTCTCTGTCGTATTGCGTGATAGTG	TGGTACAACAATGGGCTGATCGCAATAACCAACCTCAGTAATAACACCTATCGAGTGTGTGTTAACAGTTAGACATCTAGACGTTATGGATTACGACCTTCAGGTCTCTGTCGTATTGCGTGATAGTG	TGGTACAACAATGGGCTGATCGCAATAACCAACCTCAGTAATAACACCTATCGAGTGTGTGTTAACAGTTAGACATCTAGACGTTATGGATTACGACCTTCAGGTCTCTGTCGTATTGCGTGATAGTG	TGGTACAACAATGGGCTGATCGCAATAACCAACCTCAGTAATAACACCTATCGAGTGTGTGTTAACAGTTAGACATCTAGACGTTATGGATTACGACCTTCAGGTCTCTGTCGTATTGCGTGATAGTG	TGGTACAACAATGGGCTGATCGCAATAACCAACCTCAGTAATAACACCTATCGAGTGTGTGTTAACAGTTAGACATCTAGACGTTATGGATTACGACCTTCAGGTCTCTGTCGTATTGCGTGATAGTG	TGGTACAACAATGGGCTGATCGCAATAACCAACCTCAGTAATAACACCTATCGAGTGTGTGTTAACAGTTAGACATCTAGACGTTATGGATTACGACCTTCAGGTCTCTGTCGTATTGCGTGATAGTG
D04	1039	47354999;47355272;47355803;47355911;47356038	CTCMT	TCMCC	CTCAT	CTCAT	CTCAT	CTCAT	CTCAT	CTCAT
D04	13430	48306330;48306426;48306458;48306582;48306603;48306606;48306773;48306794;48307351;48307483;48307550;48307579;48307746;48307851;48307950;48308326;48308378;48308429;48308498;48308722;48308874;48308898;48309001;48309102;48309116;48309183;48309276;48309359;48309602;48309626;48309708;48309735;48309769;48309786;48309883;48309991;48310265;48310682;48310742;48310785;48310899;48310904;48311040;48311113;483…	GACGTGCAAACACTGAGAACTGACAGACGACACCGACTTCCAACTATCTGCCTGCGTATATGCGCCGAGTAA	GACGTGTAAWCACTGAGAACTGACAGACGACACCGATTTCCAACTATTTGTCTGCGTATGTGCGCCGTGCGA	GACGTGTAATCACTGAGAACTGACAGACGACACCGATTTCCAACTATTTGTCTGCGTATGTGCGCCGTGCGA	GACGTGTAATCACTGAGAACTGACAGACGACACCGATTTCCAACTATTTGTCTGCGTATGTGCGCCGTGCGA	GACGTGTAATCACTGAGAACTGACAGACGACACCGATTTCCAACTATTTGTCTGCGTATGTGCGCCGTGCGA	GACGTGTAATCACTGAGAACTGACAGACGACACCGATTTCCAACTATTTGTCTGCGTATGTGCGCCGTGCGA	GACGTGTAATCACTGAGAACTGACAGACGACACCGATTTCCAACTATTTGTCTGCGTATGTGCGCCGTGCGA	GACGTGTAATCACTGAGAACTGACAGACGACACCGATTTCCAACTATTTGTCTGCGTATGTGCGCCGTGCGA
D04	12691	48346400;48349625;48350413;48350705;48350710;48350797;48350973;48351031;48351306;48351417;48351574;48351650;48351675;48351759;48351772;48351815;48352037;48352202;48352450;48353111;48353224;48353430;48353441;48353539;48353548;48353599;48353669;48353821;48354169;48357230;48357572;48357724;48358042;48358059;48358133;48358169;48358178;48358264;48358376;48358507;48358640;48359091	GCAGTGCGGCCGCTAGAATCCATGAGAACRCCCAAGCTGTCC	AAAGTTCGGCCGCTAGAATTCATGAGAAT-CCCAAGCTGTTT	AAAGTTCGGCCGCTAGAATTCATGAGAATACCCAAGCTGTTT	AAAGTTCGGCCGCTAGAATTCATGAGAATACCCAAGCTGTTT	AAAGTTCGGCCGCTAGAATTCATGAGAATACCCAAGCTGTTT	AAAGTTCGGCCGCTAGAATTCATGAGAATACCCAAGCTGTTT	AAAGTTCGGCCGCTAGAATTCATGAGAATACCCAAGCTGTTT	AAAGTTCGGCCGCTAGAATTCATGAGAATACCCAAGCTGTTT
D04	78600	48417355;48417492;48419487;48419580;48419640;48419798;48420030;48420086;48420281;48420471;48420488;48420605;48420867;48420943;48471376;48471426;48471428;48471477;48471603;48471744;48471755;48472962;48473032;48473221;48473242;48473271;48473338;48473341;48473365;48473450;48473679;48474109;48474205;48474673;48474690;48474706;48474903;48475110;48475673;48476029;48477545;48479370;48479523;48479531;484…	AAGGTATGGTCGCCGTGAGGTCTAACCGCTGTAATTAGARATACGTGGTAGATAATACATTCAGTTGATACACATTACGAGGCAATAGTCCGTAGTATTTGTAGAGGCTTTTTCTTCATGCCAACTGCTATGGACCGCACCCTAACTAGGGCGTATGTTAACA	AAGGTATGGTCGCCCTGAGGTCTAACCGCCGTAATTAGGACTACGTGGCAGATAATACATTCAGTTGGTACACATTACGAGGCAATAGTCCGTAGTATTTGTAGAGGCTTTTTCTTCACGCCAACTGCTTTGGACCGGACCCTAACTAGGGCGTATGTTAAMA	AAGGTATGGTCGCCCTGAGGTCTAACCGCCGTAATTAGGACTACGTGGCAGATAATACATTCAGTTGGTACACATTACGAGGCAATAGTCCGTAGTATTTGTAGAGGCTTTTTCTTCACGCCAACTGCTTTGGACCGGACCCTAACTAGGGCGTATGTTAACA	AAGGTATGGTCGCCCTGAGGTCTAACCGCCGTAATTAGGACTACGTGGCAGATAATACATTCAGTTGGTACACATTACGAGGCAATAGTCCGTAGTATTTGTAGAGGCTTTTTCTTCACGCCAACTGCTTTGGACCGGACCCTAACTAGGGCGTATGTTAACA	AAGGTATGGTCGCCCTGAGGTCTAACCGCCGTAATTAGGACTACGTGGCAGATAATACATTCAGTTGGTACACATTACGAGGCAATAGTCCGTAGTATTTGTAGAGGCTTTTTCTTCACGCCAACTGCTTTGGACCGGACCCTAACTAGGGCGTATGTTAACA	AAGGTATGGTCGCCCTGAGGTCTAACCGCCGTAATTAGGACTACGTGGCAGATAATACATTCAGTTGGTACACATTACGAGGCAATAGTCCGTAGTATTTGTAGAGGCTTTTTCTTCACGCCAACTGCTTTGGACCGGACCCTAACTAGGGCGTATGTTAACA	AAGGTATGGTCGCCCTGAGGTCTAACCGCCGTAATTAGGACTACGTGGCAGATAATACATTCAGTTGGTACACATTACGAGGCAATAGTCCGTAGTATTTGTAGAGGCTTTTTCTTCACGCCAACTGCTTTGGACCGGACCCTAACTAGGGCGTATGTTAACA	AAGGTATGGTCGCCCTGAGGTCTAACCGCCGTAATTAGGACTACGTGGCAGATAATACATTCAGTTGGTACACATTACGAGGCAATAGTCCGTAGTATTTGTAGAGGCTTTTTCTTCACGCCAACTGCTTTGGACCGGACCCTAACTAGGGCGTATGTTAACA
D04	8574	48517362;48517388;48517475;48517476;48517554;48517680;48517686;48517702;48517764;48517839;48518032;48518058;48518135;48518194;48518207;48518219;48518281;48518336;48518401;48518472;48518513;48518564;48518597;48518661;48518662;48518671;48519056;48520785;48520896;48520910;48521299;48521370;48521378;48521820;48521914;48522023;48522035;48522061;48522118;48522213;48522710;48522759;48524092;48524449;485…	CCCTTGAGTCCACGCATCTTGGGCCTGTTTTAAATACGGA-ATGGTGCTACTCTGGGGTCAC	CCCTTGAGTCCACGCATCTTGGGCCTGTTTTAAATACGGA-AAGGTGCTACTCTGGGGTCAC	CCCTTGAGTCCACGCATCTTGGGCCTGTTTTAAATACGGAAAAGGTGCTACTCTGGGGTCAC	CCCTTGAGTCCACGCATCTTGGGCCTGTTTTAAATACGGAAAAGGTGCTACTCTGGGGTCAC	CCCTTGAGTCCACGCATCTTGGGCCTGTTTTAAATACGGAAAAGGTGCTACTCTGGGGTCAC	CCCTTGAGTCCACGCATCTTGGGCCTGTTTTAAATACGGAAAAGGTGCTACTCTGGGGTCAC	CCCTTGAGTCCACGCATCTTGGGCCTGTTTTAAATACGGAAAAGGTGCTACTCTGGGGTCAC	CCCTTGAGTCCACGCATCTTGGGCCTGTTTTAAATACGGAAAAGGTGCTACTCTGGGGTCAC
D04	2735	9210337;9210483;9210534;9210582;9210626;9210697;9210708;9210893;9210941;9211163;9211176;9211406;9211493;9211539;9211549;9211628;9211645;9211702;9211796;9211910;9212367;9212449;9212511;9212574;9212606;9212836;9212866;9212926;9213072	AATAGTTAAGGCATCTAGGTAGGAGCGTC	AATAGTTAAGGCATCTAGGTAGGAGCGTC	AATAGTTAAGGCATCTAAGTAGGAGCGTC	AATAGTTAAGGCATCTAAGTAGGAGCGTC	AATAGTTAAGGCATCTAAGTAGGAGCGTC	AATAGTTAAGGCATCTAAGTAGGAGCGTC	AATAGTTAAGGCATCTAAGTAGGAGCGTC	AATAGTTAAGGCATCTAAGTAGGAGCGTC
D05	7177	30278215;30278589;30278592;30278687;30278709;30278942;30278963;30279046;30279158;30279998;30280077;30280102;30280453;30280569;30280642;30280669;30280670;30280709;30280740;30280776;30280803;30280843;30280901;30280958;30281032;30281080;30281397;30281402;30281433;30281553;30281568;30281743;30281846;30281850;30282065;30282166;30282318;30282321;30283028;30283218;30283326;30284208;30284277;30284670;302…	TGAACTCTGATCTCGTCRCCCGGAGTTATTCCGATGATGCACGCGAACCCG	GGAACTCTAGTCCCGCCGCCCGGGAGCATTCTGACAATTCTCGCGGGCCTK	GGAACTCTAGTCCCGCCGCCCGGGAGCATTCTGACAATTCTCGCGGGCCTT	GGAACTCTAGTCCCGCCGCCCGGGAGCATTCTGACAATTCTCGCGGGCCTT	GGAACTCTAGTCCCGCCGCCCGGGAGCATTCTGACAATTCTCGCGGGCCTT	GGAACTCTAGTCCCGCCGCCCGGGAGCATTCTGACAATTCTCGCGGGCCTT	GGAACTCTAGTCCCGCCGCCCGGGAGCATTCTGACAATTCTCGCGGGCCTT	GGAACTCTAGTCCCGCCGCCCGGGAGCATTCTGACAATTCTCGCGGGCCTT
D05	4996	34513748;34517821;34517847;34518155;34518222;34518367;34518407;34518744	A-TATGGC	ATTWTGGC	ATTATGGC	ATTATGGC	ATTATGGC	ATTATGGC	ATTATGGC	ATTATGGC
D05	62848	36061476;36061537;36061573;36061579;36061640;36061650;36061841;36061875;36061900;36061950;36062124;36062148;36062229;36062287;36062335;36062389;36062546;36062710;36062800;36062802;36062986;36063021;36063024;36063151;36063208;36063317;36063401;36063587;36063604;36063623;36063710;36063744;36063755;36063974;36064053;36064057;36064197;36064289;36064359;36064369;36064381;36064438;36064517;36064617;360…	GAAATAACTGATCGAGAACTTCTCGCTCGCTCTCTGCCCCGTATGGATAATTGTAAGCTCACTCATTTCTGTGATCATCATATTACACTTTGCAAAACCTTGGGGAGTTGAAGTTGAAAGATACACGGTAGTAACAAAGGAGCCAAAATTTTCCAGCTTAGGGTATCCGTCCGTCAAACCAAGCGGCACAAACCACTAATAAAGCATATGACAGTAACTATCTCTCAAGGTGGTCGGAGTTGGGTAGGCGACGATCGCGTACGGGCTTTCTGTTCAGAATTTTGTCTCACAGATCATGAACGCTCACGCTAAACAATCTAAGTCGTATAAGGTAAACTCCCCGGTGTACTGTCCTAATTGCCAGATGCATCAGAAAAGTGGCCCCATGTCRATAGGGTC…	GAAATAACTGATCGAGAACTTCTCGCTCGCTCTCTGCCCCGTATGGATAATTGTAAGCTCACTCATTTCTGTGATCATCATATTACACTTTGCAAAACCTTGGGGAGTCGAAGTTGAAAGATACACGGTAGTAACAAAGGAGCCAAAATTTTCCAGCTTAGGGTATCCGTCCGTCAAACCAAGCAGCACAAAACACTAATAAAGCATATGACAGTAACTATCTC--AAAGTGGTCGGAGTCGGGTAGGTGACGGTCGCGTACGGGCTTTCTGTTCAGAATTTTGTCTCACAGATCATGGACGCTCACGCTAAACAATCTAAGTCCTATAAGGTAAACTCCCCGGTGTACTGTCCTAATTGCCAGATACATCAGAAAAGTGGCCCCATGTCGATAGGGTC…	GAAATAACTGATCGAGAACTTCTCGCTCGCTCTCTGCCCCGTATGGATAATTGTAAGCTCACTCATTTCTGTGATCATCATATTACACTTTGCAAAACCTTGGGGAGTCGAAGTTGAAAGATACACGGTAGTAACAAAGGAGCCAAAATTTTCCAGCTTAGGGTATCCGTCCGTCAAACCAAGCAGCACAAAACACTAATAAAGCATATGACAGTAACTATCTCTCAAAGTGGTCGGAGTCGGGTAGGTGACGGTCGCGTACGGGCTTTCTGTTCAGAATTTTGTCTCACAGATCATGGACGCTCACGCTAAACAATCTAAGTCCTATAAGGTAAACTCCCCGGTGTACTGTCCTAATTGCCAGATACATCAGAAAAGTGGCCCCATGTCGATAGGGTC…	GAAATAACTGATCGAGAACTTCTCGCTCGCTCTCTGCCCCGTATGGATAATTGTAAGCTCACTCATTTCTGTGATCATCATATTACACTTTGCAAAACCTTGGGGAGTCGAAGTTGAAAGATACACGGTAGTAACAAAGGAGCCAAAATTTTCCAGCTTAGGGTATCCGTCCGTCAAACCAAGCAGCACAAAACACTAATAAAGCATATGACAGTAACTATCTCTCAAAGTGGTCGGAGTCGGGTAGGTGACGGTCGCGTACGGGCTTTCTGTTCAGAATTTTGTCTCACAGATCATGGACGCTCACGCTAAACAATCTAAGTCCTATAAGGTAAACTCCCCGGTGTACTGTCCTAATTGCCAGATACATCAGAAAAGTGGCCCCATGTCGATAGGGTC…	GAAATAACTGATCGAGAACTTCTCGCTCGCTCTCTGCCCCGTATGGATAATTGTAAGCTCACTCATTTCTGTGATCATCATATTACACTTTGCAAAACCTTGGGGAGTCGAAGTTGAAAGATACACGGTAGTAACAAAGGAGCCAAAATTTTCCAGCTTAGGGTATCCGTCCGTCAAACCAAGCAGCACAAAACACTAATAAAGCATATGACAGTAACTATCTCTCAAAGTGGTCGGAGTCGGGTAGGTGACGGTCGCGTACGGGCTTTCTGTTCAGAATTTTGTCTCACAGATCATGGACGCTCACGCTAAACAATCTAAGTCCTATAAGGTAAACTCCCCGGTGTACTGTCCTAATTGCCAGATACATCAGAAAAGTGGCCCCATGTCGATAGGGTC…	GAAATAACTGATCGAGAACTTCTCGCTCGCTCTCTGCCCCGTATGGATAATTGTAAGCTCACTCATTTCTGTGATCATCATATTACACTTTGCAAAACCTTGGGGAGTCGAAGTTGAAAGATACACGGTAGTAACAAAGGAGCCAAAATTTTCCAGCTTAGGGTATCCGTCCGTCAAACCAAGCAGCACAAAACACTAATAAAGCATATGACAGTAACTATCTCTCAAAGTGGTCGGAGTCGGGTAGGTGACGGTCGCGTACGGGCTTTCTGTTCAGAATTTTGTCTCACAGATCATGGACGCTCACGCTAAACAATCTAAGTCCTATAAGGTAAACTCCCCGGTGTACTGTCCTAATTGCCAGATACATCAGAAAAGTGGCCCCATGTCGATAGGGTC…	GAAATAACTGATCGAGAACTTCTCGCTCGCTCTCTGCCCCGTATGGATAATTGTAAGCTCACTCATTTCTGTGATCATCATATTACACTTTGCAAAACCTTGGGGAGTCGAAGTTGAAAGATACACGGTAGTAACAAAGGAGCCAAAATTTTCCAGCTTAGGGTATCCGTCCGTCAAACCAAGCAGCACAAAACACTAATAAAGCATATGACAGTAACTATCTCTCAAAGTGGTCGGAGTCGGGTAGGTGACGGTCGCGTACGGGCTTTCTGTTCAGAATTTTGTCTCACAGATCATGGACGCTCACGCTAAACAATCTAAGTCCTATAAGGTAAACTCCCCGGTGTACTGTCCTAATTGCCAGATACATCAGAAAAGTGGCCCCATGTCGATAGGGTC…	GAAATAACTGATCGAGAACTTCTCGCTCGCTCTCTGCCCCGTATGGATAATTGTAAGCTCACTCATTTCTGTGATCATCATATTACACTTTGCAAAACCTTGGGGAGTCGAAGTTGAAAGATACACGGTAGTAACAAAGGAGCCAAAATTTTCCAGCTTAGGGTATCCGTCCGTCAAACCAAGCAGCACAAAACACTAATAAAGCATATGACAGTAACTATCTCTCAAAGTGGTCGGAGTCGGGTAGGTGACGGTCGCGTACGGGCTTTCTGTTCAGAATTTTGTCTCACAGATCATGGACGCTCACGCTAAACAATCTAAGTCCTATAAGGTAAACTCCCCGGTGTACTGTCCTAATTGCCAGATACATCAGAAAAGTGGCCCCATGTCGATAGGGTC…
D05	9069	40553582;40553599;40553638;40553658;40553783;40553788;40554064;40554093;40554202;40554263;40555836;40556154;40556335;40556633;40556642;40556680;40556768;40556786;40556864;40556985;40557079;40557080;40557162;40557431;40557515;40557543;40557623;40557718;40557727;40557767;40557831;40557962;40558034;40558075;40558188;40558340;40558382;40558432;40558478;40558565;40558632;40558672;40558776;40558852;405…	TATGGCGGACCTTATCAATAGAAAGGCAAACCAATCTGTGACGCGCCTGCCATCTCCTAAGCTCCACACAAAAAGCTGAC	TATGGCGGACCTTATCAATAGAAAGGCAAACCAATCTGTGACGCGCCTGCCATCTCCTAAGCTCCACACAAAAAGCTGAC	TTTGGCGGACCTTATCAATAGAAAGGCAAACCAATCTGTGACGCGCCTGCCATCTCCTAAGCTCCACACAAAAAGCTGAC	TTTGGCGGACCTTATCAATAGAAAGGCAAACCAATCTGTGACGCGCCTGCCATCTCCTAAGCTCCACACAAAAAGCTGAC	TTTGGCGGACCTTATCAATAGAAAGGCAAACCAATCTGTGACGCGCCTGCCATCTCCTAAGCTCCACACAAAAAGCTGAC	TTTGGCGGACCTTATCAATAGAAAGGCAAACCAATCTGTGACGCGCCTGCCATCTCCTAAGCTCCACACAAAAAGCTGAC	TTTGGCGGACCTTATCAATAGAAAGGCAAACCAATCTGTGACGCGCCTGCCATCTCCTAAGCTCCACACAAAAAGCTGAC	TTTGGCGGACCTTATCAATAGAAAGGCAAACCAATCTGTGACGCGCCTGCCATCTCCTAAGCTCCACACAAAAAGCTGAC
D05	4442	40594807;40595132;40595422;40595435;40595472;40595637;40595882;40595934;40595946;40596083;40596164;40596190;40596261;40596361;40596598;40597050;40597228;40597558;40597644;40597669;40597935;40598017;40598031;40598165;40598290;40598348;40598762;40598818;40599249	AATTGCATGTTAGTTCTGTTTGGCGAATA	AATTGCATGTTAGTTCTGTTTGGCGAATA	AGTTGCATGTTAGTTCTGTTTGGCGAATA	AGTTGCATGTTAGTTCTGTTTGGCGAATA	AGTTGCATGTTAGTTCTGTTTGGCGAATA	AGTTGCATGTTAGTTCTGTTTGGCGAATA	AGTTGCATGTTAGTTCTGTTTGGCGAATA	AGTTGCATGTTAGTTCTGTTTGGCGAATA
D05	10483	41097964;41097978;41098056;41098060;41098099;41098209;41098214;41098257;41098458;41098506;41098559;41098711;41098751;41099238;41099250;41099332;41099379;41099460;41099520;41099546;41099627;41099652;41099695;41099723;41099808;41099818;41100097;41100770;41100791;41100844;41100900;41100906;41101106;41101158;41101291;41101298;41101371;41101389;41101654;41101658;41101818;41101861;41101905;41102518;411…	ATATCCTAGCTTAGACCCTGAACACATGCCACAACAAATAAAATTAGTAGCGTACATTATAGTGTCCTTAAGTCTTGCCTTCGGACGCCAAGTCTAGAGATAAATT	ATATCCTAGCTTAGACCCTGAACACATGCCACAACAAATAAAATTAGTAGCGTACATTATAGTGTCCTTAAGTCTTGCCTTCGGACGCCAAGTCTAGAGATAAATT	ATATCCTAGCTTAGACCCTGAACACATGCCACAACAAATAAAATTAGTAGCGTACATTATTGTGTCCTTAAGTCTTGCCTTCGGACGCCAAGTCTAGAGATAAATT	ATATCCTAGCTTAGACCCTGAACACATGCCACAACAAATAAAATTAGTAGCGTACATTATTGTGTCCTTAAGTCTTGCCTTCGGACGCCAAGTCTAGAGATAAATT	ATATCCTAGCTTAGACCCTGAACACATGCCACAACAAATAAAATTAGTAGCGTACATTATTGTGTCCTTAAGTCTTGCCTTCGGACGCCAAGTCTAGAGATAAATT	ATATCCTAGCTTAGACCCTGAACACATGCCACAACAAATAAAATTAGTAGCGTACATTATTGTGTCCTTAAGTCTTGCCTTCGGACGCCAAGTCTAGAGATAAATT	ATATCCTAGCTTAGACCCTGAACACATGCCACAACAAATAAAATTAGTAGCGTACATTATTGTGTCCTTAAGTCTTGCCTTCGGACGCCAAGTCTAGAGATAAATT	ATATCCTAGCTTAGACCCTGAACACATGCCACAACAAATAAAATTAGTAGCGTACATTATTGTGTCCTTAAGTCTTGCCTTCGGACGCCAAGTCTAGAGATAAATT
D05	63548	41317016;41317096;41317111;41317166;41317236;41317276;41317319;41317374;41317456;41317567;41317589;41317598;41317665;41317667;41317704;41317761;41317850;41317868;41317927;41318261;41318288;41318366;41318395;41318555;41318566;41318740;41318987;41319065;41319168;41319475;41319522;41319599;41320439;41320493;41320498;41320722;41320761;41321297;41321464;41321482;41321499;41321601;41321931;41321953;413…	TAAAAAACAAGAAGAATTCGTGTCCTTCCTAGCTATTTTGACGCCCACCACAGCGTTAATTTGTAGCAGAGAAAGAGGAAAAGCAAATTCCATGAACTTGAGTTCAAATATATGGTGCAGTCCTAATTTTGCAGCCTACACGTCAACGAACCGTAAGAATCGATAACTAAAGCTCCACAACGCGCATACGGAAACATAGCTTTATGAACTTAGGTATTTATGTATGTAAGGTTTGTGGATCTTCTTTTCCCTCCCCTGTGGAGGTTGTACCGGGTTGTTTTATAATGGGTAAGTTGGTTCAGGTCAGAATTCYYYRSCTTTATGTCTATCACTTTGTTACAGGATTGCTTTATAGACGCGATTCATCTCATCTTACAAAGGGACGGGTTACTCCTTTGC…	TAAAAAACAAGAAGAATTCGTGTCCTTCCTAGCTATTTTGACGCCCACCACAGCGTTAATTTGTAGCAGAGAAAGAGGAAAAGCAAATTCCATGAACTTGAGTTCAAATATATGGTGCAGTCCTAATTTTGCAGCCTACACGTCAACGAACCGTAAGAATCGATAACTAAAGCTCCACAACGCGCATACGGAAACATAGCTTTATGAACTTAGGTATTTATGTATGTAAGGTTTGTGGATCTTCTTTTCCCTCCCCTGTGGAGGTTGTACCGGGTTGTTTTATAATGGGTAAGTTGGTTCAGGTCAGAATTCYYYRSCTTTATGTCTATCACTTTGTTACAGGATTGCTTTATAGACGCGATTCATCTCATCTTACAAAGGGACGGGTTACTCCTTTGC…	TAAAAAACAAGAAGAATTCGTGTCCTTCCTAGCTATTTTGACGCCCACCACAGCGTTAATTTGTAGCAGAGAAAGAGGAAAAGCAAATTCCATGAACTTGAGTTCAAATATATGGTGCAGTCCTAATTTTGCAGCCTACACGTCAACGAACCGTCAGAATCGATGACTAAAGCTCCACAACGCGCATACGGAAACATAGCTTTATGAACTTAGGTATTTATGTATGTAAGGTTTGTGGATCTTCTTTTCCCTCCCCTGTGGAGGTTGTACCGGGTTGTTTTATAATGGGTAAGTTGGTTCAGGTCAGAATTCYYYRSCTTTATGTCTATCACTTTGTTACAGGATTGCTTTATAGACGCGATTCATCTCATCTTACAAAGGGACGGGTTACTCCTTTGC…	TAAAAAACAAGAAGAATTCGTGTCCTTCCTAGCTATTTTGACGCCCACCACAGCGTTAATTTGTAGCAGAGAAAGAGGAAAAGCAAATTCCATGAACTTGAGTTCAAATATATGGTGCAGTCCTAATTTTGCAGCCTACACGTCAACGAACCGTCAGAATCGATGACTAAAGCTCCACAACGCGCATACGGAAACATAGCTTTATGAACTTAGGTATTTATGTATGTAAGGTTTGTGGATCTTCTTTTCCCTCCCCTGTGGAGGTTGTACCGGGTTGTTTTATAATGGGTAAGTTGGTTCAGGTCAGAATTCYYYRSCTTTATGTCTATCACTTTGTTACAGGATTGCTTTATAGACGCGATTCATCTCATCTTACAAAGGGACGGGTTACTCCTTTGC…	TAAAAAACAAGAAGAATTCGTGTCCTTCCTAGCTATTTTGACGCCCACCACAGCGTTAATTTGTAGCAGAGAAAGAGGAAAAGCAAATTCCATGAACTTGAGTTCAAATATATGGTGCAGTCCTAATTTTGCAGCCTACACGTCAACGAACCGTCAGAATCGATGACTAAAGCTCCACAACGCGCATACGGAAACATAGCTTTATGAACTTAGGTATTTATGTATGTAAGGTTTGTGGATCTTCTTTTCCCTCCCCTGTGGAGGTTGTACCGGGTTGTTTTATAATGGGTAAGTTGGTTCAGGTCAGAATTCYYYRSCTTTATGTCTATCACTTTGTTACAGGATTGCTTTATAGACGCGATTCATCTCATCTTACAAAGGGACGGGTTACTCCTTTGC…	TAAAAAACAAGAAGAATTCGTGTCCTTCCTAGCTATTTTGACGCCCACCACAGCGTTAATTTGTAGCAGAGAAAGAGGAAAAGCAAATTCCATGAACTTGAGTTCAAATATATGGTGCAGTCCTAATTTTGCAGCCTACACGTCAACGAACCGTCAGAATCGATGACTAAAGCTCCACAACGCGCATACGGAAACATAGCTTTATGAACTTAGGTATTTATGTATGTAAGGTTTGTGGATCTTCTTTTCCCTCCCCTGTGGAGGTTGTACCGGGTTGTTTTATAATGGGTAAGTTGGTTCAGGTCAGAATTCYYYRSCTTTATGTCTATCACTTTGTTACAGGATTGCTTTATAGACGCGATTCATCTCATCTTACAAAGGGACGGGTTACTCCTTTGC…	TAAAAAACAAGAAGAATTCGTGTCCTTCCTAGCTATTTTGACGCCCACCACAGCGTTAATTTGTAGCAGAGAAAGAGGAAAAGCAAATTCCATGAACTTGAGTTCAAATATATGGTGCAGTCCTAATTTTGCAGCCTACACGTCAACGAACCGTCAGAATCGATGACTAAAGCTCCACAACGCGCATACGGAAACATAGCTTTATGAACTTAGGTATTTATGTATGTAAGGTTTGTGGATCTTCTTTTCCCTCCCCTGTGGAGGTTGTACCGGGTTGTTTTATAATGGGTAAGTTGGTTCAGGTCAGAATTCYYYRSCTTTATGTCTATCACTTTGTTACAGGATTGCTTTATAGACGCGATTCATCTCATCTTACAAAGGGACGGGTTACTCCTTTGC…	TAAAAAACAAGAAGAATTCGTGTCCTTCCTAGCTATTTTGACGCCCACCACAGCGTTAATTTGTAGCAGAGAAAGAGGAAAAGCAAATTCCATGAACTTGAGTTCAAATATATGGTGCAGTCCTAATTTTGCAGCCTACACGTCAACGAACCGTCAGAATCGATGACTAAAGCTCCACAACGCGCATACGGAAACATAGCTTTATGAACTTAGGTATTTATGTATGTAAGGTTTGTGGATCTTCTTTTCCCTCCCCTGTGGAGGTTGTACCGGGTTGTTTTATAATGGGTAAGTTGGTTCAGGTCAGAATTCYYYRSCTTTATGTCTATCACTTTGTTACAGGATTGCTTTATAGACGCGATTCATCTCATCTTACAAAGGGACGGGTTACTCCTTTGC…
D05	11605	41476054;41476063;41476128;41476140;41476141;41476337;41476355;41476944;41476996;41477485;41477534;41477567;41477688;41477774;41478239;41478567;41479030;41479061;41479095;41479108;41479249;41479296;41479309;41479352;41479401;41479553;41479631;41479712;41479809;41479826;41479882;41479896;41479945;41480104;41480216;41480438;41480679;41480739;41480857;41480879;41480981;41481010;41481068;41481111;414…	AATCTAGTCATCTGATAAAGCAATAATCTCAAATACGCTTACGGGTCTCAATGTTTGATCAAATGTATGGATCTTGTTCATGAGATGTTAGCTTCGAACGTCATAGGTTGGTCTGAGTCTGCACATCCATTAAA	AATCTAGTCATCTGATAAAGCAATAATCTCAAATACGCTTACGGGTCTCAATGTTTGATCAAATGTATGGATCTTGTTCATGAGATGTTAGCTTCGAACGTCATAGGTTGGTCTGAGTCTGCACATCCATTAAA	AATCTAGTCATCTGACAAAGCAATAATCTCAAATACGCTTACGGGTCTCAATGTTTGATCAAATGTATGGATCTTGTTCATGAGATGTTAGCTTCGAACGTCATAGGTTGGTCTGAGTCTGCACATCCATTAAA	AATCTAGTCATCTGACAAAGCAATAATCTCAAATACGCTTACGGGTCTCAATGTTTGATCAAATGTATGGATCTTGTTCATGAGATGTTAGCTTCGAACGTCATAGGTTGGTCTGAGTCTGCACATCCATTAAA	AATCTAGTCATCTGACAAAGCAATAATCTCAAATACGCTTACGGGTCTCAATGTTTGATCAAATGTATGGATCTTGTTCATGAGATGTTAGCTTCGAACGTCATAGGTTGGTCTGAGTCTGCACATCCATTAAA	AATCTAGTCATCTGACAAAGCAATAATCTCAAATACGCTTACGGGTCTCAATGTTTGATCAAATGTATGGATCTTGTTCATGAGATGTTAGCTTCGAACGTCATAGGTTGGTCTGAGTCTGCACATCCATTAAA	AATCTAGTCATCTGACAAAGCAATAATCTCAAATACGCTTACGGGTCTCAATGTTTGATCAAATGTATGGATCTTGTTCATGAGATGTTAGCTTCGAACGTCATAGGTTGGTCTGAGTCTGCACATCCATTAAA	AATCTAGTCATCTGACAAAGCAATAATCTCAAATACGCTTACGGGTCTCAATGTTTGATCAAATGTATGGATCTTGTTCATGAGATGTTAGCTTCGAACGTCATAGGTTGGTCTGAGTCTGCACATCCATTAAA
D05	12302	41631827;41632519;41632539;41632575;41632611;41632648;41632717;41632762;41632775;41632815;41632889;41632901;41632973;41633009;41633035;41633115;41633140;41633594;41633627;41633698;41633710;41633753;41633823;41633939;41633949;41634211;41634295;41634395;41634493;41634648;41634669;41634718;41634753;41634815;41635004;41635019;41635078;41635286;41635340;41635367;41635797;41635814;41635851;41635913;416…	TTTTCCAGACGATCGTAAGTGTGCTAGGACAGCTATTAAAATATAAGCCTCCGGCTGGGGTTCGCTGAACCCAATTGGTCCAAAATTTTGGGTCTACATGGATGCATCCGGAATTCACTGAATGATCAGTTGTAAAAATTAACTACTTTGATGTAC	TTTTCCAGACGATCGTAAGTGTGCTAGGACAGCTATTAAAATATAAGCCTCCGGCTGGGGTTCGCTGAACCCAATTGGTCCAAAATTTTGGGTCTACATGGATGCATCCGGAATTCACTGAATGATCAGTTGTAAAAATTAACTACTTTGATGTAC	TTTTCCAGACGATCGTAAGTGTGCTAGGACAGCTATTAACATATAAGCCTCCGGCTGGGGTTCGCTGAACCCAATTGGTCCAAAATTTTGGGTCTACATGGATGCATCCGGAATTCACTGAATGATCAGTTGTAAAAATTAACTACTTTGATGTAC	TTTTCCAGACGATCGTAAGTGTGCTAGGACAGCTATTAACATATAAGCCTCCGGCTGGGGTTCGCTGAACCCAATTGGTCCAAAATTTTGGGTCTACATGGATGCATCCGGAATTCACTGAATGATCAGTTGTAAAAATTAACTACTTTGATGTAC	TTTTCCAGACGATCGTAAGTGTGCTAGGACAGCTATTAACATATAAGCCTCCGGCTGGGGTTCGCTGAACCCAATTGGTCCAAAATTTTGGGTCTACATGGATGCATCCGGAATTCACTGAATGATCAGTTGTAAAAATTAACTACTTTGATGTAC	TTTTCCAGACGATCGTAAGTGTGCTAGGACAGCTATTAACATATAAGCCTCCGGCTGGGGTTCGCTGAACCCAATTGGTCCAAAATTTTGGGTCTACATGGATGCATCCGGAATTCACTGAATGATCAGTTGTAAAAATTAACTACTTTGATGTAC	TTTTCCAGACGATCGTAAGTGTGCTAGGACAGCTATTAACATATAAGCCTCCGGCTGGGGTTCGCTGAACCCAATTGGTCCAAAATTTTGGGTCTACATGGATGCATCCGGAATTCACTGAATGATCAGTTGTAAAAATTAACTACTTTGATGTAC	TTTTCCAGACGATCGTAAGTGTGCTAGGACAGCTATTAACATATAAGCCTCCGGCTGGGGTTCGCTGAACCCAATTGGTCCAAAATTTTGGGTCTACATGGATGCATCCGGAATTCACTGAATGATCAGTTGTAAAAATTAACTACTTTGATGTAC
D05	5416	41794166;41794431;41794446;41794682;41794779;41794809;41794827;41794889;41794907;41794968;41795478;41795484;41795541;41795652;41795712;41795713;41795851;41795943;41796062;41796095;41796102;41796244;41796343;41796370;41796411;41796491;41796534;41796538;41796916;41796930;41797114;41797169;41797170;41797360;41797463;41797492;41797540;41797556;41797616;41797674;41797701;41797955;41798091;41798275;417…	TATTTATCTTTTATAGGGATGCACGGAATAAATTTCTTAAGCCTCTTTATCACTC	TATTTATCTTTTATAGGGATGCACGGAATAAATTTCTTAAGCCTCTTTATCACTC	TATTTATCTTTTATAGGGATGCACGGAATGAATTTCTTAAGCCTCTTTATCCCTC	TATTTATCTTTTATAGGGATGCACGGAATGAATTTCTTAAGCCTCTTTATCCCTC	TATTTATCTTTTATAGGGATGCACGGAATGAATTTCTTAAGCCTCTTTATCCCTC	TATTTATCTTTTATAGGGATGCACGGAATGAATTTCTTAAGCCTCTTTATCCCTC	TATTTATCTTTTATAGGGATGCACGGAATGAATTTCTTAAGCCTCTTTATCCCTC	TATTTATCTTTTATAGGGATGCACGGAATGAATTTCTTAAGCCTCTTTATCCCTC
[truncated: 382 more rows]
